# Supplementary material for: Crosstalk among lncRNAs, microRNAs and mRNAs in the muscle ‘degradome’ of rainbow trout
Source: Sci Rep. 2018 May 30;8:8416. doi: 10.1038/s41598-018-26753-2 (PMC5976669; doi:10.1038/s41598-018-26753-2)
Supplement: Supplementary file 1 — Supplementary Dataset 1 [file 41598_2018_26753_MOESM1_ESM.xlsx]

## Sheet: Legend
Crosstalk among lncRNAs, microRNAs and mRNAs in the muscle ‘degradome’ of rainbow trout
Bam Paneru, Ali Ali, Rafet Al-Tobasei, Brett Kenney and Mohamed Salem
Supplementary dataset 1: Complete list of DE protein-coding genes and lncRNAs between atrophying muscle of gravid fish and non-atrophying muscle of sterile fish. Fold change in gene expression was considered significant at: FDR-p-value < 0.01, fold change: > 3 or < -3.

## Sheet: All DE lncRNAs
DE lncRNA ID	Fold change	FDR p-value correction
Omy400013577	-130.778	0.00563731
Omy400072005	-110.161	0.00316731
Omy500054629	-109.367	0.00161804
Omy400070168	-78.8361	0.00670496
Omy500028307	-76.7877	0.00140287
Omy400056424	-70.3282	0.00533363
Omy400035420	-64.2254	0.00793121
Omy500034393	-62.2749	0.00691502
Omy400014227	-58.9058	0.000567158
Omy200212211	-54.9079	0.000739018
Omy500042478	-52.9963	2.81664e-14
Omy500006597	-48.772	0.00266314
Omy400064821	-48.4564	0.000213609
Omy400003501	-47.4541	0.00807428
Omy400042505	-46.5339	4.88766e-20
Omy400037117	-44.9647	3.08835e-15
Omy400043636	-43.6365	0.00368979
Omy500040594	-43.3056	0.000543888
Omy500056522	-39.4596	0.00555639
Omy100132691	-37.3557	1.2935e-09
Omy500023727	-34.5404	1.34954e-08
Omy100161647	-30.8745	0.00330822
Omy400068986	-27.3019	1.86089e-06
Omy400054837	-26.5569	0.000889203
Omy500021782	-24.334	0.00391897
Omy100135255	-24.1705	0.000229522
Omy100104749	-24.1061	0.00080137
Omy400027633	-23.6942	0.000713046
Omy400043358	-22.0122	0.00652966
Omy400002615	-21.717	2.15037e-08
Omy300076416	-21.4705	2.465e-05
Omy500008442	-21.0928	1.83275e-06
Omy100067542	-21.0632	3.69742e-07
Omy500051983	-20.8231	3.65041e-17
Omy200104576	-20.7881	1.32432e-06
Omy400005418	-20.7444	0.00501185
Omy400097329	-20.6974	2.38229e-09
Omy400088593	-20.1329	0.00060595
Omy200141831	-19.9185	1.88945e-09
Omy400021771	-19.5517	4.51404e-07
Omy500066004	-19.5459	3.69217e-10
Omy400093963	-19.3221	4.24333e-10
Omy400088051	-19.0158	3.54157e-05
Omy500033809	-18.8116	8.56713e-06
Omy500041777	-18.7431	9.93174e-07
Omy300017773	-18.7005	0.00137032
Omy400048050	-18.5055	0.00265777
Omy400085075	-18.4977	3.69217e-10
Omy400070041	-18.3266	2.90476e-05
Omy500053115	-18.1267	8.20648e-06
Omy500042479	-17.9912	6.44611e-10
Omy400014407	-17.7917	0.00312805
Omy400163092	-17.7764	0.000143182
Omy100098172	-17.7383	0.000418737
Omy500002544	-17.3523	0.000872249
Omy500014144	-17.1153	0.00135437
Omy400084899	-16.9559	0.00956284
Omy500051982	-16.8741	3.6784e-05
Omy400098272	-16.8522	0.00556148
Omy400005066	-15.9383	2.85006e-05
Omy500075047	-15.621	0.00326628
Omy400000965	-15.4669	6.35482e-05
Omy400092861	-15.4563	5.84441e-06
Omy500076991	-15.1149	4.47849e-07
Omy400128472	-14.9736	0.00572082
Omy300022133	-14.878	1.66827e-05
Omy500045582	-14.8437	0.00247005
Omy200109318	-14.0764	0.000181994
Omy200093171	-14.0696	0.00449388
Omy500038385	-13.846	1.40335e-05
Omy400019285	-13.6171	2.72918e-05
Omy400035421	-13.5428	0.00411872
Omy400062141	-12.876	0.000117284
Omy400119823	-12.8611	6.32149e-13
Omy400023450	-12.8077	9.3296e-05
Omy500074842	-12.7056	4.82941e-05
Omy500013356	-12.5128	1.61494e-08
Omy500062774	-12.475	2.3768e-05
Omy400139795	-12.4238	0.00508045
Omy500045602	-12.4075	3.5962e-07
Omy400002865	-12.374	0.00448697
Omy400032418	-12.123	6.35047e-08
Omy500041776	-12.0171	3.20226e-06
Omy500069275	-11.9515	6.94663e-09
Omy500006314	-11.5777	9.3296e-05
Omy400067812	-11.3357	5.70508e-05
Omy400077199	-11.3272	8.67175e-05
Omy200225188	-11.3237	5.69522e-06
Omy100217413	-11.2686	1.90624e-05
Omy400122741	-11.1743	0.00185646
Omy500020121	-11.1257	0.0044677
Omy400084355	-10.9431	0.00100721
Omy300026189	-10.8856	0.00180132
Omy400089467	-10.8105	0.00906443
Omy500004617	-10.6281	0.000893571
Omy500023004	-10.6135	2.6329e-05
Omy400005560	-10.5975	0.00378874
Omy400029437	-10.5847	0.000103963
Omy500077019	-10.5388	9.44422e-07
Omy500042716	-10.3302	0.000444626
Omy400046004	-10.3213	0.00213342
Omy200118223	-10.2744	0.00621368
Omy500034918	-10.1706	9.3296e-05
Omy400170455	-10.1388	0.00260399
Omy400021522	-10.0803	0.000133693
Omy400016896	-10.0143	0.00483742
Omy300010931	-9.91076	0.00299154
Omy200124799	-9.86637	2.80501e-05
Omy400035987	-9.65606	0.00398969
Omy100087640	-9.64588	0.000682209
Omy500057266	-9.59213	1.36738e-06
Omy100054919	-9.58109	0.00573409
Omy400043490	-9.53988	1.8062e-05
Omy100188005	-9.52284	0.00071433
Omy400133817	-9.46162	0.000222705
Omy500015431	-9.45394	1.76971e-06
Omy300051792	-9.29327	4.49755e-08
Omy200133306	-9.16752	2.623e-05
Omy400057180	-9.16639	4.00975e-07
Omy400098140	-9.09051	2.40457e-06
Omy500003715	-9.03603	0.000161203
Omy500044604	-8.97698	6.17892e-06
Omy500089303	-8.97106	1.25357e-05
Omy400016672	-8.92525	0.00166081
Omy400024446	-8.91146	9.78536e-05
Omy400047441	-8.87572	0.00187747
Omy500014363	-8.84915	0.00435698
Omy500068258	-8.80601	1.25245e-06
Omy400161600	-8.78768	5.47163e-06
Omy400005839	-8.76801	0.00111426
Omy400181081	-8.75249	1.97049e-06
Omy500033317	-8.68849	0.000457861
Omy400119822	-8.544	6.94663e-09
Omy500034548	-8.52319	0.00269642
Omy500042997	-8.52133	3.23227e-07
Omy400073929	-8.49881	0.000274876
Omy100042384	-8.44666	9.89179e-05
Omy400068049	-8.3878	0.0022479
Omy500072299	-8.37188	1.7431e-06
Omy100014405	-8.33288	5.72367e-06
Omy400086634	-8.30044	0.00269164
Omy500015014	-8.16409	3.75365e-05
Omy500017355	-8.14307	0.00128499
Omy400073030	-8.13557	1.05473e-05
Omy500059664	-8.03929	1.10186e-05
Omy400012830	-7.97508	5.37036e-05
Omy500020120	-7.87138	5.51045e-09
Omy400057540	-7.84979	0.000180237
Omy400146100	-7.82965	0.00156907
Omy400087379	-7.82424	2.19902e-07
Omy400024705	-7.79994	0.000483274
Omy400090977	-7.79585	0.0011063
Omy400088050	-7.79016	8.45622e-06
Omy400041759	-7.7685	0.000283986
Omy400026275	-7.71262	0.000157398
Omy400027163	-7.68374	0.00666507
Omy400052128	-7.63422	0.00120856
Omy400039271	-7.62547	8.36737e-05
Omy400073477	-7.60648	0.00156848
Omy500043222	-7.58472	1.37227e-07
Omy400024306	-7.54894	0.00730018
Omy400021315	-7.49349	5.08173e-05
Omy400092995	-7.46797	0.000934689
Omy400025747	-7.38181	0.000191765
Omy500020684	-7.37363	0.00166081
Omy400083792	-7.3463	0.00641351
Omy500053762	-7.33015	0.00361086
Omy400061124	-7.32134	1.4396e-05
Omy400017533	-7.31163	0.000750407
Omy400025909	-7.30465	0.000943663
Omy400054728	-7.29111	0.00321477
Omy500086198	-7.28206	2.465e-05
Omy500039399	-7.27573	0.00110635
Omy500055762	-7.19841	0.0022596
Omy400047894	-7.17912	2.6329e-05
Omy500019519	-7.13998	3.73689e-06
Omy400018512	-7.10434	3.16879e-06
Omy400064818	-7.09363	9.56703e-05
Omy500038947	-7.08237	0.000598727
Omy200046209	-7.03648	0.000526304
Omy400029752	-6.99765	0.000645005
Omy500020441	-6.95624	0.00270575
Omy200162242	-6.92016	9.62711e-05
Omy500068260	-6.91252	1.92038e-06
Omy400095294	-6.85742	0.000186934
Omy400079508	-6.83582	0.00202699
Omy400035373	-6.82743	8.18536e-05
Omy300070880	-6.81445	1.05473e-05
Omy400126427	-6.78701	2.6329e-05
Omy400002862	-6.76293	0.00123983
Omy500030058	-6.73726	0.00220725
Omy200133685	-6.7296	1.4396e-05
Omy400011923	-6.72112	0.00807818
Omy500077020	-6.70149	0.00220235
Omy400081738	-6.63993	0.00542342
Omy500051074	-6.63534	5.08173e-05
Omy500080908	-6.61298	0.000120549
Omy400010895	-6.60703	0.0095211
Omy500001569	-6.5974	0.00234243
Omy400095819	-6.57968	2.86265e-05
Omy500069274	-6.52881	1.37796e-05
Omy100125727	-6.51409	9.42132e-05
Omy500019316	-6.50683	1.57727e-06
Omy500003116	-6.49326	0.0062788
Omy400085330	-6.47817	0.00468928
Omy400098491	-6.47149	0.000103378
Omy500058188	-6.46224	1.37227e-07
Omy500040747	-6.45225	1.03302e-05
Omy500004196	-6.43805	0.00443869
Omy500044605	-6.38039	0.000526304
Omy400066090	-6.36664	0.00175175
Omy500079466	-6.34847	2.35433e-07
Omy400035977	-6.32992	6.82957e-05
Omy400074671	-6.25839	0.00577681
Omy500050473	-6.23423	7.5572e-05
Omy500062140	-6.21533	1.93348e-07
Omy400076148	-6.19479	0.00330822
Omy400042400	-6.16495	0.000323657
Omy400079703	-6.14536	0.00489123
Omy400043242	-6.07583	0.00362279
Omy400004558	-6.07534	5.79387e-05
Omy400049115	-6.00931	0.00641351
Omy400078645	-6.00706	1.60635e-05
Omy400012709	-6.00483	0.000376239
Omy500072856	-5.97852	4.78929e-05
Omy500014068	-5.96856	0.000457861
Omy400035709	-5.94413	4.85744e-05
Omy400010958	-5.92167	6.73965e-05
Omy200069181	-5.88991	6.02619e-05
Omy400093908	-5.87244	0.00379323
Omy500091925	-5.85421	2.66332e-06
Omy400020292	-5.79204	0.00178797
Omy400156878	-5.78274	0.00419485
Omy500032683	-5.78138	2.99636e-05
Omy400077467	-5.77941	9.3296e-05
Omy400103452	-5.77701	0.00701681
Omy200086274	-5.77308	0.00375824
Omy400175630	-5.76768	9.78479e-07
Omy400092280	-5.74695	0.00379323
Omy400022717	-5.74567	0.00041786
Omy200017889	-5.7416	0.00018831
Omy400144137	-5.6928	0.00815562
Omy400019907	-5.67727	0.0049832
Omy400034900	-5.67404	2.52475e-05
Omy500025431	-5.6694	2.86265e-05
Omy500062508	-5.64215	0.00724389
Omy400159455	-5.61963	3.13444e-05
Omy500051851	-5.61908	0.000483984
Omy400170448	-5.58995	0.000133776
Omy500056458	-5.5186	5.84441e-06
Omy500068549	-5.5155	5.69081e-05
Omy500091924	-5.50397	5.60818e-06
Omy500039130	-5.5034	0.000221674
Omy400009190	-5.49531	6.29628e-07
Omy400077505	-5.49268	0.00694975
Omy400086424	-5.49149	7.99621e-06
Omy400107430	-5.46528	0.00153433
Omy400000350	-5.44876	0.00191873
Omy500039773	-5.44493	0.00527094
Omy500032388	-5.44399	0.000429574
Omy500030536	-5.44163	0.000103378
Omy400039131	-5.43867	0.00858664
Omy200017676	-5.4216	0.00294135
Omy400077401	-5.39412	6.6019e-05
Omy500076366	-5.39182	1.09602e-05
Omy400145692	-5.38999	0.00448697
Omy400041494	-5.36191	0.000806651
Omy500079468	-5.34213	2.13108e-05
Omy400118910	-5.32272	5.25617e-07
Omy200198639	-5.29713	0.00242
Omy500001265	-5.29254	0.00050579
Omy500055760	-5.25979	0.00178781
Omy500080909	-5.24662	0.000487457
Omy500070695	-5.23102	0.00703405
Omy400074732	-5.21761	0.000369432
Omy400064820	-5.20243	0.00294135
Omy500065908	-5.18259	0.00945838
Omy400102360	-5.18226	0.000356401
Omy500068257	-5.17861	0.000394025
Omy500025112	-5.16264	0.000327212
Omy200143010	-5.16191	0.0022479
Omy200196248	-5.15486	0.000349958
Omy400076252	-5.15254	0.00473148
Omy400032417	-5.13867	0.000396714
Omy400096475	-5.10968	0.000221674
Omy200044983	-5.06756	0.00474428
Omy500045656	-5.05766	0.00822183
Omy500038220	-5.04899	0.000138133
Omy400056212	-5.01091	0.00286764
Omy400064152	-5.00202	0.00350314
Omy500064779	-4.94856	0.00854458
Omy400079773	-4.94393	0.000484589
Omy500001747	-4.94055	0.0070698
Omy500073712	-4.93864	0.00121963
Omy500074798	-4.93222	5.89296e-05
Omy500016469	-4.92981	0.00579343
Omy400141626	-4.92104	0.000436202
Omy500078603	-4.91761	0.000707659
Omy400029307	-4.91397	0.000614722
Omy100168181	-4.91213	1.99497e-05
Omy400066109	-4.8948	0.00344685
Omy500091175	-4.89444	0.000712873
Omy300078027	-4.89402	0.00520156
Omy500050472	-4.88717	2.79276e-06
Omy100081150	-4.88354	0.00907797
Omy200079390	-4.86412	0.00961358
Omy500065644	-4.86181	2.60673e-05
Omy100014303	-4.85927	0.00103842
Omy500050194	-4.84649	2.85323e-05
Omy400001995	-4.82195	0.00321002
Omy400083110	-4.81428	0.00567427
Omy400013015	-4.79989	0.00402775
Omy500027830	-4.78325	0.000673933
Omy400058900	-4.78004	0.00178191
Omy500043739	-4.75592	0.000221674
Omy500005618	-4.73759	0.00606533
Omy500008518	-4.72014	0.00224999
Omy200120468	-4.71847	0.000181016
Omy400068348	-4.70649	0.00892763
Omy500071318	-4.69504	0.00243922
Omy500026545	-4.69262	9.21613e-05
Omy400081804	-4.68641	0.000304552
Omy500089917	-4.68037	0.000416647
Omy400099868	-4.67822	0.00134074
Omy400066578	-4.67642	0.00665912
Omy400117831	-4.66956	0.00123741
Omy500035352	-4.66237	0.00427899
Omy500017375	-4.65684	9.16799e-05
Omy400075419	-4.64848	0.00961177
Omy300068824	-4.64748	0.00330423
Omy400045580	-4.63032	0.00961177
Omy400004311	-4.61911	0.00116904
Omy500024928	-4.60636	0.000455523
Omy500027613	-4.58372	0.0041595
Omy400040282	-4.56894	0.000526304
Omy400088824	-4.51618	0.00030141
Omy500015136	-4.49659	0.00100315
Omy500084237	-4.46608	0.00410207
Omy500072855	-4.45866	4.55239e-05
Omy500058841	-4.45179	3.37573e-05
Omy500040749	-4.44167	0.00158348
Omy400049329	-4.42029	0.000129351
Omy500048492	-4.40746	0.00643761
Omy400008221	-4.40147	0.00482829
Omy400158202	-4.40107	0.00816074
Omy500024671	-4.37598	3.79223e-05
Omy500025729	-4.37546	7.30252e-05
Omy200142397	-4.37198	0.00656296
Omy500051707	-4.36807	0.00458238
Omy400089794	-4.3543	0.00353874
Omy400006053	-4.33347	0.000780719
Omy400055050	-4.31976	0.00299977
Omy400071090	-4.30457	0.000167784
Omy500008517	-4.29739	0.00563572
Omy400030962	-4.277	0.00124418
Omy500068793	-4.27021	0.000369432
Omy500079467	-4.24443	3.13444e-05
Omy500014472	-4.21412	0.0049832
Omy400130273	-4.17663	0.00457729
Omy500074494	-4.16764	0.00158348
Omy500051912	-4.16437	0.00375824
Omy500003672	-4.15854	0.00571214
Omy400078199	-4.14964	0.00137838
Omy500079840	-4.12731	4.01347e-05
Omy500033104	-4.12522	0.0064929
Omy400030638	-4.12384	0.00913639
Omy500078159	-4.1212	9.0082e-05
Omy500038221	-4.11969	0.000943663
Omy400055355	-4.08774	0.000923367
Omy500068093	-4.07602	0.00375824
Omy500047839	-4.06959	0.00110873
Omy400013648	-4.06001	0.00284294
Omy500078177	-4.05794	0.00945071
Omy400104036	-4.0471	0.00811953
Omy400160865	-4.03895	0.00711551
Omy400145350	-4.03538	0.00281658
Omy300081120	-4.01924	0.00173053
Omy400033701	-4.01609	0.00863126
Omy500006180	-3.99829	0.00193939
Omy500013874	-3.98848	0.00224999
Omy500055773	-3.97068	0.00361086
Omy200026298	-3.96846	0.000178419
Omy500092648	-3.96204	0.00013305
Omy500049463	-3.95994	7.25855e-05
Omy500024074	-3.95099	0.000248657
Omy500057820	-3.94588	3.762e-05
Omy500075809	-3.94569	0.00140287
Omy500084871	-3.94316	0.00162891
Omy400029142	-3.93873	0.00271965
Omy400061242	-3.93838	0.000164518
Omy500006016	-3.93457	0.000639366
Omy400053882	-3.9158	0.00126218
Omy300097755	-3.8951	0.00866908
Omy500014771	-3.89258	0.000843281
Omy400075175	-3.88752	0.00021156
Omy500000591	-3.88119	0.00158348
Omy400027748	-3.86978	0.00295146
Omy500068067	-3.86813	0.000725425
Omy200232601	-3.85931	0.00527329
Omy400005703	-3.83993	0.000887507
Omy400029141	-3.8314	0.000169133
Omy500080480	-3.8243	0.00316731
Omy100071455	-3.82263	0.00116218
Omy500057819	-3.81953	1.50092e-05
Omy400097377	-3.81816	0.00593751
Omy400118904	-3.81084	0.000895718
Omy500017279	-3.80154	0.000927792
Omy500052829	-3.73985	0.00693932
Omy200050741	-3.73525	0.00993434
Omy400059570	-3.73123	0.00833591
Omy500005159	-3.72139	0.000609468
Omy500062615	-3.71881	0.000152159
Omy500003008	-3.70352	0.00289484
Omy500092327	-3.70042	0.00282631
Omy400047404	-3.69525	0.000377964
Omy100129540	-3.67997	0.000739385
Omy100192163	-3.67874	0.0022887
Omy500080479	-3.65664	0.00428769
Omy500075882	-3.64757	0.00807818
Omy300100383	-3.63992	0.00823421
Omy100139696	-3.6308	0.0001515
Omy400038686	-3.61934	0.0034009
Omy200073111	-3.60909	0.00312805
Omy400041039	-3.59765	0.0035696
Omy500047814	-3.59096	0.00368979
Omy500027772	-3.5894	0.00341674
Omy500021809	-3.57618	0.000436202
Omy500019518	-3.56955	0.00247249
Omy500058587	-3.56668	0.00715356
Omy400037068	-3.56638	0.00249433
Omy100083795	-3.55661	0.00779587
Omy500019787	-3.55648	0.00277989
Omy400094567	-3.55224	0.000373582
Omy500043176	-3.55165	0.00172383
Omy300045944	-3.55027	0.00249433
Omy500037502	-3.54928	0.00913639
Omy400079624	-3.54394	0.000121354
Omy400003730	-3.53311	0.00251776
Omy400131856	-3.5186	0.00249315
Omy500032718	-3.4966	0.00163557
Omy500056944	-3.49545	0.000160601
Omy500018982	-3.49513	0.00401315
Omy400002960	-3.48946	0.00295475
Omy500076370	-3.48906	0.00641351
Omy500001838	-3.48705	0.00216641
Omy400056141	-3.47785	0.00243096
Omy400148341	-3.47025	0.0040545
Omy200212172	-3.45513	0.00778626
Omy500014772	-3.42408	0.00479197
Omy400012437	-3.41895	0.000305457
Omy500082947	-3.41153	0.00122134
Omy400159179	-3.3851	0.00970881
Omy500057817	-3.38245	0.000136853
Omy100080917	-3.36333	0.000739385
Omy500050196	-3.35583	0.000386052
Omy400039939	-3.34914	0.000709223
Omy500056002	-3.33458	0.00122134
Omy500000535	-3.33419	0.00863126
Omy500016067	-3.32685	0.00387751
Omy400076715	-3.32442	0.00361086
Omy500080544	-3.32155	0.00137838
Omy500039412	-3.3184	0.00880231
Omy200135324	-3.31695	0.00984794
Omy500019799	-3.31017	0.0044677
Omy500047397	-3.28563	0.00844152
Omy500082839	-3.27789	0.00379323
Omy500022629	-3.26991	0.00465865
Omy500084117	-3.26869	0.0012547
Omy100005572	-3.26746	0.00228603
Omy500054796	-3.24528	0.00387011
Omy500080545	-3.24227	0.00185646
Omy500022779	-3.24062	0.00120856
Omy300099795	-3.23286	0.00657772
Omy500000149	-3.22081	0.00193833
Omy300076644	-3.21639	0.00240057
Omy500077046	-3.21233	0.00488294
Omy400028045	-3.21162	0.00436489
Omy500055998	-3.20934	0.00819784
Omy400005765	-3.20659	0.00457729
Omy500081861	-3.20516	0.00739552
Omy500026274	-3.18649	0.00485377
Omy500040122	-3.17468	0.00410988
Omy400071422	-3.15383	0.00869104
Omy500010238	-3.14908	0.00422101
Omy500011065	-3.14767	0.00175044
Omy500033066	-3.12021	0.0044708
Omy400046301	-3.11867	0.00704511
Omy500075572	-3.10808	0.00844152
Omy500058165	-3.10691	0.00318592
Omy500083573	-3.10114	0.00153433
Omy500043119	-3.0984	0.00173053
Omy500061733	-3.07788	0.00908575
Omy500080543	-3.07385	0.00148532
Omy400025281	-3.07129	0.00765493
Omy400021630	-3.04449	0.00793906
Omy200105075	-3.03537	0.00715356
Omy500011330	-3.03136	0.00215922
Omy100037156	-3.01465	0.00590539
Omy500048366	-3.00925	0.0070549
Omy500039427	3.02842	0.00873023
Omy400063903	3.03995	0.00570385
Omy500019570	3.08703	0.009051
Omy400087424	3.10834	0.00724389
Omy500088655	3.11593	0.00784955
Omy500026740	3.15803	0.0048489
Omy500013153	3.1641	0.0044708
Omy100174256	3.18125	0.000384873
Omy400014454	3.20408	0.00678797
Omy100094184	3.23063	0.0099198
Omy500034588	3.2409	0.00297572
Omy400025683	3.26172	0.00260303
Omy400081221	3.28697	0.00805687
Omy400048069	3.31575	0.00793121
Omy200114856	3.32514	0.00409925
Omy200145928	3.34549	0.00438025
Omy500064659	3.3638	0.00325107
Omy400045496	3.39528	0.00831278
Omy500073247	3.39622	0.00918223
Omy500036185	3.4148	0.00175572
Omy400035010	3.45161	0.00882332
Omy500062838	3.45764	0.00435332
Omy400045999	3.47323	0.00283567
Omy500037223	3.47326	0.00348539
Omy400050723	3.4973	0.00559832
Omy400050130	3.49961	0.00245757
Omy200058704	3.53503	0.00828758
Omy400077288	3.54575	0.00289484
Omy500048471	3.55102	0.00281536
Omy500033196	3.57247	0.00496456
Omy400147043	3.62339	0.00401315
Omy500027769	3.63986	0.00643761
Omy500011679	3.66248	0.0046287
Omy500001997	3.70269	0.00249433
Omy500059862	3.7259	0.0006773
Omy100122540	3.73092	0.00389548
Omy100004693	3.73926	0.00442443
Omy500028713	3.76512	0.000502136
Omy400033049	3.79279	0.00030141
Omy500087989	3.79628	0.00208944
Omy500052726	3.82782	0.00769668
Omy500005077	3.86463	0.00662212
Omy500024603	3.87131	0.00119054
Omy200031401	3.8861	0.00158348
Omy200094144	3.89406	0.000241516
Omy500011677	3.91647	0.00673483
Omy400006518	3.94508	0.00765707
Omy200076565	3.96155	0.00171095
Omy400038892	3.97776	0.00240057
Omy500028725	3.97784	0.00384575
Omy400082668	3.99955	0.00171944
Omy400004475	4.01383	0.00134074
Omy500064660	4.01772	0.000943663
Omy300080206	4.02067	0.00247249
Omy400105663	4.03605	0.00278715
Omy500052752	4.03671	0.00484558
Omy400055567	4.05461	0.00600345
Omy400064947	4.06314	0.00678797
Omy500019375	4.1008	0.000863932
Omy400030890	4.11107	0.0015263
Omy400020024	4.12661	0.00238974
Omy400070793	4.12846	0.00163557
Omy400056721	4.14746	0.00240934
Omy400015745	4.15805	0.000322651
Omy400016257	4.18736	0.000601956
Omy400081420	4.19514	0.00361173
Omy200065827	4.22672	0.00206148
Omy400043787	4.22949	1.50961e-05
Omy400013782	4.23403	0.000284641
Omy400064771	4.26101	0.000243528
Omy500022051	4.26393	0.00678797
Omy500064424	4.26623	0.00624568
Omy500074276	4.32342	0.00259378
Omy500072050	4.32942	0.000164518
Omy200116633	4.36433	0.00511332
Omy400056163	4.37057	0.00105395
Omy500027766	4.37321	9.5293e-05
Omy400029772	4.37486	0.000831182
Omy400124419	4.38388	0.00521812
Omy400041901	4.39083	0.00232552
Omy100064058	4.39211	0.000183544
Omy500031094	4.39597	0.00863195
Omy400071240	4.42091	0.00182598
Omy400059584	4.4347	0.00665912
Omy500077286	4.44401	0.00863195
Omy500005155	4.46808	0.00175588
Omy400085727	4.50139	0.000214092
Omy400016141	4.5048	0.0089851
Omy400001113	4.5119	0.00184726
Omy500047762	4.52461	0.0040473
Omy400013150	4.52743	0.00246173
Omy200131860	4.52826	0.00743801
Omy500046047	4.53589	0.00139569
Omy100115152	4.54905	0.00596684
Omy400016833	4.55921	0.00666507
Omy400011581	4.58113	0.00811953
Omy500019908	4.58383	2.72745e-05
Omy500045304	4.58695	0.00184706
Omy500072094	4.58798	0.00807739
Omy400025965	4.58952	0.00422557
Omy400036133	4.59219	5.99272e-05
Omy500010869	4.61944	1.66827e-05
Omy400026218	4.64289	0.00617503
Omy500058291	4.64767	1.77361e-05
Omy400092195	4.65223	0.00727573
Omy400088693	4.65258	0.00532199
Omy400028710	4.65506	0.00501026
Omy500054123	4.67633	0.000255461
Omy400094218	4.69667	0.00606533
Omy400105662	4.70266	0.00163622
Omy200206933	4.72756	8.2925e-05
Omy400056582	4.75329	0.000885726
Omy500072099	4.75999	0.00251235
Omy500000758	4.76708	0.00173798
Omy100036310	4.78854	0.000400246
Omy100126514	4.80422	0.00212979
Omy500043112	4.82686	0.0028609
Omy500046186	4.83756	0.00114214
Omy500039960	4.85362	0.00444758
Omy300026875	4.85386	0.00390999
Omy400082374	4.85581	0.00767548
Omy400006415	4.8614	0.00422557
Omy500047763	4.86817	0.000294094
Omy100095057	4.9	0.000222081
Omy400009645	4.90242	3.18529e-05
Omy400070894	4.92633	0.00994069
Omy400011516	4.93315	8.70123e-05
Omy500090616	4.93319	0.00344685
Omy400055454	4.96088	0.00657772
Omy400029676	4.97619	0.00138368
Omy200060094	4.98316	0.00120856
Omy400072488	5.00208	0.00374319
Omy500033197	5.04401	0.000170675
Omy400086018	5.05573	0.000787123
Omy400029791	5.08754	0.00770226
Omy400094799	5.10158	0.000138853
Omy400079813	5.12265	0.00970881
Omy400066852	5.13266	4.89984e-05
Omy500076634	5.1359	0.00055675
Omy400064772	5.14451	0.00071913
Omy400048773	5.15675	0.00913639
Omy400051330	5.19662	0.000164491
Omy200130263	5.20097	0.00187747
Omy400067547	5.22493	0.00422002
Omy300033195	5.23896	4.78929e-05
Omy500048753	5.24383	0.0027663
Omy500064423	5.24798	0.00823462
Omy300084686	5.27888	0.000192884
Omy400020586	5.29919	0.00448697
Omy400134512	5.33549	0.000644387
Omy400019508	5.34315	0.000138133
Omy400092003	5.34333	0.00253523
Omy500011415	5.36101	0.00339321
Omy500027768	5.36411	7.12335e-05
Omy400128731	5.37521	2.3768e-05
Omy500020154	5.3979	0.000701992
Omy100152640	5.43171	0.00158348
Omy400129106	5.436	0.0055042
Omy400094896	5.45315	0.00961102
Omy500069565	5.47531	0.000133306
Omy500090617	5.51267	0.00205333
Omy200187283	5.51644	0.000194063
Omy500079769	5.58049	0.00108726
Omy500018585	5.61327	0.00120856
Omy400062780	5.62569	0.00358299
Omy500058290	5.63424	0.000274876
Omy500033560	5.64289	0.00483095
Omy500077570	5.68531	0.000829066
Omy400046596	5.68587	0.00544427
Omy400020989	5.6887	0.00816961
Omy100223987	5.70615	0.00401315
Omy500070649	5.71111	0.00135588
Omy500030037	5.72803	0.000138133
Omy500078835	5.75033	0.00223563
Omy400026670	5.76821	0.00779302
Omy500042459	5.78007	0.0070549
Omy200091779	5.867	0.000485916
Omy100141015	5.89035	0.00059452
Omy400066850	5.89321	0.000404166
Omy400075648	5.90066	0.00121062
Omy500090613	5.91019	0.00200245
Omy400012580	5.91774	0.000219577
Omy400009684	5.9282	0.00736973
Omy300052440	5.94309	0.000134348
Omy400046247	5.94789	0.00997508
Omy400061638	5.95181	0.0022479
Omy400031513	5.95591	0.00469056
Omy400076594	5.97413	0.0040473
Omy400038920	6.00722	0.00162277
Omy500069941	6.01347	0.00192277
Omy400012684	6.12981	0.00223563
Omy400037252	6.14735	0.00840291
Omy500045517	6.15455	0.00830032
Omy100079750	6.15609	0.00811953
Omy500042460	6.17229	0.000266636
Omy300059628	6.22283	0.000151323
Omy500047660	6.23696	0.000347036
Omy100083321	6.25114	0.00180132
Omy400021012	6.36389	0.00781877
Omy400073336	6.37829	0.00137838
Omy500013661	6.38302	0.000374135
Omy400168241	6.43146	9.60876e-06
Omy500056059	6.45048	0.000152433
Omy500074894	6.47407	0.00664124
Omy500021088	6.48597	3.27936e-07
Omy500069566	6.49099	1.32346e-05
Omy400047855	6.51783	0.00174477
Omy400031690	6.54036	0.00376069
Omy400029755	6.54119	0.00807818
Omy400010422	6.58694	0.00286764
Omy500031663	6.61512	0.00811953
Omy400021193	6.62778	0.00454035
Omy500027770	6.63258	0.00175306
Omy300054719	6.64812	0.000101422
Omy400044213	6.6709	0.0041234
Omy400148582	6.68108	0.00379323
Omy400080543	6.6811	0.000946067
Omy400035005	6.71081	0.00239248
Omy500047761	6.71284	7.78387e-06
Omy400148576	6.71792	0.000452203
Omy500092342	6.76235	0.00230906
Omy500003993	6.77966	9.00996e-05
Omy400038919	6.81941	0.00757438
Omy300000429	6.84257	0.00442443
Omy100068054	6.85134	0.00192371
Omy200063021	6.8599	0.000181994
Omy500001995	6.88519	0.00011653
Omy400068350	6.94343	0.00123741
Omy400051331	6.95977	4.58277e-06
Omy400083841	7.01094	0.000384339
Omy400090885	7.02953	0.00162277
Omy400011312	7.03981	0.00279329
Omy100115225	7.06354	0.00560471
Omy400078600	7.08044	0.00522732
Omy400088870	7.08267	0.00393281
Omy400038108	7.11694	0.00985313
Omy400091340	7.1642	0.00179619
Omy500007504	7.18784	0.00181403
Omy400010798	7.20873	6.79715e-05
Omy400051242	7.2099	0.00223399
Omy200066425	7.24258	0.00248989
Omy400063456	7.24639	0.00362279
Omy100206521	7.28256	0.00129602
Omy400179376	7.32845	0.00600484
Omy400052402	7.33226	2.44002e-05
Omy400018633	7.33256	9.32307e-05
Omy500026743	7.336	0.00297109
Omy400074952	7.34696	3.53256e-08
Omy500039246	7.34917	0.00306996
Omy400113518	7.44182	0.00225389
Omy200131031	7.46476	0.000712873
Omy400097936	7.49788	1.02486e-06
Omy400032210	7.55007	0.00160644
Omy400079814	7.5766	0.00119054
Omy400034255	7.59561	0.000652338
Omy400020331	7.60205	0.000377913
Omy200101749	7.64161	0.00260303
Omy100095121	7.65774	0.00144945
Omy400041378	7.6722	0.00340342
Omy500027767	7.67281	0.000579232
Omy400048513	7.69357	0.00120856
Omy400036847	7.75575	0.00751873
Omy400043368	7.83396	0.00847614
Omy500031199	7.8413	0.00638891
Omy500022844	7.85301	0.00422101
Omy400109399	7.90447	6.72762e-08
Omy400092181	7.91151	0.00336812
Omy400004265	7.94398	0.0006589
Omy400008946	7.95016	0.00287046
Omy400171417	7.95421	0.00273257
Omy500018859	8.0063	0.00643515
Omy400130187	8.04984	0.00163557
Omy400080454	8.05393	0.00192371
Omy400020550	8.06891	0.00290893
Omy400096359	8.07944	0.00234433
Omy400126832	8.09598	0.00151179
Omy400066095	8.10308	0.00220235
Omy100095101	8.17811	1.1647e-05
Omy500077017	8.18446	0.00030607
Omy400006495	8.19552	0.000180102
Omy500072095	8.20332	0.00354392
Omy400079982	8.2647	0.000609468
Omy400010235	8.34101	0.00969718
Omy400053911	8.34687	6.25667e-05
Omy400026084	8.40121	0.000543682
Omy100081112	8.41691	0.00223563
Omy400082895	8.45825	0.00785342
Omy400090508	8.63045	0.00304661
Omy500049894	8.64025	5.82804e-06
Omy200072078	8.64436	0.00355894
Omy100095056	8.66689	3.13609e-07
Omy400145202	8.69801	0.00030141
Omy400150482	8.72202	0.00722574
Omy400038712	8.73941	0.0055682
Omy400076593	8.7726	0.00570385
Omy400045347	8.83191	0.00547318
Omy400092215	8.83719	0.000883371
Omy100106211	8.83929	7.34238e-05
Omy400150215	9.07476	0.000437916
Omy500008541	9.08802	0.00107216
Omy400006176	9.17684	0.000259193
Omy200183212	9.17871	0.0027663
Omy400071318	9.2029	0.00467609
Omy500008824	9.20646	1.32432e-06
Omy200072385	9.31082	0.00114094
Omy100115727	9.32721	0.000483984
Omy500013192	9.415	0.00035717
Omy400062767	9.50747	0.00366096
Omy400080942	9.51699	0.00134074
Omy400000014	9.58659	0.000115917
Omy400039454	9.60134	0.00459298
Omy400011323	9.62593	0.000281926
Omy300055209	9.62903	0.00127506
Omy100109323	9.66311	0.00711202
Omy400079519	9.66592	6.72762e-08
Omy100127618	9.69982	0.000116593
Omy400041323	9.71536	0.00380313
Omy400056527	9.7203	0.00135588
Omy400043230	9.76481	0.000136596
Omy400052199	9.79698	1.89143e-05
Omy400055452	9.80902	0.000467417
Omy400032610	9.82516	0.00278715
Omy400027216	9.87959	0.000404166
Omy400042671	9.97127	0.00686787
Omy200118271	10.0124	1.31629e-05
Omy400023859	10.021	0.00129602
Omy400007435	10.026	0.00467609
Omy400000940	10.1041	0.00227732
Omy400011020	10.1622	0.000543682
Omy400004320	10.1806	0.000130298
Omy100165236	10.2193	0.00158348
Omy400081204	10.3348	0.00512922
Omy400056521	10.3369	0.000127294
Omy500044374	10.3448	0.000457861
Omy400074790	10.3463	0.000540901
Omy400005364	10.4378	0.000903003
Omy400016090	10.4522	0.00199334
Omy400076920	10.5586	8.36737e-05
Omy400071049	10.5645	0.00571895
Omy500078776	10.6547	2.46023e-07
Omy400030833	10.701	0.00514248
Omy500044884	10.7389	0.000639366
Omy200124320	10.7391	0.000722606
Omy200076679	10.7814	9.72202e-05
Omy200133672	10.8455	1.32714e-05
Omy400148690	10.8864	0.00234706
Omy200064935	10.9588	0.00362316
Omy400069094	10.9877	0.00451397
Omy200042797	10.9918	0.00390999
Omy300040465	11.1721	0.00617503
Omy100114986	11.2269	9.78153e-05
Omy500023434	11.2396	2.50051e-08
Omy500015509	11.2913	0.00631953
Omy400073890	11.3306	0.00617503
Omy500042979	11.343	0.00035717
Omy400055135	11.3614	9.69153e-05
Omy100133630	11.5381	0.000428453
Omy400059575	11.5494	3.76223e-05
Omy500007443	11.5736	1.91163e-10
Omy400075533	11.5972	0.00880669
Omy400032845	11.6042	0.00422557
Omy400011543	11.6127	3.41559e-07
Omy400147638	11.7561	1.63131e-06
Omy400000137	11.8749	3.98731e-05
Omy200065595	11.9165	1.521e-05
Omy400148680	11.932	0.00915481
Omy500044757	12.1249	0.0027663
Omy500056056	12.1818	0.00060595
Omy400063321	12.2314	0.000274876
Omy400045426	12.3423	9.5293e-05
Omy400021900	12.4091	3.19356e-05
Omy400075518	12.4469	0.00292075
Omy400097454	12.5256	0.00700697
Omy400023524	12.5329	2.99636e-05
Omy500034171	12.6179	0.00467609
Omy400006036	12.6212	0.00410229
Omy500008698	12.6981	0.00228603
Omy400000644	12.7482	1.88945e-09
Omy400062939	12.777	0.00149211
Omy400012873	12.7814	0.00342431
Omy400041283	12.8464	0.000325143
Omy400018509	12.8576	0.00228603
Omy400001546	12.8929	0.00180145
Omy400066191	12.898	0.00171944
Omy500003487	12.9443	0.00617503
Omy400042639	12.9673	0.00570385
Omy500023129	13.0701	0.000794744
Omy500003335	13.0901	3.79223e-05
Omy400093800	13.1589	0.00228603
Omy500039283	13.206	0.00706999
Omy400013013	13.3305	1.81461e-05
Omy400016158	13.5164	0.0041595
Omy400075969	13.5745	0.000895318
Omy400005359	13.6366	0.00644234
Omy400018728	13.6784	8.20477e-07
Omy400148586	13.8879	1.66827e-05
Omy200092854	13.9627	0.000105136
Omy400017625	14.1796	0.00156905
Omy100099458	14.2529	0.000323853
Omy500007826	14.265	0.00964332
Omy500020738	14.4012	0.00129602
Omy500037167	14.4015	9.35178e-07
Omy400060747	14.4325	0.00286479
Omy400091552	14.5227	0.00847614
Omy400059267	14.5419	0.00572881
Omy400076698	14.6486	0.00650983
Omy400010648	14.6618	0.000325143
Omy400042138	14.6818	0.00263646
Omy400009342	14.6974	0.000895718
Omy500086744	14.6975	1.93815e-08
Omy400040794	14.7151	3.93603e-06
Omy400016835	14.7165	0.00467609
Omy300015925	14.8269	0.00623422
Omy400092904	14.9483	0.000831549
Omy400040624	15.0325	0.000151323
Omy500012549	15.0588	0.000682209
Omy500064346	15.0793	0.000373259
Omy500075781	15.1929	0.00321216
Omy400097267	15.5657	0.000524241
Omy500035786	15.6934	0.00383326
Omy400084015	15.7639	0.00678797
Omy400092905	15.7814	1.57727e-06
Omy400072140	15.9438	0.00171944
Omy400072489	15.9439	1.05473e-05
Omy400083705	15.9552	5.17588e-05
Omy400013273	15.9904	0.00467609
Omy400067294	16.0855	9.62711e-05
Omy200134075	16.101	0.00174072
Omy400009627	16.128	0.00767189
Omy400032515	16.1823	9.99281e-05
Omy400009943	16.4424	1.67923e-06
Omy400087602	16.499	0.000814723
Omy200073487	16.5696	3.20528e-07
Omy200120476	16.5843	0.000436202
Omy400088123	16.777	0.00108085
Omy400000643	17.0384	3.02506e-06
Omy400058667	17.1462	0.000105136
Omy300106647	17.2441	0.00475204
Omy500029185	17.3207	0.000979413
Omy400005193	17.4529	0.0041595
Omy400065517	17.4623	0.000554787
Omy400060932	17.4973	0.00180238
Omy400098107	17.6106	0.00173053
Omy500020197	17.6259	0.00222561
Omy100108108	17.6799	1.5052e-05
Omy400000096	17.8474	0.000138853
Omy400075115	17.8816	1.32432e-06
Omy500030342	17.9936	0.000794584
Omy400087857	18.0737	1.61494e-08
Omy400079856	18.0995	5.34113e-06
Omy500028927	18.1858	0.000900043
Omy200129177	18.2097	1.5052e-05
Omy400115781	18.2668	0.00573409
Omy500021372	18.3158	0.00361086
Omy400011815	18.407	0.00236191
Omy200080068	18.4162	2.3768e-05
Omy500009196	18.7442	0.0022479
Omy400107087	18.8721	0.00127078
Omy400089492	18.9591	0.00313019
Omy400023858	19.316	0.000404166
Omy200125384	19.5558	0.00053578
Omy200178355	19.5583	0.00238974
Omy400042945	19.6823	0.00421664
Omy400057177	19.7971	7.68224e-05
Omy500033824	20.0204	0.000568751
Omy400078897	20.2258	0.000729335
Omy400055417	20.5391	0.00252044
Omy400029685	20.7447	1.50193e-08
Omy400072490	20.8394	0.00866908
Omy400035904	20.9616	0.000680908
Omy400073733	21.3083	0.00691502
Omy400036710	21.3472	0.000619991
Omy400016507	21.5632	0.00153433
Omy400040200	21.5768	0.0010816
Omy400094533	21.8042	0.000169133
Omy400004525	21.8977	5.0745e-08
Omy400055397	22.0869	0.000400246
Omy400056270	22.8408	0.00135437
Omy400147640	22.9196	4.84549e-10
Omy400013680	22.962	2.86265e-05
Omy200118921	22.9713	8.09578e-05
Omy400016065	23.0684	0.00706646
Omy400018612	23.537	0.000557431
Omy100113416	23.7271	0.00137838
Omy400017814	23.9271	1.57727e-06
Omy400050116	24.1248	7.14249e-06
Omy400059405	24.1477	5.5086e-07
Omy400063323	24.6222	0.00141041
Omy500018337	24.659	2.33558e-05
Omy400045919	24.9142	0.00011251
Omy400087649	25.076	2.3245e-06
Omy400037258	25.2925	0.00141681
Omy400012187	25.3064	0.00116221
Omy500009637	25.3421	4.84549e-10
Omy500011540	25.4113	0.00228603
Omy400017001	25.7888	0.00906443
Omy400044636	26.1581	2.9117e-06
Omy400054357	26.1672	0.00184969
Omy400035973	26.1933	0.0050613
Omy400041701	26.218	0.000157398
Omy400095091	26.4359	0.0020761
Omy500028108	26.7616	0.00206148
Omy500022828	27.1163	0.000895318
Omy500022036	27.3225	6.05869e-05
Omy400004933	28.3877	0.00195887
Omy400005357	28.6548	3.16075e-05
Omy400033057	30.2234	0.00684236
Omy400002621	30.2644	0.000145201
Omy400067300	30.7194	0.000305457
Omy400002909	30.8573	0.00010623
Omy400030259	31.442	0.00704502
Omy400094047	32.0474	0.00223399
Omy200137972	32.2037	9.23201e-07
Omy100095716	32.3637	0.00125016
Omy500045416	32.3919	0.00970881
Omy400084718	33.3842	0.000225196
Omy500004841	33.4025	0.00694975
Omy400067551	33.8814	5.53601e-06
Omy400069763	34.4933	0.000682209
Omy100079740	34.6102	2.76934e-08
Omy400060787	34.8436	3.37573e-05
Omy400081813	35.0068	4.7492e-10
Omy400023860	35.7335	6.82957e-05
Omy500041150	35.8941	0.0046845
Omy200166928	37.0622	0.00292075
Omy400064870	37.1649	2.85006e-05
Omy500057229	37.856	0.00670094
Omy500011859	40.1137	0.00570385
Omy400043258	40.2802	0.00181403
Omy200131268	40.3497	0.00178616
Omy500046264	40.6674	0.00286014
Omy400063179	41.0604	0.00393056
Omy400012731	41.1273	0.000219577
Omy400008514	41.5632	0.0039107
Omy400042110	42.3683	0.00326628
Omy500033139	43.154	0.00142752
Omy500010780	43.8718	0.00154362
Omy400042528	45.2295	0.000518642
Omy400047826	46.1384	4.97792e-06
Omy400048263	46.6745	9.03776e-05
Omy500025205	47.1411	0.00405254
Omy200106580	47.5103	0.00346736
Omy500031061	48.0086	0.00822287
Omy400042943	50.4417	0.00570385
Omy400010328	50.7006	0.00570385
Omy500010107	51.1619	0.00176828
Omy400055418	52.8061	0.00130368
Omy400022814	52.8945	0.00731274
Omy400082246	53.0665	0.00380118
Omy400034386	53.4835	2.87031e-06
Omy400019512	53.9205	0.000659645
Omy500030134	53.9389	0.00116966
Omy400065828	54.0666	0.00265777
Omy400074564	54.0779	0.00195241
Omy400108849	54.1651	0.00637996
Omy400092991	54.454	0.00534718
Omy500031113	54.5952	0.000384105
Omy400024929	55.2645	0.00032178
Omy300049419	55.4448	0.000875572
Omy400002609	55.8758	0.0034009
Omy400064287	56.2813	0.00228603
Omy200105391	56.3734	0.000764245
Omy400065240	56.6273	0.0040989
Omy400040332	56.9449	7.19177e-05
Omy400085934	57.5391	0.00956307
Omy500027294	58.7713	0.00892135
Omy400074788	60.3412	0.00520156
Omy400055396	60.5328	0.000303893
Omy400006332	60.6751	0.000526304
Omy500007127	62.5336	0.00394081
Omy400025350	64.2411	0.00011251
Omy500036303	64.5237	0.0012547
Omy400072296	68.2878	0.00484833
Omy400070735	68.3003	0.00210126
Omy500046096	68.3249	0.00213342
Omy400045965	68.4917	0.00286316
Omy400016811	68.6093	0.00354059
Omy400000311	68.8211	0.00609819
Omy400007144	69.8788	0.00184969
Omy400030944	70.0104	6.23948e-05
Omy400078414	70.7783	0.000161203
Omy400063963	71.1499	0.00459298
Omy400044055	71.977	2.92773e-05
Omy400001433	72.2391	6.44611e-10
Omy500070188	72.6063	2.13284e-16
Omy400064814	74.0107	0.00264344
Omy400148396	74.6263	0.00012287
Omy500029301	75.0947	0.00141041
Omy400012285	75.2957	9.99281e-05
Omy400009110	75.617	0.00389444
Omy400148395	76.1946	1.05002e-06
Omy400072297	76.7844	0.0039507
Omy400013175	77.3256	2.46847e-05
Omy500041408	78.5245	0.00524606
Omy400091210	80.4062	0.000887507
Omy400010679	80.9984	0.000134647
Omy500024520	82.055	0.000105001
Omy400084708	82.2467	0.00448697
Omy400043675	82.7913	0.000180626
Omy400015874	83.2529	3.10885e-06
Omy400076900	84.2337	0.00223563
Omy500064345	84.4325	8.56713e-06
Omy400085448	86.6335	0.00116221
Omy500041302	87.402	0.00326628
Omy200133480	88.6957	0.000652338
Omy400083867	89.297	7.12335e-05
Omy400068353	89.9455	0.000609468
Omy400003424	90.1067	0.00706999
Omy400041268	92.9935	4.47849e-07
Omy100152391	94.6425	3.32283e-05
Omy400070703	98.3778	0.00847614
Omy400043145	98.9103	0.00225726
Omy500011257	101.043	1.28325e-06
Omy400082162	104.432	0.00184715
Omy500009606	108.278	5.29013e-07
Omy100087372	109.494	0.000377913
Omy400072487	111.613	0.00119054
Omy400022728	112.314	7.17257e-05
Omy400076219	121.585	0.00993445
Omy400084550	122.361	0.000252499
Omy400078857	124.598	6.76508e-06
Omy400028182	133.064	8.14339e-05
Omy200096636	133.993	2.10535e-09
Omy400050933	135.422	0.000192884
Omy200012064	136.287	9.7978e-15
Omy400087523	139.062	7.42895e-06
Omy100114534	140.824	0.000134345
Omy400001362	141.735	0.000323853
Omy400042334	142.947	1.45871e-14
Omy400006817	143.2	0.000454719
Omy400037659	143.777	2.22306e-13
Omy400065720	146.789	2.94163e-05
Omy400088833	147.519	0.00344768
Omy400022059	152.736	7.25954e-06
Omy400076217	152.793	8.36737e-05
Omy400030960	156.326	3.87832e-06
Omy400059723	158.001	3.59178e-08
Omy100139769	168.996	1.44041e-07
Omy400067856	182.199	1.53004e-14
Omy500036513	199.411	0.0006592
Omy400088316	201.675	2.50614e-06
Omy400089821	207.01	1.61262e-05
Omy400004982	208.448	3.08665e-06
Omy400075974	211.959	0.000548467
Omy400026683	226.142	4.01331e-05
Omy500018678	227.347	1.92573e-07
Omy400021941	227.86	1.92573e-07
Omy400107763	252.463	1.41116e-05
Omy400072294	268.415	2.6329e-05
Omy400089565	273.064	0.00143974
Omy400016971	273.161	1.29995e-05
Omy400003087	291.536	0.00176712
Omy400042056	314.574	1.88905e-07
Omy400084825	327.206	0.000526304
Omy400037758	360.56	4.58551e-05
Omy400037759	392.195	8.77965e-08
Omy500086684	579.839	3.18165e-14
Omy500086685	620.862	1.41488e-18
Omy400005389	974.235	5.76993e-21
Omy400085184	1003.86	4.46283e-16
Omy400021788	1103.81	0.000554787

## Sheet: All DE mRNAs
DE mRNA ID	Fold change	FDR p-value correction	DE mRNA name	GO terms
TCONS_00058870	213.38	9.39594e-07	Oncorhynchus mykiss F-box protein 32 (fbxo32), mRNA >gi|300244972|gb|HM189693.1| Oncorhynchus mykiss F-box protein 32 (FBXO32) mRNA, complete cds
TCONS_00098636	110.606	1.81913e-08	f-box only protein 32
C2611_c0_seq1_	73.6086	0.00876974	complement C1q subcomponent subunit C-like (LOC106591842), mRNA
TCONS_00279445	66.6572	4.0845e-05	WD repeat-containing protein KIAA1875-like (LOC106590093), mRNA
GSONMT00065684001	63.8112	2.42588e-09	protein soga3-like isoform x3	P:regulation of autophagy; C:extracellular space; P:regulation of transcription, DNA-templated; F:sequence-specific DNA binding; F:sequence-specific DNA binding transcription factor activity
GSONMT00033966001	42.3998	1.03851e-09	large neutral amino acids transporter small subunit 4-like	C:integral component of membrane; F:L-amino acid transmembrane transporter activity; P:transmembrane transport; P:L-amino acid transport; P:amino acid transport; P:ion transport; C:plasma membrane
GSONMT00029410001	39.8068	0.000206906	protein phosphatase slingshot homolog 2-like isoform x2	P:dephosphorylation; F:phosphatase activity; F:hydrolase activity; P:protein dephosphorylation; F:protein tyrosine/serine/threonine phosphatase activity; F:protein tyrosine phosphatase activity; C:cellular_component; F:DNA binding
GSONMT00006333001	37.9907	6.8219e-05	kelch-like protein 33-like	ubiquitination
TCONS_00090240	23.3655	4.37614e-05	AMP deaminase 3-like (LOC106587203), transcript variant X2, mRNA
GSONMT00006327001	19.7828	8.98274e-11	protein ndrg2	P:nervous system development; P:cell differentiation; C:cytoplasm; P:multicellular organismal development; P:Wnt signaling pathway; P:negative regulation of ERK1 and ERK2 cascade; P:negative regulation of smooth muscle cell proliferation; P:regulation of platelet-derived growth factor production; C:cell projection; C:nucleus; P:negative regulation of cytokine production; C:Golgi apparatus; C:cent…
TCONS_00021511	17.1266	2.67788e-06	Response gene to complement 32 protein (rgc32), mRNA >gi|221221551|gb|BT057565.1|clone ssal-evf-540-279 Response gene to complement 32 protein putative mRNA, complete cds
GSONMT00062643001	15.9687	2.43482e-07	large neutral amino acids transporter small subunit 4-like	C:integral component of membrane; F:L-amino acid transmembrane transporter activity; P:transmembrane transport; P:L-amino acid transport
GSONMT00070791001	15.8832	9.31111e-05	myosin-binding protein slow-type-like isoform x2	-
GSONMT00014355001	15.4835	0.00522755	supervillin-like isoform x1	F:actin binding; P:cytoskeleton organization
GSONMT00046771001	14.6074	7.60078e-07	acyl-coenzyme a thioesterase 1-like	F:thiolester hydrolase activity; P:acyl-CoA metabolic process; P:lipid metabolic process; F:palmitoyl-CoA hydrolase activity; C:mitochondrion; C:cytosol; P:long-chain fatty acid metabolic process; F:acyl-CoA hydrolase activity
GSONMT00079643001	14.5926	0.00107467	solute carrier family 22 member 23-like	F:transmembrane transporter activity; C:integral component of membrane; C:membrane; P:transmembrane transport; P:transport; F:transporter activity
GSONMT00035250001	13.0191	2.68686e-09	uveal autoantigen with coiled-coil domains and ankyrin repeats protein-like	-
GSONMT00078909001	12.1979	2.65111e-05	serine threonine-protein kinase ulk2-like isoform x1	F:ATP binding; F:protein kinase activity; F:nucleotide binding; P:protein phosphorylation; F:transferase activity, transferring phosphorus-containing groups; F:protein serine/threonine kinase activity; F:transferase activity; P:phosphorylation; F:kinase activity; P:neuron projection development; C:autophagic vacuole; P:positive regulation of macroautophagy; P:protein localization; F:Rab GTPase bi…
TCONS_00088807	12.1926	0.00275372	growth arrest-specific protein 7-like (LOC106606940), transcript variant X2, mRNA	transcription factor activity
TCONS_00134687	11.7557	6.21572e-08	protein phosphatase 1 regulatory subunit 1B-like (LOC106601002), transcript variant X1, mRNA
GSONMT00070841001	11.7497	0.000505931	leucine-rich repeat-containing protein 14	-
TCONS_00111394	11.487	1.26228e-05	Oncorhynchus mykiss somatostatin receptor subtype 2 (LOC100499615), mRNA >gi|296840659|gb|HM053471.1| Oncorhynchus mykiss somatostatin receptor subtype 2 mRNA, complete cds
TCONS_00014594	11.4474	0.00545453	clone ssal-eve-502-259 CD209 antigen-like protein E putative mRNA, complete cds
GSONMT00014922001	11.319	0.001176	minor histocompatibility protein ha-1-like	F:metal ion binding; P:intracellular signal transduction; P:signal transduction; C:intracellular; F:GTPase activator activity; P:regulation of small GTPase mediated signal transduction; P:small GTPase mediated signal transduction; C:cytosol
GSONMT00069270001	10.7928	0.00261929	autophagy-related protein 9a-like isoform x1	C:autophagic vacuole; C:cytoplasm; P:autophagic vacuole assembly
GSONMT00063874001	10.7447	3.22765e-05	myosin-binding protein slow-type-like isoform x1	-
GSONMT00071779001	9.67739	2.11056e-08	flocculation protein flo11-like isoform x2	-
GSONMT00027415001	9.59268	0.00257	novel protein vertebrate phospholipase group vi (zgc:77476)	P:lipid metabolic process; F:hydrolase activity; P:metabolic process; P:cardiolipin biosynthetic process; C:cytoplasm; C:centrosome
TCONS_00124673	9.14878	0.000505931	voltage-gated potassium channel subunit beta-2 (LOC106565914), transcript variant X3, mRNA
GSONMT00079999001	9.13831	8.47474e-06	calcium-binding and coiled-coil domain-containing protein 1-like	P:regulation of transcription, DNA-templated; P:transcription, DNA-templated; C:integral component of membrane; C:nucleus; F:DNA binding
GSONMT00072452001	8.93564	0.000214998	myosin-binding protein slow-type-like isoform x2	-
GSONMT00021661001	8.87104	0.00172847	cytochrome p450 3a27	F:metal ion binding; P:oxidation-reduction process; F:oxidoreductase activity, acting on paired donors, with incorporation or reduction of molecular oxygen; F:heme binding; F:oxidoreductase activity; F:iron ion binding; F:oxidoreductase activity, acting on paired donors, with incorporation or reduction of molecular oxygen, reduced flavin or flavoprotein as one donor, and incorporation of one atom…
GSONMT00000536001	8.73037	0.000285129	apolipoprotein e	F:lipid binding; P:lipid transport; P:lipoprotein metabolic process; C:extracellular region; P:transport
GSONMT00021671001	8.59551	0.00569395	serine threonine-protein kinase ulk2-like	P:regulation of dendrite morphogenesis; F:molecular_function; P:habenula development; C:cellular_component; F:ATP binding; F:protein kinase activity; F:nucleotide binding; P:protein phosphorylation; F:transferase activity, transferring phosphorus-containing groups; F:protein serine/threonine kinase activity; P:phosphorylation; P:regulation of autophagy; P:protein autophosphorylation; P:response t…
GSONMT00048512001	8.30261	0.000152174	angiopoietin-related protein 4-like	P:response to bacterium; F:structural constituent of ribosome; P:translation; C:ribosome; C:intracellular; F:RNA binding; F:nucleic acid binding; P:mRNA splicing, via spliceosome; F:nucleotide binding; P:negative regulation of apoptotic process; P:negative regulation of lipoprotein lipase activity; C:extracellular space; F:enzyme inhibitor activity; P:triglyceride homeostasis
GSONMT00050693001	7.78327	1.00055e-05	creatine kinase m-type-like	F:kinase activity; F:ATP binding; P:phosphorylation; F:transferase activity; F:nucleotide binding; F:catalytic activity; F:transferase activity, transferring phosphorus-containing groups
GSONMT00072161001	7.77642	0.000122973	centrosomal protein of 85 kda-like	F:molecular_function; P:biological_process; C:cellular_component
GSONMT00060609001	7.70529	1.08693e-06	protein soga3-like isoform x2	P:regulation of autophagy; C:extracellular space
GSONMT00011579001	7.62573	0.00549816	v-type proton atpase catalytic subunit a-like	P:ion transport; P:transport; P:ATP metabolic process; F:proton-transporting ATPase activity, rotational mechanism; F:ATP binding; P:proton transport; P:ATP hydrolysis coupled proton transport; F:hydrolase activity, acting on acid anhydrides, catalyzing transmembrane movement of substances; C:proton-transporting two-sector ATPase complex, catalytic domain; C:proton-transporting V-type ATPase, V1 …
GSONMT00042438001	7.46916	0.000354247	peroxisomal carnitine o-octanoyltransferase	F:transferase activity; F:transferase activity, transferring acyl groups; C:cellular_component; F:fatty-acyl-CoA binding; C:peroxisome; C:mitochondrion; P:fatty acid transport; F:carnitine O-octanoyltransferase activity; P:fatty acid beta-oxidation; P:medium-chain fatty acid metabolic process; P:fatty acid metabolic process; P:response to drug; P:response to organonitrogen compound; F:receptor bi…
TCONS_00170920	7.18011	0.00619727	serine/threonine-protein kinase SBK1-like (LOC106579210), mRNA
GSONMT00031082001	7.11585	0.000259099	autophagy-related protein 2 homolog a-like	F:transmembrane transporter activity; P:autophagy; C:integral component of membrane; P:transmembrane transport; C:pre-autophagosomal structure membrane; C:lipid particle; F:protein binding
GSONMT00014493001	7.03454	0.00568238	proline-rich protein 16	-
GSONMT00030752001	6.83823	0.00312341	insulin receptor substrate 2-like	F:insulin receptor binding; C:cellular_component
GSONMT00005667001	6.82795	0.000174116	serine threonine-protein kinase ulk2-like	F:ATP binding; F:protein kinase activity; F:nucleotide binding; P:protein phosphorylation; F:transferase activity, transferring phosphorus-containing groups; F:protein serine/threonine kinase activity; P:regulation of dendrite morphogenesis; F:molecular_function; P:habenula development; C:cellular_component; P:regulation of autophagy; P:protein autophosphorylation; P:response to starvation; C:pre…
TCONS_00074135	6.81692	1.73564e-06	clone BAC CHORI214-439J08 MHC class I antigen (Sasa-UDA) gene, Sasa-UDA*0101 allele, complete cds; similar to INSD AY523662 (Sasa-UCA) pseudogene, Sasa-UCA*0101 allele, complete sequence; PSMB8 (PSMB8), PSMB10 (PSMB10), PSMB9b-like protein (PSMB9b-like protein), PSMB9 (PSMB9), TAP2b (TAP2b), BRD2 (BRD2), and hydroxysteroid (17-beta) dehydrogenase 8 (HSD17B8) genes, complete cds; and COLLA2 gene, …
GSONMT00051537001	6.75605	0.00369889	kinase suppressor of ras 1-like isoform x2	F:metal ion binding; P:intracellular signal transduction; F:ATP binding; F:protein kinase activity; P:protein phosphorylation; F:transferase activity, transferring phosphorus-containing groups; F:protein serine/threonine kinase activity
GSONMT00030514001	6.58676	6.58228e-06	heat shock protein beta-7	P:response to stress; F:molecular_function; C:mitochondrion; C:nucleus
GSONMT00006318001	6.52495	1.9406e-08	connective tissue growth factor	P:regulation of cell growth; F:insulin-like growth factor binding; C:extracellular region; P:ossification; P:cartilage condensation; P:positive regulation of cell differentiation; P:cell migration; C:intracellular membrane-bounded organelle; P:cell differentiation; P:positive regulation of JNK cascade; P:lung development; P:chondrocyte proliferation; P:fibroblast growth factor receptor signaling …
GSONMT00074639001	6.5231	2.03969e-06	ubiquitin carboxyl-terminal hydrolase 25-like isoform x2	P:proteolysis; F:hydrolase activity; F:cysteine-type peptidase activity; F:peptidase activity; F:ubiquitin thiolesterase activity; P:ubiquitin-dependent protein catabolic process; P:dorsal/ventral pattern formation
TCONS_00023235	6.46993	0.000747446	tuberin-like (LOC106564303), mRNA
C9546_c1_seq1_	6.44166	0.000841741	smoothelin-like protein 1 (LOC106604657), transcript variant X2, mRNA	regulation of contractile properties of both striated and smooth muscles
GSONMT00060099001	6.34501	0.00372963	monoglyceride lipase	P:regulation of sensory perception of pain; P:acylglycerol catabolic process; P:regulation of signal transduction; P:regulation of inflammatory response; P:regulation of endocannabinoid signaling pathway; F:acylglycerol lipase activity; P:arachidonic acid metabolic process; F:protein homodimerization activity
GSONMT00020189001	6.1889	1.01068e-07	ephrin type-a receptor 7-like isoform x1	C:postsynaptic membrane; C:integral component of plasma membrane; P:adult walking behavior; P:positive regulation of dendrite morphogenesis; P:positive regulation of JUN kinase activity; C:cell junction; P:regulation of axonogenesis; C:early endosome membrane; P:glial cell migration; P:fasciculation of motor neuron axon; C:endoplasmic reticulum; P:fasciculation of sensory neuron axon; F:protein k…
GSONMT00047774001	6.07482	0.000659738	6-phosphofructo-2-kinase fructose- -bisphosphatase 4-like isoform x3	F:transferase activity; F:fructose-2,6-bisphosphate 2-phosphatase activity; P:phosphorylation; F:ATP binding; F:kinase activity; F:catalytic activity; P:metabolic process; P:fructose 2,6-bisphosphate metabolic process; F:6-phosphofructo-2-kinase activity; P:fructose metabolic process
GSONMT00008987001	6.07479	1.42114e-05	angiopoietin-related protein 4-like	P:response to bacterium; F:structural constituent of ribosome; P:translation; C:ribosome; C:intracellular; P:negative regulation of apoptotic process; P:negative regulation of lipoprotein lipase activity; C:extracellular space; F:enzyme inhibitor activity; P:triglyceride homeostasis; F:RNA binding; F:nucleic acid binding; P:mRNA splicing, via spliceosome; F:nucleotide binding
TCONS_00023823	5.97901	0.00865837	protein FAM214A-like (LOC106587663), partial mRNA
GSONMT00024892001	5.94452	4.09963e-05	phosphatidate phosphatase lpin1-like isoform x1	F:molecular_function; P:biological_process; C:cellular_component
GSONMT00022276001	5.74046	0.00731738	bcl2 adenovirus e1b 19 kda protein-interacting protein 3-like	C:mitochondrial envelope; P:positive regulation of apoptotic process; C:integral component of membrane; F:molecular_function
GSONMT00067129001	5.62711	0.00461498	autophagy-related protein 9a-like isoform x1	C:autophagic vacuole; C:cytoplasm; F:molecular_function; C:cellular_component; P:autophagic vacuole assembly
GSONMT00012753001	5.62515	0.000186044	threo-3-hydroxyaspartate ammonia-lyase-like	F:amino acid binding; P:metabolic process
GSONMT00078105001	5.58183	0.00312341	sorbin and sh3 domain-containing protein 1-like	-
GSONMT00051538001	5.57401	0.00910968	kinase suppressor of ras 1-like isoform x2	F:metal ion binding; F:protein kinase activity; P:intracellular signal transduction; F:ATP binding; P:protein phosphorylation; F:transferase activity, transferring phosphorus-containing groups
GSONMT00080308001	5.49324	0.00429847	insulin receptor substrate 2-like	F:insulin receptor binding; C:cellular_component
GSONMT00012519001	5.48815	0.00108428	wd repeat domain phosphoinositide-interacting protein 4	F:phosphatidylinositol-3-phosphate binding; C:cytoplasm; F:phosphatidylinositol-3,5-bisphosphate binding; P:autophagic vacuole assembly; P:autophagy; F:small GTPase regulator activity; P:cell death
GSONMT00055703001	5.30455	0.00828807	serine threonine-protein kinase 11-interacting	P:biological_process; F:kinase activity; P:phosphorylation
GSONMT00056857001	5.19815	0.000386719	ATP-dependent 6-phosphofructokinase, muscle type-like	F:transferase activity; P:phosphorylation; F:nucleotide binding; C:cytoplasm; F:ATP binding; F:kinase activity; C:6-phosphofructokinase complex; P:glycolysis; P:fructose 6-phosphate metabolic process; F:6-phosphofructokinase activity
GSONMT00040920001	5.14571	0.000198178	myomegalin isoform x3	-
GSONMT00044049001	5.03065	0.00157212	proactivator polypeptide-like isoform x2	P:lipid metabolic process; P:sphingolipid metabolic process; C:lysosome
GSONMT00000504001	4.94373	5.9145e-05	thioredoxin-interacting	-
GSONMT00059210001	4.79948	0.00019142	suppressor of cytokine signaling 3	P:intracellular signal transduction; P:negative regulation of apoptotic process; P:JAK-STAT cascade; P:protein ubiquitination; P:retina morphogenesis in camera-type eye; P:regulation of growth; P:negative regulation of signal transduction
GSONMT00023044001	4.61571	5.29199e-06	telethonin	C:Z disc; P:muscle cell development; P:heart contraction; P:T-tubule organization; P:cardiac muscle contraction; F:titin Z domain binding; P:otic vesicle formation; P:adult heart development; F:titin binding; F:FATZ binding; P:skeletal muscle contraction; F:ion channel binding; P:skeletal muscle myosin thick filament assembly; P:skeletal muscle thin filament assembly; P:cardiac muscle fiber devel…
GSONMT00075308001	4.54012	0.00903472	transmembrane protein 131-like	-
GSONMT00078104001	4.45624	0.000513093	sorbin and sh3 domain-containing protein 1-like	P:actin filament organization; P:insulin receptor signaling pathway
TCONS_00088339	4.41801	0.000914622	atypical chemokine receptor 3 (ackr3), mRNA
GSONMT00064459001	4.3621	0.00217813	sorbin and sh3 domain-containing protein 1-like	-
TCONS_00157077	4.35864	0.00219858	Cyprinus carpio genome assembly common carp genome, scaffold: LG48, chromosome: 48
GSONMT00023809001	4.29935	1.97232e-06	ccaat enhancer-binding protein delta	P:regulation of transcription, DNA-templated; F:sequence-specific DNA binding; F:sequence-specific DNA binding transcription factor activity
C122910_c0_seq1_	4.27979	0.00123569	smoothelin-like protein 1 (LOC106604657), transcript variant X2, mRNA	regulation of contractile properties of both striated and smooth muscles
GSONMT00043537001	4.17815	0.00787166	probable atp-dependent rna helicase ddx17-like	F:helicase activity; P:positive regulation of transcription from RNA polymerase II promoter; F:hydrolase activity; C:nucleus; F:nucleic acid binding; F:nucleotide binding; F:ATP binding; F:RNA binding; F:ATP-dependent helicase activity; P:post-embryonic development; P:regulation of transcription, DNA-templated; F:transcription coactivator activity; F:estrogen receptor binding; P:transcription, DN…
GSONMT00026025001	3.88294	0.000204828	protein slowmo homolog 2-like	-
TCONS_00076695	3.88149	0.00731738	4-aminobutyrate aminotransferase, mitochondrial-like (LOC106592407), mRNA
GSONMT00080054001	3.81133	0.00177628	microtubule-associated proteins 1a 1b light chain 3b	P:autophagy; C:cytosol; F:molecular_function
GSONMT00004436001	3.79437	0.00242691	ankyrin repeat and socs box protein 5	P:intracellular signal transduction; F:molecular_function; P:protein ubiquitination
GSONMT00021507001	3.7717	0.00512014	mitogen-activated protein kinase kinase kinase mlt-like	F:ATP binding; F:protein kinase activity; C:cytoplasm; P:protein phosphorylation; P:MAPK cascade; F:transferase activity, transferring phosphorus-containing groups; F:MAP kinase kinase kinase activity; F:protein serine/threonine kinase activity; F:nucleotide binding
GSONMT00064561001	3.75501	3.54591e-05	ww domain binding protein 1-like isoform x2	C:integral component of membrane
TCONS_00097890	3.69277	0.000506665	Oncorhynchus mykiss cathepsin D (LOC100136761), mRNA >gi|1858019|gb|U90321.1|OMU90321 Oncorhynchus mykiss cathepsin D mRNA, complete cds
GSONMT00028775001	3.20932	0.00557219	eukaryotic peptide chain release factor gtp-binding subunit erf3a-like isoform x1	F:GTP binding; F:GTPase activity; P:GTP catabolic process; F:nucleotide binding; F:protein binding
GSONMT00029001001	3.19832	0.00797668	class e basic helix-loop-helix protein 40-like	P:regulation of transcription, DNA-templated; P:transcription, DNA-templated; F:protein dimerization activity; C:nucleus; F:DNA binding; P:negative regulation of transcription, DNA-templated; F:protein domain specific binding; P:circadian rhythm; F:protein heterodimerization activity; P:negative regulation of sequence-specific DNA binding transcription factor activity; P:entrainment of circadian …
TCONS_00159976	3.15439	0.00477438	uncharacterized LOC106596601 (LOC106596601), ncRNA
GSONMT00068926001	3.06893	0.000388166	stromal interaction molecule 1-like	P:cation transport; F:identical protein binding; C:cortical endoplasmic reticulum; F:microtubule plus-end binding; C:protein complex; C:integral component of endoplasmic reticulum membrane; P:activation of store-operated calcium channel activity; P:detection of calcium ion; C:integral component of plasma membrane; F:calcium ion binding; P:store-operated calcium entry; F:calcium channel regulator …
GSONMT00069084001	3.0658	0.00436989	beta-taxilin isoform x1	F:syntaxin binding; C:cytoplasm
GSONMT00015059001	-3.02685	0.00672909	collagen alpha-1 chain-like isoform x4	C:collagen; F:structural molecule activity; P:cell adhesion; C:extracellular matrix
GSONMT00015228001	-3.05803	0.000820091	nesprin-1-like	F:actin binding; C:integral component of membrane
TCONS_00061032	-3.07884	0.000649765	clone BAC S0142M23, complete sequence
GSONMT00062946001	-3.13253	0.000671772	selenoprotein s	F:selenium binding; C:integral component of endoplasmic reticulum membrane; P:intracellular protein transport; C:cytoplasm; C:cytoplasmic microtubule; C:integral component of membrane; C:membrane; C:endoplasmic reticulum
GSONMT00047505001	-3.15102	0.00679511	protein arginine n-methyltransferase 5	F:methyltransferase activity; P:regulation of skeletal muscle fiber development; F:transferase activity; P:protein methylation; P:methylation; F:S-adenosylmethionine-dependent methyltransferase activity; P:spliceosomal snRNP assembly; P:endothelial cell activation; P:peptidyl-arginine methylation; C:nucleus; P:peptidyl-arginine methylation, to symmetrical-dimethyl arginine; C:cytoplasm; F:ribonuc…
GSONMT00068795001	-3.18984	0.00222374	---NA---	-
TCONS_00000554	-3.27376	8.47474e-06	transforming growth factor, beta-induced, 68kDa (tgfbi), transcript variant X1, mRNA
GSONMT00003481001	-3.42247	0.00372165	e3 sumo-protein ligase 2-like isoform x1	F:peptidyl-prolyl cis-trans isomerase activity; P:protein folding; F:zinc ion binding; P:protein peptidyl-prolyl isomerization; P:intracellular transport; F:isomerase activity
GSONMT00064578001	-3.43304	0.00995955	lim domain-binding protein 3-like isoform x2	F:metal ion binding; F:zinc ion binding; P:somitogenesis; P:heart development
GSONMT00040558001	-3.46046	0.000323259	ubiquitin carboxyl-terminal hydrolase 10	P:proteolysis; F:hydrolase activity; F:cysteine-type peptidase activity; F:peptidase activity; F:ubiquitin thiolesterase activity; P:ubiquitin-dependent protein catabolic process; P:protein deubiquitination; P:regulation of autophagy; F:cysteine-type endopeptidase activity; C:early endosome; C:nucleus; P:autophagy; C:cytoplasm; F:p53 binding; P:DNA repair; C:intermediate filament cytoskeleton; F:…
GSONMT00065518001	-3.50136	0.000829337	fatty acyl- reductase 1	F:fatty-acyl-CoA reductase (alcohol-forming) activity; C:cellular_component; C:peroxisome; C:integral component of membrane; C:membrane; P:lipid metabolic process; F:oxidoreductase activity, acting on the aldehyde or oxo group of donors, NAD or NADP as acceptor; P:oxidation-reduction process; F:oxidoreductase activity; C:peroxisomal membrane
GSONMT00021701001	-3.51273	0.000147893	ankyrin-1-like	F:molecular_function; P:biological_process; C:cellular_component
GSONMT00038612001	-3.59432	0.00456476	kn motif and ankyrin repeat domain-containing protein 1-like	F:iron-sulfur cluster binding
GSONMT00048468001	-3.62212	0.000533603	calumenin isoform 1	F:metal ion binding; C:endoplasmic reticulum lumen; F:calcium ion binding; C:sarcoplasmic reticulum lumen; C:endoplasmic reticulum; C:melanosome; C:extracellular region; C:sarcoplasmic reticulum
GSONMT00072787001	-3.75696	8.47474e-06	collagen alpha-1 chain-like	F:extracellular matrix structural constituent; C:collagen; P:extracellular fibril organization; C:basement membrane; P:integrin biosynthetic process; C:collagen type V; P:collagen biosynthetic process; P:tendon development; P:cell adhesion; P:skin development; P:collagen fibril organization; F:heparin binding; P:regulation of cellular component organization; P:heart morphogenesis; P:eye morphogen…
C14231_c3_seq1_	-3.86078	0.00391651	aspartyl/asparaginyl beta-hydroxylase-like (LOC106599166), transcript variant X6, mRNA
GSONMT00032114001	-3.96056	3.40543e-05	calreticulin precursor	F:unfolded protein binding; F:calcium ion binding; P:protein folding; C:endoplasmic reticulum
GSONMT00011757001	-4.02722	0.000167303	protein unc-45 homolog b-like	C:Z disc; P:skeletal muscle organ development; P:cardiac muscle tissue development; P:myofibril assembly; P:skeletal muscle tissue development; P:muscle organ development; C:cytoplasm; C:perinuclear region of cytoplasm; P:multicellular organismal development; P:cell differentiation; F:protein binding
GSONMT00021172001	-4.05256	0.000312624	lumican precursor	P:visual perception; P:collagen fibril organization; C:proteinaceous extracellular matrix; P:embryonic camera-type eye morphogenesis; P:positive regulation of transcription from RNA polymerase II promoter; C:fibrillar collagen; C:extracellular space; F:collagen binding; C:extracellular matrix; C:extracellular region
GSONMT00026599001	-4.11764	3.81755e-05	heat shock protein hsp 90-alpha-like	F:unfolded protein binding; F:ATP binding; P:response to stress; P:protein folding; F:protein homodimerization activity; F:identical protein binding; P:ATP catabolic process; C:cytoplasm; F:nitric-oxide synthase regulator activity; P:protein import into mitochondrial outer membrane; F:ATPase activity; P:positive regulation of nitric oxide biosynthetic process; C:intracellular; P:chaperone-mediate…
GSONMT00019834001	-4.13728	0.000491638	collagen alpha-2 chain-like	C:collagen; C:sarcolemma; C:protein complex; C:extracellular space; P:protein heterotrimerization; C:extracellular matrix; C:extracellular region
GSONMT00049674001	-4.13919	0.00834446	heterochromatin protein 1-binding protein 3-like isoform x2	C:chromosome; C:nucleosome; P:nucleosome assembly; C:nucleus; F:DNA binding
GSONMT00075333001	-4.21052	0.00303889	dolichyl-diphosphooligosaccharide--protein glycosyltransferase subunit stt3a	P:protein glycosylation; F:oligosaccharyl transferase activity; F:transferase activity; C:membrane; C:oligosaccharyltransferase complex; P:protein N-linked glycosylation via asparagine; F:dolichyl-diphosphooligosaccharide-protein glycotransferase activity; P:co-translational protein modification; C:condensed nuclear chromosome; P:regulation of histone H3-K9 acetylation; F:ATP binding; P:DNA damag…
GSONMT00060243001	-4.21394	0.00462866	low quality protein: ethanolaminephosphotransferase 1-like	F:phosphotransferase activity, for other substituted phosphate groups; F:transferase activity; P:phospholipid biosynthetic process; C:membrane
GSONMT00073752001	-4.32583	4.75119e-05	nuclear receptor subfamily 4 group a member 1-like	F:sequence-specific DNA binding; P:steroid hormone mediated signaling pathway; F:sequence-specific DNA binding transcription factor activity; F:DNA binding; C:nucleus; F:ligand-activated sequence-specific DNA binding RNA polymerase II transcription factor activity; F:zinc ion binding; P:regulation of transcription, DNA-templated; P:transcription, DNA-templated; F:metal ion binding; F:steroid horm…
GSONMT00048231001	-4.34188	0.000487114	rrp15-like protein	C:mitochondrion; C:nucleolus; C:nucleus
GSONMT00046753001	-4.41685	0.000214352	scavenger receptor class b member 1-like isoform x2	C:integral component of membrane; P:cell adhesion; C:membrane
C31672_c1_seq1_	-4.45676	0.00846999	clone BAC 24B13 genomic sequence
GSONMT00035771001	-4.5021	0.00579917	adaptin ear-binding coat-associated protein 1-like	F:molecular_function; C:membrane; P:endocytosis
GSONMT00061952001	-4.51429	2.23959e-05	coiled-coil domain-containing protein 43	F:molecular_function; P:biological_process; C:cellular_component
TCONS_00002386	-4.68663	0.00797668	mucin-2-like (LOC106608496), transcript variant X2, mRNA
C62841_c0_seq1_	-4.739	0.0027256	SNF-related serine/threonine-protein kinase-like (LOC106598871), mRNA
GSONMT00054263001	-4.83587	2.4634e-06	ferm domain-containing protein 5	C:cytoskeleton; C:cytoplasm; C:extrinsic component of membrane; F:cytoskeletal protein binding; C:integral component of membrane; F:molecular_function; C:cellular_component; F:protein binding; P:biological_process
GSONMT00056895001	-4.86746	0.00238962	matrix-remodeling-associated protein 5-like	-
GSONMT00011154001	-4.9403	1.88117e-05	rrna 2 -o-methyltransferase fibrillarin-like	F:RNA binding; F:methyltransferase activity; P:rRNA processing; F:transferase activity; P:tRNA processing; P:methylation; C:nucleolus; C:ribonucleoprotein complex; C:nucleus
GSONMT00029544001	-4.97308	3.04447e-07	ras gtpase-activating protein-binding protein 1 isoform x2	F:nucleic acid binding; F:nucleotide binding; P:transport; C:intracellular
GSONMT00061567001	-5.23933	0.000222618	glypican-5-like isoform x1	C:membrane; C:proteinaceous extracellular matrix; F:heparan sulfate proteoglycan binding; C:anchored component of membrane; C:plasma membrane
GSONMT00032093001	-5.37716	1.62109e-07	60 kda heat shock mitochondrial-like	P:cellular protein metabolic process; F:ATP binding; P:response to stress; C:cytoplasm; P:protein folding; F:nucleotide binding; P:protein refolding; P:fin regeneration; P:tissue regeneration; C:mitochondrial matrix; F:chaperone binding; C:cytosol; P:positive regulation of T cell activation; P:B cell cytokine production; P:positive regulation of interferon-gamma production; C:plasma membrane; P:p…
GSONMT00025224001	-5.46236	0.000105864	collagen alpha-1 chain-like	F:extracellular matrix structural constituent; C:collagen
GSONMT00062170001	-5.46639	0.00153654	collagen triple helix repeat protein	C:mitochondrion; F:signal transducer activity; P:signal transduction; P:defense response to virus; C:collagen; F:molecular_function; P:biological_process; C:cellular_component
GSONMT00080903001	-5.48603	0.000741828	heat shock protein hsp 90-alpha-like	F:unfolded protein binding; F:ATP binding; P:response to stress; P:protein folding; F:protein homodimerization activity; F:identical protein binding; P:ATP catabolic process; C:cytoplasm; F:nitric-oxide synthase regulator activity; P:protein import into mitochondrial outer membrane; F:ATPase activity; P:positive regulation of nitric oxide biosynthetic process; C:intracellular; P:chaperone-mediate…
TCONS_00025092	-5.50444	0.00105279	stromal interaction molecule 2-like (LOC106577483), transcript variant X2, mRNA
GSONMT00054217001	-5.65724	9.53838e-08	voltage-dependent l-type calcium channel subunit alpha-1s	F:ion channel activity; F:voltage-gated calcium channel activity; P:calcium ion transport; F:voltage-gated ion channel activity; C:integral component of membrane; C:membrane; P:ion transport; P:transport; P:regulation of ion transmembrane transport; F:calcium channel activity; P:transmembrane transport; C:voltage-gated calcium channel complex; P:calcium ion transmembrane transport; F:calcium ion …
GSONMT00032806001	-5.7265	1.95431e-06	procollagen c-endopeptidase enhancer 2-like	C:extracellular region; C:collagen
GSONMT00076080001	-5.85566	0.00647851	microfibrillar-associated protein 2 precursor	C:microfibril; P:embryonic eye morphogenesis; P:blood vessel development; F:fibronectin binding; P:platelet formation; F:fibrinogen binding
TCONS_00173205	-5.87106	2.89595e-06	Mus musculus BAC clone RP24-283I1 from chromosome 19, complete sequence
GSONMT00000099001	-5.94103	2.50911e-09	dihydropyridine-sensitive l-type skeletal muscle calcium channel subunit alpha-1-like	F:ion channel activity; F:voltage-gated calcium channel activity; P:calcium ion transport; F:voltage-gated ion channel activity; C:integral component of membrane; C:membrane; P:ion transport; P:transport; P:regulation of ion transmembrane transport; F:calcium channel activity; P:transmembrane transport; C:voltage-gated calcium channel complex; F:metal ion binding; P:calcium ion transmembrane tran…
GSONMT00079310001	-5.99642	0.00315483	s-adenosylmethionine synthase isoform type-2	F:metal ion binding; F:ATP binding; P:S-adenosylmethionine biosynthetic process; F:methionine adenosyltransferase activity; F:transferase activity; F:nucleotide binding; P:one-carbon metabolic process; P:phosphatidylinositol dephosphorylation; P:methylation; P:cellular nitrogen compound metabolic process; P:sulfur amino acid metabolic process; P:xenobiotic metabolic process; P:small molecule meta…
GSONMT00051616001	-6.43089	1.81387e-05	tribbles homolog 2	F:ATP binding; F:protein kinase activity; P:protein phosphorylation; F:transferase activity, transferring phosphorus-containing groups; P:negative regulation of interleukin-10 biosynthetic process; P:negative regulation of sequence-specific DNA binding transcription factor activity; F:protein kinase inhibitor activity; P:positive regulation of ubiquitin-protein ligase activity; P:positive regulat…
GSONMT00056570001	-6.55043	0.0020182	carbamoyl-phosphate synthase	F:ligase activity; F:carbamoyl-phosphate synthase (glutamine-hydrolyzing) activity; P:carbamoyl phosphate biosynthetic process; P:nitrogen compound metabolic process; F:ATP binding; P:glutamine catabolic process; F:catalytic activity; P:metabolic process; F:metal ion binding
GSONMT00056342001	-6.5537	4.30877e-07	heat shock 70 kda protein 4-like	F:ATP binding; F:nucleotide binding; P:response to stress
TCONS_00138470	-6.73801	0.00315483	Fraser extracellular matrix complex subunit 1 (fras1), transcript variant X2, mRNA
GSONMT00082433001	-6.741	9.87673e-05	tenascin-like isoform x2	P:mesoderm development; P:axonal fasciculation; P:axon guidance; P:optic nerve development; P:positive regulation of synaptic growth at neuromuscular junction; P:positive regulation of axon regeneration; P:axon regeneration at neuromuscular junction; C:cellular_component; P:negative regulation of axon extension; P:neural crest cell migration; P:cell adhesion; C:extracellular space; F:syndecan bin…
GSONMT00019473001	-7.46866	8.31515e-06	nephronectin-like isoform x3	F:calcium ion binding; C:membrane; P:atrioventricular valve development; P:heart trabecula formation
GSONMT00069826001	-7.86383	3.88529e-05	collagen alpha-1 chain-like isoform x2	F:extracellular matrix structural constituent; C:collagen
GSONMT00046738001	-8.35333	4.60949e-09	ras gtpase-activating protein-binding protein 1 isoform x1	F:nucleic acid binding; F:nucleotide binding; P:transport; C:intracellular; C:cytoplasm; F:mRNA binding; C:cytoplasmic stress granule; P:negative regulation of canonical Wnt signaling pathway
GSONMT00059411001	-8.88813	9.57709e-05	thump domain-containing protein 1	F:RNA binding; F:nucleic acid binding; F:exonuclease activity; F:zinc ion binding; P:biological_process; C:cellular_component
GSONMT00026184001	-8.95899	1.20074e-10	s-adenosylmethionine synthase isoform type-2	F:metal ion binding; F:ATP binding; P:S-adenosylmethionine biosynthetic process; F:methionine adenosyltransferase activity; F:transferase activity; F:nucleotide binding; P:one-carbon metabolic process; P:phosphatidylinositol dephosphorylation; P:methylation; P:cellular nitrogen compound metabolic process; P:sulfur amino acid metabolic process; P:xenobiotic metabolic process; P:small molecule meta…
TCONS_00016338	-9.27635	0.000175087	dnaJ homolog subfamily B member 1-like (LOC106564265), mRNA	chaperon binding
GSONMT00044124001	-10.2175	3.16034e-06	collagen type i alpha 2	F:extracellular matrix structural constituent; C:collagen; F:metal ion binding; C:proteinaceous extracellular matrix; C:extracellular region; P:response to mechanical stimulus
GSONMT00059828001	-10.5993	1.68859e-05	type i collagen alpha 2 chain	F:metal ion binding; F:extracellular matrix structural constituent; C:collagen; C:proteinaceous extracellular matrix; C:extracellular region; P:response to mechanical stimulus
TCONS_00051857	-11.1016	3.59445e-11	pyrroline-5-carboxylate reductase 1, mitochondrial-like (LOC106592277), mRNA	amino acid biosynthesis
GSONMT00000976001	-11.4691	3.42209e-06	collagen type i alpha 2	F:metal ion binding; F:extracellular matrix structural constituent; C:collagen; C:proteinaceous extracellular matrix; C:extracellular region; P:response to mechanical stimulus
GSONMT00040586001	-11.4797	6.0668e-08	collagen type i alpha 1	F:extracellular matrix structural constituent; C:collagen; P:fin morphogenesis; P:fin regeneration; C:cytoplasm; P:fin development; P:pectoral fin development; P:regulation of ossification
GSONMT00063957001	-11.8943	8.37988e-14	probable C->U-editing enzyme APOBEC-2 isoform X1	F:hydrolase activity, acting on carbon-nitrogen (but not peptide) bonds, in cyclic amidines; P:metabolic process; F:catalytic activity; F:zinc ion binding; P:sensory epithelium regeneration; P:cell dedifferentiation; P:skeletal muscle organ development; C:cellular_component; F:hydrolase activity; P:cytidine deamination; F:cytidine deaminase activity
GSONMT00069973001	-12.2824	1.17396e-06	microfibrillar-associated protein 2 precursor	C:microfibril; P:embryonic eye morphogenesis; P:blood vessel development
TCONS_00176896	-12.4698	1.68358e-06	Trichobilharzia regenti genome assembly T_regenti_v1_0_4, scaffold TRE_scaffold0055666
GSONMT00007676001	-12.5189	1.59864e-11	gla-rich protein	C:proteinaceous extracellular matrix; C:extracellular region; P:embryonic skeletal system development; F:molecular_function; P:biological_process; C:cellular_component; C:perinuclear region of cytoplasm; P:negative regulation of osteoblast differentiation; C:extracellular space; C:aggresome; C:extracellular matrix; F:selenium binding; P:intracellular protein transport; C:integral component of end…
TCONS_00095286	-15.8341	8.98274e-11	acidic amino acid decarboxylase GADL1-like (LOC106599171), mRNA	amino acid biosynthesis
GSONMT00049946001	-17.0016	4.84828e-07	acetyl- carboxylase alpha	F:metal ion binding; F:biotin carboxylase activity; F:ATP binding; F:ligase activity; P:metabolic process; F:catalytic activity; P:fatty acid biosynthetic process; F:acetyl-CoA carboxylase activity
GSONMT00003050001	-17.4306	0.00489014	glycerophosphodiester phosphodiesterase domain-containing protein 5-like isoform x1	P:lipid metabolic process; F:phosphoric diester hydrolase activity; F:glycerophosphodiester phosphodiesterase activity; P:glycerol metabolic process; F:molecular_function; P:biological_process; C:cellular_component
GSONMT00063187001	-17.7392	0.00286663	cold shock domain-containing protein c2-like	P:regulation of transcription, DNA-templated; F:nucleic acid binding; F:DNA binding
GSONMT00015752001	-22.4877	3.09462e-05	complement c1q tumor necrosis factor-related protein 1-like	C:collagen; C:extracellular region; P:protein oligomerization; C:extracellular space; P:protein heterotrimerization; F:identical protein binding
GSONMT00030942001	-22.754	9.82781e-06	fatty acid synthase	P:biosynthetic process; F:hydrolase activity, acting on ester bonds; F:enoyl-[acyl-carrier-protein] reductase (NADPH, B-specific) activity; F:zinc ion binding; F:oleoyl-[acyl-carrier-protein] hydrolase activity; P:oxidation-reduction process; F:3-hydroxypalmitoyl-[acyl-carrier-protein] dehydratase activity; F:3-oxoacyl-[acyl-carrier-protein] reductase (NADPH) activity; F:oxidoreductase activity; …
GSONMT00062364001	-29.428	1.52624e-11	fatty acid synthase	P:biosynthetic process; F:oleoyl-[acyl-carrier-protein] hydrolase activity; F:hydrolase activity, acting on ester bonds; F:enoyl-[acyl-carrier-protein] reductase (NADPH, B-specific) activity; P:metabolic process; F:3-hydroxypalmitoyl-[acyl-carrier-protein] dehydratase activity; F:catalytic activity; F:3-oxoacyl-[acyl-carrier-protein] reductase (NADPH) activity; F:3-oxoacyl-[acyl-carrier-protein] …
GSONMT00016768001	377.707	6.90926e-16	f-box only protein 32	C:cellular_component
TCONS_00011280	283.514	0.000288305	coagulation factor XIII A chain-like (LOC106578593), mRNA
GSONMT00016296001	235.036	0.00551049	serum amyloid a	P:acute-phase response; C:high-density lipoprotein particle; C:extracellular region; P:response to bacterium; P:response to stilbenoid
GSONMT00082197001	170.779	0.000280276	coagulation factor xiii a chain-like	P:peptide cross-linking; F:protein-glutamine gamma-glutamyltransferase activity; F:metal ion binding; C:cellular_component
GSONMT00031929001	152.442	1.62926e-15	f-box only protein 32	-
TCONS_00163186	135.783	1.35707e-14	uncharacterized LOC106577416 (LOC106577416), mRNA	un protein, only fish
GSONMT00055546001	110.572	2.51528e-09	large neutral amino acids transporter small subunit 2-like	F:amino acid transmembrane transporter activity; P:amino acid transport; C:integral component of membrane; C:membrane; P:amino acid transmembrane transport; F:organic cation transmembrane transporter activity; F:peptide antigen binding; P:leukocyte migration; F:L-amino acid transmembrane transporter activity; F:neutral amino acid transmembrane transporter activity; P:cellular amino acid metabolic…
TCONS_00041480	85.4049	2.43349e-10	uncharacterized LOC106577416 (LOC106577416), mRNA	un protein, mainly in fish, and Branchiostoma
GSONMT00062739001	80.1923	0.00190921	coagulation factor xiii a chain-like	P:peptide cross-linking; F:protein-glutamine gamma-glutamyltransferase activity; C:cellular_component; F:metal ion binding
GSONMT00041695001	68.9533	1.20074e-10	calcium-binding and coiled-coil domain-containing protein 1-like	transcription cofactor activity
GSONMT00060133001	63.1105	1.58413e-09	calcium-binding and coiled-coil domain-containing protein 1-like	P:regulation of transcription, DNA-templated; P:transcription, DNA-templated; C:integral component of membrane; C:nucleus; F:DNA binding
TCONS_00166825	61.3872	8.43621e-05	uncharacterized LOC106590264 (LOC106590264), mRNA	un protein, only in fish
GSONMT00018164001	58.1632	7.38244e-08	amp deaminase 3-like isoform x2	P:IMP biosynthetic process; F:AMP deaminase activity; F:deaminase activity; P:purine ribonucleoside monophosphate biosynthetic process; C:cellular_component
GSONMT00049913001	54.1277	3.12816e-06	kelch-like protein 38-like	ubiquitination
GSONMT00007795001	47.6646	4.19372e-06	heavy polypeptide skeletal muscle	F:ATP binding; F:nucleotide binding; C:myosin complex; F:motor activity; F:actin binding; P:response to activity; P:somite specification
GSONMT00023744001	45.3782	3.38306e-10	large neutral amino acids transporter small subunit 4-like	C:integral component of membrane; F:L-amino acid transmembrane transporter activity; P:transmembrane transport; P:L-amino acid transport
GSONMT00018165001	38.0706	8.8917e-10	amp deaminase 3-like isoform x2	P:IMP biosynthetic process; F:AMP deaminase activity; F:deaminase activity; P:purine ribonucleoside monophosphate biosynthetic process; C:cellular_component
GSONMT00009952001	36.5168	1.03889e-05	large neutral amino acids transporter small subunit 2	F:amino acid transmembrane transporter activity; P:amino acid transport; C:integral component of membrane; C:membrane; P:amino acid transmembrane transport; F:organic cation transmembrane transporter activity; F:peptide antigen binding; P:leukocyte migration; F:L-amino acid transmembrane transporter activity; F:neutral amino acid transmembrane transporter activity; P:cellular amino acid metabolic…
GSONMT00018166001	35.5688	2.48402e-06	amp deaminase 3-like isoform x2	P:IMP biosynthetic process; F:AMP deaminase activity; F:deaminase activity; P:purine ribonucleoside monophosphate biosynthetic process; C:cellular_component
GSONMT00021608001	35.3723	2.36468e-08	zinc finger and btb domain-containing protein 16-a-like	F:metal ion binding; F:nucleic acid binding; C:nucleus; P:regulation of neurogenesis; F:DNA binding; C:cytoplasm; P:protein ubiquitination; P:regulation of transcription, DNA-templated; P:transcription, DNA-templated; P:positive regulation of apoptotic process; P:skeletal system development; P:negative regulation of cell proliferation; P:anterior/posterior pattern specification; P:forelimb morpho…
GSONMT00045963001	28.9878	0.00753188	microfibril-associated glycoprotein 4-like	extracellular matrix organization, collagen metabolism, cell-cell adhesion
C171931_c0_seq1_	27.6909	8.93478e-09	calcium-independent phospholipase A2-gamma-like (LOC106567269), transcript variant X1, mRNA	fatty acid metabolism
GSONMT00070499001	25.8282	0.000185145	complement component c7-like	C:membrane attack complex; P:immune response
GSONMT00036456001	25.7376	1.42021e-07	alpha-protein kinase 3-like	F:ATP binding; P:protein phosphorylation; F:transferase activity, transferring phosphorus-containing groups; F:protein serine/threonine kinase activity; F:DNA photolyase activity; P:DNA repair
GSONMT00018163001	25.6527	9.35307e-07	amp deaminase 3-like isoform x2	P:IMP biosynthetic process; F:AMP deaminase activity; F:deaminase activity; P:purine ribonucleoside monophosphate biosynthetic process; C:cellular_component
GSONMT00038618001	24.942	8.95337e-05	endophilin-b1 isoform x1	C:cytoplasm; P:positive regulation of protein insertion into mitochondrial membrane involved in apoptotic signaling pathway; P:protein oligomerization; F:fatty acid binding; C:membrane; F:protein homodimerization activity; F:identical protein binding; C:Golgi membrane; C:mitochondrial outer membrane; P:apoptotic process; P:phosphatidic acid biosynthetic process; F:lysophosphatidic acid acyltransf…
GSONMT00002307001	24.3797	0.00121474	carnitine o-palmitoyltransferase liver isoform-like isoform x1	F:transferase activity; F:carnitine O-palmitoyltransferase activity; F:transferase activity, transferring acyl groups; P:response to bacterium; C:cellular_component
GSONMT00061645001	23.5545	0.00185655	kinesin-like protein kif24	F:ATP binding; C:kinesin complex; F:microtubule motor activity; F:microtubule binding; P:microtubule-based movement; C:microtubule; P:cell projection organization; P:cilium assembly; F:nucleotide binding; C:cytoplasm; C:centriole; P:microtubule depolymerization; C:cytoskeleton
GSONMT00047791001	22.9091	1.47461e-06	myozenin-2-like	-
GSONMT00024835001	21.412	0.000668215	transmembrane protease serine 5-like	P:proteolysis; F:serine-type endopeptidase activity; F:scavenger receptor activity; F:serine-type peptidase activity; F:hydrolase activity; C:membrane; F:catalytic activity; F:peptidase activity; C:plasma membrane
GSONMT00021544001	20.9462	8.85285e-05	eukaryotic translation initiation factor 4e-binding protein 3-like	P:translational initiation; F:eukaryotic initiation factor 4E binding; F:translation initiation factor activity; P:negative regulation of translational initiation; C:cellular_component; P:negative regulation of translation; P:regulation of translation; F:protein binding
GSONMT00055461001	20.7513	0.000494215	adp-ribosylation factor-like protein 14-like	F:GTP binding; P:small GTPase mediated signal transduction; F:nucleotide binding; C:intracellular
GSONMT00033762001	20.2023	7.32112e-07	amp deaminase 3-like isoform x1	P:IMP biosynthetic process; F:AMP deaminase activity; F:deaminase activity; P:purine ribonucleoside monophosphate biosynthetic process; C:cellular_component
GSONMT00040579001	20.1923	7.32112e-07	pyruvate dehydrogenase	F:kinase activity; F:ATP binding; P:phosphorylation; F:transferase activity; C:cellular_component
GSONMT00082485001	19.4178	3.40361e-06	-dihydroxyvitamin d 24- mitochondrial-like	F:metal ion binding; P:oxidation-reduction process; F:oxidoreductase activity, acting on paired donors, with incorporation or reduction of molecular oxygen; F:heme binding; F:oxidoreductase activity; F:iron ion binding; F:monooxygenase activity; P:response to vitamin D; P:vitamin D metabolic process; F:25-hydroxycholecalciferol-24-hydroxylase activity; C:mitochondrion; F:1-alpha,25-dihydroxyvitam…
GSONMT00082364001	19.2276	1.29547e-05	glutamate-rich protein 1	-
GSONMT00079932001	18.8421	3.86121e-05	6-phosphofructo-2-kinase fructose- -bisphosphatase-like isoform x2	F:ATP binding; P:fructose 2,6-bisphosphate metabolic process; P:metabolic process; F:fructose-2,6-bisphosphate 2-phosphatase activity; F:6-phosphofructo-2-kinase activity; F:catalytic activity; P:fructose metabolic process; F:transferase activity; P:phosphorylation; F:kinase activity; C:cellular_component; F:hydrolase activity; F:nucleotide binding; C:6-phosphofructo-2-kinase/fructose-2,6-biphosp…
GSONMT00034829001	17.2747	6.65591e-08	response gene to complement 32 protein	F:molecular_function; P:biological_process; C:cellular_component; P:negative regulation of angiogenesis; P:negative regulation of cell proliferation; F:protein kinase activator activity; P:negative regulation of fibroblast growth factor production; P:negative regulation of endothelial cell proliferation; C:nucleus; P:positive regulation of mitosis; P:positive regulation of collagen biosynthetic p…
GSONMT00011893001	16.6812	6.43468e-06	connective tissue growth factor	P:regulation of cell growth; F:insulin-like growth factor binding; C:extracellular region; P:ossification; P:cartilage condensation; P:positive regulation of cell differentiation; P:cell migration; C:intracellular membrane-bounded organelle; P:cell differentiation; P:positive regulation of JNK cascade; P:lung development; P:chondrocyte proliferation; P:fibroblast growth factor receptor signaling …
GSONMT00019800001	16.6319	1.04358e-06	pyruvate dehydrogenase	F:kinase activity; F:ATP binding; P:phosphorylation; F:transferase activity; C:cellular_component
GSONMT00080159001	16.5052	1.97232e-06	troponin cardiac muscle isoforms-like	C:troponin complex; P:regulation of muscle contraction
GSONMT00021609001	16.4905	0.00445682	transmembrane protease serine 5-like	P:proteolysis; F:serine-type endopeptidase activity; F:scavenger receptor activity; F:serine-type peptidase activity; F:hydrolase activity; C:membrane; F:catalytic activity; F:peptidase activity
GSONMT00034164001	16.1943	1.8112e-05	alpha-protein kinase 3-like	F:ATP binding; P:protein phosphorylation; F:transferase activity, transferring phosphorus-containing groups; F:protein serine/threonine kinase activity
GSONMT00018460001	15.8806	1.83876e-05	large neutral amino acids transporter small subunit 4-like isoform x2	C:integral component of membrane; F:L-amino acid transmembrane transporter activity; P:transmembrane transport; P:L-amino acid transport; P:amino acid transport; P:ion transport; C:plasma membrane; C:membrane; P:transport
GSONMT00062129001	15.7322	1.19475e-07	mid1-interacting protein 1-b-like	F:molecular_function; C:cytoplasm; C:cytoskeleton; P:biological_process; C:microtubule; C:nucleus
GSONMT00033306001	15.2086	2.65588e-06	liver-expressed antimicrobial peptide 2	P:defense response to bacterium; F:molecular_function; C:cellular_component
GSONMT00050194001	15.1636	0.000319275	minor histocompatibility protein ha-1-like isoform x2	F:metal ion binding; P:intracellular signal transduction; P:signal transduction; C:intracellular
TCONS_00027116	14.5253	9.03484e-11	protein phosphatase 1, regulatory (inhibitor) subunit 1b-like (LOC100194587), transcript variant X1, mRNA
GSONMT00064390001	14.0266	2.83053e-05	camp-responsive element modulator isoform x3	P:regulation of transcription, DNA-templated; F:sequence-specific DNA binding; C:nucleus; F:sequence-specific DNA binding transcription factor activity; F:DNA binding; C:transcription factor complex; P:glycosphingolipid metabolic process; P:spermatogenesis; P:positive regulation of transcription from RNA polymerase II promoter
GSONMT00062600001	13.902	1.9406e-08	protein ndrg2-like	P:nervous system development; P:cell differentiation; C:cytoplasm; P:multicellular organismal development; P:Wnt signaling pathway; P:negative regulation of ERK1 and ERK2 cascade; C:growth cone; P:negative regulation of smooth muscle cell proliferation; P:regulation of platelet-derived growth factor production; C:nucleus; P:negative regulation of cytokine production; C:Golgi apparatus; C:perinucl…
GSONMT00005166001	13.6929	0.00212944	c-type lectin domain family 4 member e	F:carbohydrate binding
GSONMT00013940001	13.421	3.46292e-08	zinc finger and btb domain-containing protein 16-a-like	F:metal ion binding; F:nucleic acid binding; C:nucleus; P:regulation of neurogenesis; F:DNA binding; C:cytoplasm; P:protein ubiquitination; P:regulation of transcription, DNA-templated; P:transcription, DNA-templated; F:methyltransferase activity; P:methylation; P:positive regulation of apoptotic process; P:skeletal system development; P:negative regulation of cell proliferation; P:anterior/poste…
GSONMT00041125001	12.9022	1.04488e-06	4f2 cell-surface antigen heavy chain-like	P:carbohydrate metabolic process; F:cation binding; F:catalytic activity; P:regulation of syncytium formation by plasma membrane fusion; C:cellular_component
GSONMT00042730001	12.8671	8.3955e-05	oxysterol-binding protein 1 isoform x1	P:lipid transport; P:transport; F:cholesterol binding; C:cytoplasm; C:late endosome; C:nucleus
TCONS_00014568	12.7677	0.00160637	monocarboxylate transporter 6-like (LOC106606229), transcript variant X5, mRNA
TCONS_00053121	12.7487	8.42332e-06	Salmo salar E3 ubiquitin-protein ligase TRIM39-like
GSONMT00057050001	12.4805	0.000107975	tumor protein d54-like isoform x1	P:positive regulation of MAP kinase activity; P:activation of cysteine-type endopeptidase activity involved in apoptotic process; P:positive regulation of JNK cascade; P:apoptotic DNA fragmentation; F:protein homodimerization activity; F:identical protein binding; C:cytoplasm; C:perinuclear region of cytoplasm; P:G2/M transition of mitotic cell cycle; F:protein heterodimerization activity; F:cyst…
GSONMT00059371001	12.0682	4.24878e-06	cysteine protease atg4b	P:proteolysis; P:autophagy; C:cytoplasm; F:hydrolase activity; F:cysteine-type peptidase activity; F:peptidase activity; P:protein transport; P:transport
GSONMT00059106001	11.8892	0.00265624	growth arrest-specific protein 7-like	P:neuron development; P:embryo development
GSONMT00001897001	11.5745	0.00341068	pantothenate kinase 1-like	P:coenzyme A biosynthetic process; F:ATP binding; P:response to yeast; F:pantothenate kinase activity; C:cellular_component; C:cell periphery; P:coenzyme biosynthetic process; P:water-soluble vitamin metabolic process; P:vitamin metabolic process; P:pantothenate metabolic process; P:small molecule metabolic process; C:cytosol
GSONMT00032972001	11.2323	2.86118e-05	phosphomannomutase 1-like	C:cytoplasm; P:metabolic process; F:catalytic activity; P:mannose biosynthetic process; F:phosphomannomutase activity; C:neuronal cell body; P:mannose metabolic process; F:isomerase activity; F:metal ion binding
GSONMT00069267001	11.174	0.000167319	autophagy-related protein 9a-like isoform x1	C:autophagic vacuole; C:cytoplasm; P:autophagy; P:protein localization to Golgi apparatus; P:autophagic vacuole assembly; P:innate immune response; F:molecular_function; C:cellular_component
GSONMT00057299001	10.7955	5.37973e-08	leucine-rich repeat-containing protein 2	-
GSONMT00035251001	10.6117	2.0113e-09	uveal autoantigen with coiled-coil domains and ankyrin repeats-like isoform x1	-
GSONMT00057300001	10.6099	2.13682e-07	leucine-rich repeat-containing protein 2-like	-
GSONMT00047413001	10.4807	0.000671508	85 88 kda calcium-independent phospholipase a2-like	P:lipid metabolic process; F:hydrolase activity; P:metabolic process
TCONS_00134212	10.4021	2.21193e-06	phosphatidylserine synthase 1-like (LOC106597866), partial mRNA	phospholipid biosynthesis
GSONMT00019794001	10.1086	6.14559e-05	nuclear factor erythroid 2-related factor 1-like isoform x1	P:regulation of transcription, DNA-templated; F:sequence-specific DNA binding; C:nucleus; F:sequence-specific DNA binding transcription factor activity; F:DNA binding
GSONMT00051770001	10.024	9.21713e-05	myosin-binding protein slow-type-like isoform x1	-
GSONMT00001899001	9.93483	0.000649765	pantothenate kinase 1	P:coenzyme A biosynthetic process; F:ATP binding; P:response to yeast; F:pantothenate kinase activity; C:cellular_component; C:cell periphery; P:coenzyme biosynthetic process; P:water-soluble vitamin metabolic process; P:vitamin metabolic process; P:pantothenate metabolic process; P:small molecule metabolic process; C:cytosol; F:kinase activity; P:phosphorylation; C:nucleus; C:recycling endosome;…
GSONMT00066098001	9.75876	6.89264e-06	cell cycle progression protein 1-like isoform x2	-
GSONMT00012216001	9.65258	6.68987e-07	gamma-aminobutyric acid receptor-associated 1	P:autophagy; F:molecular_function
GSONMT00072451001	9.60698	0.000663838	myosin-binding protein slow-type-like isoform x1	-
GSONMT00076944001	9.59441	0.000285129	tribbles homolog 2	F:ATP binding; F:protein kinase activity; P:protein phosphorylation; F:transcription corepressor activity; F:transferase activity, transferring phosphorus-containing groups; P:negative regulation of interleukin-10 biosynthetic process; C:nucleus; P:positive regulation of proteasomal ubiquitin-dependent protein catabolic process; F:ubiquitin protein ligase binding; P:negative regulation of fat cel…
GSONMT00030564001	9.49044	1.04693e-05	alpha-crystallin b chain	P:response to stress; F:structural constituent of eye lens; C:cytoplasm; C:nucleus; P:lens development in camera-type eye; P:response to hydrogen peroxide; F:unfolded protein binding; P:muscle organ development; C:Z disc; C:contractile fiber; P:negative regulation of cysteine-type endopeptidase activity involved in apoptotic process; F:protein homodimerization activity; P:camera-type eye developm…
GSONMT00082158001	9.39909	1.47461e-06	otu domain-containing protein 1	Deubiquitinating enzyme that specifically hydrolyzes 'Lys-63'-linked polyubiquitin to monoubiquitin, ubiquitination activity
GSONMT00050732001	9.38357	6.38431e-08	sestrin-1-like isoform x1	P:cell cycle arrest; C:nucleus; F:molecular_function; P:determination of left/right symmetry
GSONMT00067581001	9.30608	0.00580113	serine threonine-protein kinase ulk2	P:regulation of dendrite morphogenesis; F:molecular_function; P:habenula development; C:cellular_component; F:ATP binding; F:protein kinase activity; F:nucleotide binding; P:protein phosphorylation; F:transferase activity, transferring phosphorus-containing groups; F:protein serine/threonine kinase activity; P:phosphorylation; P:regulation of autophagy; P:protein autophosphorylation; P:response t…
GSONMT00070501001	9.29778	1.65868e-05	growth hormone receptor isoform 1 precursor	-
GSONMT00004885001	9.21331	0.00533892	troponin slow skeletal muscle-like	C:troponin complex; F:molecular_function; P:biological_process
GSONMT00007481001	9.17925	0.000865621	troponin slow skeletal muscle-like isoform x1	C:troponin complex; F:molecular_function; P:biological_process
TCONS_00118006	9.09688	2.12642e-06	uveal autoantigen with coiled-coil domains and ankyrin repeats-like (LOC106587897), mRNA
GSONMT00067582001	9.0235	0.00235564	serine threonine-protein kinase ulk2	P:regulation of dendrite morphogenesis; F:molecular_function; P:habenula development; C:cellular_component; F:ATP binding; F:protein kinase activity; F:nucleotide binding; P:protein phosphorylation; F:transferase activity, transferring phosphorus-containing groups; F:protein serine/threonine kinase activity; P:regulation of autophagy; P:protein autophosphorylation; P:response to starvation; C:pre…
TCONS_00023516	8.94879	3.77991e-08	BCL2/adenovirus E1B 19 kDa protein-interacting protein 3-like (LOC106577374), transcript variant X2, mRNA
GSONMT00030607001	8.8894	0.00834446	ring finger protein 207	F:metal ion binding; F:zinc ion binding; C:intracellular
TCONS_00212210	8.86069	0.000673248	Homo sapiens chymotrypsin C (CTRC), RefSeqGene on chromosome 1
GSONMT00000383001	8.63551	7.60078e-07	latexin precursor	F:molecular_function; P:biological_process; C:cellular_component; F:metalloendopeptidase inhibitor activity; P:detection of temperature stimulus involved in sensory perception of pain
GSONMT00062027001	8.63065	0.000565826	glycerophosphocholine phosphodiesterase gpcpd1	P:lipid metabolic process; F:carbohydrate binding; F:phosphoric diester hydrolase activity; F:starch binding; F:glycerophosphodiester phosphodiesterase activity; P:glycerol metabolic process; C:cellular_component
GSONMT00051340001	8.47238	0.00248741	cysteine protease atg4b-like	P:proteolysis; P:autophagy; C:cytoplasm; F:hydrolase activity; F:cysteine-type peptidase activity; F:peptidase activity; P:protein transport; P:transport; F:endopeptidase activity; P:positive regulation of autophagy; P:positive regulation of protein catabolic process; F:molecular_function; C:cellular_component; P:autophagic vacuole assembly; F:cysteine-type endopeptidase activity; F:protein bindi…
GSONMT00063049001	8.45831	3.03244e-07	cathepsin L1	P:proteolysis; F:hydrolase activity; F:cysteine-type peptidase activity; F:peptidase activity
GSONMT00059373001	8.36431	5.17273e-05	cysteine protease atg4b-like	P:proteolysis; P:autophagy; C:cytoplasm; F:hydrolase activity; F:cysteine-type peptidase activity; F:peptidase activity; P:protein transport; P:transport; F:endopeptidase activity; P:positive regulation of autophagy; P:positive regulation of protein catabolic process; F:cysteine-type endopeptidase activity; F:protein binding; P:autophagic vacuole assembly
GSONMT00069245001	8.24613	3.95985e-07	ccaat enhancer-binding protein delta	P:regulation of transcription, DNA-templated; F:sequence-specific DNA binding; F:sequence-specific DNA binding transcription factor activity
GSONMT00072158001	8.09297	0.0010019	centrosomal protein of 85 kda-like	-
GSONMT00036552001	8.06891	0.000375849	pdz and lim domain protein 3-like	F:metal ion binding; F:zinc ion binding; P:actin filament organization; C:Z disc; F:structural constituent of muscle; F:cytoskeletal protein binding; C:actin cytoskeleton; F:protein binding; P:heart development
GSONMT00057421001	8.02523	0.00089732	butyrophilin subfamily 3 member a1-like	-
GSONMT00052536001	7.87913	1.9406e-08	nuclear protein 1	transcription factor activity
GSONMT00009781001	7.78873	0.0071514	sarcoplasmic endoplasmic reticulum calcium atpase 1-like	F:cation-transporting ATPase activity; F:hydrolase activity; F:calcium-transporting ATPase activity; P:response to mechanical stimulus; P:ATP catabolic process; F:ATP binding; F:metal ion binding; C:endoplasmic reticulum membrane; P:negative regulation of muscle contraction; C:integral component of membrane; C:membrane; P:regulation of striated muscle contraction; C:perinuclear region of cytoplas…
GSONMT00006529001	7.707	0.00647851	aspartoacylase-2b-like isoform x2	F:metal ion binding; F:hydrolase activity, acting on carbon-nitrogen (but not peptide) bonds, in linear amides; F:hydrolase activity, acting on ester bonds; P:metabolic process; C:membrane; F:hydrolase activity; C:cytoplasm; C:apical plasma membrane; C:plasma membrane
GSONMT00048513001	7.28043	0.00834446	angiopoietin-related protein 4-like	P:response to bacterium; P:negative regulation of apoptotic process; P:negative regulation of lipoprotein lipase activity; C:extracellular space; F:enzyme inhibitor activity; P:triglyceride homeostasis; C:extracellular region; F:structural constituent of ribosome; P:translation; C:ribosome; C:intracellular
GSONMT00040569001	7.27608	0.0013038	nuclear factor erythroid 2-related factor 1	P:regulation of transcription, DNA-templated; F:sequence-specific DNA binding; C:nucleus; F:sequence-specific DNA binding transcription factor activity; F:DNA binding
GSONMT00001151001	7.24213	1.78441e-09	bcl2 adenovirus e1b 19 kda protein-interacting protein 3	C:mitochondrial envelope; P:positive regulation of apoptotic process; C:integral component of membrane; P:mitochondrial fragmentation involved in apoptotic process; P:mitochondrial protein catabolic process; F:GTPase binding; C:nuclear envelope; F:protein heterodimerization activity; P:granzyme-mediated apoptotic signaling pathway; F:protein homodimerization activity; P:intrinsic apoptotic signal…
TCONS_00166066	7.24182	7.2473e-05	kinesin-like protein KIF13B (LOC106571044), transcript variant X7, mRNA
GSONMT00036731001	7.20092	8.82739e-06	protein phosphatase 1 regulatory subunit 27-like	F:molecular_function; P:biological_process; C:cellular_component; P:negative regulation of phosphatase activity; F:phosphatase binding
GSONMT00009782001	7.18902	0.0016435	sarcoplasmic endoplasmic reticulum calcium atpase 1-like	F:metal ion binding; C:integral component of membrane; F:nucleotide binding; C:membrane; P:calcium ion transport; P:cation transport; F:hydrolase activity; F:ATP binding; F:cation-transporting ATPase activity; F:calcium-transporting ATPase activity; P:response to mechanical stimulus; P:ATP catabolic process; C:endoplasmic reticulum membrane; P:negative regulation of muscle contraction; P:regulati…
TCONS_00062583	7.18083	0.000355893	tuberin-like (LOC106593582), partial mRNA
GSONMT00008727001	7.15199	1.17776e-06	synemin-like	C:intermediate filament; F:structural molecule activity; C:neurofilament cytoskeleton; F:intermediate filament binding; C:membrane
GSONMT00015318001	7.13066	0.00275372	butyrophilin subfamily 3 member a3-like isoform x2	-
GSONMT00008250001	7.06127	6.51306e-06	phosphatidate phosphatase lpin1-like isoform x2	F:molecular_function; P:biological_process; C:cellular_component
GSONMT00079892001	7.05334	3.30565e-07	tumor protein p53-inducible nuclear protein 2	ubiquitination
GSONMT00047108001	7.02246	0.00384434	fasciculation and elongation protein zeta-2-like isoform x1	-
GSONMT00000505001	6.97795	2.58513e-05	thioredoxin-interacting protein	P:protein import into nucleus; P:cellular response to tumor cell; P:response to oxidative stress; P:keratinocyte differentiation; F:enzyme inhibitor activity; F:ubiquitin protein ligase binding; C:cytoplasm; P:negative regulation of cell division; P:platelet-derived growth factor receptor signaling pathway; P:negative regulation of transcription from RNA polymerase II promoter
GSONMT00070884001	6.95565	2.99476e-08	otu domain-containing protein 1	Deubiquitinating enzyme that specifically hydrolyzes 'Lys-63'-linked polyubiquitin to monoubiquitin, ubiquitination activity
GSONMT00047778001	6.89339	2.27135e-05	ras-related protein rab-7a	F:GTP binding; P:small GTPase mediated signal transduction; F:nucleotide binding; P:protein transport; C:late endosome; P:protein targeting to lysosome; P:early endosome to late endosome transport; P:phagosome acidification; P:epidermal growth factor catabolic process; F:GTPase activity; C:intracellular membrane-bounded organelle; P:GTP catabolic process; C:cytoplasm; C:lysosome; C:Golgi apparatu…
GSONMT00046591001	6.88068	2.13682e-07	diphosphoinositol polyphosphate phosphohydrolase 2 isoform x1	F:hydrolase activity; F:diphosphoinositol-polyphosphate diphosphatase activity; F:snoRNA binding
GSONMT00049457001	6.86444	6.02591e-09	sestrin-1-like isoform x2	P:cell cycle arrest; P:determination of left/right symmetry; C:nucleus; F:molecular_function
GSONMT00049456001	6.79842	1.79862e-09	sestrin-1-like isoform x1	P:cell cycle arrest; C:nucleus; P:determination of left/right symmetry; F:molecular_function
TCONS_00090611	6.7569	0.00594187	E3 ubiquitin-protein ligase HERC2-like (LOC106613415), mRNA
GSONMT00027827001	6.70534	3.46152e-05	ras-related protein rab-1a	F:GTP binding; P:small GTPase mediated signal transduction; F:nucleotide binding; P:protein transport; P:ER to Golgi vesicle-mediated transport; P:intracellular protein transport; P:defense response to bacterium; P:cell migration; F:GTPase activity; P:Rab protein signal transduction; P:vesicle-mediated transport; P:GTP catabolic process; P:autophagy; C:endoplasmic reticulum membrane; P:endocytosi…
GSONMT00034943001	6.65765	0.000136087	syncoilin-like isoform x2	C:intermediate filament; F:structural molecule activity; C:sarcolemma; C:neuromuscular junction; C:cytoplasm; C:Z disc; P:intermediate filament-based process; C:cytosol
TCONS_00080006	6.55068	0.000676541	speckle-type POZ protein (LOC106579088), mRNA	ubiquitination
GSONMT00070637001	6.50863	0.000178506	myozenin-2-like isoform x1	F:molecular_function; P:biological_process; C:cellular_component
GSONMT00066733001	6.49927	8.43037e-07	serine incorporator 1	C:membrane; C:plasma membrane
GSONMT00018181001	6.47179	0.000161918	alanine aminotransferase 2-like	P:biosynthetic process; F:transferase activity; F:catalytic activity; F:pyridoxal phosphate binding; F:transaminase activity
TCONS_00072696	6.45023	0.000926599	cytohesin-4-like (LOC106593908), partial mRNA
GSONMT00071309001	6.37581	0.00306604	ras-related and estrogen-regulated growth inhibitor isoform x1	F:GTP binding; F:GTPase activity; P:small GTPase mediated signal transduction; P:GTP catabolic process; F:nucleotide binding; C:membrane; P:signal transduction; C:nucleus; C:cytoplasm; P:negative regulation of cell growth; P:response to hormone; P:negative regulation of cell proliferation; C:cytosol
GSONMT00036946001	6.37453	0.000790452	ubiquitin-conjugating enzyme e2 g1	F:ligase activity; F:acid-amino acid ligase activity; C:cellular_component; F:nucleotide binding; F:ubiquitin protein ligase binding; F:ATP binding; P:protein ubiquitination; P:protein K48-linked ubiquitination; P:ubiquitin-dependent protein catabolic process; F:ubiquitin-protein ligase activity; P:protein K63-linked ubiquitination
GSONMT00031083001	6.34015	0.000505931	autophagy-related protein 2 homolog a-like	F:transmembrane transporter activity; P:autophagy; C:integral component of membrane; P:transmembrane transport; C:pre-autophagosomal structure membrane; C:lipid particle; F:protein binding
GSONMT00062954001	6.28192	0.000134904	dual specificity protein kinase clk4-like	F:kinase activity; F:ATP binding; F:protein kinase activity; P:phosphorylation; F:nucleotide binding; P:protein phosphorylation; F:transferase activity, transferring phosphorus-containing groups; F:protein serine/threonine kinase activity; F:transferase activity; C:cellular_component
GSONMT00071718001	6.27269	4.81131e-05	beta-taxilin	F:syntaxin binding; C:cytoplasm
GSONMT00064758001	6.23505	0.00433571	e3 ubiquitin-protein ligase znrf2	F:metal ion binding; F:zinc ion binding; C:lysosomal membrane; C:endosome membrane; F:ligase activity; C:cell junction; C:presynaptic membrane; P:protein ubiquitination
GSONMT00067230001	6.19318	0.000357325	gamma-aminobutyric acid receptor-associated protein	P:autophagy; P:brain development
GSONMT00009231001	6.178	2.0242e-05	ddb1- and cul4-associated factor 6-like isoform x4	protein ubiquitination
GSONMT00061127001	6.09848	0.00742605	dna-directed rna polymerase iii subunit rpc7-like	F:molecular_function; P:biological_process; C:cellular_component; F:DNA-directed RNA polymerase activity; P:RNA biosynthetic process
GSONMT00063472001	6.05039	0.00027688	ras-related protein rab-7a	F:GTP binding; P:small GTPase mediated signal transduction; F:nucleotide binding; P:protein transport; C:late endosome; P:protein targeting to lysosome; P:early endosome to late endosome transport; P:phagosome acidification; P:epidermal growth factor catabolic process; F:GTPase activity; C:intracellular membrane-bounded organelle; P:GTP catabolic process; C:cytoplasm; C:lysosome; C:Golgi apparatu…
GSONMT00046593001	6.03217	8.47474e-06	diphosphoinositol polyphosphate phosphohydrolase 2	F:hydrolase activity; F:snoRNA binding; F:diphosphoinositol-polyphosphate diphosphatase activity
GSONMT00037970001	5.96706	0.00129789	autophagy-related protein 2 homolog b-like	P:autophagy; C:pre-autophagosomal structure membrane; C:lipid particle
GSONMT00075495001	5.94513	0.00620173	zinc finger fyve domain-containing protein 1-like isoform x1	F:metal ion binding; F:GTP binding; F:GTPase activity; P:GTP catabolic process; F:zinc ion binding; C:intracellular
GSONMT00047980001	5.90734	0.00436989	kelch repeat and btb domain-containing protein 12-like	P:biological_process; C:cellular_component
GSONMT00041074001	5.79823	0.00212944	sestrin-3-like	P:cell cycle arrest; C:nucleus
TCONS_00142686	5.77828	0.00683926	Mus musculus BAC clone RP24-202P24 from chromosome 12, complete sequence
GSONMT00075003001	5.77469	0.00223514	beclin 1-associated autophagy-related key regulator	P:positive regulation of autophagy; C:cellular_component; P:DNA-templated transcription, initiation; F:DNA binding; C:pre-autophagosomal structure membrane; C:autophagic vacuole; P:autophagy; P:autophagic vacuole assembly
GSONMT00032568001	5.72892	0.000252258	kelch repeat and btb domain-containing protein 12	P:biological_process; C:cellular_component
TCONS_00077971	5.71812	0.00159553	stress-induced-phosphoprotein 1-like (LOC106564362), mRNA	chaperon activity
GSONMT00062174001	5.69778	0.000154626	phosphatidate phosphatase lpin1-like isoform x2	Plays important roles in controlling the metabolism of fatty acids at differents levels
GSONMT00052539001	5.69179	1.65868e-05	carnitine o-palmitoyltransferase liver isoform-like isoform x1	F:transferase activity; F:carnitine O-palmitoyltransferase activity; F:transferase activity, transferring acyl groups; P:response to bacterium; C:cellular_component
GSONMT00072008001	5.68094	0.00255148	ras-related protein rab-5a-like	F:GTP binding; P:small GTPase mediated signal transduction; F:nucleotide binding; P:protein transport; F:histone acetyltransferase activity; C:nucleus; P:histone acetylation; F:N-acetyltransferase activity; P:regulation of transcription, DNA-templated; F:hydrolase activity; F:GDP-dissociation inhibitor binding; P:cell differentiation; F:GDP binding; F:guanyl nucleotide binding; C:neuronal cell bo…
GSONMT00070845001	5.64919	0.00834073	extended synaptotagmin-2-b-like isoform x2	-
GSONMT00011146001	5.56152	3.36534e-07	telethonin	P:cardiac muscle contraction; C:Z disc; P:muscle filament sliding; F:titin Z domain binding; P:otic vesicle formation; P:cardiac muscle hypertrophy; P:adult heart development; P:protein complex assembly; F:titin binding; F:FATZ binding; P:skeletal muscle contraction; F:ion channel binding; P:skeletal muscle myosin thick filament assembly; P:skeletal muscle thin filament assembly; P:cardiac muscle…
GSONMT00051621001	5.54577	0.00228443	glycerophosphocholine phosphodiesterase gpcpd1	P:lipid metabolic process; F:carbohydrate binding; F:phosphoric diester hydrolase activity; F:starch binding; F:glycerophosphodiester phosphodiesterase activity; P:glycerol metabolic process; C:cellular_component; P:phospholipid metabolic process; P:small molecule metabolic process; F:glycerophosphocholine phosphodiesterase activity; C:cytosol; P:glycerophospholipid biosynthetic process
GSONMT00072412001	5.4893	0.00556375	syntaxin-6	P:Golgi vesicle transport; F:SNAP receptor activity; C:integral component of membrane; P:retrograde transport, endosome to Golgi; C:membrane; C:SNARE complex; P:vesicle fusion; P:intracellular protein transport; P:vesicle-mediated transport; C:early endosome; C:Golgi apparatus; C:perinuclear region of cytoplasm; P:endosome organization; C:trans-Golgi network membrane; C:trans-Golgi network
TCONS_00131989	5.47495	0.00464836	solute carrier family 22 member 23-like (LOC106599714), transcript variant X3, mRNA
GSONMT00005406001	5.46668	0.000581526	ankyrin repeat and socs box protein 2-like isoform x2	P:intracellular signal transduction; P:protein ubiquitination; P:skeletal muscle cell differentiation; P:protein ubiquitination involved in ubiquitin-dependent protein catabolic process; C:Cul5-RING ubiquitin ligase complex; P:protein polyubiquitination; F:ubiquitin-protein ligase activity; P:myoblast differentiation
GSONMT00048793001	5.46499	0.00537722	tumor protein p53-inducible nuclear protein 2	ubiquitination
GSONMT00059040001	5.31713	0.000160642	solute carrier family 25 member 36-a-like	C:integral component of membrane; P:mitochondrial transport; C:membrane; P:transmembrane transport; C:mitochondrial membrane; P:transport; C:mitochondrion; C:mitochondrial inner membrane
GSONMT00064012001	5.31003	0.0038967	alpha-protein kinase 3-like	F:ATP binding; P:protein phosphorylation; F:transferase activity, transferring phosphorus-containing groups; F:protein serine/threonine kinase activity
GSONMT00029524001	5.29119	4.85436e-07	proline dehydrogenase mitochondrial-like	P:oxidation-reduction process; F:proline dehydrogenase activity; P:proline catabolic process; P:glutamate biosynthetic process
GSONMT00042441001	5.22733	0.00259268	peroxisomal carnitine o-octanoyltransferase	F:transferase activity; F:transferase activity, transferring acyl groups; C:cellular_component; F:fatty-acyl-CoA binding; P:fatty acid beta-oxidation; C:peroxisome; P:medium-chain fatty acid metabolic process; P:fatty acid metabolic process; F:carnitine O-octanoyltransferase activity; P:response to drug; C:mitochondrion; P:response to organonitrogen compound; F:receptor binding; P:medium-chain fa…
GSONMT00035074001	5.16533	0.00464444	transmembrane protein 120a	C:integral component of membrane; F:molecular_function; C:membrane; P:biological_process
GSONMT00040729001	5.06972	0.00559923	ganglioside gm2 activator precursor	F:molecular_function; P:biological_process; C:cellular_component; F:beta-N-acetylgalactosaminidase activity; C:apical cortex; C:intracellular membrane-bounded organelle; P:neuromuscular process controlling balance; P:positive regulation of hydrolase activity; P:lipid storage; P:lipid transport; P:ganglioside metabolic process; P:oligosaccharide catabolic process; F:beta-N-acetylhexosaminidase act…
C67373_c0_seq1_	5.0436	0.00297627	uncharacterized LOC106597328 (LOC106597328), partial mRNA
GSONMT00065167001	5.03579	0.000288874	cgmp-dependent protein kinase 1-like isoform x1	F:transferase activity; F:protein serine/threonine kinase activity; P:phosphorylation; F:protein kinase activity; P:protein phosphorylation; F:nucleotide binding; F:ATP binding; F:kinase activity; F:transferase activity, transferring phosphorus-containing groups; F:cGMP binding; F:cGMP-dependent protein kinase activity
GSONMT00017368001	5.02682	0.00787166	doublesex and mab-3 related transcription factor 2b	P:regulation of transcription, DNA-templated; F:sequence-specific DNA binding; C:nucleus; F:sequence-specific DNA binding transcription factor activity; P:determination of left/right symmetry; P:muscle fiber development; P:somitogenesis; F:DNA binding
GSONMT00068748001	5.01467	2.82312e-05	kelch repeat and btb domain-containing protein 12	P:biological_process; C:cellular_component
GSONMT00060224001	4.99766	7.51132e-05	myomegalin isoform x8	-
GSONMT00006326001	4.97985	0.000131888	protein ndrg2-like	P:nervous system development; P:cell differentiation; C:cytoplasm; P:multicellular organismal development; P:Wnt signaling pathway; P:negative regulation of ERK1 and ERK2 cascade; C:growth cone; P:negative regulation of smooth muscle cell proliferation; P:regulation of platelet-derived growth factor production; C:nucleus; P:negative regulation of cytokine production; C:Golgi apparatus; C:perinucl…
GSONMT00020190001	4.97514	0.000390983	eh domain-binding protein 1-like protein 1-like isoform x3	F:molecular_function; P:biological_process; C:cellular_component
GSONMT00080266001	4.95517	0.000187881	cathepsin b	P:regulation of catalytic activity; P:proteolysis; F:hydrolase activity; F:cysteine-type peptidase activity; F:peptidase activity; F:cysteine-type endopeptidase activity; P:fin regeneration; C:cellular_component; C:mitochondrion; C:perinuclear region of cytoplasm; C:lysosome; P:cellular response to thyroid hormone stimulus; C:nucleolus; C:intracellular membrane-bounded organelle
GSONMT00079640001	4.89344	0.000252258	solute carrier family 22 member 23-like	F:transmembrane transporter activity; C:integral component of membrane; C:membrane; P:transmembrane transport; C:keratin filament; C:intermediate filament; F:structural molecule activity
C20247_c1_seq1_	4.83772	0.001154	lysosomal alpha-glucosidase-like (LOC106595381), transcript variant X1, mRNA
GSONMT00007060001	4.82816	0.000841634	ankyrin repeat family a protein 2	P:proteolysis; F:aspartic-type endopeptidase activity; C:membrane; C:cytosol; F:histone deacetylase binding; F:low-density lipoprotein particle binding; C:nucleus; C:cytoplasm; C:cytoskeleton
GSONMT00000730001	4.82586	0.00262769	calcium calmodulin-dependent protein kinase ii inhibitor 2	F:kinase activity; P:phosphorylation; F:protein kinase inhibitor activity; P:negative regulation of protein kinase activity; P:negative regulation of protein phosphorylation; F:protein kinase binding; F:transferase activity; C:cellular_component; C:cytoplasm; C:cytosol; C:nucleus
GSONMT00069466001	4.814	0.00918134	dephospho- kinase domain-containing	F:kinase activity; P:coenzyme A biosynthetic process; F:ATP binding; P:phosphorylation; F:dephospho-CoA kinase activity; F:nucleotide binding; C:mitochondrion
GSONMT00066202001	4.79121	0.000139151	calpastatin-like isoform x3	-
GSONMT00044326001	4.7766	0.000242345	4f2 cell-surface antigen heavy chain-like	P:carbohydrate metabolic process; F:cation binding; F:catalytic activity; P:regulation of syncytium formation by plasma membrane fusion; C:cellular_component
GSONMT00060507001	4.76718	8.31158e-05	phosphoinositide-3-kinase-interacting protein 1-like	F:kinase activity; P:phosphorylation; F:molecular_function; C:integral component of membrane; P:negative regulation of phosphatidylinositol 3-kinase activity; C:membrane; C:plasma membrane; F:phosphatidylinositol 3-kinase catalytic subunit binding; P:negative regulation of phosphatidylinositol 3-kinase signaling
GSONMT00048631001	4.72494	0.000132327	myomegalin-like	-
GSONMT00032971001	4.685	0.00304318	phosphomannomutase 1-like	C:cytoplasm; P:metabolic process; F:catalytic activity; P:mannose biosynthetic process; F:phosphomannomutase activity; C:neuronal cell body
GSONMT00035410001	4.67076	0.000161918	tyrosine-protein phosphatase non-receptor type 4-like	F:protein tyrosine phosphatase activity; P:dephosphorylation; F:phosphatase activity; F:cytoskeletal protein binding; F:phosphoprotein phosphatase activity; F:hydrolase activity; P:peptidyl-tyrosine dephosphorylation; P:protein dephosphorylation; C:cytoplasm; C:cytoskeleton; C:cytoplasmic side of plasma membrane; F:non-membrane spanning protein tyrosine phosphatase activity
GSONMT00065334001	4.6153	0.000355571	dual specificity protein phosphatase 22-b-like	F:phosphatase activity; P:dephosphorylation; P:protein dephosphorylation; F:protein tyrosine/serine/threonine phosphatase activity; F:protein tyrosine phosphatase activity; P:transforming growth factor beta receptor signaling pathway; P:positive regulation of JNK cascade; F:phosphoprotein phosphatase activity; C:nucleus; F:hydrolase activity; C:cytoplasm; P:regulation of cell proliferation; P:reg…
GSONMT00054317001	4.58312	0.00244997	e3 ubiquitin-protein ligase rnf123	F:metal ion binding; F:zinc ion binding
TCONS_00071537	4.57618	0.00511744	HECT and RLD domain containing E3 ubiquitin protein ligase 2 (herc2), mRNA
GSONMT00025113001	4.56983	0.000395893	gamma-aminobutyric acid receptor-associated 1	P:autophagy; F:molecular_function
GSONMT00027513001	4.56888	0.00907138	tyrosine-protein phosphatase non-receptor type 4	C:cytoplasm; C:extrinsic component of membrane; C:cytoskeleton; F:cytoskeletal protein binding; F:non-membrane spanning protein tyrosine phosphatase activity; F:protein tyrosine phosphatase activity; P:protein dephosphorylation; C:cytoplasmic side of plasma membrane; F:protein binding; P:dephosphorylation; F:phosphatase activity; F:phosphoprotein phosphatase activity; F:hydrolase activity; P:pept…
GSONMT00013626001	4.54514	0.00010697	e3 ubiquitin-protein ligase trim63-like	F:metal ion binding; F:zinc ion binding; C:intracellular
GSONMT00033157001	4.52959	0.000676541	kelch domain-containing protein 1	C:cytoplasm; F:molecular_function; P:biological_process
GSONMT00022389001	4.52672	0.000174664	epidermal retinol dehydrogenase 2-like	F:oxidoreductase activity; P:metabolic process; P:oxidation-reduction process; P:retinal metabolic process; C:endoplasmic reticulum membrane; P:keratinocyte proliferation; F:retinol dehydrogenase activity; C:cellular_component
GSONMT00051154001	4.52504	0.000842541	cyclin-dependent kinase inhibitor 1b	F:kinase activity; P:phosphorylation; P:cell cycle arrest; F:cyclin-dependent protein serine/threonine kinase inhibitor activity; C:nucleus; F:protein phosphatase binding; P:inner ear development; P:positive regulation of cell death; P:positive regulation of cell proliferation; P:negative regulation of epithelial cell proliferation involved in prostate gland development; P:negative regulation of …
TCONS_00033923	4.52147	0.00774454	ornithine aminotransferase, mitochondrial-like (LOC106593297), mRNA
GSONMT00016199001	4.50672	0.000458775	choline ethanolaminephosphotransferase 1-like	F:phosphotransferase activity, for other substituted phosphate groups; F:transferase activity; P:phospholipid biosynthetic process; C:membrane; C:integral component of membrane; P:lipid metabolic process; F:diacylglycerol cholinephosphotransferase activity; P:phosphatidylcholine biosynthetic process; C:nucleus; C:endoplasmic reticulum membrane; F:metal ion binding; C:endoplasmic reticulum; F:etha…
GSONMT00075536001	4.50018	0.000204828	ras-related protein rab-2a	F:GTP binding; P:small GTPase mediated signal transduction; F:nucleotide binding; P:protein transport; C:endoplasmic reticulum-Golgi intermediate compartment membrane; P:GTP catabolic process; C:Golgi membrane; C:Golgi apparatus; C:endoplasmic reticulum membrane; F:GTPase activity; P:vesicle-mediated transport; F:GDP binding; P:ER to Golgi vesicle-mediated transport; C:membrane; C:endoplasmic ret…
GSONMT00006545001	4.49833	1.71231e-05	krueppel-like factor 9	F:metal ion binding; F:nucleic acid binding; P:cellular response to peptide; P:progesterone receptor signaling pathway; F:DNA binding; C:nucleus; P:embryo implantation; P:cellular response to thyroid hormone stimulus; P:regulation of transcription, DNA-templated; P:transcription, DNA-templated; F:sequence-specific DNA binding transcription factor activity; P:regulation of transcription from RNA p…
GSONMT00004464001	4.49183	0.00390627	proactivator polypeptide-like isoform x2	P:lipid metabolic process; P:sphingolipid metabolic process; C:lysosome
GSONMT00062121001	4.481	4.0845e-05	thioredoxin-interacting protein	P:protein import into nucleus; P:cellular response to tumor cell; P:response to oxidative stress; P:keratinocyte differentiation; F:enzyme inhibitor activity; P:negative regulation of catalytic activity; F:ubiquitin protein ligase binding; C:cytoplasm; P:negative regulation of cell division; P:platelet-derived growth factor receptor signaling pathway; P:negative regulation of transcription from R…
TCONS_00168289	4.47557	0.00885806	transmembrane protein 131-like (LOC106602747), transcript variant X5, mRNA
TCONS_00033924	4.45851	0.00492864	ornithine aminotransferase, mitochondrial-like (LOC106593297), mRNA
GSONMT00016239001	4.44947	0.00754701	5-phosphohydroxy-l-lysine phospho-lyase-like	F:transferase activity; P:metabolic process; F:catalytic activity; F:pyridoxal phosphate binding; F:transaminase activity; C:cellular_component; P:embryonic hemopoiesis; C:mitochondrion; F:lyase activity
GSONMT00011058001	4.40055	1.34815e-05	thioredoxin-interacting	-
GSONMT00056998001	4.39849	0.000438218	map kinase-interacting serine threonine-protein kinase 2-like	F:transferase activity; P:phosphorylation; F:protein serine/threonine kinase activity; F:protein kinase activity; P:protein phosphorylation; F:nucleotide binding; F:ATP binding; F:kinase activity; C:cellular_component; F:transferase activity, transferring phosphorus-containing groups; P:intracellular signal transduction; P:regulation of translation; P:apoptotic process; C:cytoplasm; P:cellular re…
GSONMT00014544001	4.37409	1.03065e-05	long-chain-fatty-acid-- ligase acsbg2-like	P:metabolic process; F:catalytic activity; F:ligase activity; P:fatty acid metabolic process; P:lipid metabolic process; F:nucleotide binding; C:cytoplasm; F:ATP binding; P:long-chain fatty acid metabolic process; F:long-chain fatty acid-CoA ligase activity
GSONMT00022409001	4.3122	0.00512251	chaperone activity of bc1 complex- mitochondrial	F:kinase activity; C:mitochondrion; F:ATP binding; P:phosphorylation; F:transferase activity; F:nucleotide binding; F:transferase activity, transferring phosphorus-containing groups; F:protein serine/threonine kinase activity
GSONMT00004155001	4.30006	0.00323954	ankyrin-2-like isoform x6	-
GSONMT00067793001	4.25855	0.00318751	swi snf-related matrix-associated actin-dependent regulator of chromatin subfamily d member 2	C:SWI/SNF complex; P:chromatin remodeling; P:nucleosome disassembly
GSONMT00042478001	4.24637	0.00196648	ring finger protein 122-like	F:metal ion binding; F:zinc ion binding; C:cellular_component
C311744_c0_seq1_	4.22515	0.00631157	uncharacterized LOC106597328 (LOC106597328), partial mRNA
GSONMT00021222001	4.22439	0.00388109	polyadenylate-binding protein-interacting protein 2	F:translation repressor activity; C:cytoplasm; P:negative regulation of translational initiation; P:regulation of translation
GSONMT00044623001	4.16941	0.00401141	low quality protein: perq amino acid-rich with gyf domain-containing protein 1-like	P:insulin-like growth factor receptor signaling pathway
GSONMT00056997001	4.16844	0.00416267	map kinase-interacting serine threonine-protein kinase 2-like	F:ATP binding; F:protein kinase activity; F:nucleotide binding; P:protein phosphorylation; F:transferase activity, transferring phosphorus-containing groups; F:protein serine/threonine kinase activity; F:transferase activity; P:phosphorylation; F:kinase activity; P:cellular response to arsenic-containing substance; P:intracellular signal transduction; C:nucleus; P:apoptotic process; F:metal ion b…
GSONMT00013716001	4.12364	0.00188288	myomegalin-like	-
GSONMT00025982001	4.10349	0.000128941	leucine-rich repeat-containing protein 14b-like	P:negative regulation of retinoic acid receptor signaling pathway; P:negative regulation of apoptotic process; P:negative regulation of cell differentiation; P:positive regulation of cell proliferation; F:retinoic acid receptor binding; P:negative regulation of transcription, DNA-templated
TCONS_00097693	4.09798	0.0058623	uncharacterized LOC106597328 (LOC106597328), partial mRNA
GSONMT00072490001	4.06456	0.00138504	beta-ureidopropionase	P:nitrogen compound metabolic process; F:hydrolase activity, acting on carbon-nitrogen (but not peptide) bonds; F:hydrolase activity; F:beta-ureidopropionase activity
GSONMT00062661001	4.05334	0.000438218	musculoskeletal embryonic nuclear protein 1	-
GSONMT00014794001	4.03493	0.00428113	ring finger protein 11	F:metal ion binding; F:zinc ion binding; P:protein ubiquitination involved in ubiquitin-dependent protein catabolic process; C:early endosome; F:DNA binding; C:nucleus; C:recycling endosome; P:ubiquitin-dependent protein catabolic process; F:protein binding; C:ubiquitin ligase complex; C:endosome; C:cytoplasm
GSONMT00013271001	4.00176	8.56689e-06	eukaryotic translation initiation factor 4e-binding protein 3-like	P:translational initiation; F:eukaryotic initiation factor 4E binding; F:translation initiation factor activity; P:negative regulation of translational initiation; P:negative regulation of translation; P:regulation of translation; F:protein binding; C:cellular_component
GSONMT00043294001	3.97066	0.0048512	kelch repeat and btb domain-containing protein 12-like	ubiquitination
GSONMT00040290001	3.94431	0.00461679	ras-related protein rab-2a	F:GTP binding; P:small GTPase mediated signal transduction; F:nucleotide binding; P:protein transport; C:endoplasmic reticulum-Golgi intermediate compartment membrane; P:GTP catabolic process; C:Golgi membrane; C:Golgi apparatus; C:endoplasmic reticulum membrane; F:GTPase activity; P:vesicle-mediated transport; F:GDP binding; P:ER to Golgi vesicle-mediated transport; C:membrane; C:endoplasmic ret…
GSONMT00072179001	3.93458	0.00303899	serine incorporator 1	C:membrane; C:plasma membrane
TCONS_00051616	3.89051	4.21867e-05	Oncorhynchus mykiss cathepsin D (LOC100136761), mRNA >gi|1858019|gb|U90321.1|OMU90321 Oncorhynchus mykiss cathepsin D mRNA, complete cds
GSONMT00070518001	3.86973	0.00976357	an1-type zinc finger protein 5	F:metal ion binding; F:zinc ion binding; F:DNA binding; P:smooth muscle tissue development; P:respiratory system process; P:skeletal system morphogenesis; P:vasculature development; P:platelet-derived growth factor receptor signaling pathway; P:in utero embryonic development; P:face development; P:fibroblast migration
GSONMT00054562001	3.83702	0.000649418	cation transport regulator-like protein 1-like	F:Notch binding; P:apoptotic process; C:cytoplasm; P:Notch signaling pathway; C:Golgi apparatus; P:negative regulation of protein processing; P:neurogenesis; P:negative regulation of Notch signaling pathway; P:nervous system development; C:cytosol; P:response to unfolded protein; C:trans-Golgi network
GSONMT00025881001	3.80902	0.00834446	tyrosine-protein phosphatase non-receptor type 4	F:protein tyrosine phosphatase activity; P:dephosphorylation; F:phosphatase activity; F:cytoskeletal protein binding; F:phosphoprotein phosphatase activity; F:hydrolase activity; P:peptidyl-tyrosine dephosphorylation; P:protein dephosphorylation; C:cytoplasm; C:cytoskeleton
GSONMT00065439001	3.77783	0.00557219	ras-related protein rab-7a	F:GTP binding; P:small GTPase mediated signal transduction; F:nucleotide binding; C:late endosome; P:protein transport; P:protein targeting to lysosome; P:early endosome to late endosome transport; P:phagosome acidification; P:epidermal growth factor catabolic process; F:GTPase activity; C:intracellular membrane-bounded organelle; P:GTP catabolic process; C:cytoplasm; C:lysosome; C:Golgi apparatu…
GSONMT00034616001	3.77581	0.00318751	growth arrest and dna-damage-inducible protein gadd45 beta	P:regulation of cell cycle; P:response to stress; C:nucleus; P:response to cadmium ion; P:somitogenesis; P:response to methylmercury; P:negative regulation of protein kinase activity; P:activation of MAPKK activity
GSONMT00034517001	3.72928	0.00402809	gram domain-containing protein 4 isoform x1	P:apoptotic process; C:integral component of membrane; C:mitochondrial membrane
GSONMT00057626001	3.72306	0.00144259	chaperone activity of bc1 complex- mitochondrial	F:kinase activity; C:mitochondrion; F:ATP binding; P:phosphorylation; F:transferase activity; F:nucleotide binding; F:transferase activity, transferring phosphorus-containing groups; F:protein serine/threonine kinase activity
TCONS_00047932	3.71772	0.00530475	E3 ubiquitin-protein ligase HERC2-like (LOC106613416), mRNA
GSONMT00076845001	3.70611	0.00710467	next to brca1 gene 1 isoform x1	F:zinc ion binding
GSONMT00004715001	3.70272	0.00354674	c-x-c chemokine receptor type 7-like	F:chemokine binding; C:integral component of membrane; C:membrane; F:coreceptor activity; P:germ cell migration; P:posterior lateral line neuromast primordium migration; F:G-protein coupled receptor activity; P:chemokine-mediated signaling pathway; P:angiogenesis; P:signal transduction; P:chemotaxis; F:chemokine receptor activity; F:signal transducer activity; P:G-protein coupled receptor signali…
GSONMT00012818001	3.63287	0.00631947	tubulointerstitial nephritis antigen-like	P:proteolysis; F:peptidase inhibitor activity; F:polysaccharide binding; F:scavenger receptor activity; F:cysteine-type peptidase activity; P:immune response; P:negative regulation of peptidase activity; P:sprouting angiogenesis; C:extracellular matrix; F:voltage-gated potassium channel activity; F:ion channel activity; C:integral component of membrane; C:membrane; P:transmembrane transport; C:vo…
GSONMT00013882001	3.60159	0.00888457	nuclear receptor ror-beta-like isoform x2	F:thyroid hormone receptor activity; F:sequence-specific DNA binding; P:steroid hormone mediated signaling pathway; F:sequence-specific DNA binding transcription factor activity; F:DNA binding; C:nucleus; F:ligand-activated sequence-specific DNA binding RNA polymerase II transcription factor activity; F:zinc ion binding; P:intracellular receptor signaling pathway; P:regulation of transcription, D…
GSONMT00036484001	3.60139	0.00261929	transcription factor	P:regulation of transcription, DNA-templated; F:sequence-specific DNA binding; C:nucleus; F:sequence-specific DNA binding transcription factor activity; F:DNA binding; C:transcription factor complex; P:positive regulation of transcription, DNA-templated; F:protein heterodimerization activity; P:transcription, DNA-templated; C:nucleoplasm; P:blood coagulation; P:nervous system development
GSONMT00030641001	3.59244	0.00487499	acetyl- carboxylase-like isoform x1	F:metal ion binding; F:biotin carboxylase activity; F:ATP binding; F:ligase activity; P:metabolic process; F:catalytic activity; P:fatty acid biosynthetic process; F:acetyl-CoA carboxylase activity; P:acetyl-CoA metabolic process; P:protein homotetramerization; P:multicellular organismal protein metabolic process; P:lipid metabolic process; C:mitochondrion; P:lipid homeostasis; P:tissue homeostas…
GSONMT00077992001	3.58973	0.00333059	low quality protein: ornithine decarboxylase antizyme 2	F:ornithine decarboxylase inhibitor activity; P:negative regulation of catalytic activity; F:enzyme inhibitor activity; P:polyamine metabolic process; F:protein binding; C:nucleus; P:small molecule metabolic process; P:regulation of cellular amino acid metabolic process; P:cellular nitrogen compound metabolic process; C:cytosol
GSONMT00041874001	3.58562	0.00956281	e3 ubiquitin-protein ligase herc2-like isoform x1	F:metal ion binding; F:ligase activity; F:heme binding; F:zinc ion binding; P:protein ubiquitination; F:ubiquitin-protein ligase activity
GSONMT00005405001	3.58277	0.00321531	ankyrin repeat and socs box protein 2-like	ubiquitination
GSONMT00058475001	3.56526	0.00776499	uro-adherence factor a-like	F:ATP binding; P:protein phosphorylation; F:transferase activity, transferring phosphorus-containing groups; F:protein serine/threonine kinase activity
GSONMT00048286001	3.55989	0.00188288	microtubule-associated proteins 1a 1b light chain 3a	P:autophagy; C:autophagic vacuole membrane; P:mitochondrion degradation; C:autophagic vacuole; F:phosphatidylethanolamine binding; C:late endosome; F:molecular_function; C:organelle membrane; C:membrane; P:autophagic vacuole assembly; F:microtubule binding; C:microtubule; C:cytoplasm; C:cytoplasmic vesicle; C:endomembrane system; C:cytosol; C:cytoskeleton; F:protein binding; F:phospholipid bindin…
GSONMT00081823001	3.55354	0.00934054	probable glutamate receptor-like	F:ionotropic glutamate receptor activity; F:ion channel activity; P:ionotropic glutamate receptor signaling pathway; C:integral component of membrane; C:membrane; C:synapse; P:ion transport; C:cell junction; P:transport; F:extracellular-glutamate-gated ion channel activity; F:receptor activity; C:postsynaptic membrane; C:plasma membrane; F:transporter activity
GSONMT00019195001	3.53346	0.000187881	cyclin-dependent kinase inhibitor 1-like	F:kinase activity; P:phosphorylation; P:cell cycle arrest; F:cyclin-dependent protein serine/threonine kinase inhibitor activity; C:nucleus; F:transferase activity
GSONMT00069612001	3.5186	0.00306604	kelch-like protein 41-like isoform x1	F:phosphoglycerate dehydrogenase activity; F:NAD binding; F:peptidyl-prolyl cis-trans isomerase activity; P:oxidation-reduction process; F:oxidoreductase activity, acting on the CH-OH group of donors, NAD or NADP as acceptor; F:isomerase activity; F:cofactor binding; P:protein folding; P:L-serine biosynthetic process; P:metabolic process; P:protein peptidyl-prolyl isomerization
GSONMT00072415001	3.50665	0.000676541	immediate early response 5	F:molecular_function; P:biological_process; C:cellular_component
GSONMT00049973001	3.48925	0.00333059	cathepsin z precursor	P:proteolysis; F:cysteine-type peptidase activity; P:angiogenesis
GSONMT00019175001	3.48489	0.000729905	low quality protein: ornithine decarboxylase antizyme 1-like	F:ornithine decarboxylase inhibitor activity; P:negative regulation of catalytic activity; F:enzyme inhibitor activity
GSONMT00034239001	3.46458	0.00476348	dual specificity protein kinase clk4-like	F:kinase activity; F:ATP binding; F:protein kinase activity; P:phosphorylation; F:nucleotide binding; P:protein phosphorylation; F:transferase activity, transferring phosphorus-containing groups; F:protein serine/threonine kinase activity; F:transferase activity; C:cellular_component; P:regulation of RNA splicing; F:protein tyrosine kinase activity; F:protein serine/threonine/tyrosine kinase acti…
TCONS_00025387	3.38501	0.00165489	kelch repeat and BTB domain-containing protein 12-like (LOC106566565), transcript variant X2, mRNA	ubiquitination
GSONMT00035052001	3.37829	0.00154099	acyl-coenzyme a thioesterase 12	F:lipid binding; F:ATP binding; F:acetyl-CoA hydrolase activity; P:acetyl-CoA metabolic process
GSONMT00032740001	3.36915	0.00690683	catalase	F:metal ion binding; P:oxidation-reduction process; F:heme binding; F:oxidoreductase activity; F:catalase activity; P:hydrogen peroxide catabolic process; P:response to oxidative stress; F:peroxidase activity; C:peroxisome; P:response to copper ion
GSONMT00033029001	3.34428	0.00346226	myosin-binding protein slow-type-like	-
GSONMT00016221001	3.3367	0.00101023	protein tyrosine phosphatase type iva 3-like isoform x1	F:phosphatase activity; P:dephosphorylation; P:protein dephosphorylation; F:protein tyrosine/serine/threonine phosphatase activity; F:protein tyrosine phosphatase activity; C:cellular_component; P:peptidyl-tyrosine dephosphorylation; C:cytoplasm; C:early endosome; C:plasma membrane
GSONMT00077889001	3.28845	0.00934919	y+l amino acid transporter 2-like	F:amino acid transmembrane transporter activity; C:integral component of membrane; C:membrane; P:amino acid transmembrane transport
GSONMT00003020001	3.21449	0.00145119	protein phosphatase 1 regulatory subunit 3d-like	F:molecular_function; P:biological_process; C:cellular_component; P:regulation of glycogen catabolic process; P:regulation of glycogen biosynthetic process; F:enzyme binding; P:glycogen metabolic process; C:intracellular membrane-bounded organelle; P:carbohydrate metabolic process; C:glycogen granule; F:phosphoprotein phosphatase activity
TCONS_00007183	3.1924	0.00976357	E3 ubiquitin-protein ligase HERC2-like (LOC106613415), mRNA
GSONMT00005466001	3.18759	0.00607655	mitochondrial glutamate carrier 1-like	C:integral component of membrane; C:membrane; P:transmembrane transport; P:transport; P:L-glutamate transport; P:amino acid transmembrane transport; F:L-glutamate transmembrane transporter activity; C:mitochondrial inner membrane
GSONMT00024152001	3.1804	0.00103489	ddb1- and cul4-associated factor 6	P:positive regulation of transcription from RNA polymerase II promoter; F:ligand-dependent nuclear receptor transcription coactivator activity; C:Cul4-RING ubiquitin ligase complex; C:nucleus
GSONMT00033716001	3.17978	0.00427392	zinc finger and btb domain-containing protein 16-a-like	F:metal ion binding; F:nucleic acid binding; C:nucleus; P:regulation of neurogenesis; F:DNA binding; C:cytoplasm; P:protein ubiquitination; P:regulation of transcription, DNA-templated; P:transcription, DNA-templated; P:positive regulation of apoptotic process; P:skeletal system development; P:negative regulation of cell proliferation; P:anterior/posterior pattern specification; P:hindlimb morpho…
GSONMT00020817001	3.15028	9.30929e-05	medium-chain specific acyl- mitochondrial	P:oxidation-reduction process; F:oxidoreductase activity; F:acyl-CoA dehydrogenase activity; P:metabolic process; F:oxidoreductase activity, acting on the CH-CH group of donors; F:flavin adenine dinucleotide binding; P:fatty acid beta-oxidation; P:fatty acid beta-oxidation using acyl-CoA dehydrogenase; P:medium-chain fatty acid metabolic process; P:glycogen biosynthetic process; P:response to sta…
GSONMT00022842001	3.06899	0.00797668	nuclear factor related to kappa-b-binding	C:Ino80 complex; P:DNA recombination; F:DNA binding; C:nucleus; P:cellular response to DNA damage stimulus; F:protease binding; P:DNA repair; P:regulation of transcription, DNA-templated; P:transcription, DNA-templated; P:biological_process; P:inflammatory response; P:transcription from RNA polymerase II promoter; C:nucleolus; F:protein binding
GSONMT00057271001	3.06469	0.00270143	tubulointerstitial nephritis antigen-like	P:proteolysis; F:peptidase inhibitor activity; F:polysaccharide binding; F:scavenger receptor activity; P:sprouting angiogenesis; F:cysteine-type peptidase activity; P:immune response; P:negative regulation of peptidase activity; C:extracellular matrix
GSONMT00047439001	3.02671	0.00806431	dynactin subunit 2-like isoform x2	C:dynactin complex; P:mitosis; P:microtubule-based process; P:P granule organization; P:establishment of nucleus localization; P:establishment or maintenance of apical/basal cell polarity; C:membrane; C:microtubule organizing center; P:photoreceptor cell maintenance; P:auditory receptor cell development; C:microtubule; C:cytoplasm; C:dynein complex; P:glial cell differentiation; F:motor activity;…
GSONMT00057053001	3.01713	0.00630954	pancreatic progenitor cell differentiation and proliferation factor a-like	P:cell differentiation; P:multicellular organismal development; P:exocrine pancreas development; P:cell proliferation; P:cell fate specification
GSONMT00012098001	-3.00178	4.44222e-05	transforming growth factor-beta-induced protein ig-h3-like	P:response to chemical; P:muscle fiber development; P:cellular response to xenobiotic stimulus
GSONMT00028693001	-3.00314	0.009378	heat repeat-containing protein 3	C:cellular_component
GSONMT00037821001	-3.00434	0.00846999	collagen alpha-1 chain-like	C:collagen
GSONMT00050177001	-3.01223	0.00756354	voltage-dependent l-type calcium channel subunit beta-1-like	P:calcium ion transmembrane transport; F:voltage-gated calcium channel activity; C:voltage-gated calcium channel complex; P:muscle contraction; P:voltage-gated calcium channel complex assembly; C:membrane; P:regulation of ion transmembrane transport
GSONMT00028420001	-3.01831	0.00427695	voltage-dependent calcium channel subunit alpha-2 delta-1-like	P:regulation of calcium ion transport; C:T-tubule; C:sarcoplasmic reticulum
GSONMT00020506001	-3.02102	0.00210473	si:ch211- protein	P:alpha-tubulin acetylation; F:transferase activity; F:tubulin N-acetyltransferase activity; C:mitochondrion; F:molecular_function; P:biological_process
GSONMT00049440001	-3.02206	0.000552146	---NA---	-
GSONMT00060255001	-3.03028	6.03535e-05	atp-dependent rna helicase an3-like isoform x1	F:helicase activity; F:nucleic acid binding; F:ATP binding; F:hydrolase activity; F:nucleotide binding; F:ATP-dependent helicase activity; C:cellular_component
GSONMT00065487001	-3.03305	0.0053396	nucleolar complex protein 3 homolog	P:muscle organ development; P:regulation of lipid metabolic process; C:nucleolus; C:nucleus; P:fat cell differentiation; C:nuclear speck
GSONMT00041524001	-3.04267	0.00183064	solute carrier family 25 member 33	C:integral component of membrane; C:membrane; P:transmembrane transport; P:transport; C:mitochondrion; C:mitochondrial inner membrane
GSONMT00023890001	-3.04547	1.65868e-05	myc box-dependent-interacting protein 1-like	C:cytoplasm; P:cardiac muscle contraction
GSONMT00079943001	-3.05783	0.00619727	fat storage-inducing transmembrane protein 2-like	C:endoplasmic reticulum membrane; F:molecular_function; P:regulation of cell morphogenesis; C:integral component of membrane; C:membrane; C:endoplasmic reticulum; P:cytoskeleton organization; P:lipid storage; P:positive regulation of sequestering of triglyceride; C:mitochondrion; P:cellular triglyceride homeostasis; P:lipid particle organization; C:integral component of endoplasmic reticulum memb…
GSONMT00027257001	-3.06796	0.000865621	ubiquitin-conjugating enzyme e2 d4	F:ligase activity; P:protein K11-linked ubiquitination; P:protein K27-linked ubiquitination; P:protein K29-linked ubiquitination; F:ATP binding; P:protein K48-linked ubiquitination; F:ubiquitin-protein ligase activity; F:protein binding; F:acid-amino acid ligase activity; P:protein K63-linked ubiquitination; P:protein K6-linked ubiquitination; C:cellular_component; P:pronephric nephron tubule dev…
GSONMT00035233001	-3.06804	0.00531242	protoheme ix mitochondrial-like isoform x2	F:prenyltransferase activity; F:transferase activity; C:integral component of membrane; C:membrane; C:mitochondrion; P:heme biosynthetic process; C:mitochondrial membrane; P:heme O biosynthetic process; F:protoheme IX farnesyltransferase activity
GSONMT00040790001	-3.06879	0.00443379	intracellular hyaluronan-binding protein 4	P:biological_process; C:cellular_component
GSONMT00068455001	-3.0754	0.000204828	78 kda glucose-regulated protein precursor	F:ATP binding; F:nucleotide binding; P:response to stress; P:response to yeast; C:extracellular region; F:protein domain specific binding; F:ubiquitin protein ligase binding; P:negative regulation of transforming growth factor beta receptor signaling pathway; C:cell surface; C:midbody; C:endoplasmic reticulum lumen; P:cerebellar Purkinje cell layer development; P:activation of signaling protein a…
GSONMT00068617001	-3.07808	0.00157517	calmodulin	F:metal ion binding; F:calcium ion binding; F:protein domain specific binding; F:N-terminal myristoylation domain binding; F:thioesterase binding; P:response to calcium ion; C:sarcomere; P:positive regulation of protein dephosphorylation; P:positive regulation of phosphoprotein phosphatase activity; P:positive regulation of cyclic-nucleotide phosphodiesterase activity; F:titin binding; C:calcium …
GSONMT00062707001	-3.08144	0.0071514	mesencephalic astrocyte-derived neurotrophic factor-like	F:molecular_function; P:dopaminergic neuron differentiation; C:cellular_component
TCONS_00016613	-3.08788	0.00640439	spectrin repeat containing, nuclear envelope 1 (syne1), transcript variant X10, mRNA
GSONMT00079053001	-3.09089	0.00858664	14-3-3 protein gamma	F:protein domain specific binding; C:cytoplasm; P:brain development; P:heart development; P:protein targeting; P:regulation of synaptic plasticity; F:protein kinase C binding; P:regulation of neuron differentiation; F:insulin-like growth factor receptor binding; P:negative regulation of protein kinase activity; F:protein kinase C inhibitor activity; P:apoptotic process; P:intrinsic apoptotic sign…
GSONMT00064195001	-3.09651	1.00522e-05	tubulin alpha-1c chain	P:microtubule-based process; P:protein polymerization; P:GTP catabolic process; C:microtubule; F:nucleotide binding; F:GTP binding; C:protein complex; F:structural constituent of cytoskeleton; F:GTPase activity; C:integral component of membrane; C:membrane; C:cytoplasm; C:cytoskeleton
GSONMT00004624001	-3.09672	0.001154	sarcosine mitochondrial-like	P:glycine catabolic process; P:oxidation-reduction process; F:oxidoreductase activity; C:cytoplasm; F:aminomethyltransferase activity; F:sarcosine dehydrogenase activity; C:mitochondrion; C:mitochondrial matrix; P:biological_process; F:flavin adenine dinucleotide binding; P:tetrahydrofolate interconversion; F:folic acid binding
GSONMT00014624001	-3.09695	0.000531471	collagen alpha-1 chain-like	P:extracellular fibril organization; C:basement membrane; P:integrin biosynthetic process; C:collagen type V; P:collagen biosynthetic process; P:tendon development; P:cell adhesion; P:skin development; P:collagen fibril organization; F:heparin binding; P:regulation of cellular component organization; P:heart morphogenesis; P:eye morphogenesis; P:wound healing, spreading of epidermal cells; F:prot…
GSONMT00014892001	-3.10568	0.00428113	rilp-like protein 1-like isoform x2	-
GSONMT00032900001	-3.10859	1.27668e-06	dnaj homolog subfamily a member 4-like	F:unfolded protein binding; F:metal ion binding; F:ATP binding; P:protein folding; P:response to heat; F:heat shock protein binding; C:membrane; P:spermatogenesis; P:sperm motility; P:androgen receptor signaling pathway; F:protein binding; F:low-density lipoprotein particle receptor binding; P:response to unfolded protein; P:response to stress
GSONMT00076266001	-3.1093	8.03926e-05	nuclear transport factor 2	P:transport; C:intracellular; P:protein export from nucleus; C:microtubule cytoskeleton; P:protein import into nucleus; C:nuclear pore; F:transporter activity; F:protein transporter activity; C:cytoplasm; C:cell; F:protein binding; C:cytosol
GSONMT00060880001	-3.10934	0.000203294	mimecan precursor	P:biological_process; C:cellular_component; C:extracellular space; C:extracellular matrix; F:growth factor activity; C:proteinaceous extracellular matrix; C:extracellular region
GSONMT00036585001	-3.12051	0.00674502	transposase and inactivated derivatives-like protein	-
GSONMT00061877001	-3.12133	0.00909926	ribosomal rna-processing protein 7 homolog a-like	F:nucleic acid binding; F:nucleotide binding; C:cellular_component
GSONMT00081504001	-3.13259	0.00781696	pumilio domain-containing protein kiaa0020 homolog	F:RNA binding; F:molecular_function; P:biological_process; C:cellular_component; C:endoplasmic reticulum; C:nucleolus
TCONS_00160965	-3.13827	0.00327961	collagen alpha-1(VI) chain-like (LOC106561261), partial mRNA
GSONMT00013312001	-3.16715	0.00627974	60s ribosomal protein l5	F:structural constituent of ribosome; F:5S rRNA binding; P:translation; C:ribosome; C:intracellular
GSONMT00017222001	-3.17032	0.00255859	marcks-related	F:calmodulin binding; P:biological_process; C:cellular_component; P:positive regulation of cell proliferation; C:plasma membrane; F:kinase activity; P:phosphorylation
GSONMT00080902001	-3.17103	9.28048e-07	heat shock protein hsp 90-alpha 1-like	F:unfolded protein binding; F:ATP binding; P:response to stress; P:protein folding; F:nitric-oxide synthase regulator activity; P:positive regulation of nitric oxide biosynthetic process; P:muscle organ development; C:Z disc; P:regulation of catalytic activity; C:perinuclear region of cytoplasm; P:skeletal muscle myosin thick filament assembly; P:skeletal muscle thin filament assembly; P:striated…
GSONMT00067854001	-3.1815	0.00660371	rna-binding protein ews-like isoform x1	F:nucleic acid binding; P:central nervous system neuron development; F:nucleotide binding; F:zinc ion binding; P:mitosis
GSONMT00050580001	-3.19085	0.00220129	decorin precursor	F:collagen binding; P:convergent extension involved in axis elongation; P:chondroitin sulfate proteoglycan metabolic process; P:cartilage development; F:protein binding; P:peptide cross-linking via chondroitin 4-sulfate glycosaminoglycan; C:extracellular space; C:extracellular matrix; C:proteinaceous extracellular matrix; F:extracellular matrix binding; C:extracellular region; F:glycosaminoglycan…
GSONMT00040824001	-3.20775	0.00316254	sarcosine mitochondrial	P:glycine catabolic process; P:oxidation-reduction process; C:cytoplasm; F:oxidoreductase activity; F:aminomethyltransferase activity; F:sarcosine dehydrogenase activity; C:mitochondrion; C:mitochondrial matrix; P:biological_process; F:flavin adenine dinucleotide binding; P:tetrahydrofolate interconversion; P:glycine biosynthetic process; P:choline catabolic process; F:folic acid binding
GSONMT00038745001	-3.21004	4.21498e-05	protein disulfide-isomerase-like	P:cell redox homeostasis; P:glycerol ether metabolic process; F:protein disulfide oxidoreductase activity; C:endoplasmic reticulum; F:isomerase activity; P:regulation of intrinsic apoptotic signaling pathway in response to oxidative stress; P:peptidyl-proline hydroxylation to 4-hydroxy-L-proline; C:membrane; F:protein disulfide isomerase activity; P:response to endoplasmic reticulum stress; C:end…
GSONMT00070359001	-3.21191	8.99804e-05	adenosylhomocysteinase b-like	F:adenosylhomocysteinase activity; F:hydrolase activity; P:one-carbon metabolic process; P:S-adenosylmethionine cycle
GSONMT00025527001	-3.23584	0.00834446	myoblast determination protein 2	P:regulation of transcription, DNA-templated; P:muscle organ development; F:protein dimerization activity; C:nucleus; F:DNA binding; P:cell differentiation; P:transcription, DNA-templated; P:multicellular organismal development; P:skeletal muscle fiber development; P:skeletal muscle tissue development; P:cellular response to estradiol stimulus; F:chromatin DNA binding; F:core promoter binding; P:…
GSONMT00069575001	-3.25582	0.00444321	obg-like atpase 1-like isoform x1	F:GTP binding; F:ATP binding; C:cytoplasm; F:nucleotide binding; F:hydrolase activity; C:nucleolus; C:nucleus
GSONMT00051525001	-3.2732	0.00373509	ribosomal l1 domain-containing protein 1-like	F:RNA binding
GSONMT00069372001	-3.2827	0.00311885	wd repeat-containing protein 74-like	F:molecular_function; P:biological_process; P:blastocyst formation; P:RNA metabolic process; C:nucleolus; C:nucleus
GSONMT00044304001	-3.28783	0.00301967	mki67 fha domain-interacting nucleolar phospho	F:nucleic acid binding; F:nucleotide binding; F:RNA binding; P:multicellular organismal development; P:negative regulation of phosphatase activity; C:nucleolus; C:nucleus
GSONMT00014182001	-3.29146	0.00388109	septin-6-like isoform x2	F:GTP binding; P:cell cycle; F:nucleotide binding; C:septin complex
GSONMT00031137001	-3.29638	0.000282004	c20orf24 homolog	C:mitochondrion; P:regulation of transcription, DNA-templated; P:negative regulation of transcription from RNA polymerase II promoter; F:sequence-specific DNA binding; C:nucleus; F:sequence-specific DNA binding transcription factor activity; F:DNA binding; F:molecular_function; P:biological_process
GSONMT00031868001	-3.30679	0.000403005	sarcosine mitochondrial	P:glycine catabolic process; P:oxidation-reduction process; F:oxidoreductase activity; C:cytoplasm; F:aminomethyltransferase activity
GSONMT00081306001	-3.31478	0.00105323	cartilage oligomeric matrix protein	F:calcium ion binding; P:cell adhesion; C:extracellular region; P:positive regulation of cell division; C:proteinaceous extracellular matrix; F:growth factor activity; C:extracellular matrix; C:endoplasmic reticulum; C:sarcoplasmic reticulum; P:response to unfolded protein; C:extracellular space; P:negative regulation of apoptotic process; F:collagen binding; P:limb development; F:heparan sulfate…
GSONMT00005173001	-3.34288	0.0028909	h aca ribonucleoprotein complex subunit 2-like protein	F:RNA binding; C:viral nucleocapsid; C:ribonucleoprotein complex; C:nucleolus; P:ribosome biogenesis; C:nucleus; P:rRNA processing; P:rRNA pseudouridine synthesis; C:small nucleolar ribonucleoprotein complex; F:snoRNA binding
GSONMT00020688001	-3.34532	0.00170928	myosin heavy chain	F:ATP binding; F:actin binding; F:nucleotide binding; C:myosin complex; F:motor activity; C:focal adhesion; C:nucleus; C:cytoplasm; C:nucleolus; F:protein binding; C:myosin filament; P:response to activity; P:somite specification
GSONMT00057789001	-3.34557	0.00611998	28s ribosomal protein mitochondrial-like	F:structural constituent of ribosome; P:translation; C:ribosome; F:rRNA binding; C:mitochondrion
GSONMT00062090001	-3.34683	0.000390889	zgc:174680 protein	F:metal ion binding; F:zinc ion binding; F:nucleic acid binding; P:DNA integration; F:DNA binding; P:biological_process; C:cellular_component
TCONS_00057377	-3.35264	0.00122064	collagen alpha-1(VI) chain-like (LOC106594389), mRNA
GSONMT00076298001	-3.35718	0.00862556	prostaglandin e synthase 3	Fatty acid biosynthesis, lipid biosynthesis
GSONMT00081204001	-3.36166	0.00183241	homer protein homolog 1-like isoform x1	F:molecular_function; P:muscle structure development; P:cellular calcium ion homeostasis; C:cellular_component; C:postsynaptic density; F:ion channel binding; C:cytoplasm; P:response to calcium ion; C:postsynaptic membrane; C:cell junction
GSONMT00050176001	-3.37189	0.00139546	voltage-dependent l-type calcium channel subunit beta-1 isoform x1	P:calcium ion transmembrane transport; P:muscle contraction; P:voltage-gated calcium channel complex assembly; F:voltage-gated calcium channel activity; C:membrane; C:voltage-gated calcium channel complex; P:regulation of ion transmembrane transport
GSONMT00076844001	-3.3819	0.000155471	proteasome activator complex subunit 3	C:proteasome activator complex; C:proteasome complex; P:proteolysis; F:peptidase activity
GSONMT00081668001	-3.39228	0.00261738	apoptosis-enhancing nuclease	F:nucleic acid binding; F:exonuclease activity; P:response to ionizing radiation; C:nucleoplasm; P:intrinsic apoptotic signaling pathway in response to DNA damage by p53 class mediator; C:nucleolus; C:nucleus
GSONMT00049441001	-3.41397	2.33326e-05	calmodulin	F:metal ion binding; F:calcium ion binding; F:protein domain specific binding; F:N-terminal myristoylation domain binding; F:thioesterase binding; P:response to calcium ion; C:sarcomere; P:positive regulation of protein dephosphorylation; P:positive regulation of phosphoprotein phosphatase activity; P:positive regulation of cyclic-nucleotide phosphodiesterase activity; F:titin binding; C:calcium …
GSONMT00029317001	-3.4405	0.00053416	atp-dependent rna helicase ddx39a-like	F:helicase activity; F:nucleic acid binding; F:ATP binding; F:hydrolase activity; F:ATP-dependent helicase activity; F:nucleotide binding; C:cellular_component
GSONMT00073813001	-3.46786	0.00118073	tubulin alpha-1b chain isoform x3	F:protein domain specific binding; F:structural constituent of cytoskeleton; P:cell division; P:'de novo' posttranslational protein folding; P:protein polymerization; C:cytoplasmic microtubule; F:double-stranded RNA binding; F:GTPase activity; P:cellular protein metabolic process; F:GTP binding; F:structural molecule activity; P:microtubule-based process; C:microtubule; P:cytoskeleton-dependent i…
GSONMT00010063001	-3.47502	0.00534399	small ubiquitin-related modifier 3 precursor	P:protein sumoylation; C:nucleus; F:SUMO ligase activity; P:protein localization to nucleus; C:nuclear body; P:positive regulation of protein ubiquitination involved in ubiquitin-dependent protein catabolic process; F:molecular_function; C:cytoplasm; P:embryo development
GSONMT00035039001	-3.48103	0.000698076	eukaryotic translation elongation factor 1 epsilon-1	P:translational elongation; F:translation elongation factor activity; P:positive regulation of apoptotic process; C:cytoplasm; P:positive regulation of DNA damage response, signal transduction by p53 class mediator; P:negative regulation of cell proliferation; C:nucleus
GSONMT00006941001	-3.48696	6.02615e-07	t-complex protein 1 subunit eta	F:unfolded protein binding; F:ATP binding; P:cellular protein metabolic process; C:cytoplasm; F:nucleotide binding; P:protein folding; F:identical protein binding; C:mitochondrion; C:microtubule; C:zona pellucida receptor complex; C:chaperonin-containing T-complex; P:binding of sperm to zona pellucida
GSONMT00006631001	-3.4921	0.00619935	dnaj homolog subfamily c member 11	C:mitochondrion; C:mitochondrial inner membrane; P:biological_process
GSONMT00016103001	-3.49457	0.00116401	myosin heavy chain	F:ATP binding; F:nucleotide binding; C:myosin complex; F:motor activity; F:actin binding
GSONMT00032092001	-3.49888	0.000242345	10 kda heat shock mitochondrial	P:response to stress; C:cytoplasm; P:protein folding; C:mitochondrion; F:ATP binding; C:mitochondrial matrix
GSONMT00014622001	-3.50194	9.17601e-05	collagen alpha-1 chain-like	F:extracellular matrix structural constituent; C:collagen; P:extracellular fibril organization; C:basement membrane; P:integrin biosynthetic process; C:collagen type V; P:collagen biosynthetic process; P:tendon development; P:cell adhesion; P:skin development; P:collagen fibril organization; F:heparin binding; P:regulation of cellular component organization; P:heart morphogenesis; P:eye morphogen…
GSONMT00046754001	-3.5041	0.00976032	probable atp-dependent rna helicase ddx56	F:helicase activity; F:nucleic acid binding; F:ATP binding; F:hydrolase activity; F:ATP-dependent helicase activity; F:nucleotide binding; C:nucleolus
GSONMT00016020001	-3.50455	0.000438218	alpha n-terminal protein methyltransferase 1b	F:methyltransferase activity; P:methylation
GSONMT00002656001	-3.51894	0.000747085	ribosomal protein s6 kinase beta-1 isoform x3	F:transferase activity; F:protein serine/threonine kinase activity; P:phosphorylation; F:protein kinase activity; P:protein phosphorylation; F:nucleotide binding; F:ATP binding; F:kinase activity; P:signal transduction; F:transferase activity, transferring phosphorus-containing groups; P:cellular response to growth factor stimulus; P:positive regulation of mitotic cell cycle; P:positive regulatio…
GSONMT00015292001	-3.52797	2.64308e-06	transforming growth factor-beta-induced protein ig-h3	P:response to chemical; P:muscle fiber development; P:cellular response to xenobiotic stimulus; C:extracellular vesicular exosome; P:angiogenesis; P:extracellular matrix organization; P:cell adhesion; C:extracellular space; C:extracellular matrix; C:proteinaceous extracellular matrix; F:extracellular matrix binding
C33333_c0_seq1_	-3.53765	0.000299927	aspartyl/asparaginyl beta-hydroxylase-like (LOC106590366), transcript variant X11, mRNA
GSONMT00008904001	-3.53971	0.000374903	alkyldihydroxyacetonephosphate peroxisomal-like	P:oxidation-reduction process; P:lipid biosynthetic process; F:alkylglycerone-phosphate synthase activity; F:oxidoreductase activity; F:UDP-N-acetylmuramate dehydrogenase activity; F:catalytic activity; F:oxidoreductase activity, acting on CH-OH group of donors; F:flavin adenine dinucleotide binding
GSONMT00052649001	-3.54752	0.00391651	eukaryotic translation initiation factor x-chromosomal	F:RNA binding; P:translational initiation; P:translation; F:translation initiation factor activity; C:cellular_component; P:cellular protein metabolic process; C:cytosol; P:gene expression; F:translation factor activity, nucleic acid binding
GSONMT00057793001	-3.56633	0.000114006	muscle-related coiled-coil	F:molecular_function; P:biological_process; C:cellular_component
GSONMT00019749001	-3.56634	0.00252984	tubulin beta-2c chain	P:microtubule-based process; P:protein polymerization; P:GTP catabolic process; C:microtubule; F:nucleotide binding; C:cytoplasm; F:GTP binding; C:protein complex; F:structural constituent of cytoskeleton; F:GTPase activity; C:cytoskeleton; P:neuron migration; C:plasma membrane
GSONMT00032493001	-3.5681	0.00415519	h aca ribonucleoprotein complex subunit 4-like	F:RNA binding; P:RNA modification; C:viral nucleocapsid; P:pseudouridine synthesis; C:ribonucleoprotein complex; P:RNA processing; F:pseudouridine synthase activity; P:rRNA processing; P:definitive hemopoiesis
GSONMT00012132001	-3.58044	0.000259099	ankyrin repeat and socs box protein 12-like isoform x1	P:intracellular signal transduction; P:protein ubiquitination; F:molecular_function
GSONMT00004372001	-3.58633	0.00672909	transcriptional activator protein pur-beta-like	P:regulation of transcription, DNA-templated; P:transcription, DNA-templated; C:nucleus; F:DNA binding
GSONMT00045625001	-3.59293	0.00862556	thrombospondin-2-like isoform x1	P:negative regulation of angiogenesis; F:heparin binding; F:calcium ion binding; P:cell adhesion; C:extracellular matrix; C:extracellular region
GSONMT00064193001	-3.59472	1.81813e-07	alpha tubulin	F:GTP binding; F:structural constituent of cytoskeleton; F:nucleotide binding; P:microtubule-based process; C:microtubule; P:protein polymerization; P:GTP catabolic process; C:protein complex; F:GTPase activity; P:centrosome organization; C:pericentriolar material; C:cytoplasm; C:cytoskeleton; P:cellular response to interleukin-4; P:microtubule cytoskeleton organization; C:cytoplasmic microtubule
GSONMT00042231001	-3.59774	0.00526244	eukaryotic translation initiation factor 4 gamma 1-like isoform x3	F:RNA binding; C:cellular_component
GSONMT00037382001	-3.6044	0.000175087	p2x purinoceptor 5-like	F:ATP binding; P:purinergic nucleotide receptor signaling pathway; C:integral component of membrane; C:membrane; F:purinergic nucleotide receptor activity; P:ion transport; F:ion channel activity; P:transport; P:cation transport; F:extracellular ATP-gated cation channel activity; C:plasma membrane; P:ion transmembrane transport; P:positive regulation of calcium-mediated signaling; F:transmembrane…
GSONMT00047824001	-3.60543	0.000165714	transmembrane protein 109-like	-
GSONMT00081096001	-3.6129	0.00640439	star-related lipid transfer protein 13-like	F:lipid binding; P:signal transduction; C:intracellular
GSONMT00017587001	-3.65005	0.00088632	collagen alpha-3 chain-like	F:serine-type endopeptidase inhibitor activity; C:collagen; C:extracellular space; C:extracellular matrix; C:sarcolemma; P:response to glucose; F:molecular_function; C:extracellular region; C:cellular_component
GSONMT00011790001	-3.65303	0.000671937	krr1 small subunit processome component homolog	F:RNA binding; P:rRNA processing; C:ribonucleoprotein complex; P:ribosome biogenesis; C:nucleolus; C:nucleus
GSONMT00020347001	-3.65358	0.000663543	microtubule-associated protein rp eb family member 1	F:microtubule binding; P:regulation of microtubule polymerization; P:cell division; F:microtubule plus-end binding; P:protein localization to microtubule; C:spindle; P:mitosis; C:microtubule; C:cytoplasm; C:cortical microtubule cytoskeleton; P:negative regulation of microtubule polymerization; P:cell cycle; C:cytoskeleton; C:cytoplasmic microtubule; C:microtubule organizing center; C:centrosome; …
GSONMT00001884001	-3.65959	0.000423962	probable atp-dependent rna helicase ddx27	F:helicase activity; F:nucleic acid binding; F:ATP binding; F:hydrolase activity; F:nucleotide binding; F:ATP-dependent helicase activity; C:nucleus; C:cellular_component; P:biological_process
GSONMT00073205001	-3.67083	0.000687541	pre-mrna-splicing factor cwc22 homolog	F:RNA binding; C:spliceosomal complex; P:RNA splicing; P:mRNA processing; C:nucleus; C:cytoplasm; C:catalytic step 2 spliceosome; P:regulation of mRNA splicing, via spliceosome; C:nucleolus; P:mRNA splicing, via spliceosome; F:protein binding; C:nuclear speck
GSONMT00072398001	-3.69609	0.00934807	diphthine synthase	F:methyltransferase activity; P:metabolic process; F:diphthine synthase activity; P:peptidyl-diphthamide biosynthetic process from peptidyl-histidine; C:cellular_component; P:methylation; F:transferase activity
GSONMT00076490001	-3.70032	0.00294557	ribosome production factor 2 homolog	F:molecular_function; P:biological_process; C:cellular_component; C:nucleolus; C:nucleus
TCONS_00081289	-3.71279	0.000411794	L-seryl-tRNA(Sec) kinase-like (LOC106577432), mRNA
GSONMT00017586001	-3.71824	0.00017627	collagen alpha-3 chain- partial	F:serine-type endopeptidase inhibitor activity; C:extracellular space; C:extracellular matrix; P:extracellular matrix organization; C:collagen type VI; P:muscle organ development; P:axon guidance; C:sarcolemma; P:extracellular matrix disassembly; C:extracellular region; C:endoplasmic reticulum lumen; P:collagen catabolic process; P:cell adhesion
GSONMT00036026001	-3.73351	1.52422e-05	collagen alpha-1 chain-like	F:extracellular matrix structural constituent; C:collagen
GSONMT00041136001	-3.73864	0.000698076	protein ergic-53-like	P:cellular response to estrogen stimulus; C:membrane; C:sarcomere; P:positive regulation of organelle organization; C:Golgi apparatus; C:endoplasmic reticulum-Golgi intermediate compartment; P:Golgi organization
GSONMT00038676001	-3.74595	0.00013789	fragile x mental retardation syndrome-related protein 2	F:RNA binding; C:cytoplasm
GSONMT00030807001	-3.75106	0.00643898	exosome complex component rrp45-like	F:exonuclease activity
GSONMT00064863001	-3.75243	0.00348603	secreted frizzled-related protein 1	P:multicellular organismal development; P:Wnt signaling pathway; C:extracellular region; P:gonad development; F:Wnt-protein binding; F:PDZ domain binding; C:cell projection; C:cytoplasm; P:embryo development; P:canonical Wnt signaling pathway; P:eye development; P:vasculature development; P:brain development; F:Wnt-activated receptor activity; C:plasma membrane; P:cellular response to hypoxia; P:…
GSONMT00066802001	-3.77407	0.000919487	dnaj homolog subfamily c member 3-like	-
TCONS_00015458	-3.77453	0.00754701	dnaJ homolog subfamily A member 3, mitochondrial-like (LOC106590570), transcript variant X2, mRNA
GSONMT00011640001	-3.787	0.00998524	methyltransferase-like protein 13-like	F:methyltransferase activity; P:metabolic process; F:catalytic activity; P:methylation; F:transferase activity; C:cellular_component
TCONS_00036055	-3.7871	0.00943962	pre-mRNA 3'-end-processing factor FIP1-like
GSONMT00051336001	-3.79565	0.0014576	angio-associated migratory cell	C:cell surface; P:smooth muscle cell migration; F:molecular_function
GSONMT00067460001	-3.80079	5.13589e-06	trimeric intracellular cation channel type a	F:cation channel activity; P:monovalent inorganic cation transport; C:integral component of membrane; C:membrane; P:potassium ion transmembrane transport; P:potassium ion transport; F:potassium channel activity; P:ion transport; C:nucleus; P:transport; C:nuclear membrane; C:sarcoplasmic reticulum membrane; C:sarcoplasmic reticulum
GSONMT00052971001	-3.82486	0.0067144	endothelial lipase-like	P:lipid metabolic process; F:lipoprotein lipase activity; F:hydrolase activity; F:catalytic activity; C:extracellular region
GSONMT00018242001	-3.82489	0.000914622	threonine--trna cytoplasmic-like	F:threonine-tRNA ligase activity; P:tRNA aminoacylation for protein translation; F:nucleotide binding; C:cytoplasm; F:ATP binding; P:threonyl-tRNA aminoacylation; F:aminoacyl-tRNA ligase activity; F:ligase activity, forming aminoacyl-tRNA and related compounds; P:tRNA aminoacylation; F:protein homodimerization activity; C:actin cytoskeleton; P:translation; C:cytosol; P:gene expression
GSONMT00082062001	-3.8367	0.0020182	dna-directed rna polymerase iii subunit rpc5-like	P:transcription, DNA-templated; F:DNA-directed RNA polymerase activity; C:nucleus
GSONMT00012247001	-3.83985	0.000214352	peptidyl-trna hydrolase ptrhd1-like	F:aminoacyl-tRNA hydrolase activity; P:protein dephosphorylation; F:protein tyrosine phosphatase activity; P:peptidyl-tyrosine dephosphorylation
GSONMT00072575001	-3.84977	0.000689821	40s ribosomal protein s27	F:metal ion binding; F:structural constituent of ribosome; P:translation; C:ribonucleoprotein complex; C:ribosome; C:intracellular; F:hydrolase activity
GSONMT00050724001	-3.8587	1.55194e-07	stress-induced-phosphoprotein 1	P:biological_process; P:response to stress; C:cytoplasm; C:nucleus
GSONMT00002657001	-3.86112	0.00349813	ribosomal protein s6 kinase beta-1-like	F:transferase activity; P:phosphorylation; F:protein serine/threonine kinase activity; F:protein kinase activity; P:protein phosphorylation; F:nucleotide binding; F:ATP binding; F:kinase activity; P:signal transduction; F:transferase activity, transferring phosphorus-containing groups; P:G1/S transition of mitotic cell cycle; P:positive regulation of translation; C:perinuclear region of cytoplasm…
GSONMT00004071001	-3.86179	0.00579917	spermine synthase	F:spermine synthase activity; F:transferase activity; F:catalytic activity; P:spermine biosynthetic process; C:cellular_component; P:small molecule metabolic process; P:polyamine metabolic process; F:spermidine synthase activity; P:cellular nitrogen compound metabolic process; P:methionine metabolic process; C:cytosol
GSONMT00014623001	-3.86277	8.26566e-05	collagen alpha-1 chain-like	F:extracellular matrix structural constituent; C:collagen; P:extracellular fibril organization; P:cell migration; C:basement membrane; P:integrin biosynthetic process; C:collagen type V; P:collagen biosynthetic process; P:tendon development; P:cell adhesion; P:skin development; P:collagen fibril organization; F:heparin binding; P:regulation of cellular component organization; C:extracellular matr…
GSONMT00066040001	-3.8638	1.65991e-05	prostaglandin e synthase 3	F:ligase activity, forming aminoacyl-tRNA and related compounds; F:nucleic acid binding; F:ATP binding; F:alanine-tRNA ligase activity; P:tRNA aminoacylation; F:nucleotide binding; P:alanyl-tRNA aminoacylation; F:aminoacyl-tRNA ligase activity
GSONMT00026181001	-3.87159	0.00935507	low quality protein: selenoprotein m-like	adipose tissue development
GSONMT00006435001	-3.87186	0.00713328	sterol regulatory element-binding protein 1	F:protein dimerization activity
GSONMT00056580001	-3.87882	0.000291329	starch-binding domain-containing protein 1	F:carbohydrate binding; F:starch binding
GSONMT00028694001	-3.87927	0.00846356	nuclear envelope phosphatase-regulatory subunit 1	C:integral component of membrane; C:membrane; P:lipid metabolic process; C:nucleus; P:positive regulation of protein dephosphorylation; C:cytoplasm; C:Nem1-Spo7 phosphatase complex; F:molecular_function; C:nuclear membrane; P:positive regulation of triglyceride biosynthetic process; P:protein localization to nucleus; F:protein binding
GSONMT00028360001	-3.90248	0.00504843	sh3 and cysteine-rich domain-containing protein 3-like	F:metal ion binding; P:intracellular signal transduction; P:skeletal muscle tissue development
GSONMT00060291001	-3.90509	0.00320649	asparagine synthetase	F:ATP binding; P:L-asparagine biosynthetic process; F:ligase activity; P:asparagine biosynthetic process; P:metabolic process; F:nucleotide binding; P:cellular amino acid biosynthetic process; F:asparagine synthase (glutamine-hydrolyzing) activity; P:negative regulation of apoptotic process; P:positive regulation of mitotic cell cycle
GSONMT00040270001	-3.90612	0.00142631	er lumen protein retaining receptor 2-like	C:integral component of membrane; C:membrane; C:endoplasmic reticulum; F:ER retention sequence binding; P:protein retention in ER lumen; P:protein transport; P:transport; F:nucleic acid binding; F:metal ion binding; C:endoplasmic reticulum membrane; P:vesicle-mediated transport
TCONS_00057314	-3.91368	0.0095929	Esox lucius serine/arginine repetitive matrix protein 2-like (LOC105026274), transcript variant X3, mRNA
GSONMT00075166001	-3.91664	3.8181e-05	rrp12-like protein	P:biological_process; C:nuclear membrane; C:integral component of membrane; C:nucleolus
GSONMT00031948001	-3.92739	0.00462466	u3 small nucleolar rna-associated protein 6 homolog	P:RNA processing; C:nucleus; C:intracellular; C:nucleolus
GSONMT00054194001	-3.94853	0.00104429	lipoprotein lipase	P:lipid metabolic process; F:lipoprotein lipase activity; F:hydrolase activity; F:catalytic activity; C:extracellular region
GSONMT00025969001	-3.94965	0.00048532	stathmin	P:regulation of microtubule polymerization or depolymerization; F:molecular_function
GSONMT00062476001	-3.9521	0.00244141	pentatricopeptide repeat domain-containing protein mitochondrial-like	F:RNA binding; P:mitochondrial translation; C:mitochondrion; F:ribosomal small subunit binding; P:regulation of translation; F:rRNA binding
TCONS_00056973	-3.95723	0.00139983	serine/threonine-protein phosphatase 5-like (LOC106613338), mRNA
GSONMT00051809001	-3.96825	0.00126989	tho complex subunit 4	F:nucleic acid binding; F:nucleotide binding; P:mRNA processing; C:nucleus; P:RNA splicing; P:transport; C:cytoplasm; F:RNA binding; P:mRNA transport; C:nuclear speck
GSONMT00012081001	-3.97009	0.00879792	starch-binding domain-containing protein 1	F:carbohydrate binding; F:starch binding; P:muscle contraction; C:membrane; C:integral component of plasma membrane; F:protein binding
GSONMT00081277001	-3.9805	0.00619675	homer protein homolog 3-like isoform x2	F:molecular_function; P:biological_process; C:cellular_component
GSONMT00050623001	-3.9871	0.00115428	heterogeneous nuclear ribonucleoprotein q isoform x4	F:nucleic acid binding; F:nucleotide binding; P:biological_process; C:cellular_component; P:negative regulation of translation; C:catalytic step 2 spliceosome; C:ribonucleoprotein complex; C:CRD-mediated mRNA stability complex; P:cellular response to interferon-gamma; P:CRD-mediated mRNA stabilization; C:histone pre-mRNA 3'end processing complex
GSONMT00076787001	-3.98962	0.00223459	heterogeneous nuclear ribonucleoprotein q isoform x4	F:nucleic acid binding; F:nucleotide binding; P:biological_process; C:cellular_component; P:negative regulation of translation; C:catalytic step 2 spliceosome; C:ribonucleoprotein complex; C:CRD-mediated mRNA stability complex; P:cellular response to interferon-gamma; P:CRD-mediated mRNA stabilization; C:histone pre-mRNA 3'end processing complex
GSONMT00010019001	-3.99235	0.00876974	f-box only protein 30	F:metal ion binding; F:zinc ion binding; P:protein ubiquitination; F:ubiquitin-protein ligase activity; C:cellular_component
GSONMT00021700001	-3.99607	4.01985e-06	ankyrin erythrocytic	F:molecular_function; P:biological_process; C:cellular_component; P:signal transduction; F:spectrin binding; P:erythrocyte development; F:ATPase binding; P:ER to Golgi vesicle-mediated transport; P:protein targeting to plasma membrane; P:porphyrin-containing compound biosynthetic process; C:intracellular; C:cortical cytoskeleton; C:spectrin-associated cytoskeleton; C:plasma membrane; P:monovalent…
GSONMT00049391001	-4.00314	0.00361788	dolichyl-diphosphooligosaccharide--protein glycosyltransferase subunit 2-like isoform x2	P:protein N-linked glycosylation; C:oligosaccharyltransferase complex; C:integral component of membrane; F:chromatin binding; F:sequence-specific DNA binding transcription factor activity; F:DNA binding; C:nucleus; P:regulation of transcription, DNA-templated; P:cell cycle
GSONMT00070171001	-4.04102	0.00315483	eukaryotic translation initiation factor 4e	F:RNA binding; P:translational initiation; P:translation; C:cytoplasm; F:translation initiation factor activity
GSONMT00079937001	-4.04216	0.000696213	camp-dependent protein kinase inhibitor gamma	F:kinase activity; F:cAMP-dependent protein kinase inhibitor activity; P:phosphorylation; P:negative regulation of protein kinase activity; P:negative regulation of protein import into nucleus; P:negative regulation of transcription from RNA polymerase II promoter
GSONMT00063910001	-4.04227	0.00693514	endothelial lipase-like	P:lipid metabolic process; F:lipoprotein lipase activity; F:hydrolase activity; F:catalytic activity; C:extracellular region; F:phospholipase activity; P:high-density lipoprotein particle remodeling; P:positive regulation of high-density lipoprotein particle clearance; P:reverse cholesterol transport; P:phospholipid homeostasis; P:positive regulation of cholesterol transport; P:cholesterol homeos…
GSONMT00075645001	-4.04548	0.000566038	mitochondrial import inner membrane translocase subunit tim13	F:metal ion binding; C:mitochondrion; P:protein transport; P:transport; C:membrane; C:mitochondrial inner membrane
GSONMT00041468001	-4.04668	0.000219971	protein arginine n-methyltransferase 1-like isoform x1	F:methyltransferase activity; F:transferase activity; P:protein methylation; P:methylation; P:convergent extension involved in gastrulation; P:histone H4-R3 methylation; F:arginine N-methyltransferase activity; F:S-adenosylmethionine-dependent methyltransferase activity; F:protein methyltransferase activity; C:cytoplasm; F:protein-arginine N-methyltransferase activity; P:peptidyl-arginine N-methy…
GSONMT00001885001	-4.04828	7.2473e-05	probable atp-dependent rna helicase ddx27-like	F:helicase activity; F:nucleic acid binding; F:ATP binding; F:nucleotide binding; F:hydrolase activity; F:ATP-dependent helicase activity
GSONMT00026938001	-4.05568	0.000513093	alanine--trna cytoplasmic	P:alanyl-tRNA aminoacylation; F:nucleic acid binding; F:nucleotide binding; C:cytoplasm; F:ATP binding; F:alanine-tRNA ligase activity; F:aminoacyl-tRNA ligase activity; F:ligase activity, forming aminoacyl-tRNA and related compounds; P:tRNA aminoacylation; F:aminoacyl-tRNA editing activity; F:RNA binding; P:neuromuscular process; P:response to amino acid; P:tRNA modification; P:neuromuscular pro…
GSONMT00081589001	-4.05864	0.00017368	sodium-coupled neutral amino acid transporter 3-like	C:integral component of membrane; C:membrane
GSONMT00065571001	-4.06195	0.00619727	dual specificity tyrosine-phosphorylation-regulated kinase 4-like isoform x1	F:ATP binding; F:protein kinase activity; F:nucleotide binding; P:protein phosphorylation; F:transferase activity, transferring phosphorus-containing groups; F:protein serine/threonine kinase activity
GSONMT00074152001	-4.07357	0.00115448	glypican-5-like isoform x1	C:membrane; C:proteinaceous extracellular matrix; F:heparan sulfate proteoglycan binding; C:anchored component of membrane; C:plasma membrane
GSONMT00071511001	-4.08009	3.40361e-06	t-complex protein 1 subunit gamma	F:unfolded protein binding; P:cellular protein metabolic process; F:ATP binding; C:cytoplasm; P:protein folding; F:nucleotide binding; P:embryonic eye morphogenesis; P:negative regulation of retinal cell programmed cell death; C:microtubule; C:zona pellucida receptor complex; C:chaperonin-containing T-complex; P:binding of sperm to zona pellucida; C:plasma membrane
GSONMT00011767001	-4.08305	0.000222184	krr1 small subunit processome component homolog	F:RNA binding; P:rRNA processing; C:ribonucleoprotein complex; P:ribosome biogenesis; C:nucleolus; C:nucleus
GSONMT00011854001	-4.08829	0.00132372	u3 small nucleolar rna-interacting protein 2	-
GSONMT00038677001	-4.1032	8.73403e-05	fragile x mental retardation syndrome-related protein 2-like isoform x2	F:RNA binding; C:cytoplasm; F:identical protein binding; F:protein binding; C:cytosolic large ribosomal subunit
TCONS_00152830	-4.13016	0.00676307	Oncorhynchus mykiss Superoxide dismutase (sodc), mRNA >gi|225703939|gb|BT073392.1| Oncorhynchus mykiss clone omyk-evn-514-042 Superoxide dismutase putative mRNA, complete cds
GSONMT00065249001	-4.13605	0.000271852	nop58 protein	60S ribosomal subunit biogenesis
GSONMT00020789001	-4.1415	0.00234935	dual specificity tyrosine-phosphorylation-regulated kinase 4-like isoform x2	F:ATP binding; F:protein kinase activity; F:nucleotide binding; P:protein phosphorylation; F:transferase activity, transferring phosphorus-containing groups; F:protein serine/threonine kinase activity
GSONMT00022891001	-4.14224	0.00624967	small nuclear ribonucleoprotein sm d1	C:viral nucleocapsid; C:virion; C:ribonucleoprotein complex; P:heart development; P:RNA metabolic process; F:RNA binding; C:nucleus; P:spliceosomal snRNP assembly; P:spliceosomal complex assembly; P:mRNA processing; C:cytoplasm; P:mRNA splicing, via spliceosome; P:RNA splicing; C:U12-type spliceosomal complex; C:small nuclear ribonucleoprotein complex; C:cytosol; C:nucleoplasm; P:gene expression;…
GSONMT00066357001	-4.15139	0.00518846	spermidine synthase	F:transferase activity; F:catalytic activity; C:cellular_component; P:metabolic process; F:spermidine synthase activity; F:protein homodimerization activity
GSONMT00081590001	-4.15569	4.01985e-06	sodium-coupled neutral amino acid transporter 3-like	C:integral component of membrane; C:membrane; F:L-glutamine transmembrane transporter activity; P:histidine transport; P:glutamine transport; C:integral component of plasma membrane; F:L-histidine transmembrane transporter activity
GSONMT00060072001	-4.16299	0.001614	pigment epithelium-derived factor	C:extracellular space; P:negative regulation of endopeptidase activity; P:regulation of proteolysis; F:serine-type endopeptidase inhibitor activity; P:negative regulation of angiogenesis; C:melanosome; P:positive regulation of neurogenesis; C:extracellular matrix; C:extracellular region; P:negative regulation of epithelial cell proliferation involved in prostate gland development
GSONMT00021188001	-4.17352	0.000188052	h aca ribonucleoprotein complex subunit 4-like	F:RNA binding; P:RNA modification; C:viral nucleocapsid; P:pseudouridine synthesis; C:ribonucleoprotein complex; P:RNA processing; F:pseudouridine synthase activity; P:rRNA processing; P:definitive hemopoiesis
GSONMT00078236001	-4.17597	0.00435326	actin-like protein 6a	transcription factor activity
GSONMT00080321001	-4.18015	0.00428113	dual specificity protein phosphatase 19-like	F:phosphatase activity; P:dephosphorylation; F:hydrolase activity; P:protein dephosphorylation; P:peptidyl-tyrosine dephosphorylation; F:protein tyrosine/serine/threonine phosphatase activity; F:protein tyrosine phosphatase activity; P:JNK cascade; C:cytoplasm
GSONMT00003634001	-4.18663	0.000631939	transmembrane protein 161a-like	F:molecular_function; C:integral component of membrane; C:membrane
GSONMT00073153001	-4.18705	3.9555e-05	translocon-associated protein subunit alpha-like isoform x3	C:endoplasmic reticulum; P:response to chemical; P:cellular response to estrogen stimulus
GSONMT00011122001	-4.22838	0.00976032	zymogen granule membrane protein 16-like	Protein processing and transport
GSONMT00041814001	-4.2357	9.46582e-07	collagen alpha-1 chain-like	F:extracellular matrix structural constituent; C:collagen; P:extracellular fibril organization; P:collagen catabolic process; P:cell migration; C:basement membrane; P:extracellular matrix disassembly; P:integrin biosynthetic process; C:collagen type V; P:collagen biosynthetic process; P:tendon development; F:metal ion binding; C:endoplasmic reticulum lumen; P:cell adhesion; P:skin development; P:…
GSONMT00029978001	-4.25053	0.00631157	histone -like	C:chromosome; C:nucleosome; P:nucleosome assembly; F:protein heterodimerization activity; C:nucleus; F:DNA binding; C:Barr body; P:multicellular organismal development; F:protein binding
GSONMT00019198001	-4.25902	0.000403005	dynamin-1-like protein isoform x3	C:peroxisome; C:membrane; P:GTP catabolic process; F:protein homodimerization activity; C:mitochondrial outer membrane; F:hydrolase activity; C:mitochondrion; F:nucleotide binding; C:cytoplasm; F:GTP binding; C:Golgi apparatus; P:mitochondrial fission; C:endomembrane system; P:dynamin polymerization involved in mitochondrial fission; F:GTPase activity; C:cytosol; P:protein homotetramerization; P:…
GSONMT00016295001	-4.27034	0.00129847	glutaminase kidney mitochondrial-like	F:glutaminase activity; P:glutamine metabolic process; P:cellular nitrogen compound metabolic process; P:protein homotetramerization; C:mitochondrion; P:glutamine catabolic process; C:mitochondrial matrix; P:neurotransmitter secretion; P:behavior; P:glutamate secretion; P:glutamate biosynthetic process; P:synaptic transmission; P:small molecule metabolic process; F:protein binding; C:cytosol; P:c…
GSONMT00065250001	-4.2808	0.000174116	nop58 protein	60S ribosomal subunit biogenesis
GSONMT00061611001	-4.28455	0.000166549	glypican-5-like isoform x1	C:membrane; C:proteinaceous extracellular matrix; F:heparan sulfate proteoglycan binding; C:anchored component of membrane; C:plasma membrane
GSONMT00059722001	-4.29738	0.00388552	dnaj homolog subfamily a member mitochondrial-like	F:unfolded protein binding; F:metal ion binding; F:ATP binding; P:protein folding; P:response to heat; F:heat shock protein binding
GSONMT00037943001	-4.30172	0.00828807	si:ch211- protein	-
GSONMT00014838001	-4.31174	0.00284669	stomatin-like protein 2	C:membrane raft; P:mitochondrial ATP synthesis coupled proton transport; C:mitochondrion; C:membrane; P:mitochondrial calcium ion transport; P:T cell receptor signaling pathway; P:mitochondrion organization; F:molecular_function; P:biological_process; P:protein oligomerization; C:mitochondrial inner membrane; P:positive regulation of cardiolipin metabolic process; C:mitochondrial intermembrane sp…
GSONMT00008227001	-4.32336	0.00321485	ornithine mitochondrial	F:carboxyl- or carbamoyltransferase activity; P:cellular amino acid metabolic process; F:transferase activity; F:amino acid binding
GSONMT00068448001	-4.32467	0.000374903	surfeit locus protein 4	C:integral component of membrane; C:endoplasmic reticulum membrane; C:membrane; C:endoplasmic reticulum; C:endoplasmic reticulum-Golgi intermediate compartment membrane; C:Golgi membrane; C:Golgi apparatus; F:molecular_function; P:biological_process
GSONMT00081526001	-4.34144	0.000515365	ankycorbin isoform x1	C:cellular_component; C:mitochondrion
GSONMT00063851001	-4.34723	0.00017411	superoxide dismutase	F:metal ion binding; P:oxidation-reduction process; F:oxidoreductase activity; P:superoxide metabolic process; F:superoxide dismutase activity
GSONMT00016653001	-4.35079	0.00281235	protein cdv3 homolog	C:cytoplasm
GSONMT00011610001	-4.36889	0.00235564	heat repeat-containing protein 3	C:cellular_component
GSONMT00046046001	-4.37172	8.37719e-05	protein arginine n-methyltransferase 1-like isoform x1	F:methyltransferase activity; F:transferase activity; P:protein methylation; P:methylation; P:convergent extension involved in gastrulation; P:histone H4-R3 methylation; F:arginine N-methyltransferase activity; F:S-adenosylmethionine-dependent methyltransferase activity; F:protein methyltransferase activity; C:cytoplasm; F:protein-arginine N-methyltransferase activity; P:peptidyl-arginine N-methy…
GSONMT00066350001	-4.37223	0.00797668	diamine acetyltransferase 2-like	F:transferase activity; F:N-acetyltransferase activity; C:cellular_component
GSONMT00030380001	-4.37656	0.00124681	kinesin-1 heavy chain	F:ATP binding; C:kinesin complex; F:nucleotide binding; F:microtubule motor activity; F:microtubule binding; P:microtubule-based movement; C:microtubule; F:protein binding; C:vesicle; P:regulation of membrane potential; P:positive regulation of potassium ion transport; P:positive regulation of establishment of protein localization to plasma membrane; P:stress granule disassembly; C:neuron project…
TCONS_00042423	-4.38902	0.00245892	serine/threonine-protein kinase RIO3-like (LOC106590364), mRNA
GSONMT00059543001	-4.39558	0.000172704	sparc precursor	F:calcium ion binding; C:extracellular space; P:signal transduction; C:proteinaceous extracellular matrix; P:otolith morphogenesis; P:otic vesicle formation; P:cartilage development; P:pharyngeal system development; P:semicircular canal morphogenesis
GSONMT00055745001	-4.39896	0.00410321	diamine acetyltransferase 2-like	F:transferase activity; F:N-acetyltransferase activity; C:cellular_component; F:helicase activity; F:nucleic acid binding; P:translational initiation; F:ATP binding; F:translation initiation factor activity; F:ATP-dependent helicase activity
GSONMT00000435001	-4.41076	0.00880639	fructose- -bisphosphatase isozyme 2	F:hydrolase activity; P:carbohydrate metabolic process; F:phosphoric ester hydrolase activity; F:fructose 1,6-bisphosphate 1-phosphatase activity
GSONMT00033752001	-4.44368	0.00522755	small nuclear ribonucleoprotein f	C:viral nucleocapsid; C:ribonucleoprotein complex; P:RNA processing; C:nucleus; C:catalytic step 2 spliceosome; P:mRNA processing; C:small nuclear ribonucleoprotein complex; P:RNA splicing; C:U12-type spliceosomal complex; F:RNA binding; C:U7 snRNP; C:spliceosomal complex; C:virion; P:RNA metabolic process; P:mRNA 3'-end processing; P:spliceosomal snRNP assembly; P:termination of RNA polymerase I…
GSONMT00026553001	-4.44747	6.94585e-05	protein unc-45 homolog b-like	C:Z disc; P:skeletal muscle organ development; P:cardiac muscle tissue development; P:myofibril assembly; P:skeletal muscle tissue development; P:muscle organ development; C:cytoplasm; C:perinuclear region of cytoplasm; P:multicellular organismal development; P:cell differentiation; F:protein binding; C:cytosol
GSONMT00018973001	-4.4541	0.00191719	fibrillin-2-like	P:heart morphogenesis; P:regulation of cell proliferation involved in heart valve morphogenesis; C:proteinaceous extracellular matrix; F:extracellular matrix structural constituent; P:notochord morphogenesis; P:endocardium morphogenesis; P:endocardial cell development; P:vasculogenesis; F:calcium ion binding
GSONMT00078373001	-4.46365	0.00201336	cg050 protein	-
GSONMT00063130001	-4.47355	4.05451e-05	microtubule-associated protein futsch-like	-
GSONMT00022188001	-4.48125	0.000636091	calsequestrin-1-like	F:calcium ion binding; C:cellular_component
GSONMT00057578001	-4.4946	0.000192895	collagen alpha-1 chain-like	F:extracellular matrix structural constituent; C:collagen; P:inner ear morphogenesis; P:cartilage condensation; P:skeletal system morphogenesis; P:ventricular cardiac muscle tissue morphogenesis; P:embryonic skeletal system morphogenesis; P:heart morphogenesis; C:extracellular matrix; P:cartilage development; P:detection of mechanical stimulus involved in sensory perception of sound; P:tendon dev…
GSONMT00026912001	-4.49813	8.47474e-06	---NA---	-
GSONMT00026920001	-4.50776	0.00269771	nuclear pore complex protein nup93	C:nuclear pore; P:transport; P:protein transport; P:nuclear pore complex assembly; C:membrane; C:nucleus; C:nuclear periphery; F:structural constituent of nuclear pore; C:nuclear membrane; P:mRNA transport
GSONMT00072708001	-4.51118	5.77998e-06	serine threonine-protein kinase rio3	F:kinase activity; F:ATP binding; P:phosphorylation; F:catalytic activity; F:transferase activity, transferring phosphorus-containing groups; F:protein serine/threonine kinase activity; P:protein phosphorylation; F:transferase activity; C:cellular_component
GSONMT00078853001	-4.52791	0.00797668	rna-binding protein musashi homolog 1-like isoform x1	F:nucleic acid binding; F:nucleotide binding; P:central nervous system development
GSONMT00004427001	-4.53234	1.2475e-06	ribosome biogenesis protein brx1 homolog	C:nucleolus; C:nucleus
GSONMT00055973001	-4.56268	0.000132327	eukaryotic translation initiation factor 4e	F:RNA binding; P:translational initiation; P:translation; C:cytoplasm; F:translation initiation factor activity
GSONMT00032560001	-4.56569	0.00797668	peptidyl-prolyl cis-trans isomerase-like 1	F:peptidyl-prolyl cis-trans isomerase activity; P:protein folding; P:protein peptidyl-prolyl isomerization; F:isomerase activity; C:cellular_component; C:catalytic step 2 spliceosome; C:spliceosomal complex; P:RNA splicing; P:mRNA processing
TCONS_00117521	-4.57289	0.00135766	Clostridia bacterium enrichment culture clone BF metagenomic contig 11388 putative indolepyruvate ferredoxin oxidoreductase gene, partial cds
GSONMT00074687001	-4.57302	0.0001471	peptidyl-prolyl cis-trans isomerase fkbp10-like	F:calcium ion binding; P:protein folding; F:peptidyl-prolyl cis-trans isomerase activity; C:membrane; F:FK506 binding; P:protein peptidyl-prolyl isomerization; F:isomerase activity
GSONMT00074648001	-4.58041	2.28778e-06	serpin h1-like	C:extracellular space; P:response to stress; C:cytoplasm; P:negative regulation of endopeptidase activity; P:regulation of proteolysis; F:serine-type endopeptidase inhibitor activity
C185087_c0_seq1_	-4.61085	0.00150188	Python bivittatus family with sequence similarity 134 member A (FAM134A), mRNA
GSONMT00028255001	-4.62436	0.00165993	dnaj homolog subfamily c member 2 isoform x1	F:histone binding; F:chromatin binding; F:DNA binding; C:nucleus; P:positive regulation of transcription, DNA-templated; C:cytoplasm; P:chromatin modification; F:ubiquitin binding; P:regulation of transcription, DNA-templated; P:transcription, DNA-templated; C:cytosol; P:negative regulation of DNA biosynthetic process; P:DNA replication; P:negative regulation of cell growth; C:nuclear membrane; F…
GSONMT00014724001	-4.66036	0.000171661	filamin-a-interacting protein 1 isoform x1	-
GSONMT00052739001	-4.66454	0.00138504	nicalin-1-like isoform x3	C:endoplasmic reticulum membrane; P:regulation of signal transduction; P:proteolysis; P:negative regulation of nodal signaling pathway involved in determination of lateral mesoderm left/right asymmetry; C:membrane; F:peptidase activity; C:integral component of membrane; P:multicellular organismal development; C:plasma membrane; C:intracellular membrane-bounded organelle; C:endoplasmic reticulum; …
GSONMT00066225001	-4.67112	0.000355893	cell growth-regulating nucleolar	-
GSONMT00048497001	-4.67262	0.000604561	cdgsh iron-sulfur domain-containing protein 2	C:integral component of membrane; C:membrane; F:protein homodimerization activity; P:regulation of autophagy; C:mitochondrion; C:mitochondrial outer membrane; P:autophagy; F:2 iron, 2 sulfur cluster binding; C:endoplasmic reticulum membrane; F:iron-sulfur cluster binding; P:mitochondrion degradation; C:intracellular membrane-bounded organelle; P:multicellular organismal aging; F:metal ion binding…
GSONMT00077567001	-4.67851	0.00199584	hypoxia up-regulated protein 1 precursor	C:endoplasmic reticulum lumen; F:ATP binding; F:nucleotide binding; C:endoplasmic reticulum; C:smooth endoplasmic reticulum; P:response to hypoxia; P:response to ischemia; P:response to stress
GSONMT00058124001	-4.68642	0.000397333	low quality protein: atp-binding cassette sub-family f member 3-like	F:ATPase activity; F:ATP binding; P:ATP catabolic process; F:nucleotide binding; F:nucleoside-triphosphatase activity; P:defense response to virus
GSONMT00015146001	-4.707	0.000479451	er lumen protein retaining receptor 2	C:integral component of membrane; C:membrane; C:endoplasmic reticulum; F:ER retention sequence binding; P:protein retention in ER lumen; P:protein transport; P:transport; F:nucleic acid binding; F:metal ion binding; F:molecular_function; C:endoplasmic reticulum membrane; P:vesicle-mediated transport; P:biological_process; C:cis-Golgi network; C:Golgi apparatus; F:KDEL sequence binding; P:intracel…
GSONMT00018975001	-4.71027	0.000505931	fibrillin-2-like	F:extracellular matrix structural constituent; F:calcium ion binding; C:proteinaceous extracellular matrix; P:heart morphogenesis; P:regulation of cell proliferation involved in heart valve morphogenesis; P:notochord morphogenesis; P:endocardium morphogenesis; P:endocardial cell development; P:vasculogenesis; P:bone trabecula formation; P:sequestering of TGFbeta in extracellular matrix; P:positiv…
GSONMT00034216001	-4.71573	0.00032018	wd repeat-containing protein 46	-
GSONMT00082103001	-4.71825	0.0007011	protein fam46c	F:molecular_function; P:biological_process; C:cellular_component; F:calcium ion binding; C:membrane; F:mannosyl-oligosaccharide 1,2-alpha-mannosidase activity
GSONMT00021193001	-4.73101	3.60056e-05	procollagen c-endopeptidase enhancer 2-like	C:extracellular region; C:collagen; F:peptidase activator activity; P:positive regulation of peptidase activity; F:heparin binding; F:collagen binding
GSONMT00076505001	-4.73166	0.000113664	myristoylated alanine-rich c-kinase substrate	F:kinase activity; P:phosphorylation; F:calmodulin binding; C:membrane; C:cytoplasm; F:actin binding; F:protein kinase C binding; C:centrosome; C:germinal vesicle; F:protein binding; C:cell cortex; C:cytoskeleton; P:regulation of insulin secretion; F:actin filament binding; C:actin cytoskeleton; P:small molecule metabolic process; P:energy reserve metabolic process; C:plasma membrane
GSONMT00031685001	-4.73717	0.00202807	cyclic amp-dependent transcription factor atf-5	P:regulation of transcription, DNA-templated; F:sequence-specific DNA binding; F:sequence-specific DNA binding transcription factor activity
GSONMT00063880001	-4.74663	3.89783e-05	reticulon 2	C:integral component of membrane; C:membrane; F:molecular_function; P:biological_process
C57887_c0_seq1_	-4.77008	4.01985e-06	Lates calcarifer mucin-17-like (LOC108887755), mRNA
GSONMT00068450001	-4.77694	0.000427283	surfeit locus protein 2	F:molecular_function; P:biological_process; C:cellular_component
GSONMT00018534001	-4.77718	1.11596e-05	atp-binding cassette sub-family f member 3	F:ATPase activity; F:ATP binding; F:nucleotide binding; F:nucleoside-triphosphatase activity; P:ATP catabolic process
GSONMT00050296001	-4.81496	8.95095e-05	ribosome biogenesis regulatory protein homolog	P:ribosome biogenesis; C:nucleus; F:molecular_function; C:condensed nuclear chromosome; C:endoplasmic reticulum; P:mitotic metaphase plate congression; F:protein binding; C:nucleolus
GSONMT00030857001	-4.81628	0.000507626	atp-citrate synthase-like	F:transferase activity, transferring acyl groups, acyl groups converted into alkyl on transfer; F:succinate-CoA ligase (ADP-forming) activity; P:cellular carbohydrate metabolic process; C:cytoplasm; F:ATP binding; F:lyase activity; F:catalytic activity; F:ATP citrate synthase activity; F:cofactor binding; P:metabolic process; P:lipid biosynthetic process; C:nucleus; F:metal ion binding; P:fatty a…
GSONMT00016611001	-4.81902	0.00522755	dual specificity mitogen-activated protein kinase kinase 3	F:kinase activity; F:ATP binding; F:protein kinase activity; P:phosphorylation; P:protein phosphorylation; F:transferase activity, transferring phosphorus-containing groups; F:protein serine/threonine kinase activity; F:nucleotide binding; P:toll-like receptor 3 signaling pathway; P:cardiac muscle contraction; P:toll-like receptor 10 signaling pathway; F:protein kinase binding; P:toll-like recept…
GSONMT00061951001	-4.85246	9.04584e-07	coiled-coil domain-containing protein 43	F:molecular_function; P:biological_process; C:cellular_component
GSONMT00015190001	-4.85408	0.000485396	protein af1q	P:apoptotic signaling pathway; P:intrinsic apoptotic signaling pathway; P:positive regulation of apoptotic process; P:positive regulation of mitochondrial depolarization; P:extrinsic apoptotic signaling pathway; P:positive regulation of release of cytochrome c from mitochondria; P:positive regulation of transcription, DNA-templated; C:intracellular; F:molecular_function; C:cellular_component; P:b…
GSONMT00075977001	-4.889	0.00364079	coiled-coil domain-containing protein 137-like	F:molecular_function; P:biological_process; C:cellular_component; C:integral component of membrane; C:membrane
GSONMT00045806001	-4.90593	1.29547e-05	nuclear fragile x mental retardation-interacting protein 2	F:molecular_function; P:biological_process; C:cellular_component; F:RNA binding; C:polysomal ribosome; C:cytoplasm; F:protein binding; C:nucleus
GSONMT00028105001	-4.91511	1.20217e-05	nf-kappa-b inhibitor epsilon	F:molecular_function; P:biological_process; C:cellular_component
GSONMT00078004001	-4.91685	4.70687e-09	peptidyl-prolyl cis-trans isomerase b	F:peptidyl-prolyl cis-trans isomerase activity; P:protein folding; P:protein peptidyl-prolyl isomerization; F:isomerase activity; C:cellular_component; C:endoplasmic reticulum lumen; C:melanosome; F:peptide binding
GSONMT00002689001	-4.91832	1.7821e-05	coiled-coil domain-containing protein 43	F:molecular_function; P:biological_process; C:cellular_component
GSONMT00032805001	-4.94938	1.97232e-06	protein canopy homolog 2-like	P:positive regulation of low-density lipoprotein particle receptor biosynthetic process; P:negative regulation of gene expression; P:regulation of low-density lipoprotein particle clearance
GSONMT00015941001	-4.98846	0.00190588	reticulon-1-a-like isoform x2	C:integral component of membrane; C:membrane; F:molecular_function; P:biological_process; C:endoplasmic reticulum; P:neuron differentiation
GSONMT00036469001	-4.99051	0.00731738	snf-related serine threonine-protein kinase	F:transferase activity; P:phosphorylation; F:protein serine/threonine kinase activity; F:protein kinase activity; P:protein phosphorylation; F:nucleotide binding; F:ATP binding; F:kinase activity; C:cellular_component; F:transferase activity, transferring phosphorus-containing groups; F:magnesium ion binding; P:myeloid cell differentiation; C:nucleus
GSONMT00074414001	-5.0124	0.00487188	transducin beta-like protein 2-like	-
GSONMT00067744001	-5.02079	0.000665107	fk506 binding protein 7	F:calcium ion binding; P:protein folding; F:peptidyl-prolyl cis-trans isomerase activity; C:membrane; C:endoplasmic reticulum; F:FK506 binding; P:protein peptidyl-prolyl isomerization; F:isomerase activity; P:peptidyl-proline modification; C:endoplasmic reticulum lumen
GSONMT00017902001	-5.05257	0.00118073	trna (uracil-5-)-methyltransferase homolog a	F:nucleic acid binding; P:RNA methylation; F:nucleotide binding; P:RNA processing; F:RNA methyltransferase activity; F:methyltransferase activity; F:transferase activity; P:methylation; C:cellular_component
GSONMT00050330001	-5.07846	3.22077e-06	sterile alpha motif domain-containing protein 9-like	-
GSONMT00024020001	-5.08167	1.93989e-05	zinc finger cchc domain-containing protein 4	F:nucleic acid binding; F:zinc ion binding; F:methyltransferase activity; P:methylation; C:cellular_component; F:metal ion binding
GSONMT00020186001	-5.11081	1.18334e-05	zinc finger cchc domain-containing protein 4	F:metal ion binding; F:nucleic acid binding; F:zinc ion binding; F:methyltransferase activity; P:methylation; C:cellular_component; F:transferase activity
GSONMT00023146001	-5.1183	0.00191719	collagen alpha-1 chain-like isoform x2	F:extracellular matrix structural constituent; C:collagen
GSONMT00048379001	-5.12717	1.91904e-05	mitochondrial import receptor subunit tom22 homolog	C:mitochondrial outer membrane; P:intracellular protein transport; P:liver development; F:molecular_function; C:mitochondrion; C:integral component of membrane; P:protein import into mitochondrial outer membrane; C:mitochondrial inner membrane; C:mitochondrial outer membrane translocase complex
GSONMT00077188001	-5.15244	3.56472e-06	fat storage-inducing transmembrane protein 1-like	C:endoplasmic reticulum membrane; C:integral component of membrane; C:membrane; C:endoplasmic reticulum; C:integral component of endoplasmic reticulum membrane; P:lipid particle organization; P:positive regulation of sequestering of triglyceride
GSONMT00035044001	-5.15332	6.09544e-06	dihydropyridine-sensitive l-type skeletal muscle calcium channel subunit alpha-1-like	F:ion channel activity; F:voltage-gated calcium channel activity; P:calcium ion transport; F:voltage-gated ion channel activity; C:integral component of membrane; C:membrane; P:ion transport; P:transport; P:regulation of ion transmembrane transport; F:calcium channel activity; P:transmembrane transport; C:voltage-gated calcium channel complex; P:calcium ion transmembrane transport; F:calcium ion …
GSONMT00023147001	-5.16401	0.00628331	collagen alpha-1 chain-like isoform x1	F:extracellular matrix structural constituent; C:collagen; P:cartilage development involved in endochondral bone morphogenesis; P:negative regulation of cell-substrate adhesion; P:positive regulation of epithelial to mesenchymal transition; P:response to cAMP; C:endoplasmic reticulum lumen; P:leukocyte migration; P:response to corticosteroid; P:bone trabecula formation; P:response to nutrient; F:…
GSONMT00000432001	-5.17383	0.00183241	collagen alpha-1 chain-like	P:cell adhesion; C:collagen; F:structural molecule activity; C:extracellular matrix; C:extracellular space
GSONMT00030276001	-5.18456	0.000914622	cholinesterase isoform x2	F:hydrolase activity; F:cholinesterase activity; C:nuclear envelope lumen; C:endoplasmic reticulum; F:acetylcholinesterase activity; C:extracellular region; P:choline metabolic process; P:cellular protein metabolic process; F:identical protein binding; F:enzyme binding; F:catalytic activity; C:endoplasmic reticulum lumen; P:synaptic transmission, cholinergic; P:cocaine metabolic process; F:beta-a…
GSONMT00041778001	-5.19505	0.00276373	dna-directed rna polymerase iii subunit rpc5-like	P:transcription, DNA-templated; F:DNA-directed RNA polymerase activity; C:nucleus; F:molecular_function; P:defense response to virus; P:innate immune response
GSONMT00031501001	-5.21556	0.000142946	reticulocalbin-1-like isoform x1	F:calcium ion binding
GSONMT00072557001	-5.22735	5.12315e-05	upf0556 protein c19orf10 homolog	F:molecular_function; P:biological_process
GSONMT00062198001	-5.25611	1.17031e-07	cysteine and histidine-rich domain-containing protein 1-like	F:molecular_function; P:biological_process; C:cellular_component; F:calcium ion binding; C:Z disc; F:zinc ion binding
GSONMT00007327001	-5.26656	0.000168775	wd repeat-containing protein 55	C:nucleus; P:rRNA processing; P:pharynx development; P:eye development; C:nucleolus; P:thymus development; P:liver development; P:head development; P:spleen development; P:swim bladder development
TCONS_00091120	-5.27101	0.00294557	protein NOV-like (LOC106594376), transcript variant X2, mRNA
GSONMT00005312001	-5.3034	2.55078e-07	chaperonin containing subunit 6a (zeta 1)	F:unfolded protein binding; P:cellular protein metabolic process; F:ATP binding; C:cytoplasm; P:protein folding; F:nucleotide binding; C:acrosomal vesicle; C:microtubule; C:zona pellucida receptor complex; C:chaperonin-containing T-complex; P:'de novo' posttranslational protein folding; C:cytosol; P:binding of sperm to zona pellucida; C:cell body; F:protein binding
GSONMT00051768001	-5.34191	1.60145e-07	dnaj homolog subfamily c member 2-like	F:chromatin binding; C:nucleus; F:DNA binding; F:histone binding; P:negative regulation of DNA biosynthetic process; P:DNA replication; P:positive regulation of transcription, DNA-templated; C:cytoplasm; P:chromatin modification; F:ubiquitin binding; P:negative regulation of cell growth; C:nuclear membrane; F:Hsp70 protein binding; P:transcription, DNA-templated; C:cytosol; P:regulation of transc…
GSONMT00073852001	-5.3462	0.000694722	protein canopy homolog 2-like	P:positive regulation of low-density lipoprotein particle receptor biosynthetic process; P:negative regulation of gene expression; P:regulation of low-density lipoprotein particle clearance; C:integral component of membrane
GSONMT00040393001	-5.36191	0.00647851	pre-mrna-processing factor 19	C:ubiquitin ligase complex; P:protein ubiquitination; F:ubiquitin-protein ligase activity; P:negative regulation of DNA damage response, signal transduction by p53 class mediator; P:lipid biosynthetic process; P:positive regulation of astrocyte differentiation; P:protein polyubiquitination; C:nucleus; F:identical protein binding; P:positive regulation of mRNA splicing, via spliceosome; C:Prp19 co…
GSONMT00076085001	-5.38076	0.00106829	39s ribosomal protein mitochondrial-like	F:structural constituent of ribosome; P:translation; C:ribonucleoprotein complex; C:ribosome; F:rRNA binding; C:intracellular; C:mitochondrion; C:mitochondrial large ribosomal subunit; C:mitochondrial ribosome
GSONMT00054550001	-5.40196	0.00034202	upf0696 protein c11orf68 homolog	-
GSONMT00033890001	-5.41096	6.08913e-07	serine--trna cytoplasmic-like	P:tRNA aminoacylation for protein translation; F:serine-tRNA ligase activity; F:nucleotide binding; C:cytoplasm; P:angiogenesis; F:ATP binding; P:seryl-tRNA aminoacylation; F:aminoacyl-tRNA ligase activity; P:patterning of blood vessels; F:ligase activity; C:mitochondrion; P:selenocysteinyl-tRNA(Sec) biosynthetic process; P:translation
GSONMT00073409001	-5.43092	0.000969416	mitochondrial carnitine acylcarnitine carrier protein cacl	C:integral component of membrane; C:membrane; P:transmembrane transport; P:transport; C:mitochondrion; F:acyl carnitine transmembrane transporter activity; P:acyl carnitine transport
GSONMT00029369001	-5.44926	1.95303e-05	suppressor of swi4 1 homolog	F:molecular_function; C:cytoplasm; P:regulation of cell growth by extracellular stimulus; C:nucleus
GSONMT00029545001	-5.45675	4.78587e-05	sparc precursor	F:calcium ion binding; C:extracellular space; P:signal transduction; C:proteinaceous extracellular matrix; P:otolith morphogenesis; P:otic vesicle formation; P:cartilage development; P:pharyngeal system development; P:semicircular canal morphogenesis
GSONMT00069894001	-5.46308	9.55966e-05	unconventional prefoldin rpb5 interactor 1	F:unfolded protein binding; P:protein folding; C:prefoldin complex
GSONMT00048742001	-5.46341	0.00427392	dihydropyridine-sensitive l-type skeletal muscle calcium channel subunit alpha-1-like	C:integral component of membrane; C:membrane; P:transmembrane transport; P:ion transport; F:ion channel activity; P:transport; F:voltage-gated calcium channel activity; P:calcium ion transport; F:voltage-gated ion channel activity; P:regulation of ion transmembrane transport; F:calcium channel activity; C:voltage-gated calcium channel complex; P:calcium ion transmembrane transport; F:calcium ion …
GSONMT00078417001	-5.50399	3.90939e-05	protein mss51 mitochondrial-like isoform x1	F:metal ion binding
GSONMT00064501001	-5.53106	5.97413e-05	cdc42 effector protein 3-like	F:molecular_function; P:biological_process; C:actin cytoskeleton
GSONMT00030915001	-5.54225	0.000438218	ribosomal rna small subunit methyltransferase nep1-like	F:methyltransferase activity; P:methylation; F:transferase activity; P:ribosome biogenesis; C:nucleus; F:rRNA binding; P:rRNA processing; F:RNA binding; F:rRNA (pseudouridine) methyltransferase activity; C:cellular_component; P:rRNA methylation
GSONMT00030121001	-5.56572	3.28208e-10	nucleophosmin	F:nucleic acid binding; P:hemopoiesis; C:nucleolus
GSONMT00002220001	-5.5962	6.14559e-05	myosin heavy chain	C:myosin complex; F:motor activity; F:ATP binding; F:nucleotide binding; F:actin binding; C:cytoplasm; C:myofibril; F:calmodulin binding; C:myosin filament
GSONMT00004158001	-5.60107	2.69334e-06	interferon-related developmental regulator 2	C:cellular_component
TCONS_00073426	-5.62093	0.000707526	cellular retinoic acid-binding protein 2-like (LOC106605806), mRNA
GSONMT00023148001	-5.66006	0.000937125	collagen alpha-1 chain-like isoform x2	F:extracellular matrix structural constituent; C:collagen
GSONMT00044767001	-5.66965	2.76785e-08	dolichyl-diphosphooligosaccharide--protein glycosyltransferase 48 kda subunit	C:endoplasmic reticulum membrane; P:protein N-linked glycosylation via asparagine; F:dolichyl-diphosphooligosaccharide-protein glycotransferase activity; F:transferase activity; C:integral component of membrane; C:endoplasmic reticulum; C:membrane; F:transferase activity, transferring glycosyl groups; P:protein N-linked glycosylation; C:protein complex; C:intracellular membrane-bounded organelle;…
GSONMT00075321001	-5.67104	0.00429609	diacylglycerol o-acyltransferase 2	F:transferase activity, transferring acyl groups other than amino-acyl groups; F:transferase activity; C:integral component of membrane; F:diacylglycerol O-acyltransferase activity; C:membrane; P:lipid metabolic process; P:glycerol metabolic process; C:endoplasmic reticulum membrane; F:transferase activity, transferring acyl groups; P:triglyceride biosynthetic process; C:endoplasmic reticulum; P:…
GSONMT00033407001	-5.67425	8.43621e-05	peptidyl-prolyl cis-trans isomerase fkbp9-like	F:calcium ion binding; P:protein folding; F:peptidyl-prolyl cis-trans isomerase activity; C:membrane; P:protein peptidyl-prolyl isomerization; F:FK506 binding; F:isomerase activity; C:endoplasmic reticulum
GSONMT00074678001	-5.6775	3.12248e-06	probable phosphatase phospho1-like	F:phosphatase activity; P:dephosphorylation; P:metabolic process; F:metal ion binding; P:regulation of bone mineralization; F:hydrolase activity; C:cellular_component
TCONS_00056972	-5.71139	2.83053e-05	serine/threonine-protein phosphatase 5-like (LOC106613338), mRNA
GSONMT00073613001	-5.71638	0.000216703	malectin-like isoform x1	-
GSONMT00047892001	-5.73195	0.000174664	periostin-like	P:muscle attachment; F:molecular_function
GSONMT00053514001	-5.75744	7.21625e-06	atp-binding cassette sub-family f member 3	F:ATPase activity; F:ATP binding; F:nucleotide binding; F:nucleoside-triphosphatase activity; P:ATP catabolic process
GSONMT00022710001	-5.79024	3.9522e-07	pre-rrna-processing protein tsr2 homolog	P:rRNA processing
GSONMT00020438001	-5.84432	1.34815e-05	serpin h1-like isoform x1	P:response to stress; C:extracellular space; C:cytoplasm; P:negative regulation of endopeptidase activity; P:regulation of proteolysis; F:serine-type endopeptidase inhibitor activity
GSONMT00067277001	-5.86661	1.32811e-06	lamin-b1	C:intermediate filament; F:structural molecule activity; C:nucleoplasm; C:lamin filament; F:phospholipase binding; C:nuclear envelope; C:nucleus
GSONMT00074494001	-5.8901	6.0668e-08	prostaglandin e synthase 3	F:prostaglandin-E synthase activity; F:isomerase activity; F:unfolded protein binding; F:telomerase activity; C:cytosol; C:telomerase holoenzyme complex; F:protein binding; P:prostaglandin biosynthetic process
GSONMT00049633001	-5.91014	4.05129e-05	protein tyrosine phosphatase type iva 1 isoform x1	F:phosphatase activity; P:dephosphorylation; P:protein dephosphorylation; F:protein tyrosine/serine/threonine phosphatase activity; C:cellular_component; C:cytoplasm; C:cytoplasmic side of plasma membrane; P:positive regulation of cell migration
GSONMT00054212001	-5.91461	0.0026674	serpin h1-like isoform x1	P:response to stress; C:extracellular space; C:cytoplasm; P:negative regulation of endopeptidase activity; P:regulation of proteolysis; F:serine-type endopeptidase inhibitor activity; F:unfolded protein binding; P:protein maturation; P:collagen fibril organization; C:endoplasmic reticulum; C:endoplasmic reticulum-Golgi intermediate compartment; P:collagen biosynthetic process
GSONMT00079280001	-5.92141	4.85436e-07	nucleophosmin	F:nucleic acid binding; P:hemopoiesis; C:nucleolus
GSONMT00060910001	-5.94852	0.00834446	dctp pyrophosphatase 1-like	P:biological_process; C:cellular_component; F:magnesium ion binding; C:cytosol; P:protein homotetramerization; F:nucleoside-triphosphate diphosphatase activity; F:pyrophosphatase activity; F:pyrimidine deoxyribonucleotide binding; P:nucleoside triphosphate catabolic process
GSONMT00074372001	-5.95554	0.000512353	eh domain-containing protein 3	F:GTP binding; F:GTPase activity; P:GTP catabolic process
GSONMT00021399001	-5.96604	9.04713e-05	nicotinate phosphoribosyltransferase-like	F:nicotinate phosphoribosyltransferase activity; F:nicotinate-nucleotide diphosphorylase (carboxylating) activity; P:nicotinate nucleotide salvage; P:NAD biosynthetic process; F:transferase activity; F:ligase activity; P:response to oxidative stress; C:cytoplasm; P:pyridine nucleotide biosynthetic process; C:cytosol; F:transferase activity, transferring glycosyl groups
GSONMT00044844001	-6.01415	0.00229324	myosin heavy chain	C:myosin complex; F:motor activity; F:ATP binding; F:nucleotide binding; F:actin binding
GSONMT00063702001	-6.01591	0.000598579	extracellular matrix protein fras1-like	P:fin morphogenesis; P:fin development; P:basement membrane organization; P:endoderm development; P:embryonic viscerocranium morphogenesis; C:integral component of membrane; P:cell communication; F:calcium ion binding; P:homophilic cell adhesion; C:membrane
GSONMT00005804001	-6.03675	0.000253131	myosin heavy chain	F:ATP binding; F:nucleotide binding; C:myosin complex; F:motor activity; F:actin binding; P:response to activity; P:somite specification
GSONMT00073033001	-6.06421	0.00647851	pap-associated domain-containing protein 5	F:nucleotidyltransferase activity; F:transferase activity; P:histone mRNA catabolic process; P:mitosis; F:DNA binding; C:nucleus; P:DNA replication; F:DNA-directed DNA polymerase activity; C:cytoplasm; P:cell division; F:molecular_function; C:cellular_component; F:metal ion binding; P:cell cycle
GSONMT00001955001	-6.08884	0.000244878	procollagen galactosyltransferase 1-like	P:lipopolysaccharide biosynthetic process; C:endoplasmic reticulum lumen
GSONMT00074458001	-6.12325	4.85436e-07	dihydropyridine-sensitive l-type skeletal muscle calcium channel subunit alpha-1-like	F:ion channel activity; F:voltage-gated calcium channel activity; P:calcium ion transport; F:voltage-gated ion channel activity; C:integral component of membrane; C:membrane; P:ion transport; P:transport; P:regulation of ion transmembrane transport; F:calcium channel activity; P:transmembrane transport; C:voltage-gated calcium channel complex; P:calcium ion transmembrane transport; F:metal ion bi…
GSONMT00033489001	-6.16931	8.43037e-07	dihydropyridine-sensitive l-type skeletal muscle calcium channel subunit alpha-1-like	F:ion channel activity; F:voltage-gated calcium channel activity; P:calcium ion transport; F:voltage-gated ion channel activity; C:integral component of membrane; C:membrane; P:ion transport; P:transport; P:regulation of ion transmembrane transport; F:calcium channel activity; P:transmembrane transport; C:voltage-gated calcium channel complex; P:calcium ion transmembrane transport; F:calcium ion …
GSONMT00070983001	-6.17149	0.000204828	myostatin	F:growth factor activity; P:growth; C:extracellular region
GSONMT00004169001	-6.21701	2.0319e-08	glycerol-3-phosphate acyltransferase mitochondrial	P:cellular lipid metabolic process; P:phospholipid biosynthetic process; P:metabolic process; F:glycerol-3-phosphate O-acyltransferase activity; F:transferase activity, transferring acyl groups; F:O-acyltransferase activity; C:plasma membrane; F:transferase activity; P:phospholipid homeostasis; P:glycerophospholipid metabolic process; C:mitochondrial inner membrane; P:acyl-CoA metabolic process; …
GSONMT00033846001	-6.26309	0.00043398	dual specificity protein phosphatase 26-like	F:phosphatase activity; P:dephosphorylation; C:extracellular space; F:hydrolase activity; P:protein dephosphorylation; P:peptidyl-tyrosine dephosphorylation; F:protein tyrosine/serine/threonine phosphatase activity; F:protein tyrosine phosphatase activity; C:mitochondrion
GSONMT00026598001	-6.27474	4.42469e-09	heat shock protein hsp 90-alpha isoform x1	F:unfolded protein binding; F:ATP binding; P:response to stress; P:protein folding; F:protein homodimerization activity; F:identical protein binding; P:ATP catabolic process; C:cytoplasm; F:nitric-oxide synthase regulator activity; P:protein import into mitochondrial outer membrane; F:ATPase activity; P:positive regulation of nitric oxide biosynthetic process; C:intracellular; P:chaperone-mediate…
GSONMT00048743001	-6.29123	3.92929e-08	dihydropyridine-sensitive l-type skeletal muscle calcium channel subunit alpha-1-like	F:ion channel activity; F:voltage-gated calcium channel activity; P:calcium ion transport; F:voltage-gated ion channel activity; C:integral component of membrane; C:membrane; P:ion transport; P:transport; P:regulation of ion transmembrane transport; F:calcium channel activity; P:transmembrane transport; C:voltage-gated calcium channel complex; P:calcium ion transmembrane transport; F:calcium ion …
GSONMT00076136001	-6.29398	0.0026674	methylosome protein 50	F:molecular_function; P:biological_process; C:cellular_component
GSONMT00069710001	-6.37242	0.00522755	protein argonaute-3 isoform x1	P:translational initiation; F:translation initiation factor activity; F:nucleic acid binding; P:regulation of stem cell proliferation; F:miRNA binding; C:RISC complex; P:negative regulation of translation involved in gene silencing by miRNA; P:gene silencing by RNA; C:micro-ribonucleoprotein complex; P:mRNA catabolic process
GSONMT00080439001	-6.38103	1.11864e-08	eukaryotic translation initiation factor 4e-1a	F:RNA binding; P:translational initiation; P:translation; C:cytoplasm; F:translation initiation factor activity; P:regulation of translation; C:mRNA cap binding complex; C:eukaryotic translation initiation factor 4F complex; C:protein complex; F:protein binding; C:chromatoid body
GSONMT00020100001	-6.38655	9.61446e-05	heat shock protein 70	F:ATP binding; P:response to stress; F:nucleotide binding
GSONMT00027735001	-6.39566	2.29493e-07	phosphoglycolate phosphatase	F:phosphatase activity; P:dephosphorylation; P:metabolic process; C:cellular_component; P:drug transmembrane transport; C:cell surface; F:hydrolase activity; P:carbohydrate metabolic process; P:ATP catabolic process; F:molecular_function; F:phosphoglycolate phosphatase activity; F:ATP binding; P:stem cell proliferation; C:integral component of membrane; C:membrane; C:Golgi membrane; P:transmembra…
GSONMT00067276001	-6.4174	0.000178506	lamin-b1	C:intermediate filament; C:nucleoplasm; F:structural molecule activity; C:lamin filament; F:phospholipase binding; C:nuclear envelope; C:nucleus; P:apoptotic process; P:cellular component disassembly involved in execution phase of apoptosis; C:nuclear inner membrane; C:nuclear matrix; P:positive regulation of cyclin-dependent protein serine/threonine kinase activity involved in G2/M transition of…
GSONMT00074457001	-6.44661	1.46137e-06	dihydropyridine-sensitive l-type skeletal muscle calcium channel subunit alpha-1-like	F:ion channel activity; F:voltage-gated calcium channel activity; P:calcium ion transport; F:voltage-gated ion channel activity; C:integral component of membrane; C:membrane; P:ion transport; P:transport; P:regulation of ion transmembrane transport; F:calcium channel activity; P:transmembrane transport; C:voltage-gated calcium channel complex; P:calcium ion transmembrane transport; F:calcium ion …
GSONMT00067990001	-6.47181	0.00522755	mitochondrial import inner membrane translocase subunit tim50-like	C:mitochondrial inner membrane presequence translocase complex; C:mitochondrial inner membrane; P:protein transport; F:protein tyrosine phosphatase activity; C:integral component of membrane; C:membrane; F:protein serine/threonine phosphatase activity; F:phosphatase activity; C:mitochondrion; P:transport; P:peptidyl-tyrosine dephosphorylation; P:apoptotic process; P:mitochondrial membrane organiz…
GSONMT00079100001	-6.48621	0.000516507	phosphoserine phosphatase	F:phosphoserine phosphatase activity; F:phosphatase activity; P:dephosphorylation; P:metabolic process; P:L-serine biosynthetic process; F:hydrolase activity; C:cytoplasm; F:magnesium ion binding; F:protein homodimerization activity; P:L-serine metabolic process; F:calcium ion binding
GSONMT00069403001	-6.63087	1.97232e-06	fk506-binding protein 2 precursor	F:peptidyl-prolyl cis-trans isomerase activity; P:protein folding; P:protein peptidyl-prolyl isomerization; F:isomerase activity; P:peptidyl-proline modification; C:membrane; F:FK506 binding; C:endoplasmic reticulum
GSONMT00076698001	-6.65367	0.00401141	reticulon-1-a-like isoform x3	C:integral component of membrane; C:membrane; F:molecular_function; P:biological_process
GSONMT00020643001	-6.71713	0.000132964	collagen alpha-1 chain-like	P:eye development; C:collagen; F:structural molecule activity; P:cell adhesion; C:extracellular matrix
GSONMT00016931001	-6.72454	0.00421633	treacle protein	ribosomal DNA gene transcription
GSONMT00018066001	-6.73143	0.000166881	acyl- desaturase-like	F:iron ion binding; P:fatty acid biosynthetic process; C:integral component of membrane; C:membrane; P:lipid metabolic process; P:oxidation-reduction process; F:oxidoreductase activity; F:stearoyl-CoA 9-desaturase activity; F:oxidoreductase activity, acting on paired donors, with oxidation of a pair of donors resulting in the reduction of molecular oxygen to two molecules of water; C:endoplasmic …
GSONMT00056343001	-6.7354	3.40361e-06	heat shock 70 kda protein 4-like	P:response to stress; F:ATP binding; F:nucleotide binding
GSONMT00067991001	-6.79268	0.000130177	mitochondrial import inner membrane translocase subunit tim50	C:mitochondrial inner membrane presequence translocase complex; C:mitochondrial inner membrane; P:protein transport; F:protein tyrosine phosphatase activity; C:integral component of membrane; C:membrane; F:protein serine/threonine phosphatase activity; F:phosphatase activity; C:mitochondrion; P:transport; P:peptidyl-tyrosine dephosphorylation; P:apoptotic process; P:mitochondrial membrane organiz…
GSONMT00081369001	-6.82925	0.000203759	arginine--trna cytoplasmic	F:ligase activity; P:tRNA aminoacylation for protein translation; P:arginyl-tRNA aminoacylation; F:nucleotide binding; C:cytoplasm; P:translation; F:ATP binding; F:arginine-tRNA ligase activity; F:aminoacyl-tRNA ligase activity; C:mitochondrion
GSONMT00056361001	-6.88235	9.49516e-07	heat shock 70 kda protein 4-like	P:response to stress; F:ATP binding; F:nucleotide binding
GSONMT00040802001	-6.98943	0.00846999	tetratricopeptide repeat protein 39b-like	-
GSONMT00080739001	-7.06384	0.00522755	phosphatidylglycerophosphatase and protein-tyrosine phosphatase 1-like	F:phosphatase activity; P:dephosphorylation; F:hydrolase activity; P:protein dephosphorylation; P:peptidyl-tyrosine dephosphorylation; F:protein tyrosine/serine/threonine phosphatase activity; F:protein tyrosine phosphatase activity; F:phosphoprotein phosphatase activity; F:phosphatidylinositol-4,5-bisphosphate 5-phosphatase activity; C:mitochondrion; P:inositol phosphate dephosphorylation; F:pho…
GSONMT00069013001	-7.0946	4.30039e-07	atp-binding cassette sub-family f member 2	F:ATPase activity; F:ATP binding; F:nucleotide binding; F:nucleoside-triphosphatase activity; P:ATP catabolic process; C:nucleosome; C:chromosome; F:DNA binding; C:nucleus; P:nucleosome assembly; F:protein heterodimerization activity; C:mitochondrion; P:biological_process
GSONMT00066615001	-7.11315	7.44715e-05	long-chain-fatty-acid-- ligase 4-like	F:ligase activity; P:metabolic process; F:catalytic activity; C:cellular_component; P:negative regulation of prostaglandin secretion; P:lipid metabolic process; C:mitochondrion; C:cytoplasm; P:lipid biosynthetic process; C:lipid particle; P:positive regulation of cell growth; P:long-chain fatty acid metabolic process; P:embryonic process involved in female pregnancy; F:very long-chain fatty acid-…
GSONMT00037347001	-7.13507	4.35999e-08	collagen alpha-1 chain-like	F:extracellular matrix structural constituent; C:collagen
GSONMT00067647001	-7.15104	2.85783e-08	protein unc-45 homolog b-like	C:Z disc; P:skeletal muscle organ development; P:cardiac muscle tissue development; P:myofibril assembly; P:skeletal muscle tissue development; P:muscle organ development; C:cytoplasm; C:perinuclear region of cytoplasm; P:multicellular organismal development; P:cell differentiation; F:protein binding; C:cytosol
GSONMT00001041001	-7.16954	0.000273881	collagen type alpha-1b	F:extracellular matrix structural constituent; C:collagen; P:fin morphogenesis; P:fin development; F:metal ion binding; C:proteinaceous extracellular matrix; C:extracellular region; P:cellular response to BMP stimulus; P:cartilage development involved in endochondral bone morphogenesis; P:cartilage development; P:tissue homeostasis; P:bone development; F:platelet-derived growth factor binding; P:…
GSONMT00045396001	-7.18704	0.00522755	ubiquitin-like domain-containing ctd phosphatase 1	C:nucleus; F:phosphoprotein phosphatase activity; F:hydrolase activity; C:nucleolus
GSONMT00080459001	-7.18975	0.00522755	ornithine decarboxylase 1	F:catalytic activity; P:polyamine biosynthetic process; P:eye photoreceptor cell development; F:ornithine decarboxylase activity; F:carboxy-lyase activity; P:putrescine biosynthetic process from ornithine; F:lyase activity; P:kidney development; P:response to virus; P:positive regulation of cell proliferation; C:cytosol
GSONMT00035808001	-7.19107	2.43349e-10	tubulin beta-1 chain-like	P:microtubule-based process; P:protein polymerization; P:GTP catabolic process; C:microtubule; F:nucleotide binding; C:cytoplasm; F:GTP binding; C:protein complex; F:structural constituent of cytoskeleton; F:GTPase activity; C:cytoskeleton
GSONMT00082573001	-7.20578	2.51218e-07	uridine-cytidine kinase 2	F:transferase activity; P:CTP salvage; P:phosphorylation; P:UMP salvage; F:nucleotide binding; F:uridine kinase activity; F:ATP binding; F:kinase activity; F:phosphotransferase activity, alcohol group as acceptor; P:metabolic process; C:cellular_component; F:nucleoside kinase activity; C:intracellular membrane-bounded organelle; P:response to axon injury; P:cellular response to oxygen levels; P:f…
GSONMT00000539001	-7.23185	1.04358e-06	6-phosphofructo-2-kinase fructose- -bisphosphatase-like isoform x2	F:fructose-2,6-bisphosphate 2-phosphatase activity; P:phosphorylation; F:ATP binding; F:kinase activity; F:catalytic activity; P:metabolic process; P:fructose 2,6-bisphosphate metabolic process; F:6-phosphofructo-2-kinase activity; P:fructose metabolic process; F:transferase activity; C:cellular_component; F:hydrolase activity
GSONMT00016104001	-7.23253	0.00388109	myosin heavy chain	C:myosin complex; F:motor activity; F:ATP binding; F:nucleotide binding; F:actin binding; P:response to activity; C:cytoplasm; C:myofibril; F:calmodulin binding; C:myosin filament; P:somite specification
GSONMT00070827001	-7.23909	1.10435e-10	tubulin beta-5 chain-like	P:microtubule-based process; P:protein polymerization; P:GTP catabolic process; C:microtubule; C:microtubule cytoskeleton; F:nucleotide binding; C:cytoplasm; F:GTP binding; C:protein complex; F:structural constituent of cytoskeleton; F:GTPase activity; C:plasma membrane; C:cytoskeleton; P:cellular protein metabolic process; P:protein folding; P:'de novo' posttranslational protein folding
GSONMT00023392001	-7.29838	5.37973e-08	cyclic amp-dependent transcription factor atf-5	P:regulation of transcription, DNA-templated; F:sequence-specific DNA binding; F:sequence-specific DNA binding transcription factor activity
GSONMT00039064001	-7.30773	0.00373509	dehydrogenase reductase sdr family member 7c-a-like	P:oxidation-reduction process; F:oxidoreductase activity; P:metabolic process; C:extracellular region
GSONMT00074929001	-7.31303	1.50636e-05	s-adenosylmethionine synthase isoform type-2	F:metal ion binding; F:ATP binding; P:S-adenosylmethionine biosynthetic process; F:methionine adenosyltransferase activity; F:transferase activity; F:nucleotide binding; P:one-carbon metabolic process; P:phosphatidylinositol dephosphorylation
TCONS_00087708	-7.32843	0.00050154	FRAS1-related extracellular matrix protein 2-like (LOC106610210), partial mRNA
GSONMT00070874001	-7.40775	0.000403005	insulin-induced gene 1	C:integral component of membrane; C:membrane; F:serotonin receptor activity; F:G-protein coupled receptor activity; P:signal transduction; F:signal transducer activity; P:serotonin receptor signaling pathway; P:G-protein coupled receptor signaling pathway; C:integral component of plasma membrane; C:plasma membrane; C:endoplasmic reticulum membrane; P:lipid metabolic process; P:cholesterol metabol…
GSONMT00017163001	-7.43415	3.92929e-08	eukaryotic translation initiation factor 4e-1a-like	F:RNA binding; P:translational initiation; P:translation; C:cytoplasm; F:translation initiation factor activity; P:regulation of translation; C:nucleus; C:mRNA cap binding complex; C:eukaryotic translation initiation factor 4F complex; F:protein binding; F:RNA 7-methylguanosine cap binding; C:protein complex
GSONMT00069825001	-7.55669	0.000319171	collagen alpha-1 chain-like isoform x2	F:extracellular matrix structural constituent; C:collagen
GSONMT00068219001	-7.56984	3.80137e-05	intermediate filament family orphan 2	C:intermediate filament; F:structural molecule activity
GSONMT00054048001	-7.58962	0.0020182	cilia and spindle-associated	P:determination of heart left/right asymmetry; C:ciliary transition zone; P:neuron development; P:brain development; P:regulation of embryonic development; P:negative regulation of mitotic cell cycle; C:cilium; C:spindle; P:multicellular organismal development; C:centriole; P:cilium movement; C:cytoplasm; P:negative regulation of cell death; C:axon; C:ciliary basal body; C:cell projection; C:cyto…
GSONMT00059692001	-7.60608	0.00909926	tetratricopeptide repeat protein 39b-like	-
GSONMT00018120001	-7.64023	0.00183241	tribbles homolog 2	F:ATP binding; F:protein kinase activity; P:protein phosphorylation; F:transferase activity, transferring phosphorus-containing groups; P:negative regulation of interleukin-10 biosynthetic process; C:nucleus; P:positive regulation of proteasomal ubiquitin-dependent protein catabolic process; F:ubiquitin protein ligase binding; P:negative regulation of fat cell differentiation; F:transcription fac…
GSONMT00053513001	-7.66915	2.04179e-08	low quality protein: atp-binding cassette sub-family f member 3-like	F:ATPase activity; F:ATP binding; F:nucleotide binding; F:nucleoside-triphosphatase activity; P:ATP catabolic process
GSONMT00017014001	-7.75398	0.000234198	lymphocyte g0 g1 switch protein 2	C:mitochondrion; P:extrinsic apoptotic signaling pathway; P:positive regulation of extrinsic apoptotic signaling pathway
GSONMT00073103001	-7.77454	1.96529e-07	protein ycf2-like isoform x2	F:molecular_function; P:biological_process; C:cellular_component
GSONMT00020273001	-7.78572	0.00952256	thump domain-containing protein 1-like isoform x2	F:RNA binding; F:nucleic acid binding; F:exonuclease activity; F:zinc ion binding; P:biological_process; C:cellular_component; F:molecular_function
GSONMT00012337001	-7.85263	1.16444e-05	atp-binding cassette sub-family f member 3	F:ATPase activity; F:ATP binding; F:nucleotide binding; F:nucleoside-triphosphatase activity; P:ATP catabolic process; P:biological_process; F:protein binding; P:defense response to virus; C:cellular_component
GSONMT00008769001	-7.85713	2.86815e-05	nephronectin-like isoform x4	F:calcium ion binding; C:membrane; P:atrioventricular valve development; P:heart trabecula formation
GSONMT00057369001	-7.90252	0.000160642	tubulin alpha chain-like	P:microtubule-based process; P:protein polymerization; P:GTP catabolic process; C:microtubule; F:nucleotide binding; C:cytoplasm; F:GTP binding; C:protein complex; F:structural constituent of cytoskeleton; F:GTPase activity; C:cytoskeleton
GSONMT00062939001	-7.91368	0.000381546	dnaj homolog subfamily b member 1-like	F:unfolded protein binding; P:protein folding; C:cellular_component
GSONMT00034720001	-7.91753	3.2885e-07	zinc finger protein 648-like	F:metal ion binding; F:nucleic acid binding; P:regulation of transcription, DNA-templated; P:transcription, DNA-templated; C:nucleus; F:DNA binding
GSONMT00012505001	-7.9912	4.52036e-05	nuclear receptor 2c2-associated protein	P:cell adhesion; C:nucleus
GSONMT00074474001	-8.06491	0.000438218	translocon-associated protein subunit delta precursor	C:integral component of membrane; C:endoplasmic reticulum; P:response to chemical; P:cellular response to estrogen stimulus
GSONMT00023875001	-8.08171	0.000157508	myosin-binding protein h-like	-
GSONMT00009283001	-8.3843	1.91285e-14	muscle-related coiled-coil	F:molecular_function; P:biological_process; C:cellular_component
GSONMT00056571001	-8.45107	1.53766e-05	carbamoyl-phosphate synthase	F:ligase activity; F:carbamoyl-phosphate synthase (glutamine-hydrolyzing) activity; P:carbamoyl phosphate biosynthetic process; P:nitrogen compound metabolic process; F:ATP binding; P:glutamine catabolic process; F:catalytic activity; P:metabolic process; F:metal ion binding; P:urea cycle; F:calcium ion binding; P:response to zinc ion; P:glycogen catabolic process; P:midgut development; P:cellula…
GSONMT00068090001	-8.47077	6.65416e-06	pq-loop repeat-containing protein 3-like	F:molecular_function; P:biological_process; C:cellular_component
TCONS_00067175	-8.61429	5.34805e-05	FRAS1-related extracellular matrix protein 2-like (LOC106610216), mRNA
GSONMT00040581001	-8.70867	8.3955e-05	n-acetylglutamate mitochondrial	F:transferase activity; P:small molecule metabolic process; P:urea cycle; P:cellular nitrogen compound metabolic process; C:mitochondrial matrix; P:arginine biosynthetic process; F:acetyl-CoA:L-glutamate N-acetyltransferase activity; P:glutamate metabolic process; C:mitochondrion; F:N-acetyltransferase activity
GSONMT00040801001	-8.71999	0.00229169	tetratricopeptide repeat protein 39b-like	-
GSONMT00067161001	-8.75427	5.13877e-05	dna damage-inducible transcript 4-like	C:cytoplasm; P:negative regulation of signal transduction
TCONS_00054998	-8.8856	8.58404e-06	tenascin-like (LOC106563019), transcript variant X2, mRNA	Extracellular matrix protein
GSONMT00078153001	-8.8942	4.61953e-06	ruvb-like 2-like isoform x1	F:helicase activity; P:DNA recombination; C:MLL1 complex; F:hydrolase activity; F:DNA helicase activity; P:ATP catabolic process; C:nucleus; P:axonemal dynein complex assembly; F:ATP binding; P:regulation of transcription, DNA-templated; P:cellular response to DNA damage stimulus; P:transcription, DNA-templated; P:digestive tract development; F:nucleotide binding; F:ATPase activity; F:nucleoside-…
GSONMT00014920001	-8.9886	1.93989e-05	alpha 1 type i collagen	F:extracellular matrix structural constituent; C:collagen
TCONS_00282155	-9.15539	1.01781e-05	MAPK kinase 6c (mkk6c), transcript variant X1, mRNA
GSONMT00077025001	-9.24517	0.00121278	von willebrand factor d and egf domain-containing	F:molecular_function; P:biological_process; C:cellular_component
TCONS_00139838	-9.3141	0.00952256	pyrroline-5-carboxylate reductase 1, mitochondrial-like (LOC106564349), partial mRNA	amino acid biosynthesis
GSONMT00042507001	-9.31923	0.00354588	fras1-related extracellular matrix protein 1-like	F:carbohydrate binding; C:integral component of membrane; P:cell communication
GSONMT00027830001	-9.47977	1.17538e-05	endosialin-like	F:calcium ion binding; F:carbohydrate binding; P:biological_process; C:cellular_component; F:transmembrane signaling receptor activity; C:membrane; P:blood coagulation
GSONMT00004311001	-9.50458	1.6133e-05	solute carrier family 25 member 33	C:integral component of membrane; C:membrane; P:transmembrane transport; P:transport; C:mitochondrion; C:mitochondrial inner membrane
GSONMT00018803001	-9.57999	7.60078e-07	importin-5 isoform x2	F:Ran GTPase binding; P:intracellular protein transport; P:ribosomal protein import into nucleus; P:NLS-bearing protein import into nucleus; F:protein transporter activity; C:nucleus; P:positive regulation of protein import into nucleus; P:cellular response to amino acid stimulus; P:protein transport; P:transport; C:cytoplasm; C:cell; C:intracellular; F:protein binding
GSONMT00081507001	-9.59592	2.69334e-06	heat shock protein 30	P:response to stress; F:structural constituent of eye lens
GSONMT00062538001	-9.65556	6.03535e-05	pyrroline-5-carboxylate reductase 2-like isoform x1	P:oxidation-reduction process; F:pyrroline-5-carboxylate reductase activity; P:proline biosynthetic process; F:oxidoreductase activity; P:cellular amino acid biosynthetic process; P:L-proline biosynthetic process; C:cellular_component
GSONMT00040585001	-9.68495	7.50541e-08	collagen type i alpha 1	F:extracellular matrix structural constituent; C:collagen; P:fin morphogenesis; P:fin regeneration; C:cytoplasm; P:fin development; P:pectoral fin development; P:regulation of ossification
GSONMT00062213001	-9.87569	8.67489e-06	fras1-related extracellular matrix protein 2-like	C:integral component of membrane; P:cell communication
GSONMT00065898001	-9.94911	0.000365555	troponin i	C:troponin complex
GSONMT00025962001	-10.0014	1.37444e-07	swi snf-related matrix-associated actin-dependent regulator of chromatin subfamily a member 5-like	F:helicase activity; F:chromatin binding; P:chromatin remodeling; C:nucleus; F:DNA binding; F:nucleic acid binding; F:ATP binding; P:retina development in camera-type eye; F:nucleosome binding; P:ATP-dependent chromatin remodeling; F:hydrolase activity, acting on acid anhydrides, in phosphorus-containing anhydrides; C:condensed chromosome; P:nucleosome positioning; P:ATP catabolic process; F:hydr…
GSONMT00056362001	-10.0721	4.61953e-06	heat shock 70 kda protein 4-like	F:ATP binding; F:nucleotide binding; P:response to stress
GSONMT00008756001	-10.2037	9.28048e-07	acyl- desaturase-like	F:iron ion binding; P:fatty acid biosynthetic process; C:integral component of membrane; C:membrane; P:lipid metabolic process; P:oxidation-reduction process; F:oxidoreductase activity; F:stearoyl-CoA 9-desaturase activity; F:oxidoreductase activity, acting on paired donors, with oxidation of a pair of donors resulting in the reduction of molecular oxygen to two molecules of water; C:endoplasmic …
GSONMT00072551001	-10.2866	0.00124681	nicalin-1-like isoform x1	C:endoplasmic reticulum membrane; P:regulation of signal transduction; P:proteolysis; P:negative regulation of nodal signaling pathway involved in determination of lateral mesoderm left/right asymmetry; C:membrane; F:peptidase activity; C:integral component of membrane; P:multicellular organismal development; C:plasma membrane
GSONMT00069914001	-10.2887	0.00213285	methylosome protein 50	F:molecular_function; P:biological_process; C:cellular_component; C:cytoplasm; P:negative regulation of epithelial cell proliferation involved in prostate gland development; P:secretory columnal luminar epithelial cell differentiation involved in prostate glandular acinus development; P:positive regulation of cell proliferation; C:Golgi apparatus; F:ligand-dependent nuclear receptor transcription…
GSONMT00048590001	-10.3731	0.00213285	glutamate receptor 4 isoform x3	F:ionotropic glutamate receptor activity; F:ion channel activity; F:transporter activity; P:ionotropic glutamate receptor signaling pathway; C:integral component of membrane; C:membrane; C:synapse; P:ion transport; C:cell junction; P:transport; F:extracellular-glutamate-gated ion channel activity; F:receptor activity; C:postsynaptic membrane; C:plasma membrane; C:alpha-amino-3-hydroxy-5-methyl-4-…
GSONMT00042656001	-11.0321	3.13174e-10	ferm domain-containing protein 5-like isoform x2	C:cytoskeleton; C:cytoplasm; C:extrinsic component of membrane; F:cytoskeletal protein binding; F:molecular_function; P:biological_process; C:cellular_component; C:integral component of membrane; F:protein binding
GSONMT00019804001	-11.0886	6.09544e-06	collagen alpha-1 chain-like isoform x1	F:extracellular matrix structural constituent; C:collagen; P:fin morphogenesis; P:fin regeneration; C:cytoplasm; P:fin development; P:pectoral fin development; P:regulation of ossification
GSONMT00042021001	-11.3866	0.000719795	f-box and leucine-rich protein 22	F:ubiquitin thiolesterase activity; F:hydrolase activity; F:zinc ion binding; F:cysteine-type peptidase activity; P:ubiquitin-dependent protein catabolic process; C:cellular_component; F:peptidase activity; P:proteolysis; F:metal ion binding
GSONMT00057539001	-11.3996	1.05538e-05	myosin heavy chain	F:ATP binding; C:myosin complex; F:motor activity; F:nucleotide binding; F:actin binding; P:somite specification; P:response to activity
GSONMT00062214001	-11.566	2.36468e-08	fras1-related extracellular matrix protein 2-like	C:integral component of membrane; P:cell communication
GSONMT00067758001	-11.7274	1.9125e-07	epidermal growth factor-like protein 6-like isoform x1	F:calcium ion binding; C:membrane; P:biological_process
TCONS_00006537	-11.81	0.00579917	unique cartilage matrix-associated protein-like (LOC106609284), mRNA
TCONS_00024317	-11.9111	4.98298e-07	collagen alpha-1(II) chain-like (LOC106566180), mRNA
GSONMT00048909001	-12.2459	5.53815e-05	homer protein homolog 3-like isoform x1	F:molecular_function; P:biological_process; C:cellular_component
GSONMT00073637001	-12.2665	0.00579917	apelin receptor a	F:angiotensin type II receptor activity; C:integral component of membrane; F:G-protein coupled receptor activity; F:signal transducer activity; P:signal transduction; P:G-protein coupled receptor signaling pathway; P:cell migration; P:cell migration involved in gastrulation; C:membrane; P:cardiac muscle tissue development; P:multicellular organismal development; P:heart development; P:epiboly inv…
TCONS_00087458	-12.4093	1.05245e-07	FRAS1-related extracellular matrix protein 2-like (LOC106610210), partial mRNA	Extracellular matrix protein
GSONMT00055643001	-12.4498	8.47474e-06	collagen type i alpha 1	F:extracellular matrix structural constituent; C:collagen; P:fin morphogenesis; P:fin regeneration; P:fin development; C:cytoplasm; P:pectoral fin development; P:regulation of ossification
TCONS_00015198	-12.4751	0.00834446	mpv17-like protein (LOC106605747), transcript variant X1, mRNA	positive regulator of mitochondrial protein synthesis
GSONMT00059418001	-12.5015	6.83435e-06	collagen alpha-1 chain precursor	F:extracellular matrix structural constituent; P:fin morphogenesis; P:fin regeneration; C:cytoplasm; P:fin development; C:collagen; P:pectoral fin development; P:regulation of ossification; F:metal ion binding; C:proteinaceous extracellular matrix; C:extracellular region; P:cartilage development involved in endochondral bone morphogenesis; P:negative regulation of cell-substrate adhesion; P:posit…
GSONMT00019805001	-13.742	2.68686e-09	collagen type i alpha 1	F:extracellular matrix structural constituent; C:collagen; P:fin morphogenesis; P:fin regeneration; C:cytoplasm; P:fin development; P:pectoral fin development; P:regulation of ossification
GSONMT00023975001	-13.9771	2.5078e-08	fras1-related extracellular matrix protein 2-like	C:integral component of membrane; P:cell communication; P:inner ear development; F:calcium ion binding; P:homophilic cell adhesion; C:basement membrane; P:morphogenesis of an epithelium; C:plasma membrane; C:membrane; P:multicellular organismal development; F:protein binding; F:metal ion binding; P:cell adhesion
GSONMT00071980001	-14.2349	0.00579917	von willebrand factor d and egf domain-containing	F:molecular_function; P:biological_process; C:cellular_component
GSONMT00059916001	-14.4827	1.47655e-06	glycine amidinotransferase, mitochondrial-like	F:hydrolase activity, acting on carbon-nitrogen (but not peptide) bonds, in linear amidines; C:cytoplasm; F:transferase activity; C:mitochondrion; P:creatine biosynthetic process; C:membrane; C:mitochondrial inner membrane; F:glycine amidinotransferase activity; C:mitochondrial intermembrane space
GSONMT00012455001	-15.153	2.76151e-07	major facilitator superfamily domain-containing protein 2a-b-like	C:integral component of membrane; C:membrane; P:transport
GSONMT00082167001	-15.2753	9.28753e-08	insulin-induced gene 1 protein	C:endoplasmic reticulum membrane; P:lipid metabolic process; P:cholesterol metabolic process; P:steroid metabolic process; C:integral component of membrane; C:endoplasmic reticulum; C:membrane; P:inner ear morphogenesis; P:negative regulation of cargo loading into COPII-coated vesicle; P:palate development; C:SREBP-SCAP-Insig complex; P:cranial suture morphogenesis; P:negative regulation of fat c…
GSONMT00048131001	-15.9058	0.00019142	kelch-like protein diablo-like isoform x2	P:cell growth; F:molecular_function; F:actin binding; P:regulation of synapse organization; P:protein ubiquitination; C:cellular_component; P:neuron projection morphogenesis
GSONMT00030941001	-16.1403	0.00834446	fatty acid synthase	P:biosynthetic process; F:hydrolase activity, acting on ester bonds; F:enoyl-[acyl-carrier-protein] reductase (NADPH, B-specific) activity; F:zinc ion binding; F:oleoyl-[acyl-carrier-protein] hydrolase activity; P:oxidation-reduction process; F:3-hydroxypalmitoyl-[acyl-carrier-protein] dehydratase activity; F:3-oxoacyl-[acyl-carrier-protein] reductase (NADPH) activity; F:oxidoreductase activity; …
GSONMT00053786001	-16.4933	8.62279e-08	retinol dehydrogenase 12	P:oxidation-reduction process; F:oxidoreductase activity; P:metabolic process
TCONS_00149793	-17.2783	2.79019e-08	Oncorhynchus mykiss mRNA for glycine amidinotransferase (L-arginine:glycine amidinotransferase) (GATM gene)	biosynthesis of creatine in muscle
GSONMT00011713001	-17.6319	0.00286663	glutamate receptor 4 isoform x3	F:ionotropic glutamate receptor activity; F:ion channel activity; F:transporter activity; P:ionotropic glutamate receptor signaling pathway; C:integral component of membrane; C:membrane; C:synapse; P:ion transport; C:cell junction; P:transport; F:extracellular-glutamate-gated ion channel activity; F:receptor activity; C:postsynaptic membrane; C:plasma membrane; C:alpha-amino-3-hydroxy-5-methyl-4-…
TCONS_00011649	-18.0142	0.00489014	Syntaxin-5 (stx5), transcript variant X1, mRNA	intracellular protein transport
GSONMT00030940001	-18.743	0.0016435	fatty acid synthase	P:biosynthetic process; F:oleoyl-[acyl-carrier-protein] hydrolase activity; F:hydrolase activity, acting on ester bonds; P:metabolic process; F:enoyl-[acyl-carrier-protein] reductase (NADPH, B-specific) activity; F:3-hydroxypalmitoyl-[acyl-carrier-protein] dehydratase activity; F:catalytic activity; F:3-oxoacyl-[acyl-carrier-protein] reductase (NADPH) activity; F:3-oxoacyl-[acyl-carrier-protein] …
GSONMT00071125001	-18.983	4.0845e-05	collagen alpha-1 chain-like	C:collagen; C:extracellular region; C:cell cortex; C:proteinaceous extracellular matrix
GSONMT00073107001	-19.0883	0.00318751	immunoglobulin-like and fibronectin type iii domain-containing protein 1-like	provide structural support to the skeletal muscle sarcomere.
GSONMT00057481001	-19.2982	5.8159e-05	fatty acid synthase	F:transferase activity; P:metabolic process; F:catalytic activity; P:biosynthetic process; F:oleoyl-[acyl-carrier-protein] hydrolase activity; F:hydrolase activity, acting on ester bonds; F:enoyl-[acyl-carrier-protein] reductase (NADPH, B-specific) activity; F:3-hydroxypalmitoyl-[acyl-carrier-protein] dehydratase activity; F:3-oxoacyl-[acyl-carrier-protein] reductase (NADPH) activity; F:3-oxoacyl…
GSONMT00010157001	-21.7048	6.02591e-09	srsf protein kinase 3-like	P:positive regulation of cell proliferation; P:intracellular signal transduction; P:protein phosphorylation; C:nucleus; P:cell differentiation; F:ATP binding; F:protein serine/threonine kinase activity; P:regulation of mRNA splicing, via spliceosome; P:positive regulation of neuron apoptotic process; P:spliceosomal complex assembly; F:14-3-3 protein binding; P:positive regulation of gene expressi…
GSONMT00076512001	-24.7284	0.000381791	collagen alpha-1 chain-like	C:collagen; C:extracellular region; P:extracellular matrix organization; P:skeletal system development; P:extracellular matrix disassembly; C:endoplasmic reticulum lumen; P:collagen catabolic process; C:cell cortex; F:metal ion binding
TCONS_00121062	-25.0561	1.01175e-10	acidic amino acid decarboxylase GADL1-like (LOC106594092), mRNA	amino acid biosynthesis
TCONS_00155042	-25.7006	0.000297114	glutamate receptor, ionotropic, AMPA 4 (gria4), transcript variant X5, mRNA
GSONMT00023555001	-25.9643	0.000813172	kelch-like protein diablo-like isoform x2	P:cell growth; F:molecular_function; F:actin binding; P:regulation of synapse organization; P:protein ubiquitination; C:cellular_component; P:neuron projection morphogenesis
GSONMT00049811001	-30.3808	6.0668e-08	myosin heavy fast skeletal muscle- partial	F:ATP binding; F:actin binding; F:nucleotide binding; F:motor activity; C:myosin complex; C:focal adhesion; C:nucleolus; F:calmodulin binding; C:intercalated disc; C:A band; C:myosin filament; C:muscle myosin complex; P:response to activity; C:myofibril; P:cellular response to starvation; P:somite specification
TCONS_00069986	-34.208	1.91285e-14	acidic amino acid decarboxylase GADL1-like (LOC106594092), mRNA	amino acid biosynthesis

## Sheet: protein ubiquitination related
DE mRNA ID	Fold change	FDR p-value correction	DE mRNA name	GO terms
GSONMT00016768001	377.707	6.90926e-16	f-box only protein 32	C:cellular_component
TCONS_00058870	213.38	9.39594e-07	Oncorhynchus mykiss F-box protein 32 (fbxo32), mRNA >gi|300244972|gb|HM189693.1| Oncorhynchus mykiss F-box protein 32 (FBXO32) mRNA, complete cds
GSONMT00031929001	152.442	1.62926e-15	f-box only protein 32	-
TCONS_00098636	110.606	1.81913e-08	f-box only protein 32
GSONMT00049913001	54.1277	3.12816e-06	kelch-like protein 38-like	ubiquitination
GSONMT00006333001	37.9907	6.8219e-05	kelch-like protein 33-like	ubiquitination
GSONMT00021608001	35.3723	2.36468e-08	zinc finger and btb domain-containing protein 16-a-like	F:metal ion binding; F:nucleic acid binding; C:nucleus; P:regulation of neurogenesis; F:DNA binding; C:cytoplasm; P:protein ubiquitination; P:regulation of transcription, DNA-templated; P:transcription, DNA-templated; P:positive regulation of apoptotic process; P:skeletal system development; P:negative regulation of cell proliferation; P:anterior/posterior pattern specification; P:forelimb morpho…
GSONMT00013940001	13.421	3.46292e-08	zinc finger and btb domain-containing protein 16-a-like	F:metal ion binding; F:nucleic acid binding; C:nucleus; P:regulation of neurogenesis; F:DNA binding; C:cytoplasm; P:protein ubiquitination; P:regulation of transcription, DNA-templated; P:transcription, DNA-templated; F:methyltransferase activity; P:methylation; P:positive regulation of apoptotic process; P:skeletal system development; P:negative regulation of cell proliferation; P:anterior/poste…
TCONS_00053121	12.7487	8.42332e-06	Salmo salar E3 ubiquitin-protein ligase TRIM39-like
GSONMT00076944001	9.59441	0.000285129	tribbles homolog 2	F:ATP binding; F:protein kinase activity; P:protein phosphorylation; F:transcription corepressor activity; F:transferase activity, transferring phosphorus-containing groups; P:negative regulation of interleukin-10 biosynthetic process; C:nucleus; P:positive regulation of proteasomal ubiquitin-dependent protein catabolic process; F:ubiquitin protein ligase binding; P:negative regulation of fat cel…
GSONMT00082158001	9.39909	1.47461e-06	otu domain-containing protein 1	Deubiquitinating enzyme that specifically hydrolyzes 'Lys-63'-linked polyubiquitin to monoubiquitin, ubiquitination activity
GSONMT00079892001	7.05334	3.30565e-07	tumor protein p53-inducible nuclear protein 2	ubiquitination
GSONMT00000505001	6.97795	2.58513e-05	thioredoxin-interacting protein	P:protein import into nucleus; P:cellular response to tumor cell; P:response to oxidative stress; P:keratinocyte differentiation; F:enzyme inhibitor activity; F:ubiquitin protein ligase binding; C:cytoplasm; P:negative regulation of cell division; P:platelet-derived growth factor receptor signaling pathway; P:negative regulation of transcription from RNA polymerase II promoter
GSONMT00070884001	6.95565	2.99476e-08	otu domain-containing protein 1	Deubiquitinating enzyme that specifically hydrolyzes 'Lys-63'-linked polyubiquitin to monoubiquitin, ubiquitination activity
TCONS_00090611	6.7569	0.00594187	E3 ubiquitin-protein ligase HERC2-like (LOC106613415), mRNA
TCONS_00080006	6.55068	0.000676541	speckle-type POZ protein (LOC106579088), mRNA	ubiquitination
GSONMT00074639001	6.5231	2.03969e-06	ubiquitin carboxyl-terminal hydrolase 25-like isoform x2	P:proteolysis; F:hydrolase activity; F:cysteine-type peptidase activity; F:peptidase activity; F:ubiquitin thiolesterase activity; P:ubiquitin-dependent protein catabolic process; P:dorsal/ventral pattern formation
GSONMT00036946001	6.37453	0.000790452	ubiquitin-conjugating enzyme e2 g1	F:ligase activity; F:acid-amino acid ligase activity; C:cellular_component; F:nucleotide binding; F:ubiquitin protein ligase binding; F:ATP binding; P:protein ubiquitination; P:protein K48-linked ubiquitination; P:ubiquitin-dependent protein catabolic process; F:ubiquitin-protein ligase activity; P:protein K63-linked ubiquitination
GSONMT00064758001	6.23505	0.00433571	e3 ubiquitin-protein ligase znrf2	F:metal ion binding; F:zinc ion binding; C:lysosomal membrane; C:endosome membrane; F:ligase activity; C:cell junction; C:presynaptic membrane; P:protein ubiquitination
GSONMT00009231001	6.178	2.0242e-05	ddb1- and cul4-associated factor 6-like isoform x4	protein ubiquitination
GSONMT00005406001	5.46668	0.000581526	ankyrin repeat and socs box protein 2-like isoform x2	P:intracellular signal transduction; P:protein ubiquitination; P:skeletal muscle cell differentiation; P:protein ubiquitination involved in ubiquitin-dependent protein catabolic process; C:Cul5-RING ubiquitin ligase complex; P:protein polyubiquitination; F:ubiquitin-protein ligase activity; P:myoblast differentiation
GSONMT00048793001	5.46499	0.00537722	tumor protein p53-inducible nuclear protein 2	ubiquitination
GSONMT00059210001	4.79948	0.00019142	suppressor of cytokine signaling 3	P:intracellular signal transduction; P:negative regulation of apoptotic process; P:JAK-STAT cascade; P:protein ubiquitination; P:retina morphogenesis in camera-type eye; P:regulation of growth; P:negative regulation of signal transduction
GSONMT00054317001	4.58312	0.00244997	e3 ubiquitin-protein ligase rnf123	F:metal ion binding; F:zinc ion binding
TCONS_00071537	4.57618	0.00511744	HECT and RLD domain containing E3 ubiquitin protein ligase 2 (herc2), mRNA
GSONMT00013626001	4.54514	0.00010697	e3 ubiquitin-protein ligase trim63-like	F:metal ion binding; F:zinc ion binding; C:intracellular
GSONMT00062121001	4.481	4.0845e-05	thioredoxin-interacting protein	P:protein import into nucleus; P:cellular response to tumor cell; P:response to oxidative stress; P:keratinocyte differentiation; F:enzyme inhibitor activity; P:negative regulation of catalytic activity; F:ubiquitin protein ligase binding; C:cytoplasm; P:negative regulation of cell division; P:platelet-derived growth factor receptor signaling pathway; P:negative regulation of transcription from R…
GSONMT00014794001	4.03493	0.00428113	ring finger protein 11	F:metal ion binding; F:zinc ion binding; P:protein ubiquitination involved in ubiquitin-dependent protein catabolic process; C:early endosome; F:DNA binding; C:nucleus; C:recycling endosome; P:ubiquitin-dependent protein catabolic process; F:protein binding; C:ubiquitin ligase complex; C:endosome; C:cytoplasm
GSONMT00043294001	3.97066	0.0048512	kelch repeat and btb domain-containing protein 12-like	ubiquitination
GSONMT00004436001	3.79437	0.00242691	ankyrin repeat and socs box protein 5	P:intracellular signal transduction; F:molecular_function; P:protein ubiquitination
TCONS_00047932	3.71772	0.00530475	E3 ubiquitin-protein ligase HERC2-like (LOC106613416), mRNA
GSONMT00041874001	3.58562	0.00956281	e3 ubiquitin-protein ligase herc2-like isoform x1	F:metal ion binding; F:ligase activity; F:heme binding; F:zinc ion binding; P:protein ubiquitination; F:ubiquitin-protein ligase activity
GSONMT00005405001	3.58277	0.00321531	ankyrin repeat and socs box protein 2-like	ubiquitination
TCONS_00025387	3.38501	0.00165489	kelch repeat and BTB domain-containing protein 12-like (LOC106566565), transcript variant X2, mRNA	ubiquitination
TCONS_00007183	3.1924	0.00976357	E3 ubiquitin-protein ligase HERC2-like (LOC106613415), mRNA
GSONMT00024152001	3.1804	0.00103489	ddb1- and cul4-associated factor 6	P:positive regulation of transcription from RNA polymerase II promoter; F:ligand-dependent nuclear receptor transcription coactivator activity; C:Cul4-RING ubiquitin ligase complex; C:nucleus
GSONMT00033716001	3.17978	0.00427392	zinc finger and btb domain-containing protein 16-a-like	F:metal ion binding; F:nucleic acid binding; C:nucleus; P:regulation of neurogenesis; F:DNA binding; C:cytoplasm; P:protein ubiquitination; P:regulation of transcription, DNA-templated; P:transcription, DNA-templated; P:positive regulation of apoptotic process; P:skeletal system development; P:negative regulation of cell proliferation; P:anterior/posterior pattern specification; P:hindlimb morpho…
GSONMT00027257001	-3.06796	0.000865621	ubiquitin-conjugating enzyme e2 d4	F:ligase activity; P:protein K11-linked ubiquitination; P:protein K27-linked ubiquitination; P:protein K29-linked ubiquitination; F:ATP binding; P:protein K48-linked ubiquitination; F:ubiquitin-protein ligase activity; F:protein binding; F:acid-amino acid ligase activity; P:protein K63-linked ubiquitination; P:protein K6-linked ubiquitination; C:cellular_component; P:pronephric nephron tubule dev…
GSONMT00068455001	-3.0754	0.000204828	78 kda glucose-regulated protein precursor	F:ATP binding; F:nucleotide binding; P:response to stress; P:response to yeast; C:extracellular region; F:protein domain specific binding; F:ubiquitin protein ligase binding; P:negative regulation of transforming growth factor beta receptor signaling pathway; C:cell surface; C:midbody; C:endoplasmic reticulum lumen; P:cerebellar Purkinje cell layer development; P:activation of signaling protein a…
GSONMT00076844001	-3.3819	0.000155471	proteasome activator complex subunit 3	C:proteasome activator complex; C:proteasome complex; P:proteolysis; F:peptidase activity
GSONMT00040558001	-3.46046	0.000323259	ubiquitin carboxyl-terminal hydrolase 10	P:proteolysis; F:hydrolase activity; F:cysteine-type peptidase activity; F:peptidase activity; F:ubiquitin thiolesterase activity; P:ubiquitin-dependent protein catabolic process; P:protein deubiquitination; P:regulation of autophagy; F:cysteine-type endopeptidase activity; C:early endosome; C:nucleus; P:autophagy; C:cytoplasm; F:p53 binding; P:DNA repair; C:intermediate filament cytoskeleton; F:…
GSONMT00010063001	-3.47502	0.00534399	small ubiquitin-related modifier 3 precursor	P:protein sumoylation; C:nucleus; F:SUMO ligase activity; P:protein localization to nucleus; C:nuclear body; P:positive regulation of protein ubiquitination involved in ubiquitin-dependent protein catabolic process; F:molecular_function; C:cytoplasm; P:embryo development
GSONMT00012132001	-3.58044	0.000259099	ankyrin repeat and socs box protein 12-like isoform x1	P:intracellular signal transduction; P:protein ubiquitination; F:molecular_function
GSONMT00010019001	-3.99235	0.00876974	f-box only protein 30	F:metal ion binding; F:zinc ion binding; P:protein ubiquitination; F:ubiquitin-protein ligase activity; C:cellular_component
GSONMT00051616001	-6.43089	1.81387e-05	tribbles homolog 2	F:ATP binding; F:protein kinase activity; P:protein phosphorylation; F:transferase activity, transferring phosphorus-containing groups; P:negative regulation of interleukin-10 biosynthetic process; P:negative regulation of sequence-specific DNA binding transcription factor activity; F:protein kinase inhibitor activity; P:positive regulation of ubiquitin-protein ligase activity; P:positive regulat…
GSONMT00045396001	-7.18704	0.00522755	ubiquitin-like domain-containing ctd phosphatase 1	C:nucleus; F:phosphoprotein phosphatase activity; F:hydrolase activity; C:nucleolus
GSONMT00082573001	-7.20578	2.51218e-07	uridine-cytidine kinase 2	F:transferase activity; P:CTP salvage; P:phosphorylation; P:UMP salvage; F:nucleotide binding; F:uridine kinase activity; F:ATP binding; F:kinase activity; F:phosphotransferase activity, alcohol group as acceptor; P:metabolic process; C:cellular_component; F:nucleoside kinase activity; C:intracellular membrane-bounded organelle; P:response to axon injury; P:cellular response to oxygen levels; P:f…
GSONMT00018120001	-7.64023	0.00183241	tribbles homolog 2	F:ATP binding; F:protein kinase activity; P:protein phosphorylation; F:transferase activity, transferring phosphorus-containing groups; P:negative regulation of interleukin-10 biosynthetic process; C:nucleus; P:positive regulation of proteasomal ubiquitin-dependent protein catabolic process; F:ubiquitin protein ligase binding; P:negative regulation of fat cell differentiation; F:transcription fac…
GSONMT00042021001	-11.3866	0.000719795	f-box and leucine-rich protein 22	F:ubiquitin thiolesterase activity; F:hydrolase activity; F:zinc ion binding; F:cysteine-type peptidase activity; P:ubiquitin-dependent protein catabolic process; C:cellular_component; F:peptidase activity; P:proteolysis; F:metal ion binding
GSONMT00048131001	-15.9058	0.00019142	kelch-like protein diablo-like isoform x2	P:cell growth; F:molecular_function; F:actin binding; P:regulation of synapse organization; P:protein ubiquitination; C:cellular_component; P:neuron projection morphogenesis
GSONMT00023555001	-25.9643	0.000813172	kelch-like protein diablo-like isoform x2	P:cell growth; F:molecular_function; F:actin binding; P:regulation of synapse organization; P:protein ubiquitination; C:cellular_component; P:neuron projection morphogenesis

## Sheet: autophagy related
DE mRNA ID	Fold change	FDR p-value correction	DE mRNA name	GO terms
GSONMT00065684001	63.8112	2.42588e-09	protein soga3-like isoform x3	P:regulation of autophagy; C:extracellular space; P:regulation of transcription, DNA-templated; F:sequence-specific DNA binding; F:sequence-specific DNA binding transcription factor activity
GSONMT00078909001	12.1979	2.65111e-05	serine threonine-protein kinase ulk2-like isoform x1	F:ATP binding; F:protein kinase activity; F:nucleotide binding; P:protein phosphorylation; F:transferase activity, transferring phosphorus-containing groups; F:protein serine/threonine kinase activity; F:transferase activity; P:phosphorylation; F:kinase activity; P:neuron projection development; C:autophagic vacuole; P:positive regulation of macroautophagy; P:protein localization; F:Rab GTPase bi…
GSONMT00059371001	12.0682	4.24878e-06	cysteine protease atg4b	P:proteolysis; P:autophagy; C:cytoplasm; F:hydrolase activity; F:cysteine-type peptidase activity; F:peptidase activity; P:protein transport; P:transport
GSONMT00069267001	11.174	0.000167319	autophagy-related protein 9a-like isoform x1	C:autophagic vacuole; C:cytoplasm; P:autophagy; P:protein localization to Golgi apparatus; P:autophagic vacuole assembly; P:innate immune response; F:molecular_function; C:cellular_component
GSONMT00012216001	9.65258	6.68987e-07	gamma-aminobutyric acid receptor-associated 1	P:autophagy; F:molecular_function
GSONMT00067581001	9.30608	0.00580113	serine threonine-protein kinase ulk2	P:regulation of dendrite morphogenesis; F:molecular_function; P:habenula development; C:cellular_component; F:ATP binding; F:protein kinase activity; F:nucleotide binding; P:protein phosphorylation; F:transferase activity, transferring phosphorus-containing groups; F:protein serine/threonine kinase activity; P:phosphorylation; P:regulation of autophagy; P:protein autophosphorylation; P:response t…
GSONMT00067582001	9.0235	0.00235564	serine threonine-protein kinase ulk2	P:regulation of dendrite morphogenesis; F:molecular_function; P:habenula development; C:cellular_component; F:ATP binding; F:protein kinase activity; F:nucleotide binding; P:protein phosphorylation; F:transferase activity, transferring phosphorus-containing groups; F:protein serine/threonine kinase activity; P:regulation of autophagy; P:protein autophosphorylation; P:response to starvation; C:pre…
GSONMT00021671001	8.59551	0.00569395	serine threonine-protein kinase ulk2-like	P:regulation of dendrite morphogenesis; F:molecular_function; P:habenula development; C:cellular_component; F:ATP binding; F:protein kinase activity; F:nucleotide binding; P:protein phosphorylation; F:transferase activity, transferring phosphorus-containing groups; F:protein serine/threonine kinase activity; P:phosphorylation; P:regulation of autophagy; P:protein autophosphorylation; P:response t…
GSONMT00051340001	8.47238	0.00248741	cysteine protease atg4b-like	P:proteolysis; P:autophagy; C:cytoplasm; F:hydrolase activity; F:cysteine-type peptidase activity; F:peptidase activity; P:protein transport; P:transport; F:endopeptidase activity; P:positive regulation of autophagy; P:positive regulation of protein catabolic process; F:molecular_function; C:cellular_component; P:autophagic vacuole assembly; F:cysteine-type endopeptidase activity; F:protein bindi…
GSONMT00059373001	8.36431	5.17273e-05	cysteine protease atg4b-like	P:proteolysis; P:autophagy; C:cytoplasm; F:hydrolase activity; F:cysteine-type peptidase activity; F:peptidase activity; P:protein transport; P:transport; F:endopeptidase activity; P:positive regulation of autophagy; P:positive regulation of protein catabolic process; F:cysteine-type endopeptidase activity; F:protein binding; P:autophagic vacuole assembly
GSONMT00060609001	7.70529	1.08693e-06	protein soga3-like isoform x2	P:regulation of autophagy; C:extracellular space
GSONMT00031082001	7.11585	0.000259099	autophagy-related protein 2 homolog a-like	F:transmembrane transporter activity; P:autophagy; C:integral component of membrane; P:transmembrane transport; C:pre-autophagosomal structure membrane; C:lipid particle; F:protein binding
GSONMT00005667001	6.82795	0.000174116	serine threonine-protein kinase ulk2-like	F:ATP binding; F:protein kinase activity; F:nucleotide binding; P:protein phosphorylation; F:transferase activity, transferring phosphorus-containing groups; F:protein serine/threonine kinase activity; P:regulation of dendrite morphogenesis; F:molecular_function; P:habenula development; C:cellular_component; P:regulation of autophagy; P:protein autophosphorylation; P:response to starvation; C:pre…
GSONMT00027827001	6.70534	3.46152e-05	ras-related protein rab-1a	F:GTP binding; P:small GTPase mediated signal transduction; F:nucleotide binding; P:protein transport; P:ER to Golgi vesicle-mediated transport; P:intracellular protein transport; P:defense response to bacterium; P:cell migration; F:GTPase activity; P:Rab protein signal transduction; P:vesicle-mediated transport; P:GTP catabolic process; P:autophagy; C:endoplasmic reticulum membrane; P:endocytosi…
GSONMT00031083001	6.34015	0.000505931	autophagy-related protein 2 homolog a-like	F:transmembrane transporter activity; P:autophagy; C:integral component of membrane; P:transmembrane transport; C:pre-autophagosomal structure membrane; C:lipid particle; F:protein binding
GSONMT00067230001	6.19318	0.000357325	gamma-aminobutyric acid receptor-associated protein	P:autophagy; P:brain development
GSONMT00037970001	5.96706	0.00129789	autophagy-related protein 2 homolog b-like	P:autophagy; C:pre-autophagosomal structure membrane; C:lipid particle
GSONMT00075003001	5.77469	0.00223514	beclin 1-associated autophagy-related key regulator	P:positive regulation of autophagy; C:cellular_component; P:DNA-templated transcription, initiation; F:DNA binding; C:pre-autophagosomal structure membrane; C:autophagic vacuole; P:autophagy; P:autophagic vacuole assembly
GSONMT00012519001	5.48815	0.00108428	wd repeat domain phosphoinositide-interacting protein 4	F:phosphatidylinositol-3-phosphate binding; C:cytoplasm; F:phosphatidylinositol-3,5-bisphosphate binding; P:autophagic vacuole assembly; P:autophagy; F:small GTPase regulator activity; P:cell death
GSONMT00025113001	4.56983	0.000395893	gamma-aminobutyric acid receptor-associated 1	P:autophagy; F:molecular_function
GSONMT00080054001	3.81133	0.00177628	microtubule-associated proteins 1a 1b light chain 3b	P:autophagy; C:cytosol; F:molecular_function
GSONMT00048286001	3.55989	0.00188288	microtubule-associated proteins 1a 1b light chain 3a	P:autophagy; C:autophagic vacuole membrane; P:mitochondrion degradation; C:autophagic vacuole; F:phosphatidylethanolamine binding; C:late endosome; F:molecular_function; C:organelle membrane; C:membrane; P:autophagic vacuole assembly; F:microtubule binding; C:microtubule; C:cytoplasm; C:cytoplasmic vesicle; C:endomembrane system; C:cytosol; C:cytoskeleton; F:protein binding; F:phospholipid bindin…
GSONMT00048497001	-4.67262	0.000604561	cdgsh iron-sulfur domain-containing protein 2	C:integral component of membrane; C:membrane; F:protein homodimerization activity; P:regulation of autophagy; C:mitochondrion; C:mitochondrial outer membrane; P:autophagy; F:2 iron, 2 sulfur cluster binding; C:endoplasmic reticulum membrane; F:iron-sulfur cluster binding; P:mitochondrion degradation; C:intracellular membrane-bounded organelle; P:multicellular organismal aging; F:metal ion binding…

## Sheet: proteases and their regulator
DE mRNA ID	Fold change	FDR p-value correction	DE mRNA name	GO terms
GSONMT00024835001	21.412	0.000668215	transmembrane protease serine 5-like	P:proteolysis; F:serine-type endopeptidase activity; F:scavenger receptor activity; F:serine-type peptidase activity; F:hydrolase activity; C:membrane; F:catalytic activity; F:peptidase activity; C:plasma membrane
GSONMT00021609001	16.4905	0.00445682	transmembrane protease serine 5-like	P:proteolysis; F:serine-type endopeptidase activity; F:scavenger receptor activity; F:serine-type peptidase activity; F:hydrolase activity; C:membrane; F:catalytic activity; F:peptidase activity
GSONMT00057050001	12.4805	0.000107975	tumor protein d54-like isoform x1	P:positive regulation of MAP kinase activity; P:activation of cysteine-type endopeptidase activity involved in apoptotic process; P:positive regulation of JNK cascade; P:apoptotic DNA fragmentation; F:protein homodimerization activity; F:identical protein binding; C:cytoplasm; C:perinuclear region of cytoplasm; P:G2/M transition of mitotic cell cycle; F:protein heterodimerization activity; F:cyst…
GSONMT00030564001	9.49044	1.04693e-05	alpha-crystallin b chain	P:response to stress; F:structural constituent of eye lens; C:cytoplasm; C:nucleus; P:lens development in camera-type eye; P:response to hydrogen peroxide; F:unfolded protein binding; P:muscle organ development; C:Z disc; C:contractile fiber; P:negative regulation of cysteine-type endopeptidase activity involved in apoptotic process; F:protein homodimerization activity; P:camera-type eye developm…
GSONMT00000383001	8.63551	7.60078e-07	latexin precursor	F:molecular_function; P:biological_process; C:cellular_component; F:metalloendopeptidase inhibitor activity; P:detection of temperature stimulus involved in sensory perception of pain
GSONMT00063049001	8.45831	3.03244e-07	cathepsin L1	P:proteolysis; F:hydrolase activity; F:cysteine-type peptidase activity; F:peptidase activity
GSONMT00080266001	4.95517	0.000187881	cathepsin b	P:regulation of catalytic activity; P:proteolysis; F:hydrolase activity; F:cysteine-type peptidase activity; F:peptidase activity; F:cysteine-type endopeptidase activity; P:fin regeneration; C:cellular_component; C:mitochondrion; C:perinuclear region of cytoplasm; C:lysosome; P:cellular response to thyroid hormone stimulus; C:nucleolus; C:intracellular membrane-bounded organelle
GSONMT00007060001	4.82816	0.000841634	ankyrin repeat family a protein 2	P:proteolysis; F:aspartic-type endopeptidase activity; C:membrane; C:cytosol; F:histone deacetylase binding; F:low-density lipoprotein particle binding; C:nucleus; C:cytoplasm; C:cytoskeleton
GSONMT00051154001	4.52504	0.000842541	cyclin-dependent kinase inhibitor 1b	F:kinase activity; P:phosphorylation; P:cell cycle arrest; F:cyclin-dependent protein serine/threonine kinase inhibitor activity; C:nucleus; F:protein phosphatase binding; P:inner ear development; P:positive regulation of cell death; P:positive regulation of cell proliferation; P:negative regulation of epithelial cell proliferation involved in prostate gland development; P:negative regulation of …
TCONS_00051616	3.89051	4.21867e-05	Oncorhynchus mykiss cathepsin D (LOC100136761), mRNA >gi|1858019|gb|U90321.1|OMU90321 Oncorhynchus mykiss cathepsin D mRNA, complete cds
TCONS_00097890	3.69277	0.000506665	Oncorhynchus mykiss cathepsin D (LOC100136761), mRNA >gi|1858019|gb|U90321.1|OMU90321 Oncorhynchus mykiss cathepsin D mRNA, complete cds
GSONMT00012818001	3.63287	0.00631947	tubulointerstitial nephritis antigen-like	P:proteolysis; F:peptidase inhibitor activity; F:polysaccharide binding; F:scavenger receptor activity; F:cysteine-type peptidase activity; P:immune response; P:negative regulation of peptidase activity; P:sprouting angiogenesis; C:extracellular matrix; F:voltage-gated potassium channel activity; F:ion channel activity; C:integral component of membrane; C:membrane; P:transmembrane transport; C:vo…
GSONMT00049973001	3.48925	0.00333059	cathepsin z precursor	P:proteolysis; F:cysteine-type peptidase activity; P:angiogenesis
GSONMT00022842001	3.06899	0.00797668	nuclear factor related to kappa-b-binding	C:Ino80 complex; P:DNA recombination; F:DNA binding; C:nucleus; P:cellular response to DNA damage stimulus; F:protease binding; P:DNA repair; P:regulation of transcription, DNA-templated; P:transcription, DNA-templated; P:biological_process; P:inflammatory response; P:transcription from RNA polymerase II promoter; C:nucleolus; F:protein binding
GSONMT00057271001	3.06469	0.00270143	tubulointerstitial nephritis antigen-like	P:proteolysis; F:peptidase inhibitor activity; F:polysaccharide binding; F:scavenger receptor activity; P:sprouting angiogenesis; F:cysteine-type peptidase activity; P:immune response; P:negative regulation of peptidase activity; C:extracellular matrix

## Sheet: transcription factors or regula
DE mRNA ID	Fold change	FDR p-value correction	DE mRNA name	GO terms
GSONMT00065684001	63.8112	2.42588e-09	protein soga3-like isoform x3	P:regulation of autophagy; C:extracellular space; P:regulation of transcription, DNA-templated; F:sequence-specific DNA binding; F:sequence-specific DNA binding transcription factor activity
GSONMT00060133001	63.1105	1.58413e-09	calcium-binding and coiled-coil domain-containing protein 1-like	P:regulation of transcription, DNA-templated; P:transcription, DNA-templated; C:integral component of membrane; C:nucleus; F:DNA binding
GSONMT00021608001	35.3723	2.36468e-08	zinc finger and btb domain-containing protein 16-a-like	F:metal ion binding; F:nucleic acid binding; C:nucleus; P:regulation of neurogenesis; F:DNA binding; C:cytoplasm; P:protein ubiquitination; P:regulation of transcription, DNA-templated; P:transcription, DNA-templated; P:positive regulation of apoptotic process; P:skeletal system development; P:negative regulation of cell proliferation; P:anterior/posterior pattern specification; P:forelimb morpho…
GSONMT00034829001	17.2747	6.65591e-08	response gene to complement 32 protein	F:molecular_function; P:biological_process; C:cellular_component; P:negative regulation of angiogenesis; P:negative regulation of cell proliferation; F:protein kinase activator activity; P:negative regulation of fibroblast growth factor production; P:negative regulation of endothelial cell proliferation; C:nucleus; P:positive regulation of mitosis; P:positive regulation of collagen biosynthetic p…
GSONMT00064390001	14.0266	2.83053e-05	camp-responsive element modulator isoform x3	P:regulation of transcription, DNA-templated; F:sequence-specific DNA binding; C:nucleus; F:sequence-specific DNA binding transcription factor activity; F:DNA binding; C:transcription factor complex; P:glycosphingolipid metabolic process; P:spermatogenesis; P:positive regulation of transcription from RNA polymerase II promoter
GSONMT00013940001	13.421	3.46292e-08	zinc finger and btb domain-containing protein 16-a-like	F:metal ion binding; F:nucleic acid binding; C:nucleus; P:regulation of neurogenesis; F:DNA binding; C:cytoplasm; P:protein ubiquitination; P:regulation of transcription, DNA-templated; P:transcription, DNA-templated; F:methyltransferase activity; P:methylation; P:positive regulation of apoptotic process; P:skeletal system development; P:negative regulation of cell proliferation; P:anterior/poste…
TCONS_00088807	12.1926	0.00275372	growth arrest-specific protein 7-like (LOC106606940), transcript variant X2, mRNA	transcription factor activity
GSONMT00019794001	10.1086	6.14559e-05	nuclear factor erythroid 2-related factor 1-like isoform x1	P:regulation of transcription, DNA-templated; F:sequence-specific DNA binding; C:nucleus; F:sequence-specific DNA binding transcription factor activity; F:DNA binding
GSONMT00079999001	9.13831	8.47474e-06	calcium-binding and coiled-coil domain-containing protein 1-like	P:regulation of transcription, DNA-templated; P:transcription, DNA-templated; C:integral component of membrane; C:nucleus; F:DNA binding
GSONMT00069245001	8.24613	3.95985e-07	ccaat enhancer-binding protein delta	P:regulation of transcription, DNA-templated; F:sequence-specific DNA binding; F:sequence-specific DNA binding transcription factor activity
GSONMT00052536001	7.87913	1.9406e-08	nuclear protein 1	transcription factor activity
GSONMT00040569001	7.27608	0.0013038	nuclear factor erythroid 2-related factor 1	P:regulation of transcription, DNA-templated; F:sequence-specific DNA binding; C:nucleus; F:sequence-specific DNA binding transcription factor activity; F:DNA binding
GSONMT00000505001	6.97795	2.58513e-05	thioredoxin-interacting protein	P:protein import into nucleus; P:cellular response to tumor cell; P:response to oxidative stress; P:keratinocyte differentiation; F:enzyme inhibitor activity; F:ubiquitin protein ligase binding; C:cytoplasm; P:negative regulation of cell division; P:platelet-derived growth factor receptor signaling pathway; P:negative regulation of transcription from RNA polymerase II promoter
GSONMT00072008001	5.68094	0.00255148	ras-related protein rab-5a-like	F:GTP binding; P:small GTPase mediated signal transduction; F:nucleotide binding; P:protein transport; F:histone acetyltransferase activity; C:nucleus; P:histone acetylation; F:N-acetyltransferase activity; P:regulation of transcription, DNA-templated; F:hydrolase activity; F:GDP-dissociation inhibitor binding; P:cell differentiation; F:GDP binding; F:guanyl nucleotide binding; C:neuronal cell bo…
GSONMT00017368001	5.02682	0.00787166	doublesex and mab-3 related transcription factor 2b	P:regulation of transcription, DNA-templated; F:sequence-specific DNA binding; C:nucleus; F:sequence-specific DNA binding transcription factor activity; P:determination of left/right symmetry; P:muscle fiber development; P:somitogenesis; F:DNA binding
GSONMT00065334001	4.6153	0.000355571	dual specificity protein phosphatase 22-b-like	F:phosphatase activity; P:dephosphorylation; P:protein dephosphorylation; F:protein tyrosine/serine/threonine phosphatase activity; F:protein tyrosine phosphatase activity; P:transforming growth factor beta receptor signaling pathway; P:positive regulation of JNK cascade; F:phosphoprotein phosphatase activity; C:nucleus; F:hydrolase activity; C:cytoplasm; P:regulation of cell proliferation; P:reg…
GSONMT00051154001	4.52504	0.000842541	cyclin-dependent kinase inhibitor 1b	F:kinase activity; P:phosphorylation; P:cell cycle arrest; F:cyclin-dependent protein serine/threonine kinase inhibitor activity; C:nucleus; F:protein phosphatase binding; P:inner ear development; P:positive regulation of cell death; P:positive regulation of cell proliferation; P:negative regulation of epithelial cell proliferation involved in prostate gland development; P:negative regulation of …
GSONMT00006545001	4.49833	1.71231e-05	krueppel-like factor 9	F:metal ion binding; F:nucleic acid binding; P:cellular response to peptide; P:progesterone receptor signaling pathway; F:DNA binding; C:nucleus; P:embryo implantation; P:cellular response to thyroid hormone stimulus; P:regulation of transcription, DNA-templated; P:transcription, DNA-templated; F:sequence-specific DNA binding transcription factor activity; P:regulation of transcription from RNA p…
GSONMT00062121001	4.481	4.0845e-05	thioredoxin-interacting protein	P:protein import into nucleus; P:cellular response to tumor cell; P:response to oxidative stress; P:keratinocyte differentiation; F:enzyme inhibitor activity; P:negative regulation of catalytic activity; F:ubiquitin protein ligase binding; C:cytoplasm; P:negative regulation of cell division; P:platelet-derived growth factor receptor signaling pathway; P:negative regulation of transcription from R…
GSONMT00023809001	4.29935	1.97232e-06	ccaat enhancer-binding protein delta	P:regulation of transcription, DNA-templated; F:sequence-specific DNA binding; F:sequence-specific DNA binding transcription factor activity
GSONMT00043537001	4.17815	0.00787166	probable atp-dependent rna helicase ddx17-like	F:helicase activity; P:positive regulation of transcription from RNA polymerase II promoter; F:hydrolase activity; C:nucleus; F:nucleic acid binding; F:nucleotide binding; F:ATP binding; F:RNA binding; F:ATP-dependent helicase activity; P:post-embryonic development; P:regulation of transcription, DNA-templated; F:transcription coactivator activity; F:estrogen receptor binding; P:transcription, DN…
GSONMT00025982001	4.10349	0.000128941	leucine-rich repeat-containing protein 14b-like	P:negative regulation of retinoic acid receptor signaling pathway; P:negative regulation of apoptotic process; P:negative regulation of cell differentiation; P:positive regulation of cell proliferation; F:retinoic acid receptor binding; P:negative regulation of transcription, DNA-templated
GSONMT00013882001	3.60159	0.00888457	nuclear receptor ror-beta-like isoform x2	F:thyroid hormone receptor activity; F:sequence-specific DNA binding; P:steroid hormone mediated signaling pathway; F:sequence-specific DNA binding transcription factor activity; F:DNA binding; C:nucleus; F:ligand-activated sequence-specific DNA binding RNA polymerase II transcription factor activity; F:zinc ion binding; P:intracellular receptor signaling pathway; P:regulation of transcription, D…
GSONMT00036484001	3.60139	0.00261929	transcription factor	P:regulation of transcription, DNA-templated; F:sequence-specific DNA binding; C:nucleus; F:sequence-specific DNA binding transcription factor activity; F:DNA binding; C:transcription factor complex; P:positive regulation of transcription, DNA-templated; F:protein heterodimerization activity; P:transcription, DNA-templated; C:nucleoplasm; P:blood coagulation; P:nervous system development
GSONMT00029001001	3.19832	0.00797668	class e basic helix-loop-helix protein 40-like	P:regulation of transcription, DNA-templated; P:transcription, DNA-templated; F:protein dimerization activity; C:nucleus; F:DNA binding; P:negative regulation of transcription, DNA-templated; F:protein domain specific binding; P:circadian rhythm; F:protein heterodimerization activity; P:negative regulation of sequence-specific DNA binding transcription factor activity; P:entrainment of circadian …
GSONMT00024152001	3.1804	0.00103489	ddb1- and cul4-associated factor 6	P:positive regulation of transcription from RNA polymerase II promoter; F:ligand-dependent nuclear receptor transcription coactivator activity; C:Cul4-RING ubiquitin ligase complex; C:nucleus
GSONMT00033716001	3.17978	0.00427392	zinc finger and btb domain-containing protein 16-a-like	F:metal ion binding; F:nucleic acid binding; C:nucleus; P:regulation of neurogenesis; F:DNA binding; C:cytoplasm; P:protein ubiquitination; P:regulation of transcription, DNA-templated; P:transcription, DNA-templated; P:positive regulation of apoptotic process; P:skeletal system development; P:negative regulation of cell proliferation; P:anterior/posterior pattern specification; P:hindlimb morpho…
GSONMT00022842001	3.06899	0.00797668	nuclear factor related to kappa-b-binding	C:Ino80 complex; P:DNA recombination; F:DNA binding; C:nucleus; P:cellular response to DNA damage stimulus; F:protease binding; P:DNA repair; P:regulation of transcription, DNA-templated; P:transcription, DNA-templated; P:biological_process; P:inflammatory response; P:transcription from RNA polymerase II promoter; C:nucleolus; F:protein binding
GSONMT00047505001	-3.15102	0.00679511	protein arginine n-methyltransferase 5	F:methyltransferase activity; P:regulation of skeletal muscle fiber development; F:transferase activity; P:protein methylation; P:methylation; F:S-adenosylmethionine-dependent methyltransferase activity; P:spliceosomal snRNP assembly; P:endothelial cell activation; P:peptidyl-arginine methylation; C:nucleus; P:peptidyl-arginine methylation, to symmetrical-dimethyl arginine; C:cytoplasm; F:ribonuc…
GSONMT00025527001	-3.23584	0.00834446	myoblast determination protein 2	P:regulation of transcription, DNA-templated; P:muscle organ development; F:protein dimerization activity; C:nucleus; F:DNA binding; P:cell differentiation; P:transcription, DNA-templated; P:multicellular organismal development; P:skeletal muscle fiber development; P:skeletal muscle tissue development; P:cellular response to estradiol stimulus; F:chromatin DNA binding; F:core promoter binding; P:…
GSONMT00031137001	-3.29638	0.000282004	c20orf24 homolog	C:mitochondrion; P:regulation of transcription, DNA-templated; P:negative regulation of transcription from RNA polymerase II promoter; F:sequence-specific DNA binding; C:nucleus; F:sequence-specific DNA binding transcription factor activity; F:DNA binding; F:molecular_function; P:biological_process
GSONMT00004372001	-3.58633	0.00672909	transcriptional activator protein pur-beta-like	P:regulation of transcription, DNA-templated; P:transcription, DNA-templated; C:nucleus; F:DNA binding
GSONMT00064863001	-3.75243	0.00348603	secreted frizzled-related protein 1	P:multicellular organismal development; P:Wnt signaling pathway; C:extracellular region; P:gonad development; F:Wnt-protein binding; F:PDZ domain binding; C:cell projection; C:cytoplasm; P:embryo development; P:canonical Wnt signaling pathway; P:eye development; P:vasculature development; P:brain development; F:Wnt-activated receptor activity; C:plasma membrane; P:cellular response to hypoxia; P:…
GSONMT00049391001	-4.00314	0.00361788	dolichyl-diphosphooligosaccharide--protein glycosyltransferase subunit 2-like isoform x2	P:protein N-linked glycosylation; C:oligosaccharyltransferase complex; C:integral component of membrane; F:chromatin binding; F:sequence-specific DNA binding transcription factor activity; F:DNA binding; C:nucleus; P:regulation of transcription, DNA-templated; P:cell cycle
GSONMT00079937001	-4.04216	0.000696213	camp-dependent protein kinase inhibitor gamma	F:kinase activity; F:cAMP-dependent protein kinase inhibitor activity; P:phosphorylation; P:negative regulation of protein kinase activity; P:negative regulation of protein import into nucleus; P:negative regulation of transcription from RNA polymerase II promoter
GSONMT00041468001	-4.04668	0.000219971	protein arginine n-methyltransferase 1-like isoform x1	F:methyltransferase activity; F:transferase activity; P:protein methylation; P:methylation; P:convergent extension involved in gastrulation; P:histone H4-R3 methylation; F:arginine N-methyltransferase activity; F:S-adenosylmethionine-dependent methyltransferase activity; F:protein methyltransferase activity; C:cytoplasm; F:protein-arginine N-methyltransferase activity; P:peptidyl-arginine N-methy…
GSONMT00021172001	-4.05256	0.000312624	lumican precursor	P:visual perception; P:collagen fibril organization; C:proteinaceous extracellular matrix; P:embryonic camera-type eye morphogenesis; P:positive regulation of transcription from RNA polymerase II promoter; C:fibrillar collagen; C:extracellular space; F:collagen binding; C:extracellular matrix; C:extracellular region
GSONMT00078236001	-4.17597	0.00435326	actin-like protein 6a	transcription factor activity
GSONMT00075333001	-4.21052	0.00303889	dolichyl-diphosphooligosaccharide--protein glycosyltransferase subunit stt3a	P:protein glycosylation; F:oligosaccharyl transferase activity; F:transferase activity; C:membrane; C:oligosaccharyltransferase complex; P:protein N-linked glycosylation via asparagine; F:dolichyl-diphosphooligosaccharide-protein glycotransferase activity; P:co-translational protein modification; C:condensed nuclear chromosome; P:regulation of histone H3-K9 acetylation; F:ATP binding; P:DNA damag…
GSONMT00073752001	-4.32583	4.75119e-05	nuclear receptor subfamily 4 group a member 1-like	F:sequence-specific DNA binding; P:steroid hormone mediated signaling pathway; F:sequence-specific DNA binding transcription factor activity; F:DNA binding; C:nucleus; F:ligand-activated sequence-specific DNA binding RNA polymerase II transcription factor activity; F:zinc ion binding; P:regulation of transcription, DNA-templated; P:transcription, DNA-templated; F:metal ion binding; F:steroid horm…
GSONMT00046046001	-4.37172	8.37719e-05	protein arginine n-methyltransferase 1-like isoform x1	F:methyltransferase activity; F:transferase activity; P:protein methylation; P:methylation; P:convergent extension involved in gastrulation; P:histone H4-R3 methylation; F:arginine N-methyltransferase activity; F:S-adenosylmethionine-dependent methyltransferase activity; F:protein methyltransferase activity; C:cytoplasm; F:protein-arginine N-methyltransferase activity; P:peptidyl-arginine N-methy…
GSONMT00028255001	-4.62436	0.00165993	dnaj homolog subfamily c member 2 isoform x1	F:histone binding; F:chromatin binding; F:DNA binding; C:nucleus; P:positive regulation of transcription, DNA-templated; C:cytoplasm; P:chromatin modification; F:ubiquitin binding; P:regulation of transcription, DNA-templated; P:transcription, DNA-templated; C:cytosol; P:negative regulation of DNA biosynthetic process; P:DNA replication; P:negative regulation of cell growth; C:nuclear membrane; F…
GSONMT00031685001	-4.73717	0.00202807	cyclic amp-dependent transcription factor atf-5	P:regulation of transcription, DNA-templated; F:sequence-specific DNA binding; F:sequence-specific DNA binding transcription factor activity
GSONMT00016611001	-4.81902	0.00522755	dual specificity mitogen-activated protein kinase kinase 3	F:kinase activity; F:ATP binding; F:protein kinase activity; P:phosphorylation; P:protein phosphorylation; F:transferase activity, transferring phosphorus-containing groups; F:protein serine/threonine kinase activity; F:nucleotide binding; P:toll-like receptor 3 signaling pathway; P:cardiac muscle contraction; P:toll-like receptor 10 signaling pathway; F:protein kinase binding; P:toll-like recept…
GSONMT00015190001	-4.85408	0.000485396	protein af1q	P:apoptotic signaling pathway; P:intrinsic apoptotic signaling pathway; P:positive regulation of apoptotic process; P:positive regulation of mitochondrial depolarization; P:extrinsic apoptotic signaling pathway; P:positive regulation of release of cytochrome c from mitochondria; P:positive regulation of transcription, DNA-templated; C:intracellular; F:molecular_function; C:cellular_component; P:b…
GSONMT00051768001	-5.34191	1.60145e-07	dnaj homolog subfamily c member 2-like	F:chromatin binding; C:nucleus; F:DNA binding; F:histone binding; P:negative regulation of DNA biosynthetic process; P:DNA replication; P:positive regulation of transcription, DNA-templated; C:cytoplasm; P:chromatin modification; F:ubiquitin binding; P:negative regulation of cell growth; C:nuclear membrane; F:Hsp70 protein binding; P:transcription, DNA-templated; C:cytosol; P:regulation of transc…
GSONMT00051616001	-6.43089	1.81387e-05	tribbles homolog 2	F:ATP binding; F:protein kinase activity; P:protein phosphorylation; F:transferase activity, transferring phosphorus-containing groups; P:negative regulation of interleukin-10 biosynthetic process; P:negative regulation of sequence-specific DNA binding transcription factor activity; F:protein kinase inhibitor activity; P:positive regulation of ubiquitin-protein ligase activity; P:positive regulat…
GSONMT00023392001	-7.29838	5.37973e-08	cyclic amp-dependent transcription factor atf-5	P:regulation of transcription, DNA-templated; F:sequence-specific DNA binding; F:sequence-specific DNA binding transcription factor activity
GSONMT00034720001	-7.91753	3.2885e-07	zinc finger protein 648-like	F:metal ion binding; F:nucleic acid binding; P:regulation of transcription, DNA-templated; P:transcription, DNA-templated; C:nucleus; F:DNA binding
GSONMT00078153001	-8.8942	4.61953e-06	ruvb-like 2-like isoform x1	F:helicase activity; P:DNA recombination; C:MLL1 complex; F:hydrolase activity; F:DNA helicase activity; P:ATP catabolic process; C:nucleus; P:axonemal dynein complex assembly; F:ATP binding; P:regulation of transcription, DNA-templated; P:cellular response to DNA damage stimulus; P:transcription, DNA-templated; P:digestive tract development; F:nucleotide binding; F:ATPase activity; F:nucleoside-…
GSONMT00025962001	-10.0014	1.37444e-07	swi snf-related matrix-associated actin-dependent regulator of chromatin subfamily a member 5-like	F:helicase activity; F:chromatin binding; P:chromatin remodeling; C:nucleus; F:DNA binding; F:nucleic acid binding; F:ATP binding; P:retina development in camera-type eye; F:nucleosome binding; P:ATP-dependent chromatin remodeling; F:hydrolase activity, acting on acid anhydrides, in phosphorus-containing anhydrides; C:condensed chromosome; P:nucleosome positioning; P:ATP catabolic process; F:hydr…
GSONMT00069914001	-10.2887	0.00213285	methylosome protein 50	F:molecular_function; P:biological_process; C:cellular_component; C:cytoplasm; P:negative regulation of epithelial cell proliferation involved in prostate gland development; P:secretory columnal luminar epithelial cell differentiation involved in prostate glandular acinus development; P:positive regulation of cell proliferation; C:Golgi apparatus; F:ligand-dependent nuclear receptor transcription…
GSONMT00063187001	-17.7392	0.00286663	cold shock domain-containing protein c2-like	P:regulation of transcription, DNA-templated; F:nucleic acid binding; F:DNA binding

## Sheet: collagens and their regulators
DE mRNA ID	Fold change	FDR p-value correction	DE mRNA name	GO terms
GSONMT00076512001	-24.7284	0.000381791	collagen alpha-1 chain-like	C:collagen; C:extracellular region; P:extracellular matrix organization; P:skeletal system development; P:extracellular matrix disassembly; C:endoplasmic reticulum lumen; P:collagen catabolic process; C:cell cortex; F:metal ion binding
GSONMT00015752001	-22.4877	3.09462e-05	complement c1q tumor necrosis factor-related protein 1-like	C:collagen; C:extracellular region; P:protein oligomerization; C:extracellular space; P:protein heterotrimerization; F:identical protein binding
GSONMT00071125001	-18.983	4.0845e-05	collagen alpha-1 chain-like	C:collagen; C:extracellular region; C:cell cortex; C:proteinaceous extracellular matrix
GSONMT00019805001	-13.742	2.68686e-09	collagen type i alpha 1	F:extracellular matrix structural constituent; C:collagen; P:fin morphogenesis; P:fin regeneration; C:cytoplasm; P:fin development; P:pectoral fin development; P:regulation of ossification
GSONMT00059418001	-12.5015	6.83435e-06	collagen alpha-1 chain precursor	F:extracellular matrix structural constituent; P:fin morphogenesis; P:fin regeneration; C:cytoplasm; P:fin development; C:collagen; P:pectoral fin development; P:regulation of ossification; F:metal ion binding; C:proteinaceous extracellular matrix; C:extracellular region; P:cartilage development involved in endochondral bone morphogenesis; P:negative regulation of cell-substrate adhesion; P:posit…
GSONMT00055643001	-12.4498	8.47474e-06	collagen type i alpha 1	F:extracellular matrix structural constituent; C:collagen; P:fin morphogenesis; P:fin regeneration; P:fin development; C:cytoplasm; P:pectoral fin development; P:regulation of ossification
TCONS_00024317	-11.9111	4.98298e-07	collagen alpha-1(II) chain-like (LOC106566180), mRNA
GSONMT00040586001	-11.4797	6.0668e-08	collagen type i alpha 1	F:extracellular matrix structural constituent; C:collagen; P:fin morphogenesis; P:fin regeneration; C:cytoplasm; P:fin development; P:pectoral fin development; P:regulation of ossification
GSONMT00000976001	-11.4691	3.42209e-06	collagen type i alpha 2	F:metal ion binding; F:extracellular matrix structural constituent; C:collagen; C:proteinaceous extracellular matrix; C:extracellular region; P:response to mechanical stimulus
GSONMT00019804001	-11.0886	6.09544e-06	collagen alpha-1 chain-like isoform x1	F:extracellular matrix structural constituent; C:collagen; P:fin morphogenesis; P:fin regeneration; C:cytoplasm; P:fin development; P:pectoral fin development; P:regulation of ossification
GSONMT00059828001	-10.5993	1.68859e-05	type i collagen alpha 2 chain	F:metal ion binding; F:extracellular matrix structural constituent; C:collagen; C:proteinaceous extracellular matrix; C:extracellular region; P:response to mechanical stimulus
GSONMT00044124001	-10.2175	3.16034e-06	collagen type i alpha 2	F:extracellular matrix structural constituent; C:collagen; F:metal ion binding; C:proteinaceous extracellular matrix; C:extracellular region; P:response to mechanical stimulus
GSONMT00040585001	-9.68495	7.50541e-08	collagen type i alpha 1	F:extracellular matrix structural constituent; C:collagen; P:fin morphogenesis; P:fin regeneration; C:cytoplasm; P:fin development; P:pectoral fin development; P:regulation of ossification
GSONMT00014920001	-8.9886	1.93989e-05	alpha 1 type i collagen	F:extracellular matrix structural constituent; C:collagen
GSONMT00069826001	-7.86383	3.88529e-05	collagen alpha-1 chain-like isoform x2	F:extracellular matrix structural constituent; C:collagen
GSONMT00069825001	-7.55669	0.000319171	collagen alpha-1 chain-like isoform x2	F:extracellular matrix structural constituent; C:collagen
GSONMT00001041001	-7.16954	0.000273881	collagen type alpha-1b	F:extracellular matrix structural constituent; C:collagen; P:fin morphogenesis; P:fin development; F:metal ion binding; C:proteinaceous extracellular matrix; C:extracellular region; P:cellular response to BMP stimulus; P:cartilage development involved in endochondral bone morphogenesis; P:cartilage development; P:tissue homeostasis; P:bone development; F:platelet-derived growth factor binding; P:…
GSONMT00037347001	-7.13507	4.35999e-08	collagen alpha-1 chain-like	F:extracellular matrix structural constituent; C:collagen
GSONMT00020643001	-6.71713	0.000132964	collagen alpha-1 chain-like	P:eye development; C:collagen; F:structural molecule activity; P:cell adhesion; C:extracellular matrix
GSONMT00001955001	-6.08884	0.000244878	procollagen galactosyltransferase 1-like	P:lipopolysaccharide biosynthetic process; C:endoplasmic reticulum lumen
GSONMT00054212001	-5.91461	0.0026674	serpin h1-like isoform x1	P:response to stress; C:extracellular space; C:cytoplasm; P:negative regulation of endopeptidase activity; P:regulation of proteolysis; F:serine-type endopeptidase inhibitor activity; F:unfolded protein binding; P:protein maturation; P:collagen fibril organization; C:endoplasmic reticulum; C:endoplasmic reticulum-Golgi intermediate compartment; P:collagen biosynthetic process
GSONMT00032806001	-5.7265	1.95431e-06	procollagen c-endopeptidase enhancer 2-like	C:extracellular region; C:collagen
GSONMT00023148001	-5.66006	0.000937125	collagen alpha-1 chain-like isoform x2	F:extracellular matrix structural constituent; C:collagen
GSONMT00062170001	-5.46639	0.00153654	collagen triple helix repeat protein	C:mitochondrion; F:signal transducer activity; P:signal transduction; P:defense response to virus; C:collagen; F:molecular_function; P:biological_process; C:cellular_component
GSONMT00025224001	-5.46236	0.000105864	collagen alpha-1 chain-like	F:extracellular matrix structural constituent; C:collagen
GSONMT00000432001	-5.17383	0.00183241	collagen alpha-1 chain-like	P:cell adhesion; C:collagen; F:structural molecule activity; C:extracellular matrix; C:extracellular space
GSONMT00023147001	-5.16401	0.00628331	collagen alpha-1 chain-like isoform x1	F:extracellular matrix structural constituent; C:collagen; P:cartilage development involved in endochondral bone morphogenesis; P:negative regulation of cell-substrate adhesion; P:positive regulation of epithelial to mesenchymal transition; P:response to cAMP; C:endoplasmic reticulum lumen; P:leukocyte migration; P:response to corticosteroid; P:bone trabecula formation; P:response to nutrient; F:…
GSONMT00023146001	-5.1183	0.00191719	collagen alpha-1 chain-like isoform x2	F:extracellular matrix structural constituent; C:collagen
GSONMT00021193001	-4.73101	3.60056e-05	procollagen c-endopeptidase enhancer 2-like	C:extracellular region; C:collagen; F:peptidase activator activity; P:positive regulation of peptidase activity; F:heparin binding; F:collagen binding
GSONMT00057578001	-4.4946	0.000192895	collagen alpha-1 chain-like	F:extracellular matrix structural constituent; C:collagen; P:inner ear morphogenesis; P:cartilage condensation; P:skeletal system morphogenesis; P:ventricular cardiac muscle tissue morphogenesis; P:embryonic skeletal system morphogenesis; P:heart morphogenesis; C:extracellular matrix; P:cartilage development; P:detection of mechanical stimulus involved in sensory perception of sound; P:tendon dev…
GSONMT00041814001	-4.2357	9.46582e-07	collagen alpha-1 chain-like	F:extracellular matrix structural constituent; C:collagen; P:extracellular fibril organization; P:collagen catabolic process; P:cell migration; C:basement membrane; P:extracellular matrix disassembly; P:integrin biosynthetic process; C:collagen type V; P:collagen biosynthetic process; P:tendon development; F:metal ion binding; C:endoplasmic reticulum lumen; P:cell adhesion; P:skin development; P:…
GSONMT00019834001	-4.13728	0.000491638	collagen alpha-2 chain-like	C:collagen; C:sarcolemma; C:protein complex; C:extracellular space; P:protein heterotrimerization; C:extracellular matrix; C:extracellular region
GSONMT00021172001	-4.05256	0.000312624	lumican precursor	P:visual perception; P:collagen fibril organization; C:proteinaceous extracellular matrix; P:embryonic camera-type eye morphogenesis; P:positive regulation of transcription from RNA polymerase II promoter; C:fibrillar collagen; C:extracellular space; F:collagen binding; C:extracellular matrix; C:extracellular region
GSONMT00014623001	-3.86277	8.26566e-05	collagen alpha-1 chain-like	F:extracellular matrix structural constituent; C:collagen; P:extracellular fibril organization; P:cell migration; C:basement membrane; P:integrin biosynthetic process; C:collagen type V; P:collagen biosynthetic process; P:tendon development; P:cell adhesion; P:skin development; P:collagen fibril organization; F:heparin binding; P:regulation of cellular component organization; C:extracellular matr…
GSONMT00072787001	-3.75696	8.47474e-06	collagen alpha-1 chain-like	F:extracellular matrix structural constituent; C:collagen; P:extracellular fibril organization; C:basement membrane; P:integrin biosynthetic process; C:collagen type V; P:collagen biosynthetic process; P:tendon development; P:cell adhesion; P:skin development; P:collagen fibril organization; F:heparin binding; P:regulation of cellular component organization; P:heart morphogenesis; P:eye morphogen…
GSONMT00036026001	-3.73351	1.52422e-05	collagen alpha-1 chain-like	F:extracellular matrix structural constituent; C:collagen
GSONMT00017586001	-3.71824	0.00017627	collagen alpha-3 chain- partial	F:serine-type endopeptidase inhibitor activity; C:extracellular space; C:extracellular matrix; P:extracellular matrix organization; C:collagen type VI; P:muscle organ development; P:axon guidance; C:sarcolemma; P:extracellular matrix disassembly; C:extracellular region; C:endoplasmic reticulum lumen; P:collagen catabolic process; P:cell adhesion
GSONMT00017587001	-3.65005	0.00088632	collagen alpha-3 chain-like	F:serine-type endopeptidase inhibitor activity; C:collagen; C:extracellular space; C:extracellular matrix; C:sarcolemma; P:response to glucose; F:molecular_function; C:extracellular region; C:cellular_component
GSONMT00014622001	-3.50194	9.17601e-05	collagen alpha-1 chain-like	F:extracellular matrix structural constituent; C:collagen; P:extracellular fibril organization; C:basement membrane; P:integrin biosynthetic process; C:collagen type V; P:collagen biosynthetic process; P:tendon development; P:cell adhesion; P:skin development; P:collagen fibril organization; F:heparin binding; P:regulation of cellular component organization; P:heart morphogenesis; P:eye morphogen…
TCONS_00057377	-3.35264	0.00122064	collagen alpha-1(VI) chain-like (LOC106594389), mRNA
GSONMT00081306001	-3.31478	0.00105323	cartilage oligomeric matrix protein	F:calcium ion binding; P:cell adhesion; C:extracellular region; P:positive regulation of cell division; C:proteinaceous extracellular matrix; F:growth factor activity; C:extracellular matrix; C:endoplasmic reticulum; C:sarcoplasmic reticulum; P:response to unfolded protein; C:extracellular space; P:negative regulation of apoptotic process; F:collagen binding; P:limb development; F:heparan sulfate…
GSONMT00038745001	-3.21004	4.21498e-05	protein disulfide-isomerase-like	P:cell redox homeostasis; P:glycerol ether metabolic process; F:protein disulfide oxidoreductase activity; C:endoplasmic reticulum; F:isomerase activity; P:regulation of intrinsic apoptotic signaling pathway in response to oxidative stress; P:peptidyl-proline hydroxylation to 4-hydroxy-L-proline; C:membrane; F:protein disulfide isomerase activity; P:response to endoplasmic reticulum stress; C:end…
GSONMT00050580001	-3.19085	0.00220129	decorin precursor	F:collagen binding; P:convergent extension involved in axis elongation; P:chondroitin sulfate proteoglycan metabolic process; P:cartilage development; F:protein binding; P:peptide cross-linking via chondroitin 4-sulfate glycosaminoglycan; C:extracellular space; C:extracellular matrix; C:proteinaceous extracellular matrix; F:extracellular matrix binding; C:extracellular region; F:glycosaminoglycan…
TCONS_00160965	-3.13827	0.00327961	collagen alpha-1(VI) chain-like (LOC106561261), partial mRNA
GSONMT00014624001	-3.09695	0.000531471	collagen alpha-1 chain-like	P:extracellular fibril organization; C:basement membrane; P:integrin biosynthetic process; C:collagen type V; P:collagen biosynthetic process; P:tendon development; P:cell adhesion; P:skin development; P:collagen fibril organization; F:heparin binding; P:regulation of cellular component organization; P:heart morphogenesis; P:eye morphogenesis; P:wound healing, spreading of epidermal cells; F:prot…
GSONMT00015059001	-3.02685	0.00672909	collagen alpha-1 chain-like isoform x4	C:collagen; F:structural molecule activity; P:cell adhesion; C:extracellular matrix
GSONMT00037821001	-3.00434	0.00846999	collagen alpha-1 chain-like	C:collagen
GSONMT00011893001	16.6812	6.43468e-06	connective tissue growth factor	P:regulation of cell growth; F:insulin-like growth factor binding; C:extracellular region; P:ossification; P:cartilage condensation; P:positive regulation of cell differentiation; P:cell migration; C:intracellular membrane-bounded organelle; P:cell differentiation; P:positive regulation of JNK cascade; P:lung development; P:chondrocyte proliferation; P:fibroblast growth factor receptor signaling …
GSONMT00034829001	17.2747	6.65591e-08	response gene to complement 32 protein	F:molecular_function; P:biological_process; C:cellular_component; P:negative regulation of angiogenesis; P:negative regulation of cell proliferation; F:protein kinase activator activity; P:negative regulation of fibroblast growth factor production; P:negative regulation of endothelial cell proliferation; C:nucleus; P:positive regulation of mitosis; P:positive regulation of collagen biosynthetic p…
GSONMT00045963001	28.9878	0.00753188	microfibril-associated glycoprotein 4-like	extracellular matrix organization, collagen metabolism, cell-cell adhesion

## Sheet: extracellular matrix related
DE mRNA ID	Fold change	FDR p-value correction	DE mRNA name	GO terms
GSONMT00023975001	-13.9771	2.5078e-08	fras1-related extracellular matrix protein 2-like	C:integral component of membrane; P:cell communication; P:inner ear development; F:calcium ion binding; P:homophilic cell adhesion; C:basement membrane; P:morphogenesis of an epithelium; C:plasma membrane; C:membrane; P:multicellular organismal development; F:protein binding; F:metal ion binding; P:cell adhesion
GSONMT00007676001	-12.5189	1.59864e-11	gla-rich protein	C:proteinaceous extracellular matrix; C:extracellular region; P:embryonic skeletal system development; F:molecular_function; P:biological_process; C:cellular_component; C:perinuclear region of cytoplasm; P:negative regulation of osteoblast differentiation; C:extracellular space; C:aggresome; C:extracellular matrix; F:selenium binding; P:intracellular protein transport; C:integral component of end…
TCONS_00087458	-12.4093	1.05245e-07	FRAS1-related extracellular matrix protein 2-like (LOC106610210), partial mRNA	Extracellular matrix protein
GSONMT00062214001	-11.566	2.36468e-08	fras1-related extracellular matrix protein 2-like	C:integral component of membrane; P:cell communication
GSONMT00062213001	-9.87569	8.67489e-06	fras1-related extracellular matrix protein 2-like	C:integral component of membrane; P:cell communication
GSONMT00042507001	-9.31923	0.00354588	fras1-related extracellular matrix protein 1-like	F:carbohydrate binding; C:integral component of membrane; P:cell communication
TCONS_00054998	-8.8856	8.58404e-06	tenascin-like (LOC106563019), transcript variant X2, mRNA	Extracellular matrix protein
TCONS_00067175	-8.61429	5.34805e-05	FRAS1-related extracellular matrix protein 2-like (LOC106610216), mRNA
TCONS_00087708	-7.32843	0.00050154	FRAS1-related extracellular matrix protein 2-like (LOC106610210), partial mRNA
GSONMT00082433001	-6.741	9.87673e-05	tenascin-like isoform x2	P:mesoderm development; P:axonal fasciculation; P:axon guidance; P:optic nerve development; P:positive regulation of synaptic growth at neuromuscular junction; P:positive regulation of axon regeneration; P:axon regeneration at neuromuscular junction; C:cellular_component; P:negative regulation of axon extension; P:neural crest cell migration; P:cell adhesion; C:extracellular space; F:syndecan bin…
TCONS_00138470	-6.73801	0.00315483	Fraser extracellular matrix complex subunit 1 (fras1), transcript variant X2, mRNA
GSONMT00063702001	-6.01591	0.000598579	extracellular matrix protein fras1-like	P:fin morphogenesis; P:fin development; P:basement membrane organization; P:endoderm development; P:embryonic viscerocranium morphogenesis; C:integral component of membrane; P:cell communication; F:calcium ion binding; P:homophilic cell adhesion; C:membrane
GSONMT00029545001	-5.45675	4.78587e-05	sparc precursor	F:calcium ion binding; C:extracellular space; P:signal transduction; C:proteinaceous extracellular matrix; P:otolith morphogenesis; P:otic vesicle formation; P:cartilage development; P:pharyngeal system development; P:semicircular canal morphogenesis
GSONMT00061567001	-5.23933	0.000222618	glypican-5-like isoform x1	C:membrane; C:proteinaceous extracellular matrix; F:heparan sulfate proteoglycan binding; C:anchored component of membrane; C:plasma membrane
GSONMT00018975001	-4.71027	0.000505931	fibrillin-2-like	F:extracellular matrix structural constituent; F:calcium ion binding; C:proteinaceous extracellular matrix; P:heart morphogenesis; P:regulation of cell proliferation involved in heart valve morphogenesis; P:notochord morphogenesis; P:endocardium morphogenesis; P:endocardial cell development; P:vasculogenesis; P:bone trabecula formation; P:sequestering of TGFbeta in extracellular matrix; P:positiv…
GSONMT00018973001	-4.4541	0.00191719	fibrillin-2-like	P:heart morphogenesis; P:regulation of cell proliferation involved in heart valve morphogenesis; C:proteinaceous extracellular matrix; F:extracellular matrix structural constituent; P:notochord morphogenesis; P:endocardium morphogenesis; P:endocardial cell development; P:vasculogenesis; F:calcium ion binding
GSONMT00059543001	-4.39558	0.000172704	sparc precursor	F:calcium ion binding; C:extracellular space; P:signal transduction; C:proteinaceous extracellular matrix; P:otolith morphogenesis; P:otic vesicle formation; P:cartilage development; P:pharyngeal system development; P:semicircular canal morphogenesis
GSONMT00061611001	-4.28455	0.000166549	glypican-5-like isoform x1	C:membrane; C:proteinaceous extracellular matrix; F:heparan sulfate proteoglycan binding; C:anchored component of membrane; C:plasma membrane
GSONMT00060072001	-4.16299	0.001614	pigment epithelium-derived factor	C:extracellular space; P:negative regulation of endopeptidase activity; P:regulation of proteolysis; F:serine-type endopeptidase inhibitor activity; P:negative regulation of angiogenesis; C:melanosome; P:positive regulation of neurogenesis; C:extracellular matrix; C:extracellular region; P:negative regulation of epithelial cell proliferation involved in prostate gland development
GSONMT00074152001	-4.07357	0.00115448	glypican-5-like isoform x1	C:membrane; C:proteinaceous extracellular matrix; F:heparan sulfate proteoglycan binding; C:anchored component of membrane; C:plasma membrane
GSONMT00064863001	-3.75243	0.00348603	secreted frizzled-related protein 1	P:multicellular organismal development; P:Wnt signaling pathway; C:extracellular region; P:gonad development; F:Wnt-protein binding; F:PDZ domain binding; C:cell projection; C:cytoplasm; P:embryo development; P:canonical Wnt signaling pathway; P:eye development; P:vasculature development; P:brain development; F:Wnt-activated receptor activity; C:plasma membrane; P:cellular response to hypoxia; P:…
GSONMT00045625001	-3.59293	0.00862556	thrombospondin-2-like isoform x1	P:negative regulation of angiogenesis; F:heparin binding; F:calcium ion binding; P:cell adhesion; C:extracellular matrix; C:extracellular region
GSONMT00015292001	-3.52797	2.64308e-06	transforming growth factor-beta-induced protein ig-h3	P:response to chemical; P:muscle fiber development; P:cellular response to xenobiotic stimulus; C:extracellular vesicular exosome; P:angiogenesis; P:extracellular matrix organization; P:cell adhesion; C:extracellular space; C:extracellular matrix; C:proteinaceous extracellular matrix; F:extracellular matrix binding
GSONMT00060880001	-3.10934	0.000203294	mimecan precursor	P:biological_process; C:cellular_component; C:extracellular space; C:extracellular matrix; F:growth factor activity; C:proteinaceous extracellular matrix; C:extracellular region
GSONMT00074648001	-4.58041	2.28778e-06	serpin h1-like	C:extracellular space; P:response to stress; C:cytoplasm; P:negative regulation of endopeptidase activity; P:regulation of proteolysis; F:serine-type endopeptidase inhibitor activity
GSONMT00020438001	-5.84432	1.34815e-05	serpin h1-like isoform x1	P:response to stress; C:extracellular space; C:cytoplasm; P:negative regulation of endopeptidase activity; P:regulation of proteolysis; F:serine-type endopeptidase inhibitor activity
GSONMT00054212001	-5.91461	0.0026674	serpin h1-like isoform x1	P:response to stress; C:extracellular space; C:cytoplasm; P:negative regulation of endopeptidase activity; P:regulation of proteolysis; F:serine-type endopeptidase inhibitor activity; F:unfolded protein binding; P:protein maturation; P:collagen fibril organization; C:endoplasmic reticulum; C:endoplasmic reticulum-Golgi intermediate compartment; P:collagen biosynthetic process

## Sheet: amino acid transport
DE mRNA ID	Fold change	FDR p-value correction	DE mRNA name	GO terms
GSONMT00055546001	110.572	2.51528e-09	large neutral amino acids transporter small subunit 2-like	F:amino acid transmembrane transporter activity; P:amino acid transport; C:integral component of membrane; C:membrane; P:amino acid transmembrane transport; F:organic cation transmembrane transporter activity; F:peptide antigen binding; P:leukocyte migration; F:L-amino acid transmembrane transporter activity; F:neutral amino acid transmembrane transporter activity; P:cellular amino acid metabolic…
GSONMT00023744001	45.3782	3.38306e-10	large neutral amino acids transporter small subunit 4-like	C:integral component of membrane; F:L-amino acid transmembrane transporter activity; P:transmembrane transport; P:L-amino acid transport
GSONMT00033966001	42.3998	1.03851e-09	large neutral amino acids transporter small subunit 4-like	C:integral component of membrane; F:L-amino acid transmembrane transporter activity; P:transmembrane transport; P:L-amino acid transport; P:amino acid transport; P:ion transport; C:plasma membrane
GSONMT00009952001	36.5168	1.03889e-05	large neutral amino acids transporter small subunit 2	F:amino acid transmembrane transporter activity; P:amino acid transport; C:integral component of membrane; C:membrane; P:amino acid transmembrane transport; F:organic cation transmembrane transporter activity; F:peptide antigen binding; P:leukocyte migration; F:L-amino acid transmembrane transporter activity; F:neutral amino acid transmembrane transporter activity; P:cellular amino acid metabolic…
GSONMT00062643001	15.9687	2.43482e-07	large neutral amino acids transporter small subunit 4-like	C:integral component of membrane; F:L-amino acid transmembrane transporter activity; P:transmembrane transport; P:L-amino acid transport
GSONMT00018460001	15.8806	1.83876e-05	large neutral amino acids transporter small subunit 4-like isoform x2	C:integral component of membrane; F:L-amino acid transmembrane transporter activity; P:transmembrane transport; P:L-amino acid transport; P:amino acid transport; P:ion transport; C:plasma membrane; C:membrane; P:transport

[truncated: 1 more sheets: amino acid biosynthesis]
