# Supplementary material for: Crosstalk among lncRNAs, microRNAs and mRNAs in the muscle ‘degradome’ of rainbow trout
Source: Sci Rep. 2018 May 30;8:8416. doi: 10.1038/s41598-018-26753-2 (PMC5976669; doi:10.1038/s41598-018-26753-2)
Supplement: Supplementary file 3 — Supplementary Dataset 3 [file 41598_2018_26753_MOESM3_ESM.xlsx]

## Sheet: Legend
Crosstalk among lncRNAs, microRNAs and mRNAs in the muscle ‘degradome’ of rainbow trout
Bam Paneru, Ali Ali, Rafet Al-Tobasei, Brett Kenney and Mohamed Salem
Supplementary dataset 3: List of DE lncRNAs conserved in Atlantic Salmon and Zebra fish, and their sequence homology.

## Sheet: Conserved in salmon
Trout LncRNA	Salmon LncRNA	% sequence identity	Sequence alignment length	Mismatches (n)	Gaps (n)	E value	Conserved region
Omy300099795	Ss_lncRNA_2211	90.59	1084	55	16	0	AAAAAAAGTAAACTTAACGATTAGATAATTTACAAAAATACAGAACTTTAGTAATTGCAACTTTATGTTGCCACAGCAACAACTTAATATTGTTATGAAATACTAGAGTGAAAAGTACATATTTTTAAAATTATTTTTTGGGTAAAATGTCACCTATACAATTAACATTCTTTTTTTATTTTCTATTTTTTTTTGTTGAACAATATAAGCAATTCTAAAGCTTTGCTCATTACTGTAATGCGATGAACTGTGTTGATGACAAGGCCAGGGAGATCCAGTAGCATTCTATTGGTGGCTTTTTAAGACTCCACCGCCTTGCTCCTGATCTGCATCTCATTGGCTGACTAAAGAGACCAGACCCTGTTGGGACGCACAGCTCAATAAATTACATTCATTTCA…
Omy400076715	Ss_lncRNA_3602	92.78	900	34	12	0	TTGCTGGTATTTTACAATTGTATTTGAGAGGCAATGGATGAGAATTATACAATGTGCCTACAGCAGGATACCATCTGATGAAAGCACTGTAGTAAAAGATATCTACAATAGATCAGGGGCTAAAACGTATGTGTTGTGTATACCTTAAATGTAATTATTTGAATATTGAATTGTAATGTAACCCATAAACTACCATGTCCTCTGATAGGCATGACTTGAATTATGTTTAGTCCACTATCCCCCCCCTAGCTAGATAATGTTTGACTAGATCCACATGGTTTAGTGCATGTCCAATAGAAAGGTACCCCTACTCCACATTTTATATTTTGCGTAATGTACTATTATGATTTCAATCTAAAAAAACTAACATTTTCCAGACCCTATACATTTTTAACAAGG…
Omy500034588	Ss_lncRNA_3680	94.72	796	22	5	0	TCAAAGACTTAGAGTGTCTGGTCAAAAAAAAGAAGAAAAGTGCCTTCAAGTTGGAAAGTGGAGTAGCTGGTGATTAATATTACACAATACTTGCCGCCTCATTGATAGATTAAAGTGGTTTAATCAAAGTCAATAAATGGACATCAACCTCCTCAAGTCTACATTGTTCAAATAGGAATTTGCTTTTCTAGAACCAGCTTCCTATAGCTTTATACCAACCTAAACTACTTGGCTTTAAAAAAACGACATAACACGACAGACACTGTGGCCTCACATGTCCTGGTTAGCATATATCTGCTGGGCGATACCCAACCGTGCCAATGTTAGTAAGAATAACAACACACTGATCGATCTGTGATGCTCTTGATAAAAGCAGCATTAAATGGATACTGATCTTTG…
Omy500047763	Ss_lncRNA_1483	94.39	767	28	4	0	AACAACAGAGAGCTTCATGTGACTTTTCCCATCGCTTGCATTCCATACTTCTTTATTATACATATTTACAATTCTTATTGTGCCAGGCTGTTTAATGTTATACATGTTCATTCAAGCTGACAGCATTGATCCTTGTTAGTGTTATACGGTACTCCACAATCATACATTCATACATCCTGCGATGTTTCGCGGAGCACATTATCCCATCAACATTTTACACGGACTTGTGAGGCTATGATATGATACCACAAAAAGAGTGATTGCTTGTTGCCAAAGTCTATCATACAGTCAGTGTGACATGGAACAGACCTCTCCGCACTCGATTGTCCCTGGACCTTATTCTGTAAGCTTTGCTTGGACTTTGGATGTCATTGTCTCTGTGTTGGAGATGGGTAATAA…
Omy500084117	Ss_lncRNA_5059	97.21	610	11	2	0	TGAATTCACATATGATTTAAGGTACTTCCAAAAATAGATGAGGTATCAAACCTCTTTTTAGTGAAATGTGCATAGCCCTTAATGACACCATATGTGAACAAAACAAAAACAAACACAAGAAGAACAAAAAATAACCTATTTTATGACGCTATCCTTTTGGATTCCTTTCTTGATAGTGACCTCTCTCAACGCTCGTTTTGTGAGTCATCTTCTTCTTCAGGTGTTGGGACTACGTAGGTTTCAGGCTCAGGTGAATATGGCTCTGGTTGGAAATAGTGTTTTATGCCGATTGAACATGAGTGTAATTTGCAGAGTATGTCTCAACATGCACAAACTGTTGTGTTACAGTATGTTTTATTTTCAGGCTTGGACATGCAGTATACTGGTGAAATGACACAA…
Omy400094567	Ss_lncRNA_1421	91.83	551	28	7	0	ATTTGACTGGTAAACTCACGTGTGCAATGGCTGCCAGTCCACCCACTATGCCACCATTGACTTGAATGAGGAAGCCTGTTCTATGGATTCTATTTCTACGGTTGCGACAACTTTTGTGAAACACTGGATAACTAAAGCAAGAGAATAATAGGCTCTCAACTCTGTGGTATTGGTTTCATTAGAACTCAGGTTATTGCTTGGCTCTGAGTGGAGTGATAATGGCTCAATCATAAAATCTACACCTAACTTGTCTGTATTAGAATATGTTGATAAGGGCTAGGGGGGCGAGGGGTAATGAACAAAACCGCATGTTCAGAAGAATTTTAGAACTGTGGTCAATGTTCTGATCAAAAGTAAGGCAACTATTTATGGGTGTCATACCATTTGAATGTAACAATC…
Omy500022629	Ss_lncRNA_2444	94.52	547	15	6	0	AAGTTTAGGGTTTCGGTTTATCTGCGCATTTGACCCAAATATCAATTCACAAAATGTTTAGTATGGCTCAAAATGACTAAACCATGCTCTCCCATGTTAACTGGATTTCCTCATCGTCAGTCCTTACCACCGCTACTATACAGTAAAAAGTACTAACAATATTCTTAGCTTCTCCACTGGCTTAATAAATCCCAGCATCTAATGTGGTAAGGAGTGAACACTGAAAACCCGCCAAGAAAAACGCTGTAGTCTCTCACATTTCACTTGCTACATCTGTAACATAGAACCTGATAATTTGGCAGTACTGTGAATACATACTGACATCATTGACTCACATTAATAGTAGTACTGTGTACTAACAGTAATGTGTGTCTAAACCAAACAGTGCATGAAACTAAA…
Omy500072855	Ss_lncRNA_1620	91.9	506	18	8	0	CAAATTGGTGTGTTTTATTTTTTAAATCTTTCCATTGTAGCAGTTTTCTGTGCATTGTGGTATTAAGGGGCCAGATGATATGATGCTGATTTAATGTGATGGACTGTAGGAAATGCGGCAATGCAAATCTTTTCTGGGGGGTGGACGGTTTGTTTTGACATATAAAACAAGTCAAGTGGTTGCAATATAGTTTTTAGTACATATTTTGTCTTTTTTCTATAACACTAATGGGTATTTTTCTATTCCCTAACACTTTTGAAGTTGATGTGAATTTTTAACGTGGTGTTAATTTTACATTATACAAAACTTTACGAGATCTATTCTAGATTTTTAAATAAAAATACACTTTCTAGGATCAAAACTATTTTTCTGAATTTTAAAGAAAGTGTTCAACTTTTT…
Omy500014771	Ss_lncRNA_3747	95.66	484	14	4	0	CCTATTTTTCCCAGGTTGCAGGCATTACCCATAACTCAACAGTCTCTTGGTAGCTATGATGCTAAAAGTACATCCATAAAATAACTATAATCCCGCTGACAAGTAAGGGTGCATAGCATTCTAAGTAAATATATATTTCCATATATTTTATATATATTCATTTATATTAAAAACATTTTCTGTGCATGTGCGCAGGTGCATTCCTTAGTATTGAGTAATATGCTATTGCATGAATAATGTCTTCAATCCATTCTAAATGAGTATACATGTGTTCTCTAGTTTTTTGCAACAGTTAATCTTTTTTGCATGAAGTTGGTTTATGTCGTCACCTCCATGGTCTGAAGTTCTACTGAGTCCTCCCTCTCCTTGACTCCACTCAGCCTGTCACTGTGTAGAAGG…
Omy500080909	Ss_lncRNA_525	94.21	449	21	3	0	CAGATAGTCAGCCTTCCAATTAATCACTCCAGTTTGACAAAACTGTGCATTAGCTGCACAAAAATAGGTCTACATTAGCTTATTATCCTACACACACACATTCACAACCATGAAGGAATTCTCTCAGAACATTTGGGGACTTTGCTACCCTCACTGATGGATCAATATCTCACATTATGAACCAGCTTTACAAGATGTATTTTTCTGTGAGACAAACATTTCATGATACAAACTGAACATGTGTGCGATAACCCCCGTTGAATATTAAAAAATAAACTGTACTTAGAAATGAAACACGACCACAAAAAACGTACACTCGGGACAAATATAACAATGAACATATGGATACATAAATATTGTGTCAGATTAAAAAACTTTTATATAACATTTTACATAACC…
Omy400088693	Ss_lncRNA_436	88.64	449	25	5	7e-138	GCCTCGGTGTGAGGGGTCCGCTCAGCTAAGTCCCCCTTGAGCCTCCGGAAATGAGGGACACATGAGGAGAGCGCGACGAGAGGGGGGATAGATACATGAGACTTTCTGTAATCCAACAATTTTAGTCGTTCTTCCTTTCTCTCTTTCTCTCCATCTGGGATCAGCAGCTTCCATCTTAAAGGCTTGATCTCTGACAGAGGCAGTACGTCCACTGGGAGAGTCAATTCAAAACAATACTTTTTATTTTCAGACGTGAATAATACAAAAAGACTCCTAAATCCTCTACTAGCTCATGTTTATCATTAGCTGTCTTTTTGAGGGTGACTGGGTCGTTTTGGGAATTGAGAGAGAGCGAAGGATGATTGTGTGCGCCAGACCATTACAGTATTTATTTTACAC…
Omy500023434	Ss_lncRNA_4931	86.64	434	49	2	3e-111	CAACTCCCTGACCAAAATGGCCGACAGCCTGTATACCATCATAAGAAGGTTCATATCCATTCTAGTATTCTAATTCTATGGGCTGAAGCACATGAAAGATATATGGTACAGGATAAACGTAGCTCTCCAATCACAGTAGTTTATCAACTCCTGTACAATGGAACATGCATTCTTCGGTTCTGACTGAGGAGAAGCAATATTGCCGCCACACACACATGCTTACGCAGACACACACAAACTGATCAGCCGTAAGGTAGGTAGGAGCTCTGACCGTGTGAACCACCAGTAGGTATCTGTGTGGTTCTCTGATCTATAGGCCACCCCCCCCCCCCCCTCTCCATCTACAACCCTGCATGGACATGGTGTCTGTCTATCCTGTCCACTGACCATGCCCCTAAC…
Omy400084550	Ss_lncRNA_744	91.25	423	33	2	4e-152	GAAGGAGAGCTGTGAATGACTGACAGGTTATGTGTGGGTGGCTTCTTGACTGAGGGACGTAATGCACACGCCCAACCAATGTACTATTCATTCTGAAACCAAGTGTACTGTTTCTGTGTCTGTGTTTTTCTATGTGTACGTCAACTCGTTTTACCAATATTTATATGAGTAATATGCCAATACCTTGCTATTACAGTATTTAAAATGTACACGGACACCTGATTCTGTCTTAACAACAATCAGCATGGCTCTGAAGGGGGAGGATATACAAGGAGATCCAATGAGAATTCATTTCACATATCACCATTTATTACTGCACTTGACTGCAATATAATAAAGACTACATGAGGGAACACATGGGAGAAATACTGAAAATAGAAACTTGTCTGTTATTAGCTA…
Omy100168181	Ss_lncRNA_2026	91.69	421	23	2	4e-160	AATCTATTCAAATTAGGAACCATCATATCAATATTATGTGCTGCCAGTCTAGGATACCTTACCTTTTGGACAGTCCCACTTGAAGTTTTCATTTTCCTCAATAAAATGACTTGCTGTTGAGTAGGTCTAGGAGCATGCTAAATGTCACAACTGTGTGCCATTGAGAGACTAATATGAGACTTTAGGAAACACTAACACACACTAATTGAGGTCTTAATGTTGGTAATATTCTCCTTATCAAAGATGTATGCACAAACCATTAATTCCAGGTCCATTTTTACGTACATAAATTCAATCCCTGTTGGAGTTAATAAATATCAAATTTATATTGCGGTTAGATTTTACAATTTGGTTAGAAATAATGTATATTCGGTTCAAGGGGATTGGAGCCAATTGAGT…
Omy200073487	Ss_lncRNA_2064	85.49	386	45	3	9e-86	GCTGCCTGTCTGTCTGTCTCGTCCCGACTCCCAACATGTTCATTACTACGGGACAGCTGGAGATTAAATTTGAATTTGAATATTGAAACAATGTTGCAAATGTCAGAACGACAGACAAGGTTTATACAAATCTCTGCTGTTGAAAACGAATTGTTTTTCTAAAAGAAATGTGAGATAATGTCAAGATGCTTTTTATAGTGGAGATCAAGTTTATAAATTGCCTGGCTGGGCTGATGAGTCAGTGGATTGCGTAGTCAGGTGGAACAGAGTAAATAGGCATTTTAACGTCATAGACTTAGCCGGCGGTAACTTGTGGAATAGACACCAGCTGGAATGCGGTTTTAACCAATCAGCATTCAGGATTAGAACCACCCGTTGTATAACAA
Omy400079773	Ss_lncRNA_1592	90.05	382	20	8	1e-115	CACTTGTGTCTTTTCTCTCAGTCCAGTTTCCATCGGAGCACTTTAGAGACTAGTTATGGATTAGAGAGGAAGACGAGAGCAGACCGGGTCACAGAGACAAACAGGAAAGAGAGATGTGGAGAAAGTGAGGACAGGAAGCGTGAAGAGAGGACAGAGAAGACGAGGATGTAGAAAGAGATGGAGGGTCGTCTCCTACCCTCGGCAGATGCAGTCTACCACATCCTTGACTTCTGGGGAAAGATCAATTTTATCATCAGGAATCAATCGTGATCGGCGTTGTTTGTCAGCTCTCATAGGGTCCAATCCTAACTTCATATATGCATGGGTAACTTTCATGTTTTGAAAATGTAAAAATTTTAGATTTTCAATTGGAGATTTGTGA
Omy400056163	Ss_lncRNA_1536	86.89	366	47	1	1e-92	TAAATCTCTCTCGGACAAGATGACTTATCAATATATTCACCTCTATTTACTCTCAGATTCAAAAATGATAATCAGCATCAAAGTAGACATCAAGAAAGACTACAAATATCTGCAAGCTCCTGCACGTCATCCCTAGCTTACACCTTTTCTAACAGGTGTTGTGTCACTTTAAAACTTGCACAAAACAGTTCACAGAATTGTCAATTTAAAGAAATGTAGCCAATTTAGTCATTACTGCATTTAGCTAACATCAGATAGTTAATCCAGAGATTCTTAACTTTGCCTCGATTCGGCGATTCTCGTCCAGATCATGATGGCATCTGTAGTTCTTTATGATAGCCACATTAGCAGCTAATTAGCTTTTCA
Omy400007435	Ss_lncRNA_54	97.26	365	10	0	0	TCATAGTCCTCCACTGAGTCAAACCTTTAGGCTGATAGTCTTACAGAAATAGGAAAGGTTTGAGGCTGATGAACGTTTACAGTTGTCAATATCATGATGATTTCCTAACTAATTAAGCAACATGTTGCTCTCTCGGACTCTGACTCCCTCAGGGCTGATGTCAATGGTAAAACAGCATGATTTAACCCTTCGCTGACATCCTCGCACATGATCTCTCCACCCTGTCATTGACGACTTAGCCTATCACGCTGGGACAGTTAACCACTTCTTGAAAAGCTGTGTGTGGTGCATATCTCACTATTGCTATTTATTATGGAAGATTAGATGTATGTGTCTTTTATTTATGGCATTATAAAACATGAATC
Omy500024671	Ss_lncRNA_2903	90.91	363	15	7	6e-119	TCAATCAAATTAACCTTACGTCTATGACTGCATTGAAAACAAACCAAATAGCCCTGTCGGGAAGCACATTTACTGATACGGACCCCTAAATTACTTACAATCATCCAATGTTGAACAAGCTGAGCCTGGGCCTAAGTAATGCAATAAACTCTTCTTTTGGTTGGGGATGTGAAAGGTGATATGTATCATGTTAAGATGGGAACTTCATCTTAGAAAGGCAAGTATGTACATAAATGGAGGACACCAAGATGAAGAATTTATGCTTTCAAATTTGACAACTGCATTGAAGGGAATTTTACCAAAAATGTCAAAAAGGGCAACTGGAAAAAAATATATATATTGGGCAAAGGGTTCTATAAACAC
Omy500022779	Ss_lncRNA_2913	96.62	355	10	1	1e-172	GGGTGTAATCATTAGTCCAGAAAGTTTTGCAACTAAAACGAGTTTATAATGGACAAAGTTAGCTAGGCACTCCCCGTTTCGTTCCGTTTGCCTCCATTTAAGAAACGTTTTGCAACAGAATTGGTGTAATGAATACACTGCTGGTGTTACCTGCTCAGGTGTCATGGTCAAGGAAAACTACTAACCTTTAAAGCTTTCAGCAGGACAGACCTTTATCAAAAGTGGCAATGCAGAGAGTGGTTGGTAATGCCTAGTCAAGATACGACAGAGTTCTACAACTCCCGTTCTGGAGAGCTACTGGAGTGTACAGGCTTTTGATCCAGACCAACACTAACACACCTTCAATCTGCATTAG
Omy400045426	Ss_lncRNA_1883	92.92	353	16	2	8e-142	AGTAGTGCACTATATAGGGAATAGGGTGCCATTTGGCACATAGTTTGCATCCCCAATACATTGGTTTCATGCTATGTAGTATGCTAGTATGGATATTGTAACGGAGTGATATTTCTGATACTGTTTCCGGTCCCCCTGCTCAAGGCAGACGTTGCCTCCCTCACCACAGATCTAGGATCAGGTTATCCGAGTGGTTCTAATGTCCACTAGCAGGAGGATAATAAAATACCTGATCCTAGATCTGTGTTTAGTCAGGGACAACATTGACCTGCTTTCGCTCTTTCTCTCTTGATACACACACACACACACACACACACACCGGTTGAATAACTTCCTACTTTCTACCTATATGA
Omy400147043	Ss_lncRNA_4643	81.18	340	43	9	1e-27	ACAACACTACATAAAGAGAGACACTACAACACTACATAAAGAGAGACGCTACAACACTACATAAAGAGAGACACTACAACACTACATAAAGAGAGACACTACAACACTACATAAAGAGAGACACTACAAACTACATAAATATAGACTACACAACACTACATAGAGACTCCACAACACTACATAAAGAGAGACACTACAACACTACATTAATAGAGACTCCACAACACTACATAGAGACTCCATAACACTACATAAATAGAGACTCCACAACACTACATAAATAGAGACACCACAACACTACATAAAGAGAGACACCACAACACTACATAAAGAGAGACT
Omy500048366	Ss_lncRNA_5436	92.75	331	17	3	8e-127	GCATTTACACAAGCAGAAGTATTCTGATATTTTGTCCAATTATTGTCAAAATAGCATTCTGATTGGTCAAAGGACTAGTGGAAAAATATCAGAATTGTGCTTCCTGTATAAACAGATCCCAAGTCACTCTCCATGTTGCTAACAGCAAACCGAAAGAAATATAATTAATAGAACGAGTAACAATTCTAGAAATAACTTTCTGTACAGGATATGTTGGAGTTTCTCCTCAGCCAGGCGAAGAGAAACGTTTAAAAAGAGGGATCAAAAGAATGAGTGTTGGGGGGGGGGGACACAATGATTAGGAGCCTAAATTGAAAAAAAGGTGGTAAAA
Omy500078603	Ss_lncRNA_2414	84.19	329	51	1	8e-61	CTGGCTATGACTATCTAACACAACACTGGAACTCTTCCAAGTCAAGGTAAGCTTGTGGTTTTATTAAATTATTGCCCCCGGGGACTGATGGTGTAACTGCTTACTGACTATACACTGTAAAGTTACTGCATGATTGTAGTGGGTTTACTAACGCATTAGTTCTATTAGCCATGTTGACTAGGACGTTACTTTAGCTAATATGGTGACAAAGATGCAGGCTGTGTGTGGTGGTTTGGCTTGGAACGTTTTTTTTGCCTGATCACATTCAGCTGATGTGTTGTGCAATTAAGTCCACAAGCGACAGGAAGAGGTAAGAGGAGGAGCGCGCA
Omy100152640	Ss_lncRNA_4540	83.89	329	37	5	2e-55	CATAACATTTGAACGCGGAAATAGCTGTTCTCAGTCAGCCTACAGTAGCAGCCAATGTGTGGTGTTCAATGCAGGCCTAAATTCCATGAAACCTTTGAAGAAAATATGCAGGGCTTGACATTAACCTGTTATCCACCTGTCCTTCCGGCAAGGAGTTCATTGGAAATGTTGTTGTGTTGTTTGATGCAAGAAACCACTTTACAAAATAAAATGTATTATTATTTCTATGCCATTATTACAGAGAATCAGACAAATTATGCTATCCTCTGCCTATTGGCTACTTAGTTTGTTCAAGCATGTCTCAAAATACAACACTGCCTTCTAGGAGA
Omy500055762	Ss_lncRNA_3849	90.55	328	15	5	4e-108	TCCCACCCGTTCCAACCCTGGACTGCTGTGTGTTCAGTGTTCAGTGTGCAGGCTATTAATCAATGTCTATGGCTGGATTATAATGTATTAGGGTCGTTCCACCAATTAGGTGCCTTTTGAGTAATGCAACTTAGTGAAAAAAAAAAAAAAACTTATTTCATCCATTTTAAGATTGTCATAAAGAGCACATGTTCAACTTAATGAAAAACATCCCCATCTCAAAAAAAATTATAGTAAGTAAGTGCCTATTAAAAGGAACAGGGTTGACAACTTCATCTTAAAAAAATCAGCCATAAATCACCTTGTGACCGGGGGAATGGAAGCTTGT
Omy100174256	Ss_lncRNA_3507	89.31	318	24	6	4e-88	CCAAACGTCGTAAATTGTTGGTTATCTGCACGAACCCAGTCTTCACTATGAGTCATCCATAAATCAATTGTCTTAAATCATTTATTTATTACTAACTAAGTTATTCACAGAAATGCATAAACAATCAGTAAATATAGTTACATGAAATGATAGGAAAATGTGCCCTAGTGGGCTGAACCGGCATGGCGGCTTGTTAGACAAAGGGGAAATGGGGGGGTCGACTAAGAAGTCACTACAGAGTGATAATTATAACAATTAAAATGCTAATCCTTTACACATGAACGCTCACTCATTCGGGAACAATTGCAATCAATATAT
Omy500013661	Ss_lncRNA_3210	94.01	317	10	3	5e-132	AAAAAATTACAATTCCAGAAAGTGTGCTTTCATCCACAATTGTTATTTCATTTTACAATCATTAAACAAGACTATTGTACACTTTTCTACACCTGCGTATCGTTTCCCCAAAGCTTGTAAAAAGCAGATAAAACATCCAACGTTGTTCATACGGTTTTTTTGGGTTGTTTTTTTAACAATGTATATTTTTGTGTCATTTACATTTTTCACAGAGCAACTCGGCAAACAGGAAGAAAACGCAGTGGAACAAAAGCATTGGTAGTGACGGGTCAGTGCAAAACACCTGCATTTTAAATCAGAGAGAAAGATCAAGAGAG
Omy400063903	Ss_lncRNA_5116	82.17	314	50	5	9e-34	TTCTGTGTGAGAAATAAATAATTCAAACATATTCTGGGACAGTTGTGGGATGCGATTAGATCTCAAATTAATACAACCACTAGCATCAACAATACACTTTTCTATGCAATGAGGCTGACTCAACCGATCAGAACGTTCAGCTTGAAATATGATCAACTATCAGGCTATTTATTCACATGATAAGTGCAGCAGTGTGCACACGCCACTAGGCTATAAGAGCGGATGTTTCAGTAGCAGGAAAACACCATTATAAAAAAACTGACCACAAATAACATTATGTATGTAATGCTTTTATTATGAAGGTGCATTTTTTT
Omy500081861	Ss_lncRNA_4305	88.75	311	27	4	2e-86	CTAGTGAATACGACCCTAGCGGCAGTCCTTTTAGGGACCATTCAGCATCGCATGTTGGCCACAGCCCTCATCATCAAGCTCTCTACAAGGACATAATAGGGCCCTGTCCAATACTTGAACAAATGCATCGTTCCTTCCTCCTTCCTTCCTTGAAGAAATACCTAATCTGACATGGCCGGATTGGGGAAAGCTATGTGATAGAACTGTTGCTTACACCTACCAAATAATGTTAGATCCGAAAGTAAGTAAGGAAGGGTGTGTTAAAGTATTGGAACGGGGCTTAGAACACAAGACAGCTTTCTGTAC
Omy400087857	Ss_lncRNA_2919	88.39	310	25	3	1e-87	ATTTATTAAATATGAGTGATGCTACTATGCAAGGCTAATGGGAACATTTAGGGAGGGTGGAAACACTCCCTCTGTATTTCTATGTATACAGGACAGTGGAGGCTGCTGAGGGGAGGACGGCTCAGAATAATGGCTGGAATGGTATCAGACACGTGGTTGTCTTATGTTTGATTCCATTCCAGACATTAATATGAGCCGTCCTCCCCTCAACAGCCTCCACTGATAGTGTCACCAACCATTTCAACTTTTCTGCTAGTGCCTGTGTGAAGTGTCCTTCCTACAGAAGGCTCAAACGCGATGGTGTATACAC
Omy500052726	Ss_lncRNA_347	94.14	307	7	3	1e-129	CATGAAACTTGACAAAATGGCTACAGTGTTTCTCCATGATCTGTACAATACAGATCCCCATACCACAAACAATATTGAAAACATATTTTTTCTGGGCCATAAGATCAGCCGAGAACACAAAACCATCATCATTTGTGTTGCAGTCCCATTTTGATTTTGTCTGCTGGTTATTGTGAAATCTGGTCACATCACTGGAGCGTTATTGAACCCCAAGGGAGAGAAGAGTTTTGAAAAACAGCCAATGATCAAGCACTTTAGCAGATCACATGGCTCCTATCCTAAGTATGTAAGTGCTCTGCTGGGTCCA
Omy200031401	Ss_lncRNA_1605	87.75	302	19	5	5e-79	CAGCCTCATGTTTATACTCTACGTAAGTACGCAACACAAGCCGAGCCAAATGGCTGTTAGGGTTTATTATTAAAATATGCAAACGTGTTCAGCCCTGCAATTTGTAAATACGCAGGATCACCATGTTGTGTTGTTGCGTTGGGTGTATAATACTCTTGTCTGTCAGCTGTTCTATGGACTTGTCAAAGGCACTGTGTTCCTCTTATTGGGGAACGTGTGTAAGTAAGGGCTTTACTATCTGGTCGTCCCTCATGGCACCTTGTTCCCTTCATAGGCCTCTGGTCGTCCCTCATGGCACCTTG
Omy400097936	Ss_lncRNA_3673	91.47	293	17	3	5e-102	TGGTCACGTGACACTGGAGCTCACATGATTTGGGATATGCAAAAAACAGCCAATGAGAGCTCTCGTGGGAGGGGCAAGTGCTTGCTTTAGCTAATCAGTGTGCTTGTCTCCCTCCCTCTCTGTTCAGAACTCTAGTCCCCTGCTTCTGTGCTCCAGAAGGAAGGAGAATGTGTCTGTCAGAGGAGGCTGGTGGGGGGAAGATATAGGAGGACCTGCTCATTGTAATGGCTGGGATGGAATAAATGGAACGGTATCAAATATGGAAACCACATGTTTGACTTGGTTCCATTTAT
Omy500051983	Ss_lncRNA_1701	95.05	283	14	0	3e-127	AGATTGAAGCCCAGTTATACTAAAGTAATGTCCATTAGTTCGCTAGCCAGCTAGCGGTGGGGAGGCCAGCTGGCGCTGATGAAGTTTCAATTTTACTGGCACAATGTTGCATACGTGAAGCTCGTAAAAACGGCAAACAGCCTTGCGGGGACAGAACCCCATATACGGCTGCGTTGACCCAACTGCCACCGTCTTTAACTAACTAGCTTGCTGTTGGCTCGGGGCCAGGCCCCCCATAACGTCTGCAGTAGTGTACAGTCAGACTGCTCGGTGCTTACTCGGC
Omy400010328	Ss_lncRNA_249	80.57	283	45	6	2e-17	AGACAGACACAGACAGAGTGAGAGAGAAAGACAGACAGAGAGTGAGAGAGAAAGACAGACAGAGAGTGAGAGAGAAGACAGACAGACAGAGAGTGAGAGAGAAGACAGACAGAGAGTGAGAGAGAAGACAGACAGACAGAGTGAGAGAGAAGACAGACAGAGAGTGAGAGAGAAGAGACAGAGAGTGAGAGAGAAAGACAGACAGAGAGTGAGAGAGAAAGACAGACAGAGAGTGGAGAGAAAGACAGACAGAGAGTGAGAGAGAAAGACAGACAGAGAGTGA
Omy500018585	Ss_lncRNA_326	97.14	280	7	1	4e-137	AGAGTGTCTGCTAAATTACTGAAAATATAAATACAAAAAATGTGCATCATATAAGTTACCCATAAATGCTGTTTTATAGTACTGTGAATCAAACAGAGTATCCTGAAGTATTGCTTTTGACTGCTGATTGCTATTGTAACTGGTATTTTCTGTGCTGGTGTGCTTTTATAGTGGTGAAGGCCACTGTATCGTAGTATCTGGAGAATGTGTTATTGAAGTAGTTTTCAGGTTGTCATATGGTTCGCTCGGCTTCTTCACACTTGATGTAGCTGTTTGCTTG
Omy400009342	Ss_lncRNA_2204	81.99	272	35	5	4e-30	CAGTGGTAGAAAAAGTACCTAATTGTCGAACTTGAGTAAAAGTAAAGATACCTTAATAGAAAATTACTCAAGTAAAAGTGAGTCACCTAGTAAAGTACTACTTAAGTAAGTCTAAAAGTGTTTAGTTTTAAATATACTTTAGTATCAAAAATGTAAGTAGAAATAATTTCAAATCCCTTATTTGAAGCAAACCAGACGGCACCATTTTCTTGATTTTTAAATGTACGAATAGCCAGGGGCACACTCCAACACTCAGACATCATTTAAAGATA
Omy400047855	Ss_lncRNA_2562	80.67	269	44	2	5e-27	CCCTTTTCCCTATATAGTACACTACTTTATACTACAGCCTTATTCCCTATATAGTACACTATTCTATACTAAAGCCCTATTCCCTATATAGTACACTATTCTATACTACAGCCCTATATAGTGCACTACTTTATACTACAGCCCTATTCCCTATATAGTACACTACTTTATACTACAGCCCTATTCCCTATATAGTACACTACTTATACTACAGCCCTATTCCCTATATAGTACACTACTTTATACTACAGCCCTATTCCCCAATAGTA
Omy400075974	Ss_lncRNA_2437	93.28	268	10	3	2e-104	CTAAGTCATTCCATCCTTTCACTAAATGGTAGTAACACTAAGTCATTCCATCCTTTCACTAAATGATAGTAACACTAAGTCATTCCATCCTTCACTAAATGGTAGTAACACTAAGTCATTCCATCCTTTCACTAAATGGTAGTAACACTACGTCATTCCATCTTTCACTAAAGCTCCAAAGTAACTTTTTATTGACAGATGCCTCATGTTTTGGATTTTGATGAAAGGAAATCCCATACAGCCTACTGGACAGGACTTTGCTATGGTG
Omy400098491	Ss_lncRNA_2278	93.61	266	16	1	5e-107	CCTTTCCCTGTCATATAGGACCTGTGGATAAACCCAGCCTTGCCCTGTCATATAGGACCTGTGGATAAACCCAGCCTTGCCCTGTCATATAGGACCTGTGGATAAACCCAGCCTTGCCCTGTCATATAGGACCTATGGGGGAATCACAACAGTCCTCGTTTGCTTTGGGACACCAGAGGAATGGCCTCCCTAACTGTGTTCACAACGGTAACATGTGACCCCCACTCAGGATGTTCATAATGAATGGATCCTTGGAACAGCTGATG
Omy400027216	Ss_lncRNA_3974	93.85	260	12	2	1e-104	GAAGCACTGTGCCACCATTCACCTAGCTACCACAGAGAGGAGGAGGGAGTTAAATGAAACTGATGCTGTTCTCACTGTTGGCACTGTGTTTTGGTTGAGGGGGGTTGATAGAGAGAGAGGGGTGAGGATGGCAGAGCTTTGAAGGGGTCTTGAGCAGACAAACACAGTCCTTTATGTCTGTTCAGGCCTCAGAAAGGCATTTACTGTTTAAATCACTTCAATCACTCTCTCGCTGTATTATCTCCTCATCTCAGAACACA
Omy100161647	Ss_lncRNA_4979	82.56	258	38	4	3e-30	AAGCCATATTATACCATATGTGTTCTGATAATTGCGTGCTTTTCTTTATAAATCCTGTTAGTTCATATGCCTTGTGACCGTGATATATAGGCCTAAAGAAGACAGTAAGAAGTCGGTGACAGAATACATTCAACCACACCTTTTGTTTCATCACAAAACTGGAGAGCAACCACTGTCCGGCAAAGTCCACAATGCGTATTGCATGTAACAAACAGTCACATGGCCTACAGCACGGTCAAGCAAGTTAATGTTTCCAAC
Omy500004841	Ss_lncRNA_3066	90.12	253	21	3	1e-76	GAGAGAGGTGTATAAAGGGGATATTGATTGTTGGAAAGAAAGAAAGAGCCTAGGTCAATGCTCTTCTGTTCTGTAAATTTGAGGGATTATCCAGCTCCCCATATACTTCTACAGTCGACAGAGCTCAGCGCAGGTCAGACATTAGGGCCCTAGAGGCCAAACCAGGGTTTAATGGACCTTTCACCCCAGCCCTACCCAGCGGGACCTAAACATACACAGAGTAAAATAATACAATTTCTAAAGAAACTCCAGA
Omy500034393	Ss_lncRNA_5514	87.1	248	32	0	2e-63	GGCCAAAACATATCAGGCCAAAAAATATCAGGCAATGTGACAGGCAATTTTTCCATTGGCAACCAGACCAACACCACCAGTCATTCCGCTTCACCAAAAACTCCCCAAAAAACTGTCGTACCCAGCATCACCATTGCCAACGTTACAGGCGGCAAAGTGCGTCTCTACTACAAGTCAGAGGAGATGGTTCTCAGTGACCTCATCGAGGGAAGTCATCTCAGGAAGGGCGACTCCATTCTCATTCTGGA
Omy400004525	Ss_lncRNA_2325	92.21	244	14	3	2e-85	CTATATCTTCCTCCCACCAGCCTCCTCTGGTGTCTGTACATACTAGATATTCATAGTTGAAACGCCAATTCTTTGAATGGCTGTAGTGTCTTTTTTTAAAAACATTTTATCTTTTTGTTTTCAATTTAGCACAATTATCTTGATGACATGCAAGCACAACGTTTTATTCAATGTCAAAGAAGAATGTTTATTTCATTGACCAGTGTATCGTGAGACTACTGAATTCTACAGGATAAGCCAAATG
Omy400044636	Ss_lncRNA_1271	84.43	244	30	4	3e-39	CAGAGAGCTAGAGAGATAGAGAGAGCTAGAGAGAGAGAGAGAGCTAGAGACAGAGAGAGGACAGAGAGAGAGAGAGACAGAGAGAGAGAGGACAGAGAGAGAGAGAGACGAGAGAGAGACAGAGAGACAGAGAGATAGAGAGAGAGATAGAGAGATAGAGAGAGAGAGCTAGAACGAGAGCGAGAGAGAGAGACAGAGAGAGAGAGAGAGAGATAGAGAGATAGAGAGCTAGAGAGAGAGAGCT
Omy100083795	Ss_lncRNA_689	91.77	243	13	1	6e-90	GTTATCACATTTTATCACAATAAAGGAAAGAATCATATGGGATTTAAAGGATTAATTATATCTTTGATTAATGGAACAATCAAATATTATGGGGAGATAATAGTGTTTCAGGGTGTTTCACCTTCACTATTTTATACACACTGCATTTGTTATTTGTTGATCCTTTTCTGCTACATCTGCTTCTGGACATTTTAATAAAAAGCAGATCTTTAATCATTATATTTCATTGTATTCCTTTTGATA
Omy400020989	Ss_lncRNA_1416	94.09	237	13	1	2e-97	TATTGATACTGATACTGGGTTAACACTATTTATACTGATACTGGGTTAACACTATTGATACTGATACTGGGTTAACCCTGTTTATACTGATACTGGGTTAACACTATTTAAACTGATACTGGGTTAACCCTGTTTATACTGATACTGGGTTTACACTATTATACTGATACTGGGTTAACACTATTTATACTGATACTGGGTTAACCCTATTGATACTGATACTGGGATAACACTATA
Omy500028725	Ss_lncRNA_4683	87.34	229	10	4	9e-59	AAAATAATACAAGTGTTCTCTGCCATGTCACCAACAGGTTGCTCAAAAATGACTCTGCATTGCCTCTCTCTGGGTGCACTTGGGAGTTTTCAGGGGGACAATACCTTTTAGATGTCTAAAATACAGGGAGCTTTACAAGGTAAATAAACCAAGGGTGGAAGAAAAGGGAAAATATGAGTAGGAATAACATACAGTGCAGTCGGAAAGTATTC
Omy400043368	Ss_lncRNA_3779	84.75	223	31	3	4e-36	GGGTTAGGGTTAGGGTTAGGGTTAGGGTTAGGGTTAGGGTTAGGGTTAGGGTTAGGGTTAGGGTTAGGGTTAGGGTTAGGGTTAGGGTTAGGGTTAGGGTTAGGGGTTAGGGTTAGGGTTAGGGTTAGGGTTAGGGTTAGGGTTAGGGTTAGGGTTAGGGTTAGGGTTAGGGTTAGGGTTAGGGTTAGGGTTAGGGTTAGGGTTAGGGTTAGGGTTAGGGTTA
Omy400088833	Ss_lncRNA_2385	89.69	223	19	3	5e-63	CTAGCTAGCAACACTTTTAGCACTCTGTAAACTATATTAATAACAACAATAAAACGCTGAAAGTTACATGTTTCAATAGTCTCACACTCCCTTATAACAATATCTACAGCATTAACCTTGGGATGTTTAATCTATTTCATGTTATGGACTTCTACAAAGGAGTCATTTGCAACACATACCCTTCTCTATGTGTTTTCTCGGACTGAGGAGAACTGGAGCTACA
Omy400009943	Ss_lncRNA_1970	88.13	219	9	4	8e-59	GTGTGTGCATTTGAAAGCTCTCATACCTTCTAAGCACAATTTAAGAGACAAGATGAGGAAAGGATAGAACCCATCCCCTCCCATTGGACCTTATAAATCAACAATGAACCAGCCCCTACACTGCCAACTCCCTAACCCTACACCCTAACCCTTACGCTACACCCTAACCCTAGACCTAGAAGATGACTGTCCACACTCATCAAGTCATACTATA
Omy400006176	Ss_lncRNA_958	83.72	215	28	2	7e-35	CCCATCTATCTCTGAAGACCATCCAGTCCTATCCTTCAGTTACCCTAAACCTCTCCCATCTATCTCTGAAGACCACCCAGTCCTATCCTTCAGTTACCCTAAACCTCTCCCATCTATCTCTGAAGACAACCCCATTTGATTTCTATTTGCCATATATTTTTAACTGTGCTGTTTCACAAAAGTTATTGACTTTTATATTCTCATAGTTGCTGCAG
Omy400018509	Ss_lncRNA_2297	83.02	212	26	3	1e-28	AGCTGTTATTGGTAGAGAGGTTTGGAACTCTCTTTCTTATTGGTCTATTAACTCATTTACCGCCTGGTGATGTCACCAGGCAGGTTAAAACTCCATCCAAACCAAAACAGGCTGAAACTTCTGGCTGTCTTTTCAAACAGCTCTTACATTAGAAAGGGCGTTATCATCATTTTAACAATTTCACAGTATTATTCCAACCCCACAGTGTGGAA
Omy400059723	Ss_lncRNA_5320	97.16	211	6	0	3e-103	CCAAGACATGCTAACCTCTCACCATTACAATAACAGGCGAGGTTAGCATTTCATATCATACCCCCAATACATGCTAACCTCTCACCATTACAATAACAGGGGAGGTTAGCATTTTATATCATACCCCCAAGACATGCTAACCTCTCACCATTACAATAACAGGCGAGGTTAGCATTTCATATCATACCCCCAAGACATGCTAACCTCTCAC
Omy500024074	Ss_lncRNA_3570	94.74	209	4	5	1e-79	TACAAAGTCTTGTTTTATTGAGAAAGCAACGGAAGCTTGTATTTGTGTCTTTAAAAAAAGGGATAAAAGAAATGAAATTAACGAGGATTCCAACATGTTACACACATTTTTCATCACGGGAGAGAGAGGTAAGGAGGAGGGGGGACAAGGGGTTGGAAGAGGGGGATAATTAGGTCTGGGCTCATCTTAAAACCTTCCAGAACGTTCCC
Omy200133306	Ss_lncRNA_210	94.15	205	7	1	4e-85	TGTTTAAGTTGGCTCCAGATAGAATTTGCCCTTAGGTACAGATCTAGGATCAGTTTTCCCTCAACCATTCCTATCCTTAATCATCATTAGGAAGGACAATGCAACAACGTCTCCTCTTCACCCCCTGCTGACATCACCAATTCAAGTCATTATCCAGTCATTAGGTAGAATAGTCTATGTAATATTATGTCAAATAGGGGCTGTT
Omy200196248	Ss_lncRNA_2356	82.84	204	24	2	1e-29	CTATGGATGCAAGGACTGCCCATCCATGGTATCAAAATGATAGTTTTAACCATGTTTTGAGGCTATACAGTGTTTGTTTACATTTATATTGTTTACAAACACGAGTAAAACAAGCTTATACTTGGGGTTTTAATGGGGAATGACAGCTGAACTATGTTCATGAGGCATTTATAAATTGTATTATTCAAGAATCAATGGATATCA
Omy200131031	Ss_lncRNA_3728	83.74	203	11	9	2e-20	GGGCGGCAGGTAGCCTAGTGGTTAGAGACAGGTAGTCTAGTGGTTAGAGGTAGGTAGCCTAGTGGTTAGAGACAGGTAGTCTAGTGGTTAGAGGTAGGTAGCCTAGTGGTTAGAGCAGGTAGCCTAGTGGTTAGAGACAGGTAGTCTAGTGGTTAGAGGTAGGTAGCCTAGTGGTTAGAGG
Omy200105075	Ss_lncRNA_666	90.05	201	19	1	2e-61	CTACAATCTAAAACCTCTTACCTGGGAATATTGAAGACTCATGTTAAAAGGAACCACCAGCTTTTGTATGTTCTCATGTTCTGCGTAAGGAACTTAAACGTCAGCTTTTTCATATGGCATATATTGCACTTTTATTTTCTTCTCCAACACTTTGTTTTTGTATTATTTAAACCAAATTGAACATCTTTCATTATTTATTTA
Omy200120468	Ss_lncRNA_2510	85.57	201	23	2	7e-40	TACATTTTCCTTGACACTCAAAAGTACACGTTACATTTTGAATGGCTAGCAGGACAAGAAAATGGTCCAATTCATGCACTTATCAAGAGAACATCCCTGGTCATCTACTGCCTCTGATCGGACTCACTAAACACAAAAGCTTCTTTTGTAAATTATGTCTGAGTGTTGGAGTTTGCCCTTGGTTATCTGTAAATATATATA
Omy400043358	Ss_lncRNA_3955	83.92	199	27	2	1e-30	TTTGACAATGAAGCCCTTTATCTACTTCCAGTCAGATGAACTCATGGATACCATTATGTCTCTGCATCCAGTATGAAAGAAGTTAGAGGCAGTTTTCCGATCCAAGGCTAACCAGCGTTAGCGCAATAACTGGAAGTCTATGGTATCTACTAGCATACTAGCAGTTACCATAGACGTCCAGCCATTGCGCTAACGCTTG
Omy500064659	Ss_lncRNA_2080	94.87	195	5	2	5e-81	GTGTGTATAGTTTTCGTGACGTCATCTAAACCCATCTATGAAGACTCAACCTCTACATGCAAAAATGAAAGCCCCCTGCACATAGGATCCCAAGCACACATCACTCTTGACCATGTTCCTCTGAGACAAAATGCTATTGGTAGGGGAATATATTTGTATACTGCTTTCCTGAACAAACCAGGTCACCCTAGCAC
Omy400079813	Ss_lncRNA_3859	82.05	195	27	1	6e-26	TTTTGCGCTGTTGATGGTAGGTGCACTTGATTCAGCAGCCCTAGTGCCGGGAAGGCAAAGTGTTTCCATTTTAAACCATTTCATGTGTCTAAAGGTAGAACTCCGCCTACTCGGCAGGCCCAGAGAGCAAATCAAGTGCACCTATAGGCCTACCGCTGCCCAGTCAGATAGCTCAGTTCACCGAGTCTGCACAGT
Omy400052402	Ss_lncRNA_791	89.18	194	21	0	1e-57	AACTGAACTACAGAGGACCATGCTCTACTAACTGAGCTACAGAGGACCATGCTCTACTAACTGAGCTACAGAGGACCATGTTCTACTAACTGAACTACAGAGGACCATGCTCTACTAACTGAGCTACAGAGGACCATGTTCTACTAACTGAACTACAGAGGACCATGCTCTACTAACTGAACTACAGAGGACCA
Omy100135255	Ss_lncRNA_2220	85.42	192	21	6	1e-25	TGTCACGTCCTGACCTTAGTTCCTTTTGTATGTTTCTATTTTAGTTTGGTCAGGGCGTGAGTTGGGGTGAGCATTCTATGTTTTGTTCTTGTGTTTATATTTCTATGTGTTGGGCCTGGTATGGTTCCCAATCAGAGGCAGCTGTCGATCGTTGTCTCTGATTGAGAACCATACTTAGGTAGCCTGTTCCCC
Omy400035373	Ss_lncRNA_2743	82.11	190	23	3	1e-21	TTTGTGTTATTACATACAGCCGGGAATAACTTTTGGGTATCAGAGTGCCGGTAACTCATCAGCATTACCAGTATTACGACCAGGAATACGACTTTCCCAAATTGGATCCTTTAGTCGCACCCCCAGGGCAATTGAACTGGTTCCAAAGGCTGATCCAAAACACCACCGATGGAGAAGAGGTATTCAGAGT
Omy500047762	Ss_lncRNA_3429	86.24	189	22	2	1e-38	TGTGTTCAGATGGCAGTCATTTGCTGACATGGCTACGCTAGTTGTCATAGTAATGATGGTGTGTGCTCAGTGGTGTAGGCTGATTGGTGGTGGTGCTCGTGCTTCCTATCACTCAGAAGCTATGTAGCAAGCTAAGTTGCTAACAATTCCTGACATGGACGTTTCCCAGTTACTTTGAATGCTCAAAAG
Omy500058291	Ss_lncRNA_1855	86.77	189	22	2	2e-40	CCCAGAGGGTCAATACAGCTGCATTCAGACAAAACATGTTTCCACCACCACAAGTATATAAACTCCAATTTAGGCACTCCTCCTTCTCTCAAATCCTTACATACTTTATGGTTCAACAGGAAGACTAAGTAATAGGGTAATAAACCATCATTTCTCCCTTAAGGGGATCTGACCTTACCTCAACCCCTC
Omy400004475	Ss_lncRNA_3390	83.51	188	19	3	3e-27	TTTATTTATCTAGGCAAGTCAGTTAAGAACAAATCCTTTACAGTCATGGCCTAGGAACAGTGGGTTAACTGCCTTGTTCAGGGGCAGAACGACAGATTTGTACCTCAGGGATTCGATCTAGCAACTTTTCAGTTACTAGTCCAATGCTCTAATCACTAGGCTACCTGCTGCCCCATATGGGGAGGATT
Omy400043490	Ss_lncRNA_1009	89.36	188	17	1	6e-55	GTTATCACATTTTATCACAATAAAGGAAAGATTCATATGGGATTTAAAGGATTAATTATATCTTTGATTAATGGAACAATCAAATATTATGGGGAGATAATAGTGTTTCAGGGTGTTTCACCACTATTTTATACACACTGCTTTTGTTATTTGTTGATCCTTTTCTGCTACATCTGCTTCTGGAC
Omy400065240	Ss_lncRNA_2042	82.7	185	29	2	7e-21	ATGTAGGATCTTAATTTGAGCCAGATTGCTACAGCAGTAAAATAATTCTGCAGTAACTGAAAATGTGAATTATTATGTTGATTATAATTCATGGATATATTTTGTATGGATACACTTTACGTTAAGGCAAATCAAGTTTGACGTTTTAAAGTGGAAATTACAAACTTTGGAAGCCTTTTTAAACC
Omy500025729	Ss_lncRNA_2831	94.54	183	5	2	2e-74	CTCCTTGGCATGTCGCCAATCAGGTTTCTTCACAAATTCACTTCCAAGTCTCAACAGGGCACCCCCGGAGCCGAAACTGAACAATTAATATTCAAGGCCTTGACAGTCTTTTGAAAACTACCTCGGAGGTCACGATGTATTCAAGATCTTAATTAGTGTGATGACACCATATATCAAAAACAA
Omy200058704	Ss_lncRNA_5211	86.89	183	15	4	7e-37	GAACCGCTGGTCAGCAACATAATAAACTAAAGCACTGATCATTGGGAACGAGATCAGAATGACTGCTCAGGCTTGAACCATCAATTAAATAATAAATAGGTAGCCACGCCTACAAAACTAAAACAATCCATGTGTTCAAATCAAAAGGCGTGATTAACATGACATCAATAACACAGCCACATC
Omy400043787	Ss_lncRNA_5193	95.08	183	9	0	1e-79	TTGGTAATGGTGAGAGGTTAGCATGTTTTGTTGTAGTCTCTGTTATTGGTAATGGTGAGAGGTTAGCATGTTTTGTTGTAGCCTCTGTTATTGGTAATGGTGAGAGTTTAGTATGTTTTGTTCTAGCCTCTGTTATTGGTAATGGTGAGAGGTTAGCATGTTTTGTTGTATCCTCTGTTATTG
Omy500064779	Ss_lncRNA_1280	90.96	177	16	0	2e-59	TATCAATATCATCGATATCAATATTCTCTGCAAAAAATAAATGAATCCCTCATTTACCACAAAGCCCCACCTAAAATAACCATGAAAACACCAATGTTTAAAAGGTATCGTTCACTTAGACATTCAATATAAAAACTACTTTTGCCAGAATCCCCATATTATATACAGGATACCCCA
Omy400087649	Ss_lncRNA_4713	86.44	177	19	4	2e-30	GGGTCGAGCCTTCGAACGCTGATTGGCTGAAAGCCGTGGTATATCAGACCGTATACCACGGGTATGATAAACATTCATTTTGACTGTTGTAATTACGTTGGTAACCAGTTTAGAATATAGCAATAAGGCACCTCGGGGTGTTTGTGATACATGGCCATTATACCATGGCTAAGGGCC
Omy400059267	Ss_lncRNA_5264	85.71	175	7	6	8e-29	CTCTAACCACTAGGCTACCGGCCTCTAACCACTAGGCTACCGGCCTCTAACCACTAGGCTACCGGCCTCTAACCACTAGGCTACCGGCCTCTAACCACTAGGCTACCGGCCTCTAACCACTAGGCTACCGGCCTCTAACCACTAGGCTACCGGCCTCTAACCACTAG
Omy200091779	Ss_lncRNA_4097	84.48	174	15	3	8e-29	AAAAGTACTCATTGCATTTTGAATGCTTAGCAGGACAGAACAATTCCCACACTCATCAAAAGAACATCCCTGGTCATCCCTACTGCCCCTGATCTGGCAGACTCACTAAACACACATGCTTTGTTTGTAAATGATGTCTGTCTTGGAGTGTGACCCTGGTTATCCAGAAAAAAA
Omy500069565	Ss_lncRNA_5532	82.46	171	24	2	2e-19	ATCATATTGAAGTTAACTTGGGAGTCATGTGATATGTTGTGTGGTCGTCCCACTACAACTCGGAAAACATGCAGTTTATTAAGCTATAGATTGAATAAGTTATCATAAACTTCACAGGGTGGTGAAAGTGCAAGGAGATGAGCTTAATGCTCCATTCCAATAAATATTCTC
Omy100165236	Ss_lncRNA_2402	85.38	171	16	5	7e-24	AAACTCATTCCACCGCGGGCCGAGTGTCTGCGGGGTTTTCCCCTCCTCCCTCGTACTTGATTGATGAATTAAGGTCACTAATTAGTAATGAACTCCCCTCACCTGGGTTGTCTGGGTCTTAGTTTAAAAAGGAAAAACCAGAAGACACTAGGACCTCCGTGGAATGAGTTT
Omy400083110	Ss_lncRNA_5448	82.46	171	17	3	4e-20	TCCAACCCTGTTCCTGGAGAGTTACCATCCTGTAGGGTTTCACTCCAACCATAATCTAGCACACCTGATTCTAATAATTGATAAGCTGAATCAGGTCAGTTAAAACTGGGGTTGGAACAAAAACCTACAGGAGGGTAGCTCTCCAGGAACAGGGTTGGAGAGATCTAATTT
Omy400037258	Ss_lncRNA_3572	83.53	170	23	4	4e-17	GTATTGTGACGTGGAATCTATGTGGAAAAATACATTGCATATGAAAAAAGTCATAAACTTAAACTGTTGTTGTGAGGGTAAGATTTCACCCACAGGATTATGCCACCTTGGTAACCAATGTTTAGCATAAACAAACCTTGTATAAAATATGTTGAATTTTGTACCTTTGA
Omy400022717	Ss_lncRNA_2320	83.43	169	27	1	5e-23	GGTTTTCGCTCCAACCCCTGTTGAAACCAACCTGATTAATCTTATCAACAAGCTAATTATTAGAATCAGGTGTGCTAGATTAGAGTTGGAGTGAAACCCTACAGGACGGTAGCTCTCCATGAACAGCGTTGGAGTGAAAACCTACAGGAGGGTAGCTCTCCAAGAACAG
Omy400134512	Ss_lncRNA_1587	84.02	169	21	1	1e-27	GTCTTAAAGAGCAACAGCCCCTAAAAAAACGTATCATTTAGAAAACAGCATATGTGGCATCAGAATGAGTCAGAAACATTTATTATACTGTCAAAATTGACTACGAAGTGTAAATAGGATCATTTTGGTCATAAAGTCAGCCTTGTCTAAAACAGAGTTTTGTAAGTGT
Omy400170455	Ss_lncRNA_1972	83.93	168	22	2	4e-24	AAAAACTGAAAGTATGCATCTTAGAAATAGTTTTCGCATCCAAACTTTGTCTGAACTCGGAATCAAATAGACGTCCCAAAAAATAAGACGGTCGCTGTGGTAGAACGTTTATTTTGATTGCCGATTTTGTTCGTTTATCAAAATCCCGTCAAGTGGCCTGATTTTCAG
Omy500088655	Ss_lncRNA_790	81.25	160	30	0	1e-15	TTTAAATGGTTTCTCTGTCCAGATCTGTCTACACTTGTAAGATATCCAGACACAATGCGTGTCCGACTCCCTCCGGAGGTGGGCAGGATGATCCGATCACAATCAGATCACAATGTGTCTTTTGTTTGTCCACACCTGTCTAAAAATGTGGGCACAATCA
Omy400035709	Ss_lncRNA_5017	88.13	160	9	3	1e-38	CCGATACCGATTATTGGAGGACCAAAAAAGACGATACCGATTTAATCGTCCAATTTTTTTTTACATTTTTTATTTTTATTTGTAACAATGACAATTACAACAATACTGAATGAACACTTATTTTAACTTTATATAATACATCAATAAAATCAATTTAGC
Omy500037167	Ss_lncRNA_5421	85.35	157	17	4	6e-22	TTGGCGATGGAAGAGAACAGAACAAAGTTAGTAAATGTTATATACACCATGTCATGTATGGAATTAGCTGTGTTTTTTTTGTGGCATAATTGGTGCCATCATGGGCAGAGTAATTTCGCCAAAATGTCAATGTTAAAAATATGGGGATGTCATCACA
Omy200079390	Ss_lncRNA_2125	85.99	157	11	3	2e-30	ACATCATTGGTGCCAGGGGAGCAGTTGTTGTGGGGGTTAACTGCCTTGCTCAAGGGCAGAACAGCAGATGTTTCCACCTTGCCGGCTCAGGGATTCAAACAAGCAACCTTTCAGTTACTGTCCCAAACTCTAACCTCTAGGCTACCTGCCACCCCAG
Omy400039939	Ss_lncRNA_532	89.81	157	13	1	9e-46	TACAAAATAAATATATGACTAAAAACACATCACAACAAGAGAGACAACACAACACTACATAAAGAGAGACTTAAGACAACAGCGTAGCAAAGCAGCAACACATGAAAACACAGGATGGTAGCAACACAACATGACAACAACATGGTAGCAACACAAC
Omy100217413	Ss_lncRNA_534	82.69	156	23	2	2e-16	GTGGCTGTTATGAAAGTGAGCTGTGGTTGGGGGTGATCATGGGTGTATTCCTTTCACCGATTCTGTAAAAATTAATCTTAAACGGAAGCAAACGGAACAGAGTGCTGATAAACATACCTGAACTTGTCCAATAGAAACTCTTGTTTGCAACTGTTT
Omy400160865	Ss_lncRNA_2075	83.66	153	18	4	3e-15	TTTCTCAAATCCTGTTTTTGCTTTGTCATTATGGGGTATTGTGTTTAGGTTGCTGAGGAAAAATTTTTTATTTAATACATTTTAGAATAAAGCTGTAACGTAACAATGTGAAAGTCAAGGGGTCTGAATACTTTCTGAAGGCATTGTACATGG
Omy500054629	Ss_lncRNA_2916	88.82	152	15	2	3e-37	ACTGCTGCTACTTGCTGTTTATTATCTATGCATAGTGACTTTACCCCTAGCTACATGTAAAAATGACCTCGACTAACCAGTACCCACGCACATTGACTCGGTACCGGTACCCCCTGTATATAGCCTCATTATTGTTATTTTATTGTGTTATT
Omy400035977	Ss_lncRNA_5189	83.89	149	9	2	8e-26	AGGACAGAGATACCAGTCACCATACAGCTGGGAGAGGTAGAGGAGGACAGGACAGAGATACCAGTCACCATACAGCTGGGAGAGGTAGAGGAGGAGGACAGGACAGAGATACCAGTCACCATACAGCTGGGAGAGGTAGAGGAGGACAG
Omy200143010	Ss_lncRNA_1667	81.76	148	17	2	2e-15	TAAAATATATTTAGATTCGTTCAACACTTTTTTGTTGTTGGTTTCTACGTGATTCTAACTGTGTTATTTCATAGTTTTGATGTGTTCACTGTTATTCTACACTATTATTCTAAAATAAAGAAAAACCCTTGATTGAGTAGGTGTGACC
Omy400025965	Ss_lncRNA_3791	87.84	148	13	2	6e-34	GGTTTTATTATCTGTTTCATTCCAGGAGTTGTCCATTCAACATAGCCTTTTGACTGTAAGACGATAAGCATCTGGTCATGTATATACAGATATCTGATAGTATTTGCTGTTGATCACGTCATTTTACTGTTGGGAAAGTGTGTCAGTC
Omy400049115	Ss_lncRNA_4523	86.49	148	16	3	2e-25	GAGCGTTGGGCCAGAAACCGAAAGTCTCTGGTTTGAATCCCCAAGCTGACTAGGTGAAAAATCTGTCTGTGCCCTTGAGCAAGGCACATAACCCTAATTGCTCCTGTAAGTCTCTCTGGATAAGAGCGTCTTGCTAAATGACTAAATT
Omy100042384	Ss_lncRNA_3274	89.12	147	11	2	2e-37	TAATTTTTATTTTACCTTTATTTAACTAGGCAAGTCAGTTAAGAACAAATTCCTATTTTCAATGACGGCCTAGGAACAGTGGGTTAACTGCCTGTTCAGGGGCAGAACGACATATTTGTACCATGTCAGCTCGGGGGGTCGAACGTT
Omy200069181	Ss_lncRNA_3543	87.07	147	18	1	7e-32	TTTTCCGCAGCAACCAGTAATCCGGGTCAACAGCATCAATGTAACAGTATAATTTTTAAACCGTCCCCTCGCCCATACCCGGGCGCGAACCAGGGACCTTCTGCACACATCAACAACTGACGCCTACGAAGCGTCGTTACCCATCGC
Omy500040749	Ss_lncRNA_397	84.03	144	14	2	9e-22	GTTCTGCCTACAACAAAAATCTCTTGCATAGTTAGTTTTGCATTCTAAGTCTTGCATAGTTTGTTTAGTTTCGGTACGTTGCATTGAAAGTGGCTAATATTGCGTTGATTCGATCGCAATTTCCACAGTGAAGGGAAACGTTGA
Omy500090613	Ss_lncRNA_4583	83.33	144	21	2	4e-16	CCTCTCCCATCTCCGCCTTGGTTTTTAGGATCATACAAACCCACGTGAGTGATTGAAAGATGAAGCAGGTCCACACTCCAGCCTAGTTGATGGAGGTCATGAGCCTTAATGCCGGTTGTCAACAGTCATATAAAATCCAAAGAG
Omy200124799	Ss_lncRNA_1091	89.58	144	10	2	2e-38	CACATTCTTAAAATAAAGCGGTGATCCTAACTGACCTAAGACAAGGATTTTTTGCTTGGATTAAATGTCAGGAATTGTGAAAAAAACTGGGTTTAATAAATTGATTTGGCTAAGGTGTATGTAAACTTCCAACTTCAAGTGTAG
Omy400097377	Ss_lncRNA_785	81.94	144	25	1	2e-12	AGAGAGAGAGAGACATTGAGAGAGAGAGAGCGGCATTGAGAGAGAGAGAGACATTGAGTGAGAGAGAGAGACATTGAGTGAGAGAGAGAGACATTGAGAGAGACATTAAAGAGCGAGAGAGAGACATTGAGAGAGAGCGAGAGA
Omy400103452	Ss_lncRNA_1716	88.81	143	14	2	1e-33	AGTAACCGAAAGGTTGCTTGATCCAATCCCCGAGCTGACGAGGTAAAAATCTGTCGTTCTGCCCCTGAACAAGGCAGTTCTCCGGTGATCTGTCATTGTAAATAATAATTTGTTCTTAACTGACTTGCCTAGTTAAATAAAAT
Omy400148341	Ss_lncRNA_2546	88.11	143	10	4	7e-29	TGTAACAGATGTGAAACGGCTAGCTTAGTTAGCGTGGGCGCTAAATAGCGTTTCAATCAGTGACGTCACTTGCTCTGAGCCCTTGAAGTAGTAGTTCCCCTTGCTCTGCAAGGGCCGCGGCTTTTGTGGCGCGATGGGTGACT
Omy400056212	Ss_lncRNA_4234	85.71	140	20	0	8e-27	GCTGGAACAGAAACCTGCTCAGCCAGTAGATAGATCTCTGGCAGCAAGGTTGGCCATGCATGTTCTATATCTATGTATTGTTACTCTAACAGTATTGTTGTAATCCTACAACCAAATCTAACTGTAAACCAATAGCATAT
Omy500011677	Ss_lncRNA_2698	91.3	138	12	0	2e-45	TTAGTAGTAAAACAAATTGTCCACCCAGGACCAAGTTTATAAAACCCTGATTGAGCAGACACTCCCATCGAGAGCTACCCACAGCTTGTGGATTCATCTTAAGATAGCCAGGCGAGACAACAACACATCAGTTGTATC
Omy500091175	Ss_lncRNA_5300	100	136	0	0	5e-73	CCTCCCCACTCATATCATACTGCAACACACAGTCTTCTGTAAAAGGTTGTGGGTAGGGTACATTAATAGCAACACTGCAGTGCCGTTGCTTTAGCAACATGACCTCATCACAGGAAGTGCTCTAGTAGGAGGGGCT
Omy400065828	Ss_lncRNA_1147	82.35	136	22	1	5e-14	GAGAGAGAGAGACAGAGAGAGAGACAGAAAGAGAGAGACAGAGATATATAGAGTGTGACAGAGAGAGAGACAGATAGATAGATAGATAGATAGGGATAGAGATACATATATATAGAGAGAGAGAGACAGAGAGAAG
Omy500010869	Ss_lncRNA_675	88.15	135	11	1	4e-34	TTACAAAAAATGTATCAACCCCTACAAAATGTAAATTAATTATAATCCAGATAATAATTCACATTTCCTGTTGCTGCAAGATTATTTTCCTGCTGTAGCAAACTAGCTCAAATTAAGATCCTACATCTGTCTCTG
Omy400013782	Ss_lncRNA_4961	88.06	134	12	4	5e-24	CACACTGGACTCTACCCAACACACTGGACTCTACCCAACACACTAGACTCTACCCACACACTGGACTCTACCCACACACTGGACTCTACCCAACACACTAGACTCTACCCAACACACTGGACTCTACCCACACA
Omy400025683	Ss_lncRNA_1673	85.07	134	9	4	2e-18	GAGAGACAGAGACAGAGAGAGAGAGAGAGAGAGAGAGATACAGAGACAGAGACAGAGACAGAGACAGAGAGAGACAGAGACAGAGACAGAGAGAGAGACAGAGACAGAGACAGAGACGAGAGACAGA
Omy400020292	Ss_lncRNA_5419	85.71	133	12	2	9e-24	CAGGCTGCATGACATCCGGCCGTGATTGGGAGTGCCGTAGGGCGGCGCACCATTGTCCCAGCGTCGTCCGGGTTTGGACGGGGTTCGGCCGTCATTGTAAATAAGAATTTGTTCTTAACTGACTTGCAATATG
Omy400053882	Ss_lncRNA_3219	88.72	133	14	1	2e-32	ACCCATCTTTTAACCTAAATCCAATGTCATCGTGACATTTTTAGTTAATTTCACATTGGATTCATGTTAGTTGACAACTCAACCAAATATAAATCAAAACTAGATGTTGAACTGACGTCTGTGCCCAGTGGGT
Omy200094144	Ss_lncRNA_5238	87.79	131	12	1	7e-31	AGTAGGGGAGTGTGGGGTAAGTTGAGACATTTTTTACATTCAGCATCACTCTGTCAAGGAAAATATAGTATTCTTTCTAACAAAGAGATCTACCTATATTTCAGGATGTGGTGTATCCCTGGAAATAAATC
Omy400016896	Ss_lncRNA_2998	87.79	131	7	2	7e-31	ACCCTATTCCCTATGTAGTGCACTACTTTAGACCAGAGCCCTATAGAACCCTATTCCCTATATAGTGCACTACTTTAGACCAGAGCCCTATGGCACCCTATTCCCTATATAGTGCACTACTTTTGACCAAC
Omy500026740	Ss_lncRNA_175	83.85	130	11	4	2e-13	GTCTCTCTTTATGTAGTGTTGTGTCTCTCTTGTTGTGTGTTTTGTCCTATATTTATATTGTATTTATTTATTTATTTCAATCCCAGGCCCCCGTCCCCACAGGAGGCCGTTTGCCTCTTGGT
Omy500056059	Ss_lncRNA_2512	90.77	130	10	2	1e-35	TACACCAACATACCACCAATCATTACAGACATCATAGCTTCATTAAAGGACGGGGTACCTGTGATTGGGCAATTCTAATAAATGTACATTAGGCACCAAATTGAGGAAAACAGACTAAAACAGGGAGGAG
Omy400070793	Ss_lncRNA_3722	86.82	129	15	1	4e-26	AAACCAGCCAGGTCCCCCGTGATACAAGTCAGTATTCAATGTCCATCCATGTCTGAGGATGTTGGGAAATGAAGTGGAAACCGGCCACTAGGGGCAACAGTGAGCGCTGTTACCTTCAAGTAGGTTTCG
Omy300070880	Ss_lncRNA_3109	86.72	128	17	0	2e-27	GTGACCAACAGATGCATATCTGTATTCCCAGTGATGTGAAATCCATAGATTAGGGCCTGAAAAATGTATTTCAATTGACTGATTTCCTTCCATGAATTATAACTCAGTAAAATCCTTGCAATTGTTGC
Omy400001113	Ss_lncRNA_4661	89.76	127	13	0	2e-36	TGAACTGATCTGAACATGTTTAGGCTGGTCATCTATGATATATAGGCTATAGCTGAGGTATAGACCTTGATCTACATATCACTAACAAACTACTATTATACTTTATAACCTAGCCTACTTTACATAA
Omy200066425	Ss_lncRNA_5442	91.2	125	8	3	1e-32	TTGTTCCAAGAAATGAGTGCCTTTTGCATCCCTTTGATATTTTGAAGTAGAAATTGTGCACCAATATTGAATGTGAAAAGCCTGTTATATTCAATGAAGTGCCCTTTAATATAGACCACATGGAG
Omy300078027	Ss_lncRNA_3019	87.2	125	10	3	1e-22	TTGATGAGCATGAACTATGTAAACCATATGCCACGGCCGTCTGTCACCAGATCTCAACCCAATTGAACACTTGTGGCAGATTCTGGATCAGGTGCCTGAGACAGCGTTTTCCACCACCATTGAAA
Omy400139795	Ss_lncRNA_4351	85.6	125	8	3	4e-20	ATTGGCCATGCTGTCAATCCAGCATGACTTCTGCCCATTCAAAACAACTGGAAACTGGGAAATCTCAGACTTCAGTGAATTCTAGACAACTGGGATCTCGGGGGAAAAAAACTAGCTATTTTTGA
Omy400083867	Ss_lncRNA_3294	91.87	123	6	1	5e-40	TCAAAGTCAAAAAGAGATTCAGTTCAACCAAAAATGTCCTTTAAATCCAGGATTCCCAAGATTCAGTTCAGTTCTTTCCCAAAAAAGGTAAATCCACAAAAAATATAAATTATATTCCAATAG
Omy200116633	Ss_lncRNA_3187	87.7	122	12	2	1e-24	TATATACACTACCGTTCAAAAGTCTGGGGTCACTTTTATAAATGTCTTTTTTTTTTAAAGATAAGCACATTTTTTGTTGTCCATTTAAAATAACATTAAATTGATCAGAAATACACTGTAGA
Omy100141015	Ss_lncRNA_1852	85.12	121	16	2	5e-16	TCGGAAAGTTTTCAGACCTCGTGACTTTTTCCACATTTTGTTACGTTACAACCTTATTCTGAATTGGATTAGATTGTTTTTTCCCTATCATCAATCAACACACAATACCCCCATAATGACA
Omy100095057	Ss_lncRNA_4486	87.5	120	10	2	3e-24	CTGAAAGGTTGCTAGATCAAATCCCCTGAGCTGACAAGGTAAAGATCTGTCATTCTGCCCATAAACAAGGCAGTTTACCCACTGTTCCTAGGCCGTCATTGTAAATAAGAATTTGTCAAA
Omy200133480	Ss_lncRNA_128	86.67	120	16	0	5e-25	TAAAGCTAATATTGGTGATTTACCACCACCTGTAGTGTTAGAGTCCTGAACCAACTCTTGTGTCATTCATCTATTGTGGCCTCTACATGGCAGTAATATAGCTTTTAGCCATTTACAAAC
Omy400025747	Ss_lncRNA_3794	84.03	119	17	1	5e-15	ATTTTATCACTGGCCAGCACATAACACCCCATAATGTCAAAGTGGAATTGTTATTTTTTACAAATTAACTAAAAATTTAAAGCTGAAATGTCCAGAGTCAATAAGAATTCAACCCCTTT
Omy500025431	Ss_lncRNA_1405	83.9	118	13	2	5e-14	GGTTCACCAGTTGTTGATGCATCTTTGACGGTTGTAGTGGGTTCACCAGTTGTTGATGCATCTTTGATGGTTGTAGTGGTTGCAGTTGTAGGATTCATTGTAATGACCACTATTGTTC
Omy500077286	Ss_lncRNA_4306	86.44	118	15	1	4e-21	TAGTCCAAAGTTTAGTGTTTGGTCCCATATTCCTAGCACGCAATGACCACATCGTGCTTGTGACTCTACAAACTTGTTGGATGCATTTGCTGTTTGTTTTAGTAGTGTTTCGGATTAT
Omy100094184	Ss_lncRNA_2259	86.32	117	7	3	2e-19	TAACTGCCTGTTCAGGGGCAGAATGACAGATTTGTCAGCTCGGGGATATGAACTTGCAACCTTTTGGTTACTAGTCCAATGCTCTAACCACTAGGCTACCCTGCCGCCGACTTAGCT
Omy400000014	Ss_lncRNA_3352	85.47	117	14	2	2e-16	ACACAGCTCAGACAAATCTCTGAGCCACAAGTAAAATCAACCCCTAAAAGTTTCTCCGCTGATAATCAGGACAGTTTGAGGTACCGCAAAGGAAAGATTGTGATGACGCTCATTGAC
Omy400084899	Ss_lncRNA_4117	85.34	116	13	1	2e-19	TTAAAGTAACATTTTCGGAGGAATCGTTAAGGTGACCTCATTGACAGAAGTGTGTTAATGTAGCTGTTACAGAGTTTTTTTAGACACCAACTGAGGGACTGATCATCTTGAGGGGG
Omy300049419	Ss_lncRNA_1782	94.74	114	4	1	2e-43	ATCCCCAGTTTACAATTGGCTCATTCATCCCCCCCTCCTCTCCCCTGTAACTATTCCCCAGGTCGTTGCTGCAAATGAGAACGTGTTCTCAGTCAACTTACCTGGTAAAATAAC
Omy400056424	Ss_lncRNA_5199	86.84	114	15	0	6e-24	CGGTTCATAACAGCGCGGTTATCTGCTTTAATGTCCGAGGAGGGGTGCTTAAGTGTGGGTGCCCTGGTTCACCTGGTATGCGAGGTTGTGGAGGTGGGGGGGGTCCCCTGCTGG
Omy500089303	Ss_lncRNA_932	83.19	113	11	2	2e-12	ATACACTGAGTGTACAAAACATGAACACCTGCTTTATCCATGACAGACTGACCACGTGAAAGCTACAGTATGATGAGTTATTGATGTCACTTGTTAAATCCACTTCAATC
Omy400073890	Ss_lncRNA_3532	86.73	113	13	1	3e-21	TGGGGCTGCAGGTAGCCTAGTGGTTAGAGCATTGGTCCGGTTACCGAAAGGTTGCTGGATCGAATCCCTGAGCTGACAAGGTACAAATCTGTCATTATCCCCCTTAACAAGGC
Omy100125727	Ss_lncRNA_5589	86.49	111	13	2	4e-17	TATACATTGAGTATACCAAACATTAGGAACACCTTCCTAATATTGAGTTGTCCTCCCCTTTTGCCATTAGAACAGCCGAAATTCGTTGGGAATGGACTCTACAAGGTGTCG
Omy500070695	Ss_lncRNA_3885	98.18	110	1	1	2e-50	CTGACTTAGGGCTGAAGTTTCTCCTTATTTAATACTTTGGTTTAAAATACAGTGAGTGGTAGGTGAAGACAAACACTACTACAGCTGTCAAACTACTGCTTAAACTGCAA
Omy500079468	Ss_lncRNA_2992	86.36	110	15	0	4e-21	TGGCAGATAGCCTAGTGGTTAAGCGCATTGGGCCAGTAACTGAAAGGTTGCTGGTTTGAATCCCCGAGACAACTACGATAAAAATCTGTCAATGTGCCCTTGAGCAAGGC
Omy500039130	Ss_lncRNA_440	85.19	108	13	1	5e-17	AATGAAGTAGAAAAAGCTTATATTTGGGGTTATGATGGGGTACGACAGTTCAACTAAGCTCATTAAGCATTTCTAAGGTATATTCAAGAATCAATGAGTACATATCAA
Omy200114856	Ss_lncRNA_1226	90.74	108	10	0	8e-32	ATACAGTGGTTGTTTACATTGACTTTGTTTACAAACATTGGAGTAAAACAGGTTTATATTTGGGATTCTGATGGGGTACGACAGTTGAACTAAGCTCATAAGGCATTT
Omy100115727	Ss_lncRNA_4487	89.72	107	8	2	9e-25	TTCTGATCAATTTCATGTTATTTTAATGGACAAAAAAAATAGCTTTTCTTTCAAAAACAACGACATTTCTAAGTGACCCCAAACTTTTGAAAGGCAGTGTATATCTT
Omy200135324	Ss_lncRNA_4934	89.62	106	10	1	6e-26	CTCTCTCTCTCTCTCTCTCCCTCCTCTCTACCGCACCTGCTGTCTCGACCTCTGAATGCTCGGCTATGAAAAGCCCACTGACATTTACTCCTGAGGTGCTGACCTC
Omy500010107	Ss_lncRNA_3837	92.38	105	7	1	4e-33	CGCTATTGTCCGGTTGAAATATTATCAATTATTAAGACAATAGACAACCTGAGGATTCATTTTAACATCGTTTGACATGTTTCTACAAACTTTAGCGGTACTATG
Omy500014068	Ss_lncRNA_3987	92.38	105	7	1	4e-33	ATTTTATTGAGGGAGTTAACTGTGTACAAAACCGGATGAATAGTTCGGTATCCTTTTTCGCTATACATGGAATACAAATCATAGCTGCAGTATCCCTTTGACCAC
Omy500052829	Ss_lncRNA_3332	83.81	105	15	1	4e-12	AAGTAACTGTCTAGTGAAAATCTGACTTTTAAAAGTTCACATTCTGTTAACTCACAACCAAGTAATGTTGTTGACTTATCCTATATTCGTATGTGTGGTCAAAGC
Omy400070168	Ss_lncRNA_304	87.62	105	10	2	1e-18	CAGGGGCAGAACGACATTTTTACCTTGTCAGCTTGGGGATTCGATCTTGCAATCTTCCGGTTACTGGCCCAATGCGCTTACCACTAGGCTACCTGCCGCCCCGGT
Omy400081738	Ss_lncRNA_2176	90.29	103	6	2	3e-25	CTCTCTCCTCGCCTCCTTCTCAAAACCCATTGGATGAGAAAGCCAGATGTCCCTCCCCTCTGACATTCTCCTCCAATGGGTTTTGAGAAGGAGGCGAGGAGAG
Omy500011065	Ss_lncRNA_5494	90.2	102	10	0	8e-29	ACGGCCTCAGCAGAAGTCGGGGCAAGAACGGCCTCAGCAGAAGTCAGGGCAAGAACGGCCTCAGCAGAAGTCAGGGCAAGAACGACCTCAGCAGAAGTCAGG
Omy200232601	Ss_lncRNA_4325	85.29	102	11	1	7e-16	GTTTTTTCATCAGAAATGATTACTTATGGGTTTCTTCATGTGTGCGTAAAATATTACTGTTCTCTGATTTTTAATTCATAGATTTTAGATTTGTATGATTGT
Omy400077288	Ss_lncRNA_2314	89.9	99	9	1	4e-24	TCACACTTAAGCATATTGCACACGTTAACAGGTTGCAGACCAATTCCTGTTGAGGGAGAAGATTTGAGGACAATCTCCTGTAAAGCCTGTCCCTATAAA
Omy300022133	Ss_lncRNA_5055	88.78	98	11	0	6e-24	TACAGTACACACTTTTATTTGTTGTTGTCCTAGGCTACCTGTATACAATGCTTGCTCGCTAACCTAACTTCCATTCATGGGCAACGTTAGCTAGTTAA
Omy100152391	Ss_lncRNA_5483	89.69	97	10	0	5e-25	GGCGCAAAATTGGTCCACCATCGTCCGGGTTTGGCCAGGGTAGAACGTCATTGTAAATAAGAATTTGTTCTTAACTAACTTGCCTAGTTAAATAAAG
Omy500054796	Ss_lncRNA_5629	94.79	96	5	0	3e-37	GATGTACAGTTGAAGTCGGAGGTTTACATACACCTTAGCCAAATACATTTAAACTCAGTTTTTCACAATTCCTGACATTTGATCCTAGTAATAATT
Omy400092195	Ss_lncRNA_4568	87.5	96	12	0	5e-20	GGACACAGAGACATAAAACTGGTATCCAGGAGTTCATCTGACTCTGGGGAAGTAGATAAAGGGCCTCACTGCCACAATCCCGAAGTATCCCTTCAA
Omy500013356	Ss_lncRNA_2393	86.32	95	9	1	2e-16	TTTGATGCTCTGATTGGTTCGAGGTGATCCAATCGCTGATCACTTTTGTACAACATCCCTCATTATGACGTCACCACAAACAACTTAAACGTTTG
Omy200166928	Ss_lncRNA_4708	86.32	95	13	0	5e-17	GAAAGTATTAAAACCCCTTTACTTTTCCCACATTTTGTTATGTTACAGCCTTATTCTAAAATGGATTCAATAAAACAATTTACTCATCAATCTAC
Omy500091925	Ss_lncRNA_4012	85.11	94	14	0	3e-14	ACAGCCATGTGCACATTGTTGAGCATATAATATGAAGAAATAATACTTAATCAACATTTTAAGCTAAACGGTCTGATCTGTTGTATCAGCCTCA
Omy500048753	Ss_lncRNA_1288	91.01	89	8	0	7e-26	TGTTTTGTCATACCTATGGTATATGGTCTGATATACCATGGCTTTCTGCCAATCAGTATTCAGGGTTCGAAGCACCCAGTTTATAATTC
Omy400048050	Ss_lncRNA_2411	87.64	89	11	0	7e-18	CCTAATCTAGCGCACCTGATTCTAATAATTAGCTGGTTGATGAGCGGAACCAGGTTAGTTCCAACTGGGTTTGGATTGAAAACCTACAG
Omy100067542	Ss_lncRNA_578	86.36	88	10	1	1e-13	TCAGACAACCTCGGTGCATATAGTTGATTTGATTAAAACACATAGGATGTATCGATATATGGAAAAATACACTTTTTACAATTTCGAC
Omy400016065	Ss_lncRNA_5525	85.88	85	6	1	3e-14	GATTAATCGGTATCAGCTTTTTTTGGTCCTCCAATAATCAGTATCGGTATAGAAGTTGAAAAATCCTAATTGGTCGACCTCTAGT
Omy400004558	Ss_lncRNA_2933	86.9	84	9	1	3e-13	AAGGATGGAGGCGGATGGAGGGAGGGATGGATAGAGGGATGGATGGATGGAGGGAGGGATGGATAGAGGGATGGATGGATGGAT
Omy400057180	Ss_lncRNA_846	91.67	84	7	0	9e-25	GTTAGGTTCTAAACAAACAGAGTAAAAACTCAAACAGACGACTAGAAAAATCTCATACCAAGTTCATTCAACCCACTGGGTGCT
Omy400079856	Ss_lncRNA_1732	96.39	83	3	0	7e-34	CAACAAACTTACCTGAGACTCCCTGTCTCTGCCAGTCTGTCCCTGCATATCTGTCCCCAGTTCTGCTGTCTGTGTGCCATCTG
Omy500001747	Ss_lncRNA_2497	90.24	82	6	1	6e-20	AGTGTACAAACCATTAGGAATAACTTCTTTCCATGACAGACTGACCAGGTGAAAGCTATGATCCCTTATTAATGACACTTTA
Omy200142397	Ss_lncRNA_4017	86.59	82	11	0	1e-13	GGTACTTGGCCTATCCACAGAGGATACTTGAGAAGACTCATGCGACCATAGGCCTACTGGTAAAATGCACATGAGGGGGTAC
Omy100113416	Ss_lncRNA_1206	95.06	81	4	0	1e-30	TAATGGTGGTTGCAGTCACTCCTTTTAGATTTCTTCCAAGGTTCTAGAAAGAGAAACTAATTCTGAACTTGTTATTAAAAT
Omy400036710	Ss_lncRNA_3691	90.12	81	8	0	4e-21	TTTGTATTTATTATGGATCCCCAATAGCTGCTGCCAAAGCAACAGCTACTCTTTCTGCAGTCCAGCAAAATTAAGGCAGTT
Omy500064345	Ss_lncRNA_1824	88.75	80	9	0	4e-18	ACTGATTTCCTCATTTGAACTGTAACTCAATAAAATCTTTGAAATTGTTGCATGTTGTGTCTATATTTTTGTTCACTGTA
Omy400055417	Ss_lncRNA_4181	91.14	79	7	0	7e-22	TTATTGGCATGGGAATCATATGTTTACATTGGCAAAGCAAATTAAGTAGATAATAAACAAAAGTGAAATAAACAATAAA
Omy200092854	Ss_lncRNA_376	92.21	77	5	1	7e-21	TACATTGCATTCAGAAAGTATTCAGCCCCTTGACTTTTTCCACATTTTGTTGTGTTACAGCCTGAATTTAAAATGGT
Omy400045580	Ss_lncRNA_539	88	75	6	1	1e-13	ACTGCAGCAACTACTACGACAACCACAACTGCACCTACTGCTACAACCACAACTGCAGATCCTACTACAACATTA
Omy200065595	Ss_lncRNA_3317	94.59	74	3	1	2e-23	AATCGGTATCGGCTTTTTTGGTCCCCCAATAATCGGTATCGGCGTTGAAAAATCATAATCGGTCGACCTCTAAT
Omy400079982	Ss_lncRNA_3301	87.84	74	9	0	1e-13	CTCAATTAGTTCATACCCCTGCACATCGACTCGGTACTGGGACCACGTGTATATATCTACGTTATCATTACTCA
Omy100122540	Ss_lncRNA_4639	89.04	73	8	0	6e-16	TTTACTAACGCTGTAAATATATACTTTAAAGCAGTATCCTAATCCATAGGATGCAGTGATCACAATATAATAG
Omy400005364	Ss_lncRNA_2968	87.67	73	5	1	1e-12	TGTTCCCCGGTAGGCTGTTATTGTAAATAATAATTTGTTCTTGACTTGCCTAGATAAATAAAGATTAAAAAAA
Omy500068067	Ss_lncRNA_40	90.28	72	7	0	6e-18	ATCAAATCAAATGTTATTCATCACATGCTTTGTAAACAACATGTGTAGATTAACAGTGAAATGCTTACTTAC
Omy100133630	Ss_lncRNA_2461	93.06	72	5	0	2e-22	TGCAGGTTGTCATTTATTGTCATGAATCTTGCCCTGGAGGCAGCTCTGCAGAGTGGTCTCCAGCTGACACAG
Omy400029772	Ss_lncRNA_5039	88.89	72	8	0	4e-15	CTATTCCCTATATGACCCCTATGGGTTCTGGTCAAAACTAGTGCACTATTTAGGGAATAGGGTGCCATTTGG
Omy400085727	Ss_lncRNA_1263	87.5	72	5	1	1e-12	AATAATGAGGCTATATACAAGGAGAACCAGAACTGAGTCAATGTGCAGGGGTACGAGGTAATTGAGGTAATA
Omy300081120	Ss_lncRNA_4354	92.96	71	5	0	4e-22	CTAGCTTGCTAGCTAAGATATTGAAAGTATGATGTTGACATGATCAGTCCAATCAAAGCTATGGTAGATAT
Omy400181081	Ss_lncRNA_2857	88.73	71	8	0	4e-14	TAAGCCAACCCGATCTGCTTTGCCCCATAGTTGCGCACTCGTAGGTTTTGTCGCTAAACAACCAACCCGTC
Omy400017625	Ss_lncRNA_4335	88.57	70	6	1	2e-12	GAGAGAGAGGCAGAGAGAGAGTGAGAGAGTGAGAGGCAGAGAGAGAGTGAGAGAGTGAGAGGCAGAGAGA
Omy500009637	Ss_lncRNA_4641	89.86	69	4	2	4e-12	AAAAAACAGATAAAGCAACACCTCACCACACGCCTCTCCCCTATATGACCTAGATATTTTATGTGTCTG
Omy400012830	Ss_lncRNA_2879	88.41	69	6	1	8e-12	CCTAATCCCTATATAGTGCGCTACTTTTGACCAGAGCCCTATAGGGAATTGGGTGCCATTTGGGATGGG
Omy400006518	Ss_lncRNA_3489	92.65	68	5	0	1e-19	GTCTCTCACAGTTGATGTGTACCTATGATAAAACTGACAGACCTCTACATTCTTTGTAAGTAGGAAAA
Omy400077505	Ss_lncRNA_1106	89.55	67	5	1	3e-13	AAAAACACAACGAACTGGCAACAGACAAACAGAACACGCAGGTATAAATACACAGGGGATAATGGGG
Omy500062838	Ss_lncRNA_30	96.97	66	1	1	8e-24	CAGGGCAGCCCAACCCTCTTCCTGGAGATCTACTGGTCCTGTAGGTTTTCAGTCCAACCCTCTTCC
Omy500005618	Ss_lncRNA_1781	89.23	65	7	0	9e-14	AATAAATATCTGGGGTCTTATTCTGGTGACATGATGATCGATGCTCGACTGCTGTTGGACAAATA
Omy400079703	Ss_lncRNA_2454	93.85	65	2	2	5e-16	TGATGTCTACCTTGGGGTTCATATTCAACCTCCTGGATGATGTCTCCCTTGGGGTTCATATTCAA
Omy400129106	Ss_lncRNA_5241	90.77	65	6	0	3e-16	TAAGTATGATTCTCAATCAGGGACAATGATTGACAGCTGCCTCTGATTGAGAACCATACTAGGCC
Omy400148690	Ss_lncRNA_4005	89.23	65	7	0	2e-13	TACACCATCACAATAAATCCATGATTTATTTTACGGAGGTTTAAAGAAACATGATATGAAGAAAA
Omy200026298	Ss_lncRNA_1565	88.89	63	7	0	2e-12	AAGGCGACACTCAATTTGAACCCCTCCTCCACATTTACTGGATTGGTTGAACAGTGCAGAAGA
Omy200044983	Ss_lncRNA_2819	88.89	63	7	0	7e-12	GGTCTTTTGATTAATCAGATCAGCTCTGAAAAGGATCTGGTGTGATTGGTCAAAAGACCAATT
Omy300052440	Ss_lncRNA_398	90.48	63	4	1	3e-13	TGGGGAATAACAAAACATCCCCAGTTGGTCAAATTTATGTTTGTTTACTATTCTTGTGGGGAC
Omy400107087	Ss_lncRNA_3601	93.65	63	4	0	1e-19	TTTTTTTAACCTTTGTTTAACTTGGCAAGTCAGTTAAGAACAAATTCTTATTTACAATGACGG
Omy500009196	Ss_lncRNA_2949	90.32	62	5	1	3e-12	GAGGAGACTTTTCTCCAGGTTCATCTCTCTGTAGTGAGGGTTTTGTGGTGGAATGTGTAGGG
Omy100188005	Ss_lncRNA_4145	96.67	60	2	0	4e-22	AATAAAGAAAAACCCTTGAATGAGTAGATGTGTCCAAACTTTTGACTGGTACTGTATATT
Omy200072385	Ss_lncRNA_4559	91.67	60	5	0	1e-15	AAATAAAGAAAAACCCTGGAATGAGTAGTTGTGTCCAAACTTTTGACTGGTACTGAATGT
Omy400066852	Ss_lncRNA_1115	91.67	60	5	0	6e-15	GTCCCAGATGGCACCCTATTCCCTATATAGTGCACTACTTTTGACCAGAGGTCTATGGGC
Omy500042460	Ss_lncRNA_2131	89.83	59	6	0	2e-12	GTCCCAAATTGCACCCTATTCCCTACATAGTGCTCTACTTTAGACCAGGGCCCATAGGG
Omy300097755	Ss_lncRNA_3403	93.1	58	2	1	5e-15	CTATCTTAAGATGAATGCACTAATTGTAATTCACTCTGGATAAGTGTCTGCTAAATGA
Omy400094896	Ss_lncRNA_5569	94.83	58	2	1	1e-16	GTTCCTAGGCCTTCATTGAAATAAGAATTTGTTCTTAACTGACCTGCCTAGTTAAATT
Omy300100383	Ss_lncRNA_5084	92.98	57	4	0	5e-16	CATTTTAAAGTAGTCAACTGGGTGGGGATTCCTATGGATTGGGAGCAATCAACCAAT
Omy400026084	Ss_lncRNA_3020	92.98	57	4	0	5e-16	ACCTAGTCAGCTCGGGGGTTCGAACCAGAAACCTTTCGGTTACTGGCCCAACACTCT
Omy200072078	Ss_lncRNA_496	90.91	55	5	0	1e-12	TACTACCATCACTAAACTGTCATCATTACCATTACCACCCATACCACTACTACTA
Omy400098140	Ss_lncRNA_452	90.91	55	5	0	2e-12	CACCCTATTCCCTATATAGTGCACTACATTTGACAAGGGCCCATTGAGCTCTGGT
Omy500051912	Ss_lncRNA_4494	96.3	54	2	0	4e-19	ACAGTTGAAGTCGGAAGTTTACATACACTTACGTTGGAGTCATTAAAACGTGTT
Omy200063021	Ss_lncRNA_2843	90.74	54	5	0	8e-12	TATGGGCCCTGGTCAAAAGTAGTGCACTTAATAGGGAATATAGCGCCATTTGGG
Omy400027748	Ss_lncRNA_3836	96.3	54	2	0	1e-18	AACCCACTATCCTGGCATTGCAAGCACCATGCTCTACCAACTGAGCTCCAGAGG
Omy400002862	Ss_lncRNA_2760	92.45	53	4	0	1e-13	TGCATCTCAAATGGCACCCTATTCCCTATATAGTTCACTACTTTTGACCAGAG
Omy400023859	Ss_lncRNA_1198	98.11	53	1	0	4e-21	TTTTACTATCCTTGTGGGGACCAAACAATTGATTCCCATTCAAAATCCTATTT
Omy300076416	Ss_lncRNA_4929	96.15	52	2	0	1e-17	TTGGCTCTGGTCAAAGTAGTGCACTATATAGGAAATAGGGTGCCATTTGGGA
Omy400026275	Ss_lncRNA_3425	98.08	52	1	0	8e-20	TTAGGGAAAATAGGATTTTGAATGGAAATACATTTTAGGTCCCCATGAGGAT
Omy400043145	Ss_lncRNA_3495	92.31	52	4	0	4e-13	AAATGTACTTTTAACAAGGCAAACATGATAATTGAAATGCATTCCAGGTGAC
Omy400050723	Ss_lncRNA_571	92.31	52	4	0	5e-13	GGGCAAGCTATTTTTAATTGACAAATGGCACAGCTTCTGATGAACAATCTCA
Omy400128731	Ss_lncRNA_3250	96.08	51	2	0	8e-17	TGGCAGCTAGTAGGCCGGTGACGACGACCGTCGAGCGCCACCCTAACAGGA
Omy400148582	Ss_lncRNA_406	92.16	51	4	0	3e-12	AATTCATTTCGACCCGGCGTTTATTTGAAACAGGTGTTTATTTGCTGAAAT
Omy400041901	Ss_lncRNA_488	92	50	4	0	1e-11	CGTCCCACCTGGCCAACATCCAGTGAAAATGCAGAGCGTCAAATTCAAAT

## Sheet: Conserved in Zebra fish
Trout LncRNA	Zebra fish LncRNA	% sequence identity	Sequence alignment length	Mismatches (n)	Gaps (n)	E value	Conserved region
Omy500051982	ZFLNCT09408	92.11	114	9	0	2e-36	AAAACCCATCTCGGCTACCTTTCCAAGGAGCAGATTAAAGTCCAAAATAGCACCAATCATCAGTGTCTCAGTTCCGTGGCAGCATCTCACTCACTTACCACAAGGGAACAATGC
Omy500079467	ZFLNCT09408	93.81	113	7	0	2e-41	AAACCCATCTCAGCTACCTTTCCAAGGAGCAGATTAAAGTCCAAAATAGCACCAATCATCAGTGTCTCAGTTCCGTGGCAGCATCTCACTCACTTACCACAAGGAAACAATGC
Omy500027768	ZFLNCT18004	92.42	66	5	0	1e-17	AAACGAGGTAATTCAAGTACAATGTGCTGAGCTAAATCAAGACATAATAGGAAACACAGACAAAGC
Omy100192163	ZFLNCT06470	93.85	65	3	1	3e-17	TGCCAATTTAGCAATTTTGTTGCTAGATTTAGCAACTTTCCAGACTACCCTGCAACTTTTTTTTC
Omy400013015	ZFLNCT00251	89.23	65	5	1	4e-11	ACAGACAGACAGAAACAGGCAGACTGACAGGCAGAGAGAAAGACAGACAGACAGACAGACAGATG
Omy500075781	ZFLNCT12207	90.32	62	5	1	3e-11	CACTTTAGACACACATTTCTCAAGTAACGCACTATAGAAATGATCCCTGAAAGTATAGTCTT
Omy500018678	ZFLNCT13944	91.07	56	5	0	3e-12	CCTGTTGATCTGAATGTTGTCTAGCTGTTATTGCCACTGTAGGATGTTCTCCATGC
Omy500023004	ZFLNCT02480	94.55	55	3	0	4e-16	CTGGTGAGGAAGGCAAGAGAGGGTCCCGTGGTGAGCCCGGTGCTGCTGGTGCCCG
Omy500027769	ZFLNCT18004	92.73	55	4	0	6e-14	TGGCAGATTTAGTCCTTCACCTACAATGCATTGACATCCAGAAAGCAACACTTAC
Omy500045602	ZFLNCT02480	94.55	55	3	0	1e-15	CGGGCACCAGCAGCACCGGGCTCACCACGGGACCCTCTCTTGCCTTCCTCACCAG
