# Supplementary material for: Crosstalk among lncRNAs, microRNAs and mRNAs in the muscle ‘degradome’ of rainbow trout
Source: Sci Rep. 2018 May 30;8:8416. doi: 10.1038/s41598-018-26753-2 (PMC5976669; doi:10.1038/s41598-018-26753-2)
Supplement: Supplementary file 4 — Supplementary Dataset 4 [file 41598_2018_26753_MOESM4_ESM.xlsx]

## Sheet: Legned
Crosstalk among lncRNAs, microRNAs and mRNAs in the muscle ‘degradome’ of rainbow trout
Bam Paneru, Ali Ali, Rafet Al-Tobasei, Brett Kenney and Mohamed Salem
Supplementary dataset 4: Complete list of DE microRNA and their target genes predicted by three target prediction algorithms: PITA, Miranda and Target Spy.

## Sheet: DE mir targets
DE microRNA	Target 3' UTR	Target DE gene ID	Target gene name	Target gene GO annotation	Target prediction by PITA			Target prediction by mirnada				Target prediction by Target Spy
					Energy	Target start	Target end	Energy	Target start	Target end	Score	Energy	Target start	Target end	Score
let-7	3'utr_chrUn_8_3'utr_complement(18013029..18013807)	GSONMT00074731001	b2 bradykinin receptor-like	C:integral component of membrane; C:membrane; P:response to stress; F:G-protein coupled receptor activity; P:smooth muscle contraction; P:signal transduction; F:signal transducer activity; F:bradykinin receptor activity; P:G-protein coupled receptor signaling pathway; P:vasoconstriction; P:negative regulation of apoptotic process; P:arachidonic acid secretion; C:endosome; F:protease binding; P:ne…	-19.3	289	282	-19.76	269	289	159	-19.3	266	288	0.998273
let-7	3'utr_chrUn_20_3'utr_6366365..6367547	GSONMT00063085001	vezatin isoform x1	P:cell-cell adhesion; F:myosin binding; P:chordate embryonic development; C:plasma membrane; C:nucleus; C:stereocilia ankle link complex	-19.5	674	667	-20.68	653	674	142	-19.5	653	673	0.994185
let-7	3'utr_chrUn_20_3'utr_15044141..15044840	GSONMT00044007001	myosin regulatory light chain skeletal muscle isoform-like	F:calcium ion binding; C:cellular_component	-18.8	28	21	-18.24	7	28	146	-18.8	6	27	0.99524
let-7	3'utr_chr_1_3'utr_3517541..3518501	GSONMT00023927001	adp-ribosylation factor 4	F:GTP binding; P:small GTPase mediated signal transduction; F:nucleotide binding; C:intracellular; F:hydrolase activity; C:cytoplasm; C:plasma membrane; P:protein transport; C:Golgi apparatus; P:vesicle-mediated transport	-19.8	939	932	-21.8	920	939	159	-20.5	923	939	0.996121
let-7	3'utr_chrUn_21_3'utr_complement(11218612..11219228)	GSONMT00016088001	phd finger protein 23b-like	F:metal ion binding; F:zinc ion binding; C:cellular_component; F:molecular_function; P:biological_process	-19.4	222	215	-19.13	202	222	143	-19.4	201	221	0.991187
let-7	3'utr_chrUn_27_3'utr_complement(17293789..17295275)	GSONMT00023401001	a disintegrin and metalloproteinase with thrombospondin motifs 8	F:metalloendopeptidase activity; F:hydrolase activity; F:zinc ion binding; C:proteinaceous extracellular matrix; F:metallopeptidase activity; C:extracellular matrix; C:extracellular region; F:peptidase activity; P:proteolysis; F:metal ion binding	-20.85	207	200	-19.24	184	207	146	-21.55	162	207	0.998065
let-7	3'utr_chrUn_3_3'utr_complement(2568876..2569956)	GSONMT00014456001	vesicle-trafficking protein sec22a	C:membrane; P:transport; F:molecular_function	-18.7	1034	1026	-20.72	1013	1034	148	-18.9	1016	1035	0.993774
let-7	3'utr_chrUn_3'utr_153190150..153190776	GSONMT00005053001	serine threonine-protein phosphatase 4 regulatory subunit 1-like	-	-21.53	318	310	-20.87	298	318	143	-21.53	288	317	0.996972
let-7	3'utr_chrUn_3'utr_364263046..364264073	GSONMT00008347001	extracellular matrix protein fras1	P:fin morphogenesis; P:fin development; P:basement membrane organization; P:endoderm development; P:embryonic viscerocranium morphogenesis; C:integral component of membrane; P:cell communication; F:calcium ion binding; P:homophilic cell adhesion; C:membrane; C:basement membrane; P:skin development; P:protein transport; P:morphogenesis of an epithelium	-18.87	309	302	-21.81	288	309	162	-19.57	265	309	0.99837
let-7	3'utr_chrUn_3'utr_complement(230353431..230355181)	GSONMT00008109001	cysteine-rich secretory protein lccl domain-containing 2-like	C:extracellular region	-21.7	1546	1539	-18.92	1526	1546	151	-22.4	1517	1546	0.996359
let-7	3'utr_chrUn_3'utr_complement(558459855..558461418)	GSONMT00015568001	myeloid-associated differentiation marker homolog	C:integral component of membrane; C:membrane	-19.6	451	443	-23.13	431	451	151	-18.8	1295	1310	0.994474
let-7	3'utr_chrUn_6_3'utr_complement(29829034..29830225)	GSONMT00067041001	cytochrome c oxidase subunit mitochondrial-like	F:cytochrome-c oxidase activity; C:mitochondrial inner membrane; P:oxidation-reduction process; P:ion transmembrane transport; P:spinal cord motor neuron differentiation; P:proton transport; P:embryonic organ development	-20.6	174	166	-22.75	153	174	150	-21.3	153	174	0.991157
let-7	3'utr_chrUn_9_3'utr_complement(17722520..17723984)	GSONMT00073774001	ubiquitin-conjugating enzyme e2 variant 1	F:acid-amino acid ligase activity; P:protein K63-linked ubiquitination; C:UBC13-UEV1A complex; P:toll-like receptor 10 signaling pathway; P:protein polyubiquitination; P:toll-like receptor 2 signaling pathway; P:Fc-epsilon receptor signaling pathway; P:toll-like receptor signaling pathway; C:nucleus; P:toll-like receptor 9 signaling pathway; P:cell differentiation; C:ubiquitin conjugating enzyme …	-19.99	927	920	-20.66	908	927	165	-19.99	890	926	0.998731
let-7c-1	3'utr_chrUn_2_3'utr_complement(27294225..27295208)	GSONMT00068795001	---NA---	-	-18.2	817	810	-19.04	796	817	151	-18.2	797	816	0.995707
let-7d	3'utr_chrUn_8_3'utr_complement(18013029..18013807)	GSONMT00074731001	b2 bradykinin receptor-like	C:integral component of membrane; C:membrane; P:response to stress; F:G-protein coupled receptor activity; P:smooth muscle contraction; P:signal transduction; F:signal transducer activity; F:bradykinin receptor activity; P:G-protein coupled receptor signaling pathway; P:vasoconstriction; P:negative regulation of apoptotic process; P:arachidonic acid secretion; C:endosome; F:protease binding; P:ne…	-18.4	289	282	-19.5	268	289	167	-18.4	272	288	0.999148
let-7d	3'utr_chrUn_20_3'utr_6366365..6367547	GSONMT00063085001	vezatin isoform x1	P:cell-cell adhesion; F:myosin binding; P:chordate embryonic development; C:plasma membrane; C:nucleus; C:stereocilia ankle link complex	-19.31	1093	1085	-18.85	537	558	140	-19.81	1048	1093	0.997833
let-7d	3'utr_chrUn_20_3'utr_15044141..15044840	GSONMT00044007001	myosin regulatory light chain skeletal muscle isoform-like	F:calcium ion binding; C:cellular_component	-19.4	28	21	-20.12	6	28	147	-19.4	5	27	0.99524
let-7d	3'utr_chr_1_3'utr_3517541..3518501	GSONMT00023927001	adp-ribosylation factor 4	F:GTP binding; P:small GTPase mediated signal transduction; F:nucleotide binding; C:intracellular; F:hydrolase activity; C:cytoplasm; C:plasma membrane; P:protein transport; C:Golgi apparatus; P:vesicle-mediated transport	-21.5	939	932	-23.72	919	939	167	-22.2	923	939	0.992685
let-7d	3'utr_chr_18_3'utr_955228..955624	GSONMT00001299001	zinc finger protein 384-like isoform x2	F:metal ion binding; F:nucleic acid binding	-19	334	327	-20.92	314	334	146	-19	314	333	0.991136
let-7d	3'utr_chrUn_17_3'utr_14990592..14991714	GSONMT00081736001	60s ribosomal protein l10a	F:structural constituent of ribosome; F:RNA binding; P:translation; C:large ribosomal subunit; C:ribonucleoprotein complex; C:ribosome; F:hydrolase activity	-19.1	936	929	-19.52	913	936	162	-19.1	914	935	0.991136
let-7d	3'utr_chrUn_21_3'utr_complement(11218612..11219228)	GSONMT00016088001	phd finger protein 23b-like	F:metal ion binding; F:zinc ion binding; C:cellular_component; F:molecular_function; P:biological_process	-18.6	222	215	-19.8	201	222	156	-18.6	202	221	0.991187
let-7d	3'utr_chrUn_27_3'utr_complement(17293789..17295275)	GSONMT00023401001	a disintegrin and metalloproteinase with thrombospondin motifs 8	F:metalloendopeptidase activity; F:hydrolase activity; F:zinc ion binding; C:proteinaceous extracellular matrix; F:metallopeptidase activity; C:extracellular matrix; C:extracellular region; F:peptidase activity; P:proteolysis; F:metal ion binding	-20.31	327	321	-19.24	179	207	144	-20.45	162	207	0.999076
let-7d	3'utr_chrUn_28_3'utr_7495850..7497178	GSONMT00077225001	laminin subunit alpha-3	-	-19.65	912	905	-19.05	890	912	155	-19.65	873	911	0.996424
let-7d	3'utr_chrUn_3'utr_659717826..659718700	GSONMT00042137001	hypothetical protein CAPTEDRAFT_111494, partial	F:RNA binding; P:RNA-dependent DNA replication; F:RNA-directed DNA polymerase activity	-19.2	575	568	-21.19	414	434	158	-19.2	547	574	0.996424
let-7d	3'utr_chrUn_3'utr_698994335..698995189	GSONMT00038532001	poly	F:transferase activity; C:nucleus; F:transferase activity, transferring glycosyl groups; F:nucleic acid binding; C:cytoplasm; P:regulation of transcription, DNA-templated; F:protein binding; P:transcription, DNA-templated; C:plasma membrane; F:NAD+ ADP-ribosyltransferase activity	-19.4	42	34	-22.04	23	42	164	-19.8	25	42	0.991835
let-7d	3'utr_chrUn_3'utr_901196040..901196867	GSONMT00050389001	nardilysin isoform x1	F:metal ion binding; P:proteolysis; F:catalytic activity; F:metalloendopeptidase activity; P:metabolic process	-18.5	726	719	-19.68	707	726	160	-18.5	708	725	0.992277
let-7d	3'utr_chrUn_3'utr_complement(303846984..303848562)	GSONMT00003323001	protein vprbp-like	C:COP9 signalosome; C:cytoplasm; P:modulation by virus of host morphology or physiology; P:protein ubiquitination; F:protein binding; C:nucleus	-18.8	1483	1476	-21.01	1158	1180	140	-18.8	1444	1482	0.99977
let-7d	3'utr_chrUn_3'utr_complement(558459855..558461418)	GSONMT00015568001	myeloid-associated differentiation marker homolog	C:integral component of membrane; C:membrane	-18.73	451	443	-19.15	430	451	144	-18.2	1295	1310	0.994474
let-7d	3'utr_chrUn_6_3'utr_complement(29829034..29830225)	GSONMT00067041001	cytochrome c oxidase subunit mitochondrial-like	F:cytochrome-c oxidase activity; C:mitochondrial inner membrane; P:oxidation-reduction process; P:ion transmembrane transport; P:spinal cord motor neuron differentiation; P:proton transport; P:embryonic organ development	-21.3	174	166	-23.48	152	174	151	-22	152	174	0.995528
let-7d	3'utr_chrUn_7_3'utr_complement(29858843..29860046)	GSONMT00035478001	rho-related btb domain-containing protein 3	F:GTP binding; P:small GTPase mediated signal transduction; F:nucleotide binding; F:ATPase activity; F:ATP binding; F:Rab GTPase binding; P:retrograde transport, endosome to Golgi; P:ATP catabolic process; P:oxidation-reduction process; F:oxidoreductase activity; F:2 iron, 2 sulfur cluster binding	-21.2	166	159	-19.35	144	166	149	-21.9	139	166	0.994117
let-7j	3'utr_chrUn_8_3'utr_complement(18013029..18013807)	GSONMT00074731001	b2 bradykinin receptor-like	C:integral component of membrane; C:membrane; P:response to stress; F:G-protein coupled receptor activity; P:smooth muscle contraction; P:signal transduction; F:signal transducer activity; F:bradykinin receptor activity; P:G-protein coupled receptor signaling pathway; P:vasoconstriction; P:negative regulation of apoptotic process; P:arachidonic acid secretion; C:endosome; F:protease binding; P:ne…	-19.3	289	282	-22.2	266	289	163	-19.3	267	288	0.998273
let-7j	3'utr_chrUn_20_3'utr_15044141..15044840	GSONMT00044007001	myosin regulatory light chain skeletal muscle isoform-like	F:calcium ion binding; C:cellular_component	-19.7	28	21	-20.18	6	28	143	-19.7	5	27	0.99524
let-7j	3'utr_chr_1_3'utr_3517541..3518501	GSONMT00023927001	adp-ribosylation factor 4	F:GTP binding; P:small GTPase mediated signal transduction; F:nucleotide binding; C:intracellular; F:hydrolase activity; C:cytoplasm; C:plasma membrane; P:protein transport; C:Golgi apparatus; P:vesicle-mediated transport	-19.9	939	932	-21.56	919	939	160	-20.6	910	939	0.994115
let-7j	3'utr_chr_18_3'utr_955228..955624	GSONMT00001299001	zinc finger protein 384-like isoform x2	F:metal ion binding; F:nucleic acid binding	-21.2	334	327	-22.95	314	334	146	-21.2	314	333	0.991136
let-7j	3'utr_chrUn_1_3'utr_31188854..31190115	GSONMT00068708001	adp-ribosylation factor-like protein 1	P:activation of phospholipase D activity; P:retrograde transport, endosome to Golgi; P:GTP catabolic process; F:nucleotide binding; C:cytoplasm; F:GTP binding; C:Golgi apparatus; P:Golgi organization; F:enzyme activator activity; C:intracellular; P:protein localization to Golgi apparatus; F:GTPase activity; P:toxin metabolic process; P:small GTPase mediated signal transduction; C:trans-Golgi netw…	-20.9	163	155	-23.51	143	163	150	-21.3	143	163	0.990964
let-7j	3'utr_chrUn_13_3'utr_13597917..13599206	GSONMT00040586001	collagen type i alpha 1	F:extracellular matrix structural constituent; C:collagen; P:fin morphogenesis; P:fin regeneration; C:cytoplasm; P:fin development; P:pectoral fin development; P:regulation of ossification	-19.79	531	524	-18.96	505	531	149	-20.49	497	531	0.995956
let-7j	3'utr_chrUn_17_3'utr_14990592..14991714	GSONMT00081736001	60s ribosomal protein l10a	F:structural constituent of ribosome; F:RNA binding; P:translation; C:large ribosomal subunit; C:ribonucleoprotein complex; C:ribosome; F:hydrolase activity	-20.8	936	929	-21.63	915	936	157	-20.8	916	935	0.993489
let-7j	3'utr_chrUn_2_3'utr_complement(11684990..11686198)	GSONMT00056843001	lysm and peptidoglycan-binding domain-containing protein 4	F:molecular_function; C:integral component of membrane; C:membrane; P:cell wall macromolecule catabolic process	-20.8	556	548	-21.21	535	556	142	-21.5	538	556	0.997224
let-7j	3'utr_chrUn_3'utr_153190150..153190776	GSONMT00005053001	serine threonine-protein phosphatase 4 regulatory subunit 1-like	-	-19.63	318	310	-19.2	298	318	142	-19.63	282	317	0.999051
let-7j	3'utr_chrUn_3'utr_364263046..364264073	GSONMT00008347001	extracellular matrix protein fras1	P:fin morphogenesis; P:fin development; P:basement membrane organization; P:endoderm development; P:embryonic viscerocranium morphogenesis; C:integral component of membrane; P:cell communication; F:calcium ion binding; P:homophilic cell adhesion; C:membrane; C:basement membrane; P:skin development; P:protein transport; P:morphogenesis of an epithelium	-21.25	309	302	-18.17	286	309	150	-21.95	263	309	0.995263
let-7j	3'utr_chrUn_3'utr_659717826..659718700	GSONMT00042137001	hypothetical protein CAPTEDRAFT_111494, partial	F:RNA binding; P:RNA-dependent DNA replication; F:RNA-directed DNA polymerase activity	-19.32	434	426	-20.57	414	434	153	-19.82	401	434	0.997599
let-7j	3'utr_chrUn_3'utr_698994335..698995189	GSONMT00038532001	poly	F:transferase activity; C:nucleus; F:transferase activity, transferring glycosyl groups; F:nucleic acid binding; C:cytoplasm; P:regulation of transcription, DNA-templated; F:protein binding; P:transcription, DNA-templated; C:plasma membrane; F:NAD+ ADP-ribosyltransferase activity	-22.3	42	34	-25.36	21	42	175	-22.7	23	42	0.991835
let-7j	3'utr_chrUn_3'utr_901196040..901196867	GSONMT00050389001	nardilysin isoform x1	F:metal ion binding; P:proteolysis; F:catalytic activity; F:metalloendopeptidase activity; P:metabolic process	-19.5	726	719	-19.34	707	726	156	-19.5	705	725	0.992277
let-7j	3'utr_chrUn_3'utr_complement(230353431..230355181)	GSONMT00008109001	cysteine-rich secretory protein lccl domain-containing 2-like	C:extracellular region	-18.7	1546	1539	-18.58	249	268	141	-19.4	1520	1546	0.997283
let-7j	3'utr_chrUn_3'utr_complement(303846984..303848562)	GSONMT00003323001	protein vprbp-like	C:COP9 signalosome; C:cytoplasm; P:modulation by virus of host morphology or physiology; P:protein ubiquitination; F:protein binding; C:nucleus	-19.4	1483	1476	-19.75	1463	1483	142	-19.4	1463	1482	0.997703
let-7j	3'utr_chrUn_7_3'utr_complement(29858843..29860046)	GSONMT00035478001	rho-related btb domain-containing protein 3	F:GTP binding; P:small GTPase mediated signal transduction; F:nucleotide binding; F:ATPase activity; F:ATP binding; F:Rab GTPase binding; P:retrograde transport, endosome to Golgi; P:ATP catabolic process; P:oxidation-reduction process; F:oxidoreductase activity; F:2 iron, 2 sulfur cluster binding	-23.9	166	159	-24.04	144	166	152	-24.6	139	166	0.991289
let-7j	3'utr_chrUn_9_3'utr_complement(17722520..17723984)	GSONMT00073774001	ubiquitin-conjugating enzyme e2 variant 1	F:acid-amino acid ligase activity; P:protein K63-linked ubiquitination; C:UBC13-UEV1A complex; P:toll-like receptor 10 signaling pathway; P:protein polyubiquitination; P:toll-like receptor 2 signaling pathway; P:Fc-epsilon receptor signaling pathway; P:toll-like receptor signaling pathway; C:nucleus; P:toll-like receptor 9 signaling pathway; P:cell differentiation; C:ubiquitin conjugating enzyme …	-20	927	920	-18.13	496	518	141	-20	885	926	0.999051
mir-125b-1	3'utr_chrUn_27_3'utr_complement(17293789..17295275)	GSONMT00023401001	a disintegrin and metalloproteinase with thrombospondin motifs 8	F:metalloendopeptidase activity; F:hydrolase activity; F:zinc ion binding; C:proteinaceous extracellular matrix; F:metallopeptidase activity; C:extracellular matrix; C:extracellular region; F:peptidase activity; P:proteolysis; F:metal ion binding	-20.62	132	124	-18.57	111	132	145	-20.62	94	131	0.999833
mir-125b-1	3'utr_chrUn_28_3'utr_7495850..7497178	GSONMT00077225001	laminin subunit alpha-3	-	-21.9	1223	1216	-23.46	1202	1223	145	-21.9	1203	1222	0.99823
mir-125b-1	3'utr_chrUn_3'utr_504129714..504130636	GSONMT00049114001	coiled-coil domain-containing protein 107	-	-25.1	266	258	-25.45	245	266	142	-22.39	835	879	0.991224
mir-125b-1	3'utr_chrUn_8_3'utr_complement(37160862..37162046)	GSONMT00069245001	ccaat enhancer-binding protein delta	P:regulation of transcription, DNA-templated; F:sequence-specific DNA binding; F:sequence-specific DNA binding transcription factor activity	-31.7	92	84	-29.29	72	92	146	-19.7	1097	1124	0.992944
mir-125b-1	3'utr_chrUn_9_3'utr_1411055..1411823	GSONMT00057053001	pancreatic progenitor cell differentiation and proliferation factor a-like	P:cell differentiation; P:multicellular organismal development; P:exocrine pancreas development; P:cell proliferation; P:cell fate specification	-20.72	640	633	-18.39	500	521	152	-20.72	595	639	0.995366
mir-1-3	3'utr_chrUn_16_3'utr_35701769..35702665	GSONMT00008846001	forkhead box p3	P:regulation of transcription, DNA-templated; F:sequence-specific DNA binding; F:sequence-specific DNA binding transcription factor activity; F:DNA binding; P:positive regulation of mesenchymal cell proliferation; P:skeletal muscle tissue development; F:protein heterodimerization activity; F:nucleic acid binding; P:lung development; F:metal ion binding; F:protein homodimerization activity; P:patt…	-19.1	257	249	-19.07	236	257	153	-19.1	216	256	0.996625
mir-132b	3'utr_chrUn_3'utr_311149176..311150708	GSONMT00049726001	schwannomin-interacting protein 1-like	C:integral component of membrane; F:G-protein coupled receptor activity; F:signal transducer activity; P:signal transduction; P:G-protein coupled receptor signaling pathway; P:smooth muscle tissue development; P:kidney development; P:palate development; P:skeletal system morphogenesis; P:nitrogen compound metabolic process; P:luteinization; P:post-embryonic development; P:estrogen metabolic proce…	-20.5	46	39	-21.18	24	46	155	-19.2	408	427	0.991313
mir-132b	3'utr_chrUn_2_3'utr_complement(11684990..11686198)	GSONMT00056843001	lysm and peptidoglycan-binding domain-containing protein 4	F:molecular_function; C:integral component of membrane; C:membrane; P:cell wall macromolecule catabolic process	-21.89	964	957	-21.17	942	964	156	-22.59	929	964	0.996631
mir-132b	3'utr_chrUn_20_3'utr_complement(25349526..25350425)	GSONMT00062106001	zinc finger ccch domain-containing protein 6-like	F:metal ion binding	-19.8	297	289	-20.37	274	297	144	-18.7	486	507	0.993112
mir-132b	3'utr_chrUn_24_3'utr_complement(2801956..2803069)	GSONMT00047882001	tripartite motif-containing protein 3-like isoform x2	F:metal ion binding; F:zinc ion binding; C:intracellular	-18.2	941	934	-19.48	919	941	154	-18.9	897	941	0.996631
mir-132b	3'utr_chrUn_3'utr_601172923..601173856	GSONMT00037236001	regulator of microtubule dynamics protein 2	C:integral component of membrane; C:membrane	-19.6	78	71	-19.38	57	78	153	-19.6	57	77	0.99902
mir-1386	3'utr_chrUn_27_3'utr_complement(11604128..11604890)	GSONMT00020438001	serpin h1-like isoform x1	P:response to stress; C:extracellular space; C:cytoplasm; P:negative regulation of endopeptidase activity; P:regulation of proteolysis; F:serine-type endopeptidase inhibitor activity	-19.1	52	45	-18.56	34	52	150	-19.1	26	51	0.999368
mir-1386	3'utr_chrUn_3'utr_695457636..695458373	GSONMT00054212001	serpin h1-like isoform x1	P:response to stress; C:extracellular space; C:cytoplasm; P:negative regulation of endopeptidase activity; P:regulation of proteolysis; F:serine-type endopeptidase inhibitor activity; F:unfolded protein binding; P:protein maturation; P:collagen fibril organization; C:endoplasmic reticulum; C:endoplasmic reticulum-Golgi intermediate compartment; P:collagen biosynthetic process	-19.95	48	41	-18.56	30	48	150	-19.95	12	47	0.999833
mir-1386	3'utr_chrUn_3'utr_complement(513125887..513127532)	GSONMT00040812001	programmed cell death 1 ligand 1	F:ATP binding; F:nucleotide binding; F:nucleoside-triphosphatase activity; C:integral component of membrane; C:membrane; C:extracellular vesicular exosome; P:negative regulation of T cell proliferation; P:T cell costimulation; P:positive regulation of interleukin-10 secretion; P:cell surface receptor signaling pathway; P:signal transduction; P:immune response; C:external side of plasma membrane	-18.29	114	108	-18.38	143	160	142	-21.29	71	114	0.996808
mir-1386	3'utr_chrUn_3'utr_complement(632547948..632549152)	GSONMT00060855001	transmembrane emp24 domain-containing protein 1-like	C:integral component of membrane; C:membrane; P:transport; F:molecular_function	-19.71	800	793	-20.89	783	800	147	-24.31	746	800	0.997051
mir-1386	3'utr_chrUn_Sex_3'utr_complement(7367192..7368536)	GSONMT00067277001	lamin-b1	C:intermediate filament; F:structural molecule activity; C:nucleoplasm; C:lamin filament; F:phospholipase binding; C:nuclear envelope; C:nucleus	-18.5	477	469	-18.86	460	477	140	-20.21	1297	1342	0.992838
mir-146a	3'utr_chr_26_3'utr_complement(167584..168777)	GSONMT00028947001	alk tyrosine kinase receptor-like	F:transferase activity; P:neuron development; C:integral component of membrane; P:phosphorylation; C:membrane; P:peptidyl-tyrosine phosphorylation; F:protein kinase activity; P:protein phosphorylation; F:nucleotide binding; P:transmembrane receptor protein tyrosine kinase signaling pathway; F:ATP binding; F:kinase activity; F:transmembrane receptor protein tyrosine kinase activity; F:protein tyro…	-19.5	461	455	-18.36	441	461	141	-20.2	434	461	0.99521
mir-15b	3'utr_chrUn_20_3'utr_6367555..6368105	GSONMT00063085001	vezatin isoform x1	P:cell-cell adhesion; F:myosin binding; P:chordate embryonic development; C:plasma membrane; C:nucleus; C:stereocilia ankle link complex	-21	437	430	-20.66	417	437	170	-21	418	436	0.996851
mir-15b	3'utr_chrUn_3'utr_complement(485449066..485449817)	GSONMT00048131001	kelch-like protein diablo-like isoform x2	P:cell growth; F:molecular_function; F:actin binding; P:regulation of synapse organization; P:protein ubiquitination; C:cellular_component; P:neuron projection morphogenesis	-19.75	161	153	-18.37	320	342	150	-20.65	110	160	0.995434
mir-15b	3'utr_chrUn_8_3'utr_complement(5268747..5270106)	GSONMT00080439001	eukaryotic translation initiation factor 4e-1a	F:RNA binding; P:translational initiation; P:translation; C:cytoplasm; F:translation initiation factor activity; P:regulation of translation; C:mRNA cap binding complex; C:eukaryotic translation initiation factor 4F complex; C:protein complex; F:protein binding; C:chromatoid body	-19.7	755	748	-18.59	735	755	164	-19.7	734	754	0.995732
mir-29a	3'utr_chrUn_8_3'utr_complement(18013029..18013807)	GSONMT00074731001	b2 bradykinin receptor-like	C:integral component of membrane; C:membrane; P:response to stress; F:G-protein coupled receptor activity; P:smooth muscle contraction; P:signal transduction; F:signal transducer activity; F:bradykinin receptor activity; P:G-protein coupled receptor signaling pathway; P:vasoconstriction; P:negative regulation of apoptotic process; P:arachidonic acid secretion; C:endosome; F:protease binding; P:ne…	-18.02	147	139	-18.31	124	147	148	-18.02	105	146	0.996625
mir-29a	3'utr_chr_22_3'utr_843257..844592	GSONMT00075086001	chondroitin sulfate synthase 2-like	C:Golgi cisterna membrane; F:transferase activity, transferring hexosyl groups	-22.7	180	172	-21.83	157	180	159	-22.7	151	179	0.995865
mir-29a	3'utr_chr_26_3'utr_complement(167584..168777)	GSONMT00028947001	alk tyrosine kinase receptor-like	F:transferase activity; P:neuron development; C:integral component of membrane; P:phosphorylation; C:membrane; P:peptidyl-tyrosine phosphorylation; F:protein kinase activity; P:protein phosphorylation; F:nucleotide binding; P:transmembrane receptor protein tyrosine kinase signaling pathway; F:ATP binding; F:kinase activity; F:transmembrane receptor protein tyrosine kinase activity; F:protein tyro…	-18.41	143	136	-22.53	122	143	143	-21.41	95	143	0.998253
mir-29a	3'utr_chr_Sex_3'utr_254239..255879	GSONMT00046753001	scavenger receptor class b member 1-like isoform x2	C:integral component of membrane; P:cell adhesion; C:membrane	-20.7	448	441	-21.71	426	448	169	-20.7	426	447	0.995732
mir-29a	3'utr_chrUn_1_3'utr_15640708..15642059	GSONMT00077247001	yy1-associated factor 2	F:zinc ion binding; C:nucleus; P:positive regulation of transcription, DNA-templated; P:negative regulation of transcription, DNA-templated; C:cytoplasm; C:nucleolus; F:protein binding; F:transcription corepressor activity; F:transcription coactivator activity; P:transcription, DNA-templated; P:regulation of transcription, DNA-templated; F:metal ion binding	-18.3	56	48	-22.81	33	56	152	-21.1	29	56	0.998559
mir-29a	3'utr_chrUn_1_3'utr_31188854..31190115	GSONMT00068708001	adp-ribosylation factor-like protein 1	P:activation of phospholipase D activity; P:retrograde transport, endosome to Golgi; P:GTP catabolic process; F:nucleotide binding; C:cytoplasm; F:GTP binding; C:Golgi apparatus; P:Golgi organization; F:enzyme activator activity; C:intracellular; P:protein localization to Golgi apparatus; F:GTPase activity; P:toxin metabolic process; P:small GTPase mediated signal transduction; C:trans-Golgi netw…	-21.1	875	868	-22.01	855	875	151	-24.1	842	875	0.996325
mir-29a	3'utr_chrUn_24_3'utr_complement(2801956..2803069)	GSONMT00047882001	tripartite motif-containing protein 3-like isoform x2	F:metal ion binding; F:zinc ion binding; C:intracellular	-19.12	978	970	-18.75	713	736	156	-19.32	928	977	0.998055
mir-29a	3'utr_chrUn_27_3'utr_1977759..1979135	GSONMT00018534001	atp-binding cassette sub-family f member 3	F:ATPase activity; F:ATP binding; F:nucleotide binding; F:nucleoside-triphosphatase activity; P:ATP catabolic process	-18.9	998	991	-19.56	976	998	169	-18.9	975	997	0.991187
mir-29a	3'utr_chrUn_3_3'utr_complement(2568876..2569956)	GSONMT00014456001	vesicle-trafficking protein sec22a	C:membrane; P:transport; F:molecular_function	-18.9	391	384	-23.32	367	391	141	-18.41	967	1007	0.997067
mir-29a	3'utr_chrUn_3'utr_601171146..601171731	GSONMT00037236001	regulator of microtubule dynamics protein 2	C:integral component of membrane; C:membrane	-20.5	85	78	-21.15	59	85	146	-20.5	61	84	0.997577
mir-29a	3'utr_chrUn_3'utr_955661355..955663143	GSONMT00059210001	suppressor of cytokine signaling 3	P:intracellular signal transduction; P:negative regulation of apoptotic process; P:JAK-STAT cascade; P:protein ubiquitination; P:retina morphogenesis in camera-type eye; P:regulation of growth; P:negative regulation of signal transduction	-19.85	1159	1151	-18.09	1137	1159	142	-19.85	1119	1158	0.998586
mir-29a	3'utr_chrUn_3'utr_complement(387481675..387482330)	GSONMT00069403001	fk506-binding protein 2 precursor	F:peptidyl-prolyl cis-trans isomerase activity; P:protein folding; P:protein peptidyl-prolyl isomerization; F:isomerase activity; P:peptidyl-proline modification; C:membrane; F:FK506 binding; C:endoplasmic reticulum	-19.7	366	358	-18.16	344	366	144	-19.7	323	365	0.998949
mir-29a	3'utr_chrUn_8_3'utr_2223235..2224160	GSONMT00019834001	collagen alpha-2 chain-like	C:collagen; C:sarcolemma; C:protein complex; C:extracellular space; P:protein heterotrimerization; C:extracellular matrix; C:extracellular region	-20.87	924	916	-23.92	900	924	166	-23.67	885	924	0.991557
mir-29a	3'utr_chrUn_9_3'utr_complement(8842026..8843111)	GSONMT00067230001	gamma-aminobutyric acid receptor-associated protein	P:autophagy; P:brain development	-19.36	266	258	-20.25	243	266	146	-19.36	226	265	0.995434
mir-29b	3'utr_chrUn_3'utr_311149176..311150708	GSONMT00049726001	schwannomin-interacting protein 1-like	C:integral component of membrane; F:G-protein coupled receptor activity; F:signal transducer activity; P:signal transduction; P:G-protein coupled receptor signaling pathway; P:smooth muscle tissue development; P:kidney development; P:palate development; P:skeletal system morphogenesis; P:nitrogen compound metabolic process; P:luteinization; P:post-embryonic development; P:estrogen metabolic proce…	-18.5	1476	1469	-20.39	1459	1476	151	-19.5	1459	1476	0.997384
mir-29b	3'utr_chrUn_3'utr_complement(216712702..216714230)	GSONMT00001040001	collagen alpha-1 chain-like	F:extracellular matrix structural constituent; C:collagen; P:cartilage condensation; C:basement membrane; P:cartilage development involved in endochondral bone morphogenesis; P:otic vesicle development; F:metal ion binding; C:collagen type II; P:embryonic skeletal joint morphogenesis; F:identical protein binding; P:sensory perception of sound; P:collagen fibril organization; C:extracellular space…	-19.97	661	653	-20.94	642	661	165	-20.97	629	661	0.995494
mir-29b-1	3'utr_chrUn_16_3'utr_35701769..35702665	GSONMT00008846001	forkhead box p3	P:regulation of transcription, DNA-templated; F:sequence-specific DNA binding; F:sequence-specific DNA binding transcription factor activity; F:DNA binding; P:positive regulation of mesenchymal cell proliferation; P:skeletal muscle tissue development; F:protein heterodimerization activity; F:nucleic acid binding; P:lung development; F:metal ion binding; F:protein homodimerization activity; P:patt…	-18.41	197	189	-20.32	175	197	156	-19.41	161	197	0.996625
mir-29b-1	3'utr_chrUn_3'utr_311149176..311150708	GSONMT00049726001	schwannomin-interacting protein 1-like	C:integral component of membrane; F:G-protein coupled receptor activity; F:signal transducer activity; P:signal transduction; P:G-protein coupled receptor signaling pathway; P:smooth muscle tissue development; P:kidney development; P:palate development; P:skeletal system morphogenesis; P:nitrogen compound metabolic process; P:luteinization; P:post-embryonic development; P:estrogen metabolic proce…	-19.1	1476	1469	-21.94	1456	1476	156	-20.1	1457	1476	0.991986
mir-29b-1	3'utr_chrUn_20_3'utr_complement(25349526..25350425)	GSONMT00062106001	zinc finger ccch domain-containing protein 6-like	F:metal ion binding	-20.47	749	741	-18.89	727	749	166	-21.37	702	749	0.992775
mir-29b-1	3'utr_chrUn_3'utr_complement(216712702..216714230)	GSONMT00001040001	collagen alpha-1 chain-like	F:extracellular matrix structural constituent; C:collagen; P:cartilage condensation; C:basement membrane; P:cartilage development involved in endochondral bone morphogenesis; P:otic vesicle development; F:metal ion binding; C:collagen type II; P:embryonic skeletal joint morphogenesis; F:identical protein binding; P:sensory perception of sound; P:collagen fibril organization; C:extracellular space…	-21.57	661	653	-21.71	639	661	165	-22.57	628	661	0.995494
mir-29b-1	3'utr_chrUn_3'utr_complement(513125887..513127532)	GSONMT00040812001	programmed cell death 1 ligand 1	F:ATP binding; F:nucleotide binding; F:nucleoside-triphosphatase activity; C:integral component of membrane; C:membrane; C:extracellular vesicular exosome; P:negative regulation of T cell proliferation; P:T cell costimulation; P:positive regulation of interleukin-10 secretion; P:cell surface receptor signaling pathway; P:signal transduction; P:immune response; C:external side of plasma membrane	-18.8	1599	1592	-20.9	1577	1599	148	-19.7	1563	1599	0.997243
mir-29b-1	3'utr_chrUn_3'utr_complement(813320754..813321775)	GSONMT00049690001	PREDICTED: uncharacterized protein K02A2.6-like	F:nucleic acid binding; P:DNA integration; F:RNA binding; P:RNA-dependent DNA replication; F:zinc ion binding; F:RNA-directed DNA polymerase activity; P:proteolysis; F:aspartic-type endopeptidase activity	-20.8	1020	1013	-23.29	998	1020	172	-21.5	999	1020	0.991986
mir-29b-1	3'utr_chrUn_7_3'utr_23782000..23783248	GSONMT00081971001	kelch repeat and btb domain-containing protein 8-like	C:cytoplasm; C:spindle; C:cytoskeleton; C:Golgi apparatus; P:biological_process	-19.1	597	590	-20.3	574	597	159	-19.1	573	596	0.996424
mir-29b-1	3'utr_chrUn_8_3'utr_complement(37160862..37162046)	GSONMT00069245001	ccaat enhancer-binding protein delta	P:regulation of transcription, DNA-templated; F:sequence-specific DNA binding; F:sequence-specific DNA binding transcription factor activity	-20.81	949	941	-19.69	573	598	152	-21.51	902	949	0.997766
mir-29b-2	3'utr_chrUn_2_3'utr_39642574..39644207	GSONMT00026938001	alanine--trna cytoplasmic	P:alanyl-tRNA aminoacylation; F:nucleic acid binding; F:nucleotide binding; C:cytoplasm; F:ATP binding; F:alanine-tRNA ligase activity; F:aminoacyl-tRNA ligase activity; F:ligase activity, forming aminoacyl-tRNA and related compounds; P:tRNA aminoacylation; F:aminoacyl-tRNA editing activity; F:RNA binding; P:neuromuscular process; P:response to amino acid; P:tRNA modification; P:neuromuscular pro…	-18.2	1105	1098	-21.78	1079	1105	160	-18.2	1082	1104	0.996424
mir-29b-2	3'utr_chrUn_3'utr_complement(632547948..632549152)	GSONMT00060855001	transmembrane emp24 domain-containing protein 1-like	C:integral component of membrane; C:membrane; P:transport; F:molecular_function	-20.2	627	620	-21.67	603	627	166	-20.2	605	626	0.996424
mir-29b-2	3'utr_chrUn_7_3'utr_complement(16432069..16433116)	GSONMT00044271001	serine threonine-protein phosphatase 4 regulatory subunit 1-like	-	-18.1	117	109	-20.42	94	117	171	-18.6	95	117	0.997441
mir-29c	3'utr_chrUn_3'utr_complement(813320754..813321775)	GSONMT00049690001	PREDICTED: uncharacterized protein K02A2.6-like	F:nucleic acid binding; P:DNA integration; F:RNA binding; P:RNA-dependent DNA replication; F:zinc ion binding; F:RNA-directed DNA polymerase activity; P:proteolysis; F:aspartic-type endopeptidase activity	-20.1	1020	1013	-23.27	999	1020	172	-20.8	999	1020	0.991986
mir-29c	3'utr_chrUn_7_3'utr_23782000..23783248	GSONMT00081971001	kelch repeat and btb domain-containing protein 8-like	C:cytoplasm; C:spindle; C:cytoskeleton; C:Golgi apparatus; P:biological_process	-19.5	597	590	-19.58	575	597	155	-19.5	575	596	0.996424
mir-29c-3p	3'utr_chr_22_3'utr_843257..844592	GSONMT00075086001	chondroitin sulfate synthase 2-like	C:Golgi cisterna membrane; F:transferase activity, transferring hexosyl groups	-19.3	1055	1047	-19.32	1035	1055	148	-19.3	1016	1054	0.99751
mir-457b	3'utr_chrUn_3'utr_complement(844897276..844898465)	GSONMT00014794001	ring finger protein 11	F:metal ion binding; F:zinc ion binding; P:protein ubiquitination involved in ubiquitin-dependent protein catabolic process; C:early endosome; F:DNA binding; C:nucleus; C:recycling endosome; P:ubiquitin-dependent protein catabolic process; F:protein binding; C:ubiquitin ligase complex; C:endosome; C:cytoplasm	-19.42	119	111	-19.11	98	119	146	-18.32	98	120	0.995058
mir-7551	3'utr_chrUn_1_3'utr_15640708..15642059	GSONMT00077247001	yy1-associated factor 2	F:zinc ion binding; C:nucleus; P:positive regulation of transcription, DNA-templated; P:negative regulation of transcription, DNA-templated; C:cytoplasm; C:nucleolus; F:protein binding; F:transcription corepressor activity; F:transcription coactivator activity; P:transcription, DNA-templated; P:regulation of transcription, DNA-templated; F:metal ion binding	-22.51	1085	1078	-22.13	1067	1085	150	-22.51	1050	1084	0.996386
mir-7551	3'utr_chrUn_3'utr_504129714..504130636	GSONMT00049114001	coiled-coil domain-containing protein 107	-	-20.8	310	302	-21.36	292	310	145	-26.69	249	310	0.996941
mir-7641	3'utr_chrUn_7_3'utr_complement(16432069..16433116)	GSONMT00044271001	serine threonine-protein phosphatase 4 regulatory subunit 1-like	-	-19.4	884	877	-18.7	865	884	155	-19.4	864	883	0.997967
let-7	3'utr_chrUn_4_3'utr_complement(30297847..30298528)	GSONMT00072218001	laminin subunit alpha-2-like	P:muscle organ development; P:muscle attachment; C:laminin-1 complex; F:receptor binding; C:basement membrane; P:regulation of embryonic development; P:regulation of cell adhesion; P:skeletal muscle organ development; P:regulation of cell migration; P:cell adhesion	-18.3	509	502	-19.8	487	509	141	-19	492	509	0.991397
let-7	3'utr_chrUn_10_3'utr_complement(23981167..23982665)	GSONMT00077539001	roundabout homolog 1-like isoform x1	P:endothelial cell migration; P:positive regulation of Rho protein signal transduction; P:lamellipodium assembly; C:integral component of membrane; P:positive regulation of Rac protein signal transduction; P:positive regulation of cell-matrix adhesion; F:molecular_function; P:angiogenesis; C:intrinsic component of plasma membrane; P:filopodium assembly; P:regulation of cell migration; P:positive …	-19.8	777	770	-21.13	753	777	142	-19.8	753	776	0.996424
let-7	3'utr_chrUn_11_3'utr_complement(824660..825609)	GSONMT00071015001	mannose-1-phosphate guanyltransferase alpha-a-like	P:biosynthetic process; F:nucleotidyltransferase activity; F:transferase activity; P:GDP-mannose biosynthetic process; F:GTP binding; F:nucleotide binding; F:mannose-1-phosphate guanylyltransferase activity; C:cellular_component	-19.44	787	779	-20.21	767	787	144	-19.94	758	787	0.996188
let-7	3'utr_chrUn_12_3'utr_38900445..38901697	GSONMT00021820001	hypermethylated in cancer 2	F:metal ion binding; F:nucleic acid binding; C:nucleus; P:regulation of transcription, DNA-templated; P:transcription, DNA-templated; F:DNA binding; F:protein C-terminus binding; C:focal adhesion; C:plasma membrane; P:negative regulation of transcription from RNA polymerase II promoter; P:intrinsic apoptotic signaling pathway in response to DNA damage; F:sequence-specific DNA binding transcriptio…	-19.8	68	61	-19.25	122	145	147	-20.3	47	68	0.993602
let-7	3'utr_chrUn_16_3'utr_complement(32962518..32963387)	GSONMT00010161001	type ii keratin e3	C:keratin filament; C:intermediate filament; F:structural molecule activity; P:fin regeneration	-19.2	275	268	-19.04	256	275	157	-19.2	256	274	0.994185
let-7	3'utr_chrUn_18_3'utr_12917445..12918334	GSONMT00055030001	---NA---	-	-18.9	287	280	-20.88	266	287	150	-19.4	265	287	0.996325
let-7	3'utr_chrUn_3'utr_935506792..935507499	GSONMT00037122001	ubiquitin carboxyl-terminal hydrolase 38	P:proteolysis; F:hydrolase activity; F:cysteine-type peptidase activity; F:peptidase activity; F:ubiquitin thiolesterase activity; P:ubiquitin-dependent protein catabolic process	-19.9	185	178	-21.75	165	185	146	-19.9	169	184	0.996424
let-7	3'utr_chrUn_3'utr_938047073..938047435	GSONMT00075620001	protein fam78a	F:molecular_function; P:biological_process; C:cellular_component	-18.8	314	307	-18.62	293	314	140	-18.7	296	315	0.99441
let-7	3'utr_chrUn_6_3'utr_complement(26828375..26829223)	GSONMT00066046001	cysteine-rich secretory protein lccl domain-containing 2-like	C:extracellular region	-19.2	743	736	-21.27	723	743	159	-19.9	724	743	0.996359
let-7a-3	3'utr_chrUn_22_3'utr_18423666..18424657	GSONMT00042787001	transcription factor dp-1	C:transcription factor complex; P:mitotic cell cycle; F:sequence-specific DNA binding transcription factor activity; F:DNA binding; C:nucleus; F:transcription factor binding; P:regulation of transcription, DNA-templated; F:transcription coactivator activity; P:transcription, DNA-templated; P:cell cycle; F:protein domain specific binding; P:cell proliferation; P:regulation of transcription from RN…	-18.13	859	851	-18.86	839	859	150	-21.13	813	859	0.99299
let-7c-1	3'utr_chrUn_3'utr_complement(1029074854..1029075600)	GSONMT00034621001	mitotic interactor and substrate of plk1	-	-19	723	716	-18.12	703	723	154	-19	703	722	0.999054
let-7c-1	3'utr_chrUn_5_3'utr_complement(15943553..15944895)	GSONMT00070569001	kinesin-like protein kif14	F:ATP binding; C:kinesin complex; F:nucleotide binding; F:microtubule motor activity; F:microtubule binding; P:microtubule-based movement; C:microtubule	-21.2	76	68	-23.32	548	570	159	-20.9	548	570	0.994991
let-7d	3'utr_chr_19_3'utr_complement(4633775..4634338)	GSONMT00075776001	methylmalonate-semialdehyde dehydrogenase	P:oxidation-reduction process; F:oxidoreductase activity; F:methylmalonate-semialdehyde dehydrogenase (acylating) activity; F:oxidoreductase activity, acting on the aldehyde or oxo group of donors, NAD or NADP as acceptor; P:metabolic process	-19.23	381	373	-18.09	360	381	151	-19.63	349	381	0.996921
let-7d	3'utr_chrUn_12_3'utr_17906428..17907379	GSONMT00033197001	ral gtpase-activating protein subunit alpha-1 isoform x2	F:GTPase activator activity; P:regulation of small GTPase mediated signal transduction; P:brain development; C:nucleus; P:positive regulation of GTPase activity	-18.5	692	685	-18.2	670	692	143	-19	666	692	0.997916
let-7d	3'utr_chrUn_3'utr_566019069..566020428	GSONMT00072350001	nidogen 2 precursor	P:cell-matrix adhesion; F:calcium ion binding; C:cell surface; C:integral component of membrane; C:basement membrane; C:extracellular matrix; F:collagen binding; F:protein binding; P:cell adhesion	-18.85	64	57	-19.53	43	64	148	-19.35	15	64	0.998369
let-7d	3'utr_chrUn_3'utr_841286773..841287954	GSONMT00001840001	protein fam219b	F:molecular_function; P:biological_process; C:cellular_component	-19.3	927	919	-18.82	907	927	157	-19.3	905	926	0.993036
let-7d	3'utr_chrUn_3'utr_complement(1030553942..1030554818)	GSONMT00054600001	transducin-like enhancer protein 1-like isoform x2	P:regulation of transcription, DNA-templated; C:nucleus	-18.2	337	329	-18.24	316	337	167	-18.7	318	337	0.992829
let-7d	3'utr_chrUn_3'utr_complement(171828490..171829233)	GSONMT00025134001	claudin-3	C:integral component of membrane; F:structural molecule activity; C:tight junction; C:cell junction; C:membrane; C:plasma membrane; P:lifelong otolith mineralization; P:response to hypoxia; C:lateral plasma membrane; F:identical protein binding; P:calcium-independent cell-cell adhesion; F:protein binding	-18.6	594	586	-21.58	574	594	158	-19.1	573	594	0.994191
let-7d	3'utr_chrUn_3'utr_complement(31164010..31164122)	GSONMT00051495001	1-phosphatidylinositol -bisphosphate phosphodiesterase zeta-1-like isoform x1	P:lipid metabolic process; P:intracellular signal transduction; F:calcium ion binding; F:phosphoric diester hydrolase activity; F:signal transducer activity; P:signal transduction; F:phosphatidylinositol phospholipase C activity; P:calcium ion transport; F:hydrolase activity; F:phospholipase C activity; P:egg activation; C:cytosol	-19.63	72	65	-20.28	20	42	143	-19.63	36	71	0.999642
let-7d	3'utr_chrUn_3'utr_complement(888563174..888563622)	GSONMT00031592001	amp deaminase 2-like isoform x1	P:IMP biosynthetic process; F:AMP deaminase activity; F:deaminase activity; P:purine ribonucleoside monophosphate biosynthetic process	-20.6	107	100	-20.18	87	107	162	-20.6	82	106	0.991187
let-7d	3'utr_chrUn_4_3'utr_complement(13323471..13325094)	GSONMT00023300001	nuclear receptor subfamily 2 group f member 6-like	F:sequence-specific DNA binding; P:steroid hormone mediated signaling pathway; F:sequence-specific DNA binding transcription factor activity; F:DNA binding; C:nucleus; F:ligand-activated sequence-specific DNA binding RNA polymerase II transcription factor activity; F:zinc ion binding; P:intracellular receptor signaling pathway; P:regulation of transcription, DNA-templated; F:metal ion binding; P:…	-18.5	1327	1319	-20.96	1238	1260	151	-18.39	1228	1260	0.999446
let-7d	3'utr_chrUn_8_3'utr_complement(30898273..30899553)	GSONMT00066783001	upf0762 protein c6orf58 homolog	C:extracellular region; F:molecular_function; P:digestive system development; C:extracellular space; P:liver development	-18.2	589	581	-18.24	568	589	167	-18.7	570	589	0.992829
let-7d	3'utr_chrUn_Sex_3'utr_3059670..3060527	GSONMT00051005001	28s ribosomal protein mitochondrial-like	C:mitochondrion; C:ribosome; F:hydrolase activity; F:structural constituent of ribosome; P:translation; C:mitochondrial large ribosomal subunit; C:ribonucleoprotein complex	-18.87	522	514	-19.75	501	522	147	-19.57	479	522	0.996625
let-7j	3'utr_chrUn_3'utr_complement(18948714..18949544)	GSONMT00046896001	heavy polypeptide non- isoform cra_a	C:myosin complex; F:motor activity; P:cell proliferation; C:neuronal cell body; P:substrate-dependent cell migration, cell extension; C:lamellipodium; C:plasma membrane; F:microfilament motor activity; P:cerebellar Purkinje cell layer development; F:ADP binding; P:in utero embryonic development; P:neuron migration; P:cardiac myofibril assembly; F:actin filament binding; C:spindle; C:midbody; C:my…	-20.85	769	761	-18.14	748	769	140	-20.85	731	768	0.998055
let-7j	3'utr_chrUn_10_3'utr_26470320..26471439	GSONMT00004059001	transposase	F:transposase activity; C:integral component of membrane; P:transposition, DNA-mediated; C:membrane; F:DNA binding; F:G-protein coupled receptor activity; P:DNA integration; P:signal transduction; F:signal transducer activity; P:G-protein coupled receptor signaling pathway; C:plasma membrane; F:ATP binding; C:myosin complex; F:motor activity	-20.7	913	906	-22.6	888	913	155	-20.7	889	912	0.993489
let-7j	3'utr_chrUn_21_3'utr_complement(12756558..12757752)	GSONMT00070268001	acetylcholinesterase precursor	P:neuron development; F:hydrolase activity; F:cholinesterase activity; C:endoplasmic reticulum lumen; C:membrane; P:neurotransmitter catabolic process; P:choline metabolic process; C:synapse; C:extracellular space; P:neuromuscular junction development; P:acetylcholine catabolic process; P:response to amphetamine; P:regulation of synapse structure and activity; C:cell junction; F:acetylcholinester…	-20.29	742	735	-19.38	718	742	141	-20.99	700	742	0.995263
let-7j	3'utr_chrUn_11_3'utr_14947876..14948165	GSONMT00016670001	hypothetical loc792613	F:molecular_function; P:biological_process; C:cellular_component	-18.9	223	216	-18.98	201	223	152	-18.9	205	222	0.997362
let-7j	3'utr_chrUn_12_3'utr_complement(20264200..20265645)	GSONMT00074446001	prkr-interacting protein 1 homolog	C:nucleolus; C:nucleus; F:protein kinase binding; F:protein kinase inhibitor activity; P:negative regulation of protein kinase activity; P:negative regulation of phosphorylation; F:protein binding; F:double-stranded RNA binding	-19.52	614	607	-18.71	1213	1234	153	-18.31	1197	1233	0.991666
let-7j	3'utr_chrUn_15_3'utr_29420829..29421046	GSONMT00079182001	epidermal retinol dehydrogenase 2-like	P:oxidation-reduction process; F:oxidoreductase activity; P:metabolic process; P:retinal metabolic process; C:endoplasmic reticulum membrane; P:keratinocyte proliferation; F:retinol dehydrogenase activity	-19.9	202	195	-19.95	181	202	153	-22.45	150	202	0.998023
let-7j	3'utr_chrUn_15_3'utr_complement(10804982..10805425)	GSONMT00066329001	calcium signal-modulating cyclophilin ligand-like	F:molecular_function; P:biological_process; P:epidermal growth factor receptor signaling pathway; P:receptor recycling; C:endoplasmic reticulum	-19.2	84	77	-20.81	62	84	147	-19.2	62	83	0.991187
let-7j	3'utr_chrUn_16_3'utr_35894523..35895392	GSONMT00059181001	pra1 family protein 3	F:molecular_function; P:biological_process	-18.4	489	482	-20.06	469	489	158	-19.1	468	489	0.995888
let-7j	3'utr_chrUn_17_3'utr_26527616..26527732	GSONMT00036685001	tubulin monoglycylase ttll3-like isoform x2	P:cellular protein modification process; F:ligase activity; P:protein polyglycylation; F:tubulin-glycine ligase activity; C:cilium; F:protein-glycine ligase activity, initiating; C:cell projection; C:microtubule; C:cytoplasm; C:microtubule cytoskeleton; C:cytoskeleton; P:cilium movement	-18.8	86	79	-18.02	61	86	146	-19.3	47	86	0.996921
let-7j	3'utr_chrUn_17_3'utr_complement(35980732..35980995)	GSONMT00036742001	zinc finger ccch domain-containing protein 6-like	F:metal ion binding; P:response to antibiotic; F:sequence-specific DNA binding; F:sequence-specific DNA binding transcription factor activity; C:nucleus; P:T cell homeostasis; P:apoptotic process; P:negative regulation of transcription, DNA-templated; F:RNA binding; P:negative regulation of T cell differentiation in thymus; P:regulation of transcription, DNA-templated; P:positive regulation of th…	-20.8	51	44	-22.03	30	51	171	-20.8	32	50	0.991187
let-7j	3'utr_chrUn_17_3'utr_complement(36074875..36075456)	GSONMT00036752001	phosphatidylinositol 5-phosphate 4-kinase type-2 beta	F:kinase activity; P:phosphatidylinositol metabolic process; P:phosphorylation; P:phosphatidylinositol phosphorylation; F:phosphatidylinositol phosphate kinase activity; C:endoplasmic reticulum membrane; F:ATP binding; F:1-phosphatidylinositol-5-phosphate 4-kinase activity; F:1-phosphatidylinositol-4-phosphate 5-kinase activity; C:plasma membrane; C:nucleus; F:transferase activity; C:membrane; F:…	-26.8	256	248	-29.98	235	256	152	-18.9	501	525	0.997703
let-7j	3'utr_chrUn_17_3'utr_complement(3622161..3623354)	GSONMT00073860001	e3 ubiquitin-protein ligase nrdp1	F:ligase activity; P:melanocyte differentiation; F:zinc ion binding; P:protein ubiquitination; P:protein polyubiquitination; F:protein tag; F:ubiquitin-protein ligase activity; F:acid-amino acid ligase activity; F:metal ion binding; P:extrinsic apoptotic signaling pathway; P:regulation of protein kinase B signaling; F:interleukin-3 receptor binding; F:erythropoietin receptor binding; P:regulation…	-19.7	797	789	-21.79	774	797	146	-18.53	776	814	0.996407
let-7j	3'utr_chrUn_19_3'utr_1159696..1160234	GSONMT00075525001	formin-1 isoform x2	C:actin filament; P:actin nucleation; P:positive regulation of actin nucleation; F:DNA binding; P:skeletal system morphogenesis; P:positive regulation of actin filament polymerization; C:adherens junction; P:hindlimb morphogenesis; P:forelimb morphogenesis; P:gene expression; F:SH3 domain binding	-18.3	105	98	-20.22	103	124	140	-18.5	108	124	0.998564
let-7j	3'utr_chrUn_19_3'utr_16962235..16962629	GSONMT00067612001	mitochondrial import inner membrane translocase subunit tim9	F:metal ion binding; C:mitochondrion; P:protein transport; P:transport; C:membrane; C:mitochondrial inner membrane; F:transporter activity; P:cellular protein metabolic process; F:protein homodimerization activity; P:chaperone-mediated protein transport; P:protein targeting to mitochondrion; P:protein import into mitochondrial inner membrane; C:mitochondrial intermembrane space protein transporte…	-19.27	109	102	-19.76	96	118	147	-19.27	71	108	0.996424
let-7j	3'utr_chrUn_2_3'utr_28870741..28871691	GSONMT00004591001	thrombospondin-3 isoform 3	F:calcium ion binding; P:cell adhesion; C:extracellular region; F:heparin binding; P:bone trabecula formation; P:ossification involved in bone maturation; C:perinuclear region of cytoplasm; P:cell-matrix adhesion; P:growth plate cartilage development	-18.5	110	102	-18.43	89	110	140	-18.64	45	109	0.998508
let-7j	3'utr_chrUn_21_3'utr_9207231..9207716	GSONMT00070767001	leucine-rich repeats and immunoglobulin-like domains protein 3-like	-	-18.3	82	74	-21.04	61	82	154	-19	61	82	0.996426
let-7j	3'utr_chrUn_29_3'utr_590356..591527	GSONMT00004357001	disheveled-associated activator of morphogenesis 1-like isoform x3	F:actin binding; P:cellular component organization; F:Rho GTPase binding; P:actin cytoskeleton organization; P:convergent extension; F:identical protein binding; C:cytoplasm; F:protein binding; C:stress fiber; C:plasma membrane	-18.6	732	724	-18.6	711	732	158	-18.6	711	731	0.995434
let-7j	3'utr_chrUn_3'utr_1096744114..1096744762	GSONMT00047319001	centriolin isoform x1	C:centrosome	-19.3	38	30	-18.88	374	398	150	-19.64	370	398	0.998538
let-7j	3'utr_chrUn_3'utr_323751918..323753024	GSONMT00033327001	homeobox protein hox-a7	P:regulation of transcription, DNA-templated; F:sequence-specific DNA binding; P:multicellular organismal development; C:nucleus; F:sequence-specific DNA binding transcription factor activity; F:DNA binding; P:transcription, DNA-templated; P:anterior/posterior pattern specification; P:stem cell differentiation; P:negative regulation of monocyte differentiation; P:negative regulation of transcript…	-19.8	657	650	-20.9	636	657	157	-20.5	640	657	0.991397
let-7j	3'utr_chrUn_3'utr_383046047..383047002	GSONMT00015151001	sn1-specific diacylglycerol lipase beta	P:lipid metabolic process; F:hydrolase activity; F:triglyceride lipase activity; P:neurogenesis; P:neuroblast proliferation; P:neurotransmitter biosynthetic process; P:arachidonic acid metabolic process	-19.53	638	631	-18.69	617	638	154	-20.23	596	638	0.999318
let-7j	3'utr_chrUn_3'utr_462275428..462276553	GSONMT00039014001	tubby-related protein 1-like	C:photoreceptor outer segment; C:synapse; F:actin filament binding; P:positive regulation of phagocytosis; C:cell projection; P:detection of visible light; P:eye photoreceptor cell development; P:photoreceptor cell maintenance; P:dendrite development; P:retina development in camera-type eye; C:photoreceptor inner segment; F:phosphatidylinositol-4,5-bisphosphate binding; F:G-protein coupled photor…	-18.91	187	179	-19.58	166	187	143	-18.91	152	186	0.999176
let-7j	3'utr_chrUn_3'utr_679388222..679388569	GSONMT00026775001	t-cell activation mitochondrial isoform x1	C:mitochondrion	-18.1	340	333	-19.75	320	340	142	-18.8	321	340	0.991986
let-7j	3'utr_chrUn_3'utr_771582716..771583869	GSONMT00000490001	---NA---	-	-18.2	868	860	-18.21	847	868	164	-18.2	852	867	0.994474
let-7j	3'utr_chrUn_3'utr_783339664..783340447	GSONMT00041669001	low quality protein: retrotransposon-derived protein peg10	F:RNA binding; F:nucleic acid binding; C:viral nucleocapsid; P:DNA integration; P:RNA-dependent DNA replication; C:nucleus; F:RNA-directed DNA polymerase activity; F:zinc ion binding; F:DNA binding; P:apoptotic process; C:cytoplasm; P:cell differentiation; F:protein binding; P:placenta development; P:negative regulation of transforming growth factor beta receptor signaling pathway	-22.21	274	267	-21.89	253	274	161	-22.21	231	273	0.99707
let-7j	3'utr_chrUn_3'utr_921239421..921240453	GSONMT00008388001	transposable element tcb1 transposase	F:transposase activity; P:DNA integration; P:transposition, DNA-mediated; F:DNA binding	-19	349	342	-21.56	328	349	161	-19.5	331	349	0.995099
let-7j	3'utr_chrUn_3'utr_948119955..948120287	GSONMT00006150001	rna-directed dna polymerase from transposon bs	P:RNA-dependent DNA replication; F:RNA-directed DNA polymerase activity; F:RNA binding	-18.2	33	25	-18.21	12	33	164	-18.2	17	32	0.995746
let-7j	3'utr_chrUn_3'utr_997494579..997495418	GSONMT00001583001	interleukin-17 receptor b	C:cytoplasm; C:cell surface; C:integral component of membrane; C:membrane; C:extracellular region; P:cytokine-mediated signaling pathway; F:cytokine receptor activity; C:integral component of plasma membrane; C:plasma membrane	-18.2	736	728	-18.02	717	736	140	-18.9	705	736	0.993707
let-7j	3'utr_chrUn_3'utr_complement(1054971968..1054972894)	GSONMT00072672001	adaptin ear-binding coat-associated protein 1-like	C:membrane; P:endocytosis; F:molecular_function	-19.3	899	891	-19.96	878	899	144	-19.7	878	899	0.993081
let-7j	3'utr_chrUn_3'utr_complement(1072046755..1072047101)	GSONMT00001361001	sjchgc03009 protein	-	-21.2	38	30	-22.8	17	38	164	-18.1	154	181	0.996424
let-7j	3'utr_chrUn_3'utr_complement(1081340077..1081340921)	GSONMT00011475001	homeobox protein hox-a9-like	P:regulation of transcription, DNA-templated; P:transcription, DNA-templated; F:sequence-specific DNA binding; C:nucleus; F:sequence-specific DNA binding transcription factor activity; F:DNA binding; P:multicellular organismal development	-18.74	191	183	-18.95	170	191	154	-18.8	748	775	0.99441
let-7j	3'utr_chrUn_3'utr_complement(227145432..227146094)	GSONMT00052152001	integrator complex subunit 3-like	P:response to ionizing radiation; P:cellular response to DNA damage stimulus; P:DNA repair; P:mitotic cell cycle checkpoint; C:nucleus; C:SOSS complex	-18.31	403	396	-20.61	379	403	157	-19.01	374	403	0.993567
let-7j	3'utr_chrUn_3'utr_complement(435193607..435194780)	GSONMT00005391001	lysosome-associated membrane glycoprotein 5-like	C:membrane; C:endosome membrane; C:endoplasmic reticulum-Golgi intermediate compartment membrane; C:integral component of membrane; C:dendrite; C:cell projection; C:endosome; C:recycling endosome membrane; C:cytoplasmic vesicle membrane; F:molecular_function; C:cytoplasmic vesicle; C:dendrite membrane; C:growth cone membrane; C:plasma membrane; C:early endosome membrane	-18.8	340	333	-18.52	318	340	142	-18.8	313	339	0.991187
let-7j	3'utr_chrUn_3'utr_complement(45521012..45522410)	GSONMT00036020001	mitochondrial-like isoform x2	P:oxidation-reduction process; C:mitochondrion; P:iron-sulfur cluster assembly; F:ferroxidase activity; F:ferric iron binding; F:2 iron, 2 sulfur cluster binding; P:adult walking behavior; F:iron-sulfur cluster binding; P:positive regulation of cell proliferation; P:mitochondrion organization; P:cellular response to hydrogen peroxide; F:iron chaperone activity; P:positive regulation of metalloenz…	-19	921	914	-21.67	899	921	160	-19	903	920	0.999642
let-7j	3'utr_chrUn_3'utr_complement(673983504..673984411)	GSONMT00040819001	protein s100-b-like	F:calcium ion binding; F:zinc ion binding; F:protein homodimerization activity; C:nucleus; F:identical protein binding; C:perinuclear region of cytoplasm; F:calcium-dependent protein binding; F:S100 protein binding; C:neuronal cell body; P:memory; F:RAGE receptor binding; P:learning or memory; P:positive regulation of I-kappaB kinase/NF-kappaB signaling; C:ruffle; P:regulation of neuronal synapti…	-22.4	831	824	-21.73	809	831	151	-22.4	809	830	0.992277
let-7j	3'utr_chrUn_3'utr_complement(722628738..722629927)	GSONMT00037316001	cyclin-j-like isoform x1	C:nucleus; P:regulation of cell cycle; F:protein kinase binding; P:cell cycle; P:cell division; P:regulation of cyclin-dependent protein serine/threonine kinase activity	-19.9	653	646	-20.22	633	653	158	-19.9	632	652	0.991187
let-7j	3'utr_chrUn_3'utr_complement(858771509..858772029)	GSONMT00015521001	tpa_exp: pol polyprotein	F:RNA binding; P:RNA-dependent DNA replication; F:RNA-directed DNA polymerase activity	-19.39	195	187	-19.72	173	195	162	-19.89	163	195	0.998841
let-7j	3'utr_chrUn_3'utr_complement(903664808..903665196)	GSONMT00050821001	ras-related protein rab-32	F:GTP binding; P:small GTPase mediated signal transduction; F:nucleotide binding; P:notochord cell vacuolation; P:protein transport; C:phagocytic vesicle; C:mitochondrion; P:phagosome maturation	-18.2	380	372	-18.21	359	380	164	-18.2	364	379	0.99811
let-7j	3'utr_chrUn_3'utr_complement(910441874..910442663)	GSONMT00050971001	protein	F:RNA binding; P:RNA-dependent DNA replication; F:RNA-directed DNA polymerase activity	-19	33	25	-18.21	12	33	164	-19	3	32	0.996998
let-7j	3'utr_chrUn_4_3'utr_2036778..2036920	GSONMT00074174001	sjchgc03009 protein	P:RNA-dependent DNA replication; F:RNA-directed DNA polymerase activity	-18.2	113	105	-18.21	92	113	164	-18.2	97	112	0.994474
let-7j	3'utr_chrUn_5_3'utr_20011371..20012310	GSONMT00038481001	non-specific lipid-transfer	F:sterol binding; C:cellular_component; P:metabolic process; F:catalytic activity; F:transferase activity, transferring acyl groups other than amino-acyl groups; C:peroxisome; F:oleic acid binding; C:protein complex; F:fatty-acyl-CoA binding; C:nucleus; C:intracellular membrane-bounded organelle; P:peroxisome organization; F:long-chain fatty acyl-CoA binding; P:steroid biosynthetic process; F:cho…	-20.62	639	631	-19.42	257	277	161	-19.7	255	276	0.995732
let-7j	3'utr_chrUn_6_3'utr_21944376..21945573	GSONMT00017450001	protein bean1	-	-18.6	924	916	-19.49	905	924	153	-18.6	905	923	0.993036
let-7j	3'utr_chrUn_8_3'utr_complement(17388039..17389667)	GSONMT00074761001	sodium potassium calcium exchanger 4-like isoform x1	C:integral component of membrane; C:membrane; P:transmembrane transport; F:molecular_function	-19	623	616	-20.23	603	623	158	-19	608	622	0.993004
let-7j	3'utr_chrUn_9_3'utr_3308193..3309068	GSONMT00079238001	calponin homology domain-containing protein ddb_g0272472-like isoform x21	P:DNA integration; P:DNA recombination; F:DNA binding	-21.85	46	39	-21.01	43	64	140	-21.85	10	45	0.991109
let-7j	3'utr_chrUn_9_3'utr_complement(12523252..12524451)	GSONMT00005729001	rna-binding protein 14-like isoform x3	F:nucleic acid binding; F:nucleotide binding; F:zinc ion binding; C:cellular_component	-18.7	621	614	-18.88	601	621	156	-18.7	590	620	0.998273
let-7j	3'utr_chrUn_9_3'utr_complement(15793047..15794202)	GSONMT00056825001	fibrinogen silencer-binding protein	C:nucleus; F:helicase activity; F:nucleic acid binding; F:ATP binding; P:double-strand break repair via homologous recombination; F:DNA translocase activity; F:DNA binding	-18.93	145	138	-19.46	125	145	153	-18.93	115	144	0.99963
let-7j	3'utr_chrUn_Sex_3'utr_10944935..10946399	GSONMT00034816001	alpha-soluble nsf attachment protein	P:intracellular protein transport	-19.1	1062	1055	-18.98	1041	1062	140	-19.6	1038	1062	0.996404
mir-125b-1	3'utr_chr_2_3'utr_1660723..1661944	GSONMT00063147001	sodium channel modifier 1	F:metal ion binding; C:nuclear speck; P:RNA splicing; P:mRNA processing; C:nucleus	-22	58	50	-21.68	36	58	143	-19	37	58	0.992007
mir-125b-1	3'utr_chrUn_1_3'utr_31152543..31152833	GSONMT00068706001	caldesmon-like isoform x1	F:molecular_function; P:biological_process; C:cellular_component	-20	127	120	-19.12	106	127	152	-20	88	126	0.999088
mir-125b-1	3'utr_chrUn_1_3'utr_complement(23280839..23281951)	GSONMT00064558001	upf0693 protein c10orf32 homolog	F:molecular_function; P:biological_process; C:cellular_component	-25.8	234	226	-25.04	213	234	144	-18.4	1067	1108	0.992376
mir-125b-1	3'utr_chrUn_12_3'utr_9939047..9940759	GSONMT00075993001	nucleoside diphosphate kinase 3-like	F:transferase activity; P:phosphorylation; P:GTP biosynthetic process; P:UTP biosynthetic process; F:nucleotide binding; F:ATP binding; F:kinase activity; F:nucleoside diphosphate kinase activity; P:nucleoside diphosphate phosphorylation; P:CTP biosynthetic process; C:mitochondrion; P:nucleotide metabolic process; F:metal ion binding; F:molecular_function; C:cellular_component; P:biological_proce…	-22.9	1618	1612	-21.21	1284	1304	147	-19.59	24	56	0.995845
mir-125b-1	3'utr_chrUn_17_3'utr_4743238..4744608	GSONMT00012312001	cyclin-dependent kinase 4	F:protein serine/threonine kinase activity; P:phosphorylation; F:protein kinase activity; P:protein phosphorylation; F:nucleotide binding; P:cell division; F:ATP binding; F:kinase activity; F:transferase activity, transferring phosphorus-containing groups; C:chromatin; P:response to drug; C:nucleus; P:positive regulation of fibroblast proliferation; C:nuclear membrane; P:G1/S transition of mitoti…	-20.9	475	467	-21.22	450	469	144	-19.39	451	498	0.994381
mir-125b-1	3'utr_chrUn_18_3'utr_complement(14708960..14709538)	GSONMT00034453001	amino-terminal enhancer of split isoform x2	F:molecular_function; P:biological_process; C:cellular_component; P:skeletal system development; C:nucleus; P:Wnt signaling pathway; P:regulation of transcription from RNA polymerase II promoter; P:regulation of transcription, DNA-templated; P:negative regulation of transcription from RNA polymerase II promoter; P:cellular response to extracellular stimulus; P:negative regulation of protein bindi…	-22.61	500	493	-21.16	477	500	155	-22.61	465	499	0.993973
mir-125b-1	3'utr_chrUn_2_3'utr_35945772..35947065	GSONMT00054100001	unc93-like protein mfsd11 isoform x2	F:molecular_function; P:biological_process; C:cellular_component; C:integral component of membrane; C:membrane	-23.5	1074	1066	-24.88	1053	1074	159	-24.2	1055	1074	0.993883
mir-125b-1	3'utr_chrUn_2_3'utr_complement(20772963..20774067)	GSONMT00019318001	kit ligand	P:cell adhesion; C:membrane; F:stem cell factor receptor binding; P:melanocyte differentiation; C:extracellular region	-19.4	184	177	-23.63	162	184	163	-20.1	163	184	0.995365
mir-125b-1	3'utr_chrUn_21_3'utr_2487152..2488122	GSONMT00029940001	myb sant-like dna-binding domain-containing protein 1-like	-	-22	127	119	-19.6	106	127	146	-19	104	127	0.991583
mir-125b-1	3'utr_chrUn_23_3'utr_11363598..11365206	GSONMT00065021001	angiopoietin-2 isoform 1	P:negative regulation of positive chemotaxis; P:negative regulation of angiogenesis; P:negative regulation of blood vessel endothelial cell migration; P:angiogenesis; P:Tie signaling pathway; P:blood vessel morphogenesis; P:negative regulation of cell-substrate adhesion; F:receptor tyrosine kinase binding; C:extracellular space; P:germ cell development; P:glomerulus vasculature development; P:res…	-18.19	332	325	-21.07	312	332	151	-19.69	281	332	0.997051
mir-125b-1	3'utr_chrUn_28_3'utr_9554768..9555919	GSONMT00079812001	protein fam5c-like	-	-18.4	739	732	-19.8	717	739	151	-18.4	718	738	0.999705
mir-125b-1	3'utr_chrUn_29_3'utr_26214283..26215334	GSONMT00006083001	glutathione s-transferase p	F:transferase activity; P:metabolic process; F:glutathione transferase activity; P:cellular response to xenobiotic stimulus; P:response to toxic substance; C:mitochondrion; C:cytoplasm; C:nucleus; P:glutathione metabolic process; P:xenobiotic metabolic process	-19.87	542	534	-19.11	522	542	146	-19.87	507	541	0.999705
mir-125b-1	3'utr_chrUn_29_3'utr_9762266..9763895	GSONMT00009392001	fibrous sheath cabyr-binding	P:oxidation-reduction process; P:cell redox homeostasis; F:oxidoreductase activity; F:flavin adenine dinucleotide binding	-22.7	290	282	-22.8	267	290	143	-19.2	268	290	0.994381
mir-125b-1	3'utr_chrUn_29_3'utr_complement(19154267..19155520)	GSONMT00076781001	peptidase m20 domain-containing protein 2	F:hydrolase activity; P:metabolic process	-20	618	610	-21.68	597	618	140	-20.7	596	618	0.994381
mir-125b-1	3'utr_chrUn_3'utr_122040424..122041829	GSONMT00027086001	rab11 family-interacting protein 5-like isoform x1	-	-19.2	654	646	-21.44	633	654	143	-19.2	630	653	0.992727
mir-125b-1	3'utr_chrUn_3'utr_325389096..325390294	GSONMT00006820001	transcription factor eb-like isoform x4	P:regulation of transcription, DNA-templated; P:humoral immune response; P:embryonic placenta development; P:positive regulation of transcription, DNA-templated; F:protein dimerization activity	-19.2	597	589	-21.48	711	732	141	-18.66	1092	1129	0.994391
mir-125b-1	3'utr_chrUn_3'utr_513836414..513837445	GSONMT00043961001	transmembrane gamma-carboxyglutamic acid protein 1-like isoform x1	F:calcium ion binding; C:extracellular region	-20.03	590	583	-18.27	569	590	147	-20.03	549	589	0.999088
mir-125b-1	3'utr_chrUn_3'utr_671973456..671973924	GSONMT00059505001	interleukin-1 receptor-associated kinase 1-like	F:transferase activity; F:protein serine/threonine kinase activity; P:phosphorylation; F:protein kinase activity; P:protein phosphorylation; F:nucleotide binding; F:ATP binding; F:kinase activity; F:transferase activity, transferring phosphorus-containing groups; P:signal transduction; P:protein oligomerization; P:activation of NF-kappaB-inducing kinase activity; P:toll-like receptor 2 signaling …	-23.7	105	98	-27.75	82	105	150	-18.93	380	419	0.998107
mir-125b-1	3'utr_chrUn_3'utr_732722777..732723195	GSONMT00019768001	catechol o-methyltransferase domain-containing protein 1-like	F:methyltransferase activity; F:transferase activity; P:methylation; F:O-methyltransferase activity; F:caffeoyl-CoA O-methyltransferase activity	-19.6	175	167	-21.63	152	175	146	-20.9	139	175	0.991451
mir-125b-1	3'utr_chrUn_3'utr_867942636..867943579	GSONMT00025243001	cellular tumor antigen p53	P:protein tetramerization; F:transcription regulatory region DNA binding; F:sequence-specific DNA binding transcription factor activity; F:DNA binding; C:nucleus; P:apoptotic process; C:cytoplasm; P:regulation of transcription, DNA-templated; F:metal ion binding; P:transcription, DNA-templated; P:cell cycle; C:cytosol; P:response to gamma radiation; P:response to methylmercury; P:positive regulat…	-19.5	577	570	-21.51	555	577	150	-20.2	552	577	0.992565
mir-125b-1	3'utr_chrUn_3'utr_complement(442250598..442251798)	GSONMT00059391001	e3 ubiquitin isg15 ligase trim25-like	F:metal ion binding; F:zinc ion binding; C:intracellular	-20.9	444	437	-22.09	424	444	142	-22.55	785	835	0.996769
mir-125b-1	3'utr_chrUn_3'utr_complement(450755781..450757055)	GSONMT00020271001	zinc finger protein 271- partial	F:metal ion binding; F:nucleic acid binding; P:biological_process	-20.23	798	791	-20.5	778	798	154	-20.23	774	797	0.992427
mir-125b-1	3'utr_chrUn_3'utr_complement(814532222..814533258)	GSONMT00049160001	acidic leucine-rich nuclear phosphoprotein 32 family member e-like isoform x1	C:cytoplasm; C:nucleus	-21.3	490	482	-23.69	470	490	155	-20.62	701	757	0.991282
mir-125b-1	3'utr_chrUn_3'utr_complement(826986381..826986942)	GSONMT00051762001	upf0500 protein c1orf216 homolog	-	-23	345	337	-18.48	324	345	140	-21.7	306	345	0.999554
mir-125b-1	3'utr_chrUn_6_3'utr_22183879..22184460	GSONMT00017464001	cadherin-1-like	F:calcium ion binding; P:homophilic cell adhesion; C:integral component of membrane; P:cell adhesion; C:membrane; C:plasma membrane; P:neural tube formation; P:gastrulation with mouth forming second; P:neuron migration; C:cell-cell adherens junction; P:cell-cell adhesion; P:adherens junction maintenance; F:G-protein alpha-subunit binding; P:cell migration involved in gastrulation; C:desmosome; P:…	-21.01	44	37	-19.45	23	44	150	-21.01	11	43	0.999404
mir-125b-1	3'utr_chrUn_6_3'utr_complement(4666506..4666828)	GSONMT00026533001	solute carrier family 15 member 4	P:oligopeptide transport; C:integral component of membrane; C:membrane; P:transport; F:transporter activity; F:symporter activity; P:protein transport; P:histidine transport; F:L-histidine transmembrane transporter activity; P:ion transport; C:lysosomal membrane; P:transmembrane transport	-22.1	171	163	-20.66	204	225	150	-21.85	191	225	0.998949
mir-125b-1	3'utr_chrUn_8_3'utr_4148683..4149676	GSONMT00061752001	c-c chemokine receptor type 4-like	C:integral component of membrane; C:membrane; F:G-protein coupled receptor activity; P:chemokine-mediated signaling pathway; P:signal transduction; P:chemotaxis; F:chemokine receptor activity; F:signal transducer activity; P:G-protein coupled receptor signaling pathway	-22.82	178	171	-19.16	178	200	148	-22.82	139	177	0.991282
mir-125b-1	3'utr_chrUn_8_3'utr_complement(28556975..28557254)	GSONMT00028109001	e3 ubiquitin-protein ligase rnf8	F:metal ion binding; F:ligase activity; F:zinc ion binding; P:cell division; P:positive regulation of DNA repair; P:ubiquitin-dependent protein catabolic process; P:histone H2A K63-linked ubiquitination; C:nucleus; P:response to ionizing radiation; P:protein K63-linked ubiquitination; C:site of double-strand break; F:protein homodimerization activity; P:chromatin modification; P:protein ubiquitin…	-18.49	69	62	-20.18	48	69	148	-19.19	28	69	0.997051
mir-125b-1	3'utr_chrUn_9_3'utr_16117126..16118072	GSONMT00043890001	endothelin b receptor-like protein 2	C:integral component of membrane; F:G-protein coupled receptor activity; P:G-protein coupled receptor signaling pathway	-20.8	49	41	-21.36	29	49	145	-19.95	625	661	0.993622
mir-1-3	3'utr_chr_8_3'utr_4810935..4811940	GSONMT00019400001	dna repair protein rad51 homolog 1	P:DNA metabolic process; F:ATP binding; P:DNA repair; F:DNA-dependent ATPase activity; F:damaged DNA binding; F:nucleotide binding; F:nucleoside-triphosphatase activity; F:DNA binding; P:response to methylmercury; P:response to cadmium ion; C:condensed nuclear chromosome; P:DNA unwinding involved in DNA replication; C:condensed chromosome; F:identical protein binding; P:meiosis; C:perinuclear reg…	-18.9	473	465	-21.76	451	473	145	-19.6	451	473	0.991607
mir-1-3	3'utr_chrUn_1_3'utr_575437..576726	GSONMT00073091001	acyl-coenzyme a thioesterase 11-like	F:lipid binding; P:biological_process; C:cellular_component; P:intracellular signal transduction; C:cytoplasm; P:response to cold; P:response to temperature stimulus; F:acyl-CoA hydrolase activity; P:fatty acid metabolic process	-19.06	497	489	-18.29	474	497	165	-19.06	460	496	0.996625
mir-1-3	3'utr_chrUn_1_3'utr_complement(44530767..44531973)	GSONMT00020875001	mitochondrial coenzyme a transporter slc25a42-like	C:integral component of membrane; C:membrane; P:transmembrane transport; C:mitochondrial inner membrane; P:transport; F:ATP transmembrane transporter activity; F:AMP transmembrane transporter activity; P:AMP transport; C:mitochondrion; P:ATP transport; F:coenzyme A transmembrane transporter activity; P:ADP transport; F:adenosine-diphosphatase activity; P:coenzyme A transmembrane transport; F:ADP …	-19.9	522	514	-19.74	498	522	147	-19.9	498	521	0.992013
mir-1-3	3'utr_chrUn_11_3'utr_28123828..28124993	GSONMT00078950001	gtpase-activating protein and vps9 domain-containing protein 1 isoform x2	F:GTPase activator activity; P:regulation of small GTPase mediated signal transduction; P:signal transduction; P:positive regulation of GTPase activity; C:intracellular; F:guanyl-nucleotide exchange factor activity; P:regulation of GTPase activity; P:regulation of protein transport; C:cytosol; F:GTPase activating protein binding	-18.4	673	665	-21.95	648	673	158	-19.7	647	673	0.991241
mir-1-3	3'utr_chrUn_16_3'utr_complement(7212414..7213416)	GSONMT00062773001	c4b-binding protein alpha chain precursor	-	-18.3	238	232	-18.49	215	238	144	-18.3	214	237	0.991187
mir-1-3	3'utr_chrUn_20_3'utr_complement(5300923..5301971)	GSONMT00063829001	protein fam20a-like	F:molecular_function; P:biological_process; C:cellular_component; P:enamel mineralization	-19.5	765	758	-23.4	743	765	157	-20.8	743	765	0.997526
mir-1-3	3'utr_chrUn_23_3'utr_20512062..20513475	GSONMT00018064001	trna (uracil -c )-methyltransferase homolog-b-like	P:RNA methylation; P:RNA processing; F:RNA methyltransferase activity; F:methyltransferase activity; F:transferase activity; P:tRNA processing; P:methylation; F:S-adenosylmethionine-dependent tRNA (m5U54) methyltransferase activity; C:cellular_component; C:mitochondrion	-22.6	350	342	-25.51	328	350	146	-18.3	1303	1322	0.995388
mir-1-3	3'utr_chrUn_27_3'utr_10432436..10433492	GSONMT00079131001	abhydrolase domain-containing protein 15-like	F:hydrolase activity	-19	376	368	-19.74	353	376	159	-19	354	375	0.999051
mir-1-3	3'utr_chrUn_3_3'utr_complement(21645730..21646412)	GSONMT00056053001	transcription factor dp-1 isoform x1	C:transcription factor complex; P:mitotic cell cycle; F:sequence-specific DNA binding transcription factor activity; F:DNA binding; C:nucleus; F:transcription factor binding; P:regulation of transcription, DNA-templated; F:transcription coactivator activity; P:transcription, DNA-templated; P:cell cycle	-18.8	540	533	-19.53	516	540	142	-18.8	518	539	0.997362
mir-1-3	3'utr_chrUn_3'utr_147989449..147989878	GSONMT00069844001	peptidyl-prolyl cis-trans isomerase d	F:peptidyl-prolyl cis-trans isomerase activity; P:protein folding; P:protein peptidyl-prolyl isomerization; F:isomerase activity; F:Hsp90 protein binding; P:positive regulation of apoptotic process; C:nucleus; F:FK506 binding; P:chaperone-mediated protein folding; C:intermediate filament cytoskeleton; F:peptide binding; P:apoptotic process; P:protein complex assembly; P:negative regulation of tra…	-18.2	419	411	-18.35	393	419	163	-18.2	394	418	0.991557
mir-1-3	3'utr_chrUn_3'utr_337061316..337062745	GSONMT00020552001	forkhead box protein m1	P:negative regulation of stress-activated MAPK cascade; P:positive regulation of cell proliferation; C:transcription factor complex; F:DNA binding; C:nucleus; P:liver development; P:regulation of transcription, DNA-templated; P:negative regulation of transcription from RNA polymerase II promoter; F:RNA polymerase II distal enhancer sequence-specific DNA binding transcription factor activity; P:tr…	-19.65	691	683	-18.09	669	691	150	-19.65	644	690	0.999009
mir-1-3	3'utr_chrUn_3'utr_637573438..637573596	GSONMT00035762001	endonuclease domain-containing 1	F:metal ion binding; F:nucleic acid binding; F:hydrolase activity; F:endonuclease activity	-18.8	155	147	-21.14	133	155	153	-19.5	133	155	0.994566
mir-1-3	3'utr_chrUn_3'utr_complement(557922679..557923776)	GSONMT00030927001	uba-like domain-containing protein 1	F:molecular_function; P:biological_process; C:cellular_component	-20.39	842	834	-19.72	821	842	147	-18.01	1026	1053	0.995455
mir-1-3	3'utr_chrUn_3'utr_complement(923462602..923464071)	GSONMT00000901001	zinc finger c4h2 domain-containing	P:neuron development; F:metal ion binding; P:nervous system development; P:neuromuscular junction development; C:cytoplasm; C:postsynaptic membrane; C:cell junction; P:spinal cord motor neuron differentiation; C:nucleus; C:membrane; C:synapse; P:multicellular organismal development; C:plasma membrane	-23.9	1027	1019	-25.53	1005	1027	147	-18.5	1339	1378	0.997833
mir-1-3	3'utr_chrUn_4_3'utr_35688415..35689244	GSONMT00076517001	nadh dehydrogenase	P:mitochondrial respiratory chain complex I assembly; F:molecular_function; C:cellular_component; C:mitochondrion; P:negative regulation of apoptotic process; P:NADH dehydrogenase complex assembly; P:positive regulation of cell proliferation; F:calmodulin binding; C:mitochondrial membrane	-18.1	127	120	-18.99	102	127	146	-18.1	104	126	0.991187
mir-1-3	3'utr_chrUn_7_3'utr_complement(12055315..12056085)	GSONMT00064285001	ephrin-a1-like	C:membrane; P:biological_process	-18.7	157	150	-21.05	134	157	152	-18.7	134	156	0.991187
mir-132-1	3'utr_chrUn_12_3'utr_complement(13355..13876)	GSONMT00064792001	forkhead box protein k2	P:regulation of transcription, DNA-templated; F:sequence-specific DNA binding; F:sequence-specific DNA binding transcription factor activity; F:DNA binding; P:transcription, DNA-templated; C:nucleus; C:intracellular membrane-bounded organelle; F:magnesium ion binding	-23.2	439	432	-28.17	418	439	158	-18.07	218	263	0.999689
mir-132-1	3'utr_chrUn_14_3'utr_complement(16188570..16189725)	GSONMT00051630001	glucocorticoid-induced transcript 1 protein	F:molecular_function; C:cytoplasm; P:glomerular visceral epithelial cell development; P:glomerular filtration	-19.75	543	535	-18.75	525	543	149	-19.75	498	542	0.999671
mir-132-1	3'utr_chrUn_15_3'utr_complement(13867977..13869022)	GSONMT00035205001	protein kinase c theta type-like isoform x1	F:transferase activity; P:intracellular signal transduction; F:protein serine/threonine kinase activity; P:phosphorylation; F:protein kinase activity; F:protein kinase C activity; P:protein phosphorylation; F:nucleotide binding; F:ATP binding; F:kinase activity; F:metal ion binding; F:transferase activity, transferring phosphorus-containing groups; P:positive regulation of T cell activation; P:re…	-21.82	772	764	-21.6	752	772	162	-22.52	740	772	0.992013
mir-132-1	3'utr_chrUn_17_3'utr_10918953..10920154	GSONMT00070001001	protransforming growth factor alpha	C:integral component of membrane; C:membrane; P:positive regulation of mitosis; P:MAPK cascade; P:positive regulation of cell division; F:growth factor activity; F:epidermal growth factor receptor binding; P:positive regulation of epithelial cell proliferation; C:extracellular region; F:MAP kinase kinase activity; P:activation of MAPK activity; C:plasma membrane; P:positive regulation of epiderma…	-20.2	409	402	-19.51	387	409	163	-20.2	379	408	0.999827
mir-132-1	3'utr_chrUn_3_3'utr_complement(5097118..5098283)	GSONMT00069657001	cd302 antigen-like	F:carbohydrate binding	-20.99	187	180	-22.07	166	187	162	-22.29	152	187	0.996921
mir-132-1	3'utr_chrUn_3'utr_complement(268013331..268014535)	GSONMT00034173001	receptor tyrosine-protein kinase erbb-3-like	F:transferase activity; C:integral component of membrane; P:phosphorylation; C:membrane; F:protein kinase activity; F:nucleotide binding; F:receptor signaling protein tyrosine kinase activity; P:protein phosphorylation; P:transmembrane receptor protein tyrosine kinase signaling pathway; F:ATP binding; F:kinase activity; F:transmembrane receptor protein tyrosine kinase activity; F:protein tyrosine…	-19	646	639	-21.31	623	646	158	-19.7	628	646	0.992518
mir-132-1	3'utr_chrUn_4_3'utr_complement(28770676..28772079)	GSONMT00072163001	protein fam184a-like isoform x2	F:molecular_function; P:biological_process; C:cellular_component	-23.16	727	719	-22.15	704	727	143	-23.16	682	726	0.996625
mir-132b	3'utr_chr_5_3'utr_complement(2080777..2081352)	GSONMT00072547001	unconventional myosin-ixb	P:intracellular signal transduction; F:nucleotide binding; F:ATP binding; C:myosin complex; P:signal transduction; F:motor activity; C:intracellular; P:positive regulation of GTPase activity; F:metal ion binding; F:GTPase activator activity	-20.81	126	118	-19.37	104	126	152	-19	405	445	0.999889
mir-132b	3'utr_chrUn_5_3'utr_complement(24970277..24971233)	GSONMT00010107001	skeletal receptor tyrosine protein kinase-like	F:transferase activity; C:integral component of membrane; P:phosphorylation; C:membrane; P:peptidyl-tyrosine phosphorylation; F:protein kinase activity; P:protein phosphorylation; F:nucleotide binding; F:ATP binding; F:kinase activity; F:protein tyrosine kinase activity; F:transferase activity, transferring phosphorus-containing groups; F:identical protein binding; P:synaptic growth at neuromuscu…	-19.8	627	619	-19.2	607	627	146	-19.8	595	626	0.995434
mir-132b	3'utr_chrUn_3'utr_654180792..654181161	GSONMT00041894001	transposase	F:transposase activity; F:ATP binding; P:DNA integration; P:transposition, DNA-mediated; C:myosin complex; F:motor activity; F:DNA binding; F:ligase activity; P:cellular protein modification process	-20.9	343	335	-20.25	321	343	156	-20.9	301	342	0.999745
mir-132b	3'utr_chr_17_3'utr_2296055..2297925	GSONMT00073320001	peroxisome assembly factor 2	F:ATP binding; F:nucleotide binding; F:nucleoside-triphosphatase activity; C:peroxisome; P:protein stabilization; F:ATPase activity, coupled; P:protein targeting to peroxisome; P:ATP catabolic process; C:cytoplasm; F:protein complex binding; F:ATPase activity; P:peroxisome organization; F:protein C-terminus binding; P:protein import into peroxisome matrix, translocation; C:cytosol	-20.3	1827	1819	-19.83	1806	1827	153	-20.3	1796	1826	0.998849
mir-132b	3'utr_chr_17_3'utr_4468046..4468677	GSONMT00066230001	msx1 partial	P:regulation of transcription, DNA-templated; F:sequence-specific DNA binding; C:nucleus; F:sequence-specific DNA binding transcription factor activity; F:DNA binding; F:transcription regulatory region sequence-specific DNA binding; P:multicellular organismal development	-19.15	192	185	-21.2	171	192	159	-19.85	143	192	0.999705
mir-132b	3'utr_chr_19_3'utr_complement(2601803..2602947)	GSONMT00076612001	fragile site-associated protein isoform x4	C:integral component of membrane; P:fat cell differentiation; C:membrane; P:lipid metabolic process; P:spermatogenesis; P:regulation of cell growth; C:nucleus; P:nucleus localization; F:molecular_function; P:lipid storage; P:adipose tissue development	-19.2	626	618	-18.47	604	626	146	-21.15	572	625	0.999542
mir-132b	3'utr_chrUn_1_3'utr_21201270..21202468	GSONMT00053841001	potassium voltage-gated channel subfamily g member 3 isoform x2	F:ion channel activity; F:voltage-gated ion channel activity; C:integral component of membrane; P:potassium ion transmembrane transport; P:protein homooligomerization; C:membrane; P:potassium ion transport; F:potassium channel activity; P:ion transport; P:transport; P:regulation of ion transmembrane transport; C:voltage-gated potassium channel complex; P:transmembrane transport; F:voltage-gated p…	-18.65	95	88	-19.35	69	95	146	-19.95	47	95	0.991182
mir-132b	3'utr_chrUn_1_3'utr_complement(9309317..9310448)	GSONMT00003749001	PREDICTED: uncharacterized protein LOC102083163 isoform X2	-	-19.1	168	161	-19.93	147	168	164	-19.1	143	167	0.991875
mir-132b	3'utr_chrUn_10_3'utr_14288245..14289659	GSONMT00076330001	ras gtpase-activating protein 4	P:intracellular signal transduction; C:intrinsic component of the cytoplasmic side of the plasma membrane; C:cytoplasm; P:signal transduction; P:positive regulation of Ras GTPase activity; F:Ras GTPase activator activity; C:intracellular; P:regulation of small GTPase mediated signal transduction; F:GTPase activator activity; P:negative regulation of Ras protein signal transduction; P:positive reg…	-20.2	799	792	-20	775	799	163	-20.2	776	798	0.998886
mir-132b	3'utr_chrUn_10_3'utr_complement(20196344..20197536)	GSONMT00070638001	synaptopodin-2 isoform x1	F:molecular_function; P:biological_process; C:cellular_component	-20.7	1118	1111	-18.03	1094	1118	147	-20.81	1063	1117	0.999062
mir-132b	3'utr_chrUn_11_3'utr_complement(3933714..3934998)	GSONMT00039276001	f-box spry domain-containing protein 1	F:molecular_function; P:protein ubiquitination; C:cellular_component; C:postsynaptic density; C:synapse; P:protein ubiquitination involved in ubiquitin-dependent protein catabolic process; P:proteasome-mediated ubiquitin-dependent protein catabolic process; P:cellular response to DNA damage stimulus	-19.23	509	502	-19.54	486	509	156	-19.23	473	508	0.999827
mir-132b	3'utr_chrUn_12_3'utr_complement(19723580..19724981)	GSONMT00074420001	biotin--protein ligase	F:catalytic activity; F:biotin-[acetyl-CoA-carboxylase] ligase activity; P:cellular protein modification process; F:ligase activity; C:chromatin; F:biotin binding; F:enzyme binding; F:biotin-protein ligase activity; C:nuclear matrix; C:mitochondrion; C:cytoplasm; P:histone biotinylation; P:histone modification; P:protein biotinylation; C:nuclear lamina; C:cytosol; P:cell proliferation; P:small mo…	-19.9	855	848	-19.12	834	855	160	-19.9	834	854	0.994185
mir-132b	3'utr_chrUn_13_3'utr_4958632..4959219	GSONMT00008179001	transmembrane protein 98	F:molecular_function; P:biological_process; C:integral component of membrane; C:membrane; C:endoplasmic reticulum	-18.1	410	403	-18.16	390	410	152	-18.1	394	409	0.999827
mir-132b	3'utr_chrUn_15_3'utr_17493148..17493722	GSONMT00011581001	basic helix-loop-helix domain-containing protein kiaa2018 homolog	F:calcium ion binding; C:membrane; F:mannosyl-oligosaccharide 1,2-alpha-mannosidase activity; F:protein dimerization activity	-18.8	113	106	-20.86	95	113	150	-18.8	95	112	0.995732
mir-132b	3'utr_chrUn_16_3'utr_36518719..36519430	GSONMT00061350001	matrix metalloproteinase-23-like	F:metal ion binding; P:proteolysis; F:metallopeptidase activity; F:hydrolase activity; C:extracellular matrix; F:zinc ion binding; F:peptidase activity; F:metalloendopeptidase activity; P:reproduction	-18.7	546	539	-19.38	526	546	151	-18.7	516	545	0.998726
mir-132b	3'utr_chrUn_16_3'utr_4880222..4880990	GSONMT00079993001	homeobox protein hox-c9-like	P:regulation of transcription, DNA-templated; P:transcription, DNA-templated; F:sequence-specific DNA binding; C:nucleus; F:sequence-specific DNA binding transcription factor activity; F:DNA binding; P:negative regulation of vasculogenesis; P:multicellular organismal development	-21.1	77	70	-18.51	57	77	158	-21.1	48	76	0.999368
mir-132b	3'utr_chrUn_17_3'utr_22730102..22731086	GSONMT00058875001	protein ddi1 homolog 2-like isoform x2	P:proteolysis; F:aspartic-type endopeptidase activity; C:cellular_component	-18.28	346	339	-18.69	324	346	150	-19.58	298	346	0.998731
mir-132b	3'utr_chrUn_17_3'utr_22782567..22783763	GSONMT00058882001	gdh 6pgl endoplasmic bifunctional protein	P:oxidation-reduction process; P:glucose metabolic process; F:6-phosphogluconolactonase activity; F:glucose-6-phosphate dehydrogenase activity; P:carbohydrate metabolic process; P:pentose-phosphate shunt; F:NADP binding; F:oxidoreductase activity	-20.57	77	69	-20.28	54	77	151	-18.27	32	76	0.998514
mir-132b	3'utr_chrUn_17_3'utr_39537701..39538393	GSONMT00005500001	coiled-coil domain-containing protein 66 isoform x2	P:retinal rod cell development; F:molecular_function; P:post-embryonic retina morphogenesis in camera-type eye; C:cellular_component	-20.2	375	367	-19.13	574	596	159	-18.8	575	596	0.998107
mir-132b	3'utr_chrUn_18_3'utr_12231909..12233411	GSONMT00054984001	translocase of inner mitochondrial membrane domain-containing protein 1	C:integral component of membrane; C:membrane	-21.3	1257	1249	-23.05	1236	1257	151	-19	913	938	0.994239
mir-132b	3'utr_chrUn_18_3'utr_20314364..20314880	GSONMT00021711001	high-affinity lysophosphatidic acid receptor-like isoform x1	C:integral component of membrane; F:G-protein coupled receptor activity; P:G-protein coupled receptor signaling pathway	-21.5	26	19	-21.04	1	26	147	-20.8	201	246	0.999827
mir-132b	3'utr_chrUn_18_3'utr_complement(5115249..5115920)	GSONMT00016499001	protein s100-a13-like	F:calcium ion binding; F:nucleic acid binding; F:metal ion binding	-18.39	405	397	-18.42	384	405	149	-18.39	384	404	0.999603
mir-132b	3'utr_chrUn_2_3'utr_44371741..44372446	GSONMT00038288001	fibulin-1-like isoform x1	F:calcium ion binding; C:extracellular region; P:extracellular matrix organization; P:mesenchymal cell migration; P:skin morphogenesis; P:embryonic medial fin morphogenesis; P:heart development; P:multicellular organismal development; C:proteinaceous extracellular matrix; F:peptidase activator activity; P:positive regulation of peptidase activity; C:basement membrane; C:extracellular space; C:ext…	-18.4	436	428	-19.25	416	436	142	-18.9	416	437	0.991313
mir-132b	3'utr_chrUn_20_3'utr_complement(2903104..2903797)	GSONMT00075024001	atp-binding cassette sub-family g member 8	F:ATPase activity; F:ATP binding; F:nucleotide binding; C:membrane; F:nucleoside-triphosphatase activity; P:ATP catabolic process; P:negative regulation of intestinal cholesterol absorption; P:sterol transport; P:sterol homeostasis; P:cholesterol efflux; P:phospholipid transport; P:negative regulation of intestinal phytosterol absorption; C:apical plasma membrane; P:excretion; F:protein heterodim…	-23.3	525	518	-23.34	501	525	160	-23.3	505	524	0.998726
mir-132b	3'utr_chrUn_21_3'utr_13524167..13524993	GSONMT00070313001	dynactin subunit 1-like isoform x1	P:neuron fate commitment; P:establishment of nucleus localization; P:apical protein localization; C:dynactin complex; P:retina morphogenesis in camera-type eye; P:camera-type eye photoreceptor cell differentiation; P:retina layer formation; F:dynein binding; P:microtubule-based transport	-19.96	227	220	-21.01	205	227	146	-21.26	186	227	0.999041
mir-132b	3'utr_chrUn_21_3'utr_complement(15091461..15091729)	GSONMT00018288001	e3 ubiquitin-protein ligase trim39-like	F:metal ion binding; F:zinc ion binding; C:intracellular	-22.61	67	59	-23.85	46	67	148	-20.21	22	67	0.9918
mir-132b	3'utr_chrUn_22_3'utr_10716809..10718273	GSONMT00061700001	cd276 antigen-like	C:integral component of membrane; C:membrane; F:molecular_function	-19.81	302	295	-19.39	281	302	154	-19.81	276	301	0.995434
mir-132b	3'utr_chrUn_22_3'utr_complement(12008559..12009371)	GSONMT00050508001	renin receptor-like	F:receptor activity; C:integral component of membrane; P:intrahepatic bile duct development; P:regulation of MAPK cascade; F:aspartic-type endopeptidase activity; P:positive regulation of transforming growth factor beta1 production; C:external side of plasma membrane	-19.16	180	173	-20.52	160	180	160	-19.86	141	180	0.999057
mir-132b	3'utr_chrUn_24_3'utr_7614923..7615880	GSONMT00005310001	protein nap homolog 2-like	C:mitochondrion	-18.2	82	75	-20.27	60	82	146	-18.9	51	82	0.997407
mir-132b	3'utr_chrUn_27_3'utr_10825776..10826185	GSONMT00045659001	serine protease -like	P:proteolysis; F:serine-type peptidase activity; C:cellular_component; F:peptidase activity	-21.1	54	46	-23.76	36	54	152	-21.8	36	54	0.993362
mir-132b	3'utr_chrUn_27_3'utr_complement(9608996..9610439)	GSONMT00079101001	protein nap homolog 2-like	C:mitochondrion	-19	995	987	-18.83	973	995	145	-18.72	51	84	0.998327
mir-132b	3'utr_chrUn_29_3'utr_complement(3119222..3119925)	GSONMT00071183001	low density lipoprotein receptor adapter protein 1	P:lipid metabolic process; P:cholesterol metabolic process; P:steroid metabolic process; C:cytoplasm; P:endocytosis; C:basal plasma membrane; F:receptor signaling complex scaffold activity; P:receptor internalization; C:AP-2 adaptor complex; C:AP-1 adaptor complex; P:cholesterol homeostasis; F:clathrin adaptor activity; F:AP-2 adaptor complex binding; P:positive regulation of signal transduction;…	-19.7	539	532	-21.4	518	539	152	-19.04	78	113	0.999827
mir-132b	3'utr_chrUn_3'utr_1006609429..1006610628	GSONMT00050168001	prohibitin	C:membrane; P:negative regulation of transcription by competitive promoter binding; P:negative regulation of cell proliferation; C:mitochondrial inner membrane; C:nucleus; P:regulation of transcription, DNA-templated; P:negative regulation of transcription from RNA polymerase II promoter; P:negative regulation of cell growth; C:mitochondrion; P:transcription from RNA polymerase II promoter; F:tra…	-21.8	738	731	-22.34	716	738	160	-21.8	720	737	0.998273
mir-132b	3'utr_chrUn_3'utr_1054113502..1054114596	GSONMT00072622001	prohibitin	C:membrane; P:negative regulation of transcription by competitive promoter binding; P:negative regulation of cell proliferation; C:mitochondrial inner membrane; C:nucleus; P:regulation of transcription, DNA-templated; P:negative regulation of transcription from RNA polymerase II promoter; P:negative regulation of cell growth; C:mitochondrion; P:transcription from RNA polymerase II promoter; F:tra…	-21.1	688	681	-22.33	666	688	160	-21.1	670	687	0.998273
mir-132b	3'utr_chrUn_3'utr_202566716..202567375	GSONMT00025018001	transmembrane emp24 domain-containing protein 2 precursor	C:integral component of membrane; C:membrane; P:transport; F:helicase activity; F:hydrolase activity; F:nucleic acid binding; F:nucleotide binding; F:ATP binding; F:RNA binding; F:ATP-dependent helicase activity; P:protein targeting to plasma membrane; P:Golgi organization; C:endoplasmic reticulum-Golgi intermediate compartment membrane; P:vesicle-mediated transport; C:endoplasmic reticulum membr…	-18.85	418	411	-18.57	115	138	149	-18.85	375	417	0.99985
mir-132b	3'utr_chrUn_3'utr_260706248..260707227	GSONMT00012457001	protein l-myc-1b-like	P:regulation of transcription, DNA-templated; F:protein dimerization activity; C:nucleus; F:sequence-specific DNA binding transcription factor activity; F:DNA binding	-19.9	59	51	-20.55	36	59	156	-19.9	40	58	0.998674
mir-132b	3'utr_chrUn_3'utr_2939865..2941323	GSONMT00032712001	zinc finger protein 654	F:metal ion binding; P:regulation of transcription, DNA-templated; P:transcription, DNA-templated; C:nucleus; F:DNA binding	-21.6	190	182	-20.75	1047	1069	143	-18.8	973	996	0.993112
mir-132b	3'utr_chrUn_3'utr_315109444..315109978	GSONMT00061243001	zinc finger protein 391	F:metal ion binding; F:nucleic acid binding; P:biological_process	-18.8	93	85	-19.92	69	93	147	-18.5	72	93	0.991313
mir-132b	3'utr_chrUn_3'utr_324953669..324954246	GSONMT00029148001	sialic acid-binding ig-like lectin 12-like	-	-22.6	53	45	-23.61	33	53	164	-22.6	36	52	0.99176
mir-132b	3'utr_chrUn_3'utr_377780711..377781179	GSONMT00033761001	lymphatic vessel endothelial hyaluronic acid receptor 1-like	P:cell adhesion; F:hyaluronic acid binding; F:transmembrane signaling receptor activity; P:glycosaminoglycan catabolic process; P:signal transduction; C:cell periphery; C:plasma membrane	-18.8	361	354	-19.35	339	361	156	-18.8	343	360	0.998726
mir-132b	3'utr_chrUn_3'utr_763249372..763250137	GSONMT00022533001	transposable element tc1 transposase	F:DNA binding; F:transposase activity; P:DNA integration; P:transposition, DNA-mediated; F:fibroblast growth factor receptor binding; F:growth factor activity; P:fibroblast growth factor receptor signaling pathway; C:extracellular region; P:regulation of transcription, DNA-templated; P:transcription, DNA-templated; P:multicellular organismal development; C:nucleus	-18.79	511	504	-21.37	490	511	164	-19.49	469	511	0.999542
mir-132b	3'utr_chrUn_3'utr_822920637..822922691	GSONMT00000471001	adp-ribosylation factor interacting protein 1 (arfaptin 1)	F:protein domain specific binding; C:cytosol; P:intracellular protein transport; C:Golgi membrane; P:regulation of protein secretion; F:identical protein binding	-21	1961	1953	-21.54	1939	1961	149	-21	1939	1960	0.998849
mir-132b	3'utr_chrUn_3'utr_867914706..867915563	GSONMT00052480001	---NA---	-	-21.6	267	260	-20.34	248	267	160	-21.6	246	266	0.998273
mir-132b	3'utr_chrUn_3'utr_956683593..956683751	GSONMT00017146001	n -(beta-n-acetylglucosaminyl)-l-asparaginase-like	F:hydrolase activity; F:N4-(beta-N-acetylglucosaminyl)-L-asparaginase activity; C:lysosome; P:protein maturation; P:protein deglycosylation; C:endoplasmic reticulum	-19.4	86	78	-19.44	63	86	158	-19.4	54	85	0.997051
mir-132b	3'utr_chrUn_3'utr_complement(1006710838..1006711436)	GSONMT00050173001	alpha- -sialyltransferase 8f-like	F:transferase activity; C:integral component of membrane; C:membrane; F:transferase activity, transferring glycosyl groups; C:Golgi apparatus; F:sialyltransferase activity; P:protein glycosylation; P:sialylation; C:integral component of Golgi membrane; F:alpha-N-acetylneuraminate alpha-2,8-sialyltransferase activity	-19.5	344	336	-23.5	323	344	160	-20.8	323	344	0.995287
mir-132b	3'utr_chrUn_3'utr_complement(1081286289..1081286636)	GSONMT00011470001	homeobox protein 3ab	P:regulation of transcription, DNA-templated; F:sequence-specific DNA binding; P:multicellular organismal development; C:nucleus; F:sequence-specific DNA binding transcription factor activity; F:DNA binding; P:transcription, DNA-templated	-19.7	304	297	-21.26	281	304	161	-19.7	282	303	0.997258
mir-132b	3'utr_chrUn_3'utr_complement(141055238..141056180)	GSONMT00044455001	ninein-like protein	F:calcium ion binding	-20.9	754	747	-23.64	733	754	151	-19.6	879	902	0.995439
mir-132b	3'utr_chrUn_3'utr_complement(200500895..200501443)	GSONMT00052513001	trifunctional enzyme subunit mitochondrial-like	P:fatty acid beta-oxidation; F:enoyl-CoA hydratase activity; P:fatty acid metabolic process; F:coenzyme binding; C:mitochondrion; F:3-hydroxyacyl-CoA dehydrogenase activity; P:oxidation-reduction process; F:oxidoreductase activity, acting on the CH-OH group of donors, NAD or NADP as acceptor; F:oxidoreductase activity; F:catalytic activity; C:mitochondrial fatty acid beta-oxidation multienzyme co…	-20.3	420	412	-20.69	465	487	156	-20.2	470	487	0.997674
mir-132b	3'utr_chrUn_3'utr_complement(228015109..228016043)	GSONMT00060384001	unnamed protein product	-	-20.1	911	903	-18.7	892	911	156	-20.1	872	910	0.999632
mir-132b	3'utr_chrUn_3'utr_complement(300488775..300489961)	GSONMT00050222001	e3 ubiquitin-protein ligase trim21-like	F:metal ion binding; F:zinc ion binding; C:cellular_component; C:intracellular	-19	706	698	-18.49	684	706	153	-19	684	705	0.995365
mir-132b	3'utr_chrUn_3'utr_complement(403309318..403309567)	GSONMT00043208001	lrr and pyd domains-containing protein 3-like	F:ATP binding; F:nucleotide binding	-21.85	129	121	-19.33	108	129	155	-21.85	81	128	0.998949
mir-132b	3'utr_chrUn_3'utr_complement(557821832..557823020)	GSONMT00023039001	integrin beta-3-like	P:platelet aggregation; P:angiogenesis involved in wound healing; P:integrin-mediated signaling pathway; C:integral component of membrane; P:cell-substrate junction assembly; C:membrane; P:multicellular organismal development; P:regulation of cell migration; F:receptor activity; P:cell-matrix adhesion; C:integrin complex; P:cell adhesion; F:protein binding; C:alpha9-beta1 integrin-ADAM8 complex; …	-20.1	508	501	-21.75	487	508	162	-21.35	457	508	0.999705
mir-132b	3'utr_chrUn_3'utr_complement(70233461..70234255)	GSONMT00025402001	7-dehydrocholesterol reductase	P:oxidation-reduction process; C:membrane; F:oxidoreductase activity, acting on the CH-CH group of donors, NAD or NADP as acceptor; C:integral component of membrane; P:sterol biosynthetic process; P:lipid metabolic process; C:endoplasmic reticulum membrane; F:oxidoreductase activity; P:cholesterol metabolic process; P:steroid metabolic process; C:endoplasmic reticulum; P:cholesterol biosynthetic …	-26.1	429	422	-24.41	408	429	168	-18.8	72	91	0.996085
mir-132b	3'utr_chrUn_3'utr_complement(726042096..726042809)	GSONMT00048113001	protein-glutamine gamma-glutamyltransferase 5-like	F:metal ion binding; P:peptide cross-linking; F:protein-glutamine gamma-glutamyltransferase activity	-23.9	165	157	-22.88	144	165	160	-22.32	654	705	0.997804
mir-132b	3'utr_chrUn_3'utr_complement(775072116..775072732)	GSONMT00063725001	ras-gef domain-containing family member 1c	P:regulation of small GTPase mediated signal transduction; P:small GTPase mediated signal transduction; C:intracellular; F:guanyl-nucleotide exchange factor activity	-18.1	238	231	-18.71	217	238	160	-19.01	188	238	0.998731
mir-132b	3'utr_chrUn_3'utr_complement(887865285..887866486)	GSONMT00017287001	run and sh3 domain-containing protein 1	-	-19.7	260	252	-20.97	236	260	150	-21.13	161	193	0.991313
mir-132b	3'utr_chrUn_3'utr_complement(965638011..965638928)	GSONMT00043582001	rab-like protein 2a-like	F:GTP binding; P:small GTPase mediated signal transduction; F:nucleotide binding	-19.2	913	905	-19.13	541	560	151	-19.19	523	559	0.999739
mir-132b	3'utr_chrUn_4_3'utr_19235229..19236080	GSONMT00029605001	transcriptional repressor protein yy1-like	F:nucleic acid binding; F:metal ion binding; F:protein binding	-20.9	199	192	-20.48	172	199	155	-20.9	173	198	0.998886
mir-132b	3'utr_chrUn_4_3'utr_30629637..30630836	GSONMT00072223001	receptor-type tyrosine-protein phosphatase kappa-like isoform x6	F:phosphatase activity; P:dephosphorylation; F:hydrolase activity; P:protein dephosphorylation; P:peptidyl-tyrosine dephosphorylation; C:membrane; F:protein tyrosine phosphatase activity; F:phosphoprotein phosphatase activity	-22.6	357	350	-24.55	338	357	161	-23.9	337	357	0.994991
mir-132b	3'utr_chrUn_5_3'utr_11343494..11344674	GSONMT00072422001	uncharacterized membrane protein c19orf24-like	C:cytoplasm; C:extracellular region	-19.1	389	382	-19.06	368	389	167	-19.1	370	388	0.998886
mir-132b	3'utr_chrUn_5_3'utr_complement(13071007..13072459)	GSONMT00078276001	forkhead box protein q1-like	P:regulation of transcription, DNA-templated; P:transcription, DNA-templated; F:sequence-specific DNA binding; C:nucleus; F:sequence-specific DNA binding transcription factor activity; F:DNA binding; P:response to xenobiotic stimulus; C:transcription factor complex; P:negative regulation of transcription from RNA polymerase II promoter; F:RNA polymerase II distal enhancer sequence-specific DNA bi…	-20.8	1302	1295	-22.74	1278	1302	161	-20.8	1282	1301	0.997067
mir-132b	3'utr_chrUn_5_3'utr_complement(8442833..8443851)	GSONMT00082782001	protein phosphatase ptc7 homolog	P:metabolic process; F:catalytic activity; C:mitochondrion	-19.5	465	457	-21.4	445	465	149	-20.2	438	465	0.995365
mir-132b	3'utr_chrUn_5_3'utr_complement(9150886..9151331)	GSONMT00082742001	protein dgcr14-like	C:catalytic step 2 spliceosome; P:nervous system development; C:nucleus	-20.62	72	65	-21.13	50	72	158	-20.62	25	71	0.999705
mir-132b	3'utr_chrUn_6_3'utr_complement(2405126..2405471)	GSONMT00071643001	protein fam47e-like	F:carbohydrate binding; F:starch binding; F:molecular_function; P:biological_process; C:cellular_component	-21.5	312	305	-22.3	291	312	161	-21.5	292	311	0.996262
mir-132b	3'utr_chrUn_8_3'utr_10340168..10340889	GSONMT00066457001	trna wybutosine-synthesizing protein 3 homolog	F:methyltransferase activity; P:tRNA processing; F:transferase activity; P:methylation; C:cellular_component	-19.4	581	574	-20.1	558	581	145	-20.7	557	581	0.996504
mir-132b	3'utr_chrUn_8_3'utr_18838846..18840523	GSONMT00080847001	kelch repeat and btb domain-containing protein 11-like	-	-22.2	656	649	-20.97	633	656	149	-22.2	627	655	0.999827
mir-132b	3'utr_chrUn_9_3'utr_3474844..3476037	GSONMT00079246001	suz domain-containing protein 1-like	F:molecular_function; P:biological_process; C:cellular_component	-24.3	384	376	-21.8	361	384	163	-18.55	66	109	0.998425
mir-132b	3'utr_chrUn_9_3'utr_3754842..3756217	GSONMT00079262001	amp deaminase 1-like isoform x2	P:IMP biosynthetic process; F:AMP deaminase activity; F:deaminase activity; P:purine ribonucleoside monophosphate biosynthetic process	-18.8	112	106	-21.87	91	112	142	-19.5	94	112	0.996808
mir-132b	3'utr_chrUn_9_3'utr_743765..744349	GSONMT00032655001	homeobox protein hox-c9-like	P:regulation of transcription, DNA-templated; P:transcription, DNA-templated; F:sequence-specific DNA binding; C:nucleus; F:sequence-specific DNA binding transcription factor activity; F:DNA binding; P:negative regulation of vasculogenesis; P:multicellular organismal development; P:embryonic skeletal system development; P:anterior/posterior pattern specification; P:embryonic skeletal system morph…	-19.6	76	69	-18.51	56	76	158	-19.6	48	75	0.999368
mir-132b	3'utr_chrUn_Sex_3'utr_20556274..20556578	GSONMT00009866001	syntaxin-2-like isoform x2	P:vesicle-mediated transport; C:membrane; F:SNAP receptor activity; P:intracellular protein transport; C:basolateral plasma membrane; C:cell surface; C:membrane raft; C:cytoplasmic vesicle; P:cell differentiation; C:cell-cell junction	-19.76	298	290	-18.04	279	298	148	-19.76	262	297	0.999258
mir-133a-1	3'utr_chrUn_18_3'utr_4321391..4322732	GSONMT00047716001	protein disulfide-isomerase a3-like	P:cell redox homeostasis; P:glycerol ether metabolic process; C:endoplasmic reticulum; F:protein disulfide oxidoreductase activity; F:isomerase activity	-19.46	996	988	-19.64	976	996	151	-19.46	953	995	0.99955
mir-133a-1	3'utr_chrUn_23_3'utr_complement(7131494..7132581)	GSONMT00077384001	apoptosis-stimulating of p53 protein 2	P:apoptotic process; P:negative regulation of cell cycle; P:signal transduction; F:transcription factor binding; C:perinuclear region of cytoplasm; P:intrinsic apoptotic signaling pathway by p53 class mediator; F:NF-kappaB binding; C:nucleus	-18.97	324	316	-18.13	304	324	151	-22.97	291	324	0.996972
mir-1386	3'utr_chrUn_14_3'utr_1596622..1597654	GSONMT00079724001	map7 domain-containing protein 1-like isoform x4	P:microtubule cytoskeleton organization; C:microtubule	-21.31	787	780	-18.32	770	787	140	-23.61	748	787	0.999782
mir-1386	3'utr_chrUn_20_3'utr_1954556..1955573	GSONMT00022941001	endoplasmic reticulum lectin 1-like	C:endoplasmic reticulum lumen; P:ER-associated ubiquitin-dependent protein catabolic process; F:glycoprotein binding	-21.7	199	191	-18.18	419	439	146	-21.35	397	438	0.999903
mir-1386	3'utr_chrUn_22_3'utr_complement(5766676..5767805)	GSONMT00067745001	major facilitator superfamily domain-containing protein 6	C:integral component of membrane; P:transmembrane transport; F:molecular_function	-25.5	867	859	-28.52	850	867	142	-18.35	398	438	0.999788
mir-1386	3'utr_chrUn_27_3'utr_15302104..15303781	GSONMT00027181001	microtubule-associated protein 6-like isoform x1	P:microtubule cytoskeleton organization; F:microtubule binding; F:calmodulin binding; C:microtubule	-24.66	1218	1211	-20.72	1201	1218	154	-24.66	1175	1217	0.999744
mir-1386	3'utr_chrUn_3'utr_1024168962..1024169789	GSONMT00022888001	e3 ubiquitin-protein ligase znrf2-like	F:metal ion binding; F:zinc ion binding; F:ligase activity; C:endosome membrane; C:membrane; C:synapse; C:endosome; C:cell junction; C:lysosomal membrane; C:lysosome; P:protein ubiquitination; C:plasma membrane; C:presynaptic membrane; C:cellular_component	-22.61	180	173	-18.03	164	180	146	-22.61	148	179	0.995104
mir-1386	3'utr_chrUn_3'utr_154994651..154995715	GSONMT00026363001	calcium-binding protein 39	C:protein complex; P:activation of protein kinase activity; F:kinase binding; P:positive regulation of protein kinase activity; F:protein kinase activator activity; P:protein heterooligomerization; F:protein serine/threonine kinase activity; C:cytoplasm; F:calcium ion binding; F:protein binding; P:insulin receptor signaling pathway; C:cytosol; P:cell cycle arrest	-23.05	913	905	-21.29	896	913	141	-23.05	875	912	0.993286
mir-1386	3'utr_chrUn_3'utr_171917287..171918482	GSONMT00003889001	tbt-binding partial	-	-22.31	1067	1060	-20.54	1049	1067	151	-22.31	1022	1066	0.999938
mir-1386	3'utr_chrUn_3'utr_194472959..194473421	GSONMT00034633001	cytolysin src-1-like	P:pore complex assembly; C:pore complex; F:channel activity; C:extrinsic component of membrane; P:cation transport; P:hemolysis in other organism involved in symbiotic interaction	-21.46	368	361	-19.07	351	368	142	-23.56	333	368	0.99308
mir-1386	3'utr_chrUn_3'utr_677421717..677423910	GSONMT00054785001	cytohesin-2 isoform x1	P:regulation of ARF protein signal transduction; F:ARF guanyl-nucleotide exchange factor activity; C:membrane; P:endocytosis; F:inositol 1,4,5 trisphosphate binding; C:cytoplasm; P:regulation of cell adhesion; F:lipid binding; F:protein binding; P:vesicle-mediated transport; C:trans-Golgi network; C:plasma membrane; P:actin cytoskeleton organization; F:guanyl-nucleotide exchange factor activity; …	-19.57	1502	1494	-19	1484	1502	152	-19.57	1467	1501	0.997051
mir-1386	3'utr_chrUn_3'utr_737753205..737753662	GSONMT00023557001	probable e3 ubiquitin-protein ligase rnf144a	F:metal ion binding; F:ligase activity; C:integral component of membrane; C:membrane; F:zinc ion binding; P:protein ubiquitination; C:Golgi apparatus	-21.8	432	424	-19.43	288	307	145	-21.55	262	306	0.997051
mir-1386	3'utr_chrUn_3'utr_754484185..754485480	GSONMT00032993001	cell adhesion molecule 3-like isoform x2	C:integral component of membrane; C:membrane; F:molecular_function; P:biological_process; P:heterophilic cell-cell adhesion; P:protein localization; P:homophilic cell adhesion; F:protein homodimerization activity; C:cell-cell junction; C:plasma membrane; C:cell junction; F:protein binding; P:cell adhesion	-18.9	75	67	-23.48	58	75	151	-22.81	14	75	0.999404
mir-1386	3'utr_chrUn_3'utr_803273982..803275175	GSONMT00030098001	sec14-like protein 2-like isoform x2	C:integral component of membrane; P:transport; C:intracellular; F:transporter activity	-21.64	708	700	-19.65	691	708	149	-21.64	670	707	0.999705
mir-1386	3'utr_chrUn_3'utr_862923430..862924569	GSONMT00058700001	mitochondrial import receptor subunit tom70-like	C:mitochondrion	-23.2	670	662	-23.62	653	670	159	-20.05	903	943	0.999714
mir-1386	3'utr_chrUn_3'utr_918979855..918980531	GSONMT00025835001	PREDICTED: uncharacterized protein LOC100492546 isoform X2	-	-19.41	545	538	-20.89	528	545	147	-21.71	499	545	0.992106
mir-1386	3'utr_chrUn_3'utr_92077647..92079441	GSONMT00002523001	solute carrier family 12 member 9-like	C:membrane; P:transmembrane transport; P:transport	-20.2	1102	1094	-22.32	757	772	141	-22.59	729	772	0.995144
mir-1386	3'utr_chrUn_3'utr_complement(171350511..171351461)	GSONMT00052983001	guanine nucleotide-binding protein g g g subunit gamma-12	C:heterotrimeric G-protein complex; F:signal transducer activity; C:membrane; P:signal transduction; P:G-protein coupled receptor signaling pathway; C:plasma membrane	-19.6	678	671	-20.53	659	678	146	-19.6	649	677	0.999903
mir-1386	3'utr_chrUn_3'utr_complement(372175611..372176209)	GSONMT00063325001	neuron navigator 2-like isoform x2	F:nucleotide binding; F:nucleoside-triphosphatase activity; C:interstitial matrix; P:locomotory behavior; P:optic nerve development; F:ATP binding; C:extracellular matrix; P:sensory perception of smell; P:sensory perception of sound; P:regulation of systemic arterial blood pressure by baroreceptor feedback; F:heparin binding; P:vagus nerve development; P:glossopharyngeal nerve development	-18.91	515	507	-19.31	498	515	145	-21.21	468	515	0.999475
mir-1386	3'utr_chrUn_3'utr_complement(652017650..652018578)	GSONMT00022898001	elongation of very long chain fatty acids protein 7	C:integral component of membrane; F:molecular_function; P:very long-chain fatty acid biosynthetic process; P:fatty acid elongation, polyunsaturated fatty acid; C:endoplasmic reticulum; P:fatty acid elongation, saturated fatty acid; P:biological_process	-20	903	896	-19.77	886	903	143	-23	864	903	0.996239
mir-1386	3'utr_chrUn_3'utr_complement(659063973..659064837)	GSONMT00033841001	lipid phosphate phosphohydrolase 1-like	P:metabolic process; C:membrane; F:catalytic activity; F:hydrolase activity	-21.6	541	533	-21.08	584	601	145	-20.71	560	601	0.999181
mir-1386	3'utr_chrUn_3'utr_complement(667464975..667466126)	GSONMT00047840001	kinesin-like protein kif7-like isoform x1	F:ATP binding; C:kinesin complex; F:nucleotide binding; F:microtubule motor activity; F:microtubule binding; P:microtubule-based movement; C:microtubule; C:cilium; C:cell projection; C:cytoplasm; C:Hedgehog signaling complex; F:protein binding; P:negative regulation of smoothened signaling pathway; P:determination of left/right symmetry; C:cytoskeleton	-21.35	564	557	-25.99	546	564	154	-24.15	521	564	0.999181
mir-1386	3'utr_chrUn_3'utr_complement(755885262..755886160)	GSONMT00009411001	dipeptidyl peptidase 9-like	P:proteolysis; F:serine-type peptidase activity; C:membrane	-22.91	385	377	-19.95	368	385	149	-22.91	350	384	0.997051
mir-1386	3'utr_chrUn_3'utr_complement(905056471..905057768)	GSONMT00002603001	leptin	F:hormone activity; P:signal transduction; C:extracellular region	-20.51	507	500	-19.5	488	507	144	-20.51	471	506	0.995104
mir-1386	3'utr_chrUn_5_3'utr_39204535..39204900	GSONMT00057803001	zgc:158613 protein	F:molecular_function; P:biological_process; C:cellular_component	-21.89	203	195	-18.56	188	203	148	-22.54	136	202	0.999744
mir-1386	3'utr_chrUn_5_3'utr_complement(4818497..4819624)	GSONMT00070495001	e3 ubiquitin-protein ligase rnf180	F:metal ion binding; F:zinc ion binding; F:ligase activity; F:ubiquitin conjugating enzyme binding; C:intrinsic component of endoplasmic reticulum membrane; F:ubiquitin-protein ligase activity; P:positive regulation of proteasomal ubiquitin-dependent protein catabolic process	-20.89	104	97	-18.74	87	104	142	-20.89	63	103	0.999937
mir-1386	3'utr_chrUn_6_3'utr_38533215..38533976	GSONMT00041635001	ectopic p granules protein 5 homolog	-	-20.51	607	600	-19.51	590	607	140	-22.61	575	607	0.997825
mir-1386	3'utr_chrUn_7_3'utr_10547466..10547966	GSONMT00080158001	plakophilin-1-like	P:cell-cell adhesion; C:desmosome; P:cell adhesion; C:nucleus; F:lamin binding; P:intermediate filament bundle assembly	-20.3	396	388	-18.15	379	396	153	-20.3	375	395	0.992293
mir-1386	3'utr_chrUn_8_3'utr_21975677..21977308	GSONMT00015676001	protein fam46a-like	-	-20.8	353	345	-22.67	293	310	145	-27.01	258	310	0.995144
mir-1386	3'utr_chrUn_Sex_3'utr_18313151..18313762	GSONMT00007319001	extracellular calcium-sensing receptor-like	F:RNA binding; P:RNA-dependent DNA replication; F:RNA-directed DNA polymerase activity; C:integral component of membrane; C:membrane; F:G-protein coupled receptor activity; P:chemokine-mediated signaling pathway; P:signal transduction; P:chemotaxis; F:chemokine receptor activity; F:signal transducer activity; P:G-protein coupled receptor signaling pathway; C:plasma membrane; F:acid-amino acid lig…	-20.6	597	589	-24.32	580	597	149	-23.4	568	597	0.993486
mir-146a	3'utr_chrUn_17_3'utr_complement(12022883..12023932)	GSONMT00070050001	high mobility group-t protein	F:transposase activity; P:DNA integration; P:transposition, DNA-mediated; F:DNA binding; F:ATP binding; C:myosin complex; F:motor activity; C:nucleus	-19.7	1031	1025	-20.91	1003	1031	140	-20.4	1004	1031	0.998793
mir-146a	3'utr_chrUn_1_3'utr_20396110..20396853	GSONMT00078119001	mini-chromosome maintenance complex-binding isoform x3	F:chromatin binding; P:DNA-dependent DNA replication; C:nucleus; P:mitosis; P:DNA replication; P:cell division; P:sister chromatid cohesion; P:mitotic S phase; C:MCM complex; P:cell cycle	-19.4	535	528	-22.29	512	535	148	-20.1	511	535	0.996921
mir-146a	3'utr_chrUn_12_3'utr_complement(40373156..40374359)	GSONMT00002691001	nuclear protein with a coiled coil-4 domain of bilaterial origin like	-	-18.6	1034	1027	-19.64	1012	1034	172	-18.6	1014	1033	0.99109
mir-146a	3'utr_chrUn_18_3'utr_complement(5861194..5862448)	GSONMT00013694001	ephrin type-a receptor 7-like	F:transferase activity; F:ephrin receptor activity; C:integral component of membrane; P:phosphorylation; C:membrane; P:peptidyl-tyrosine phosphorylation; F:protein kinase activity; P:protein phosphorylation; F:nucleotide binding; P:transmembrane receptor protein tyrosine kinase signaling pathway; F:ATP binding; F:kinase activity; F:protein tyrosine kinase activity; P:ephrin receptor signaling pat…	-19.3	1087	1079	-20.59	1061	1087	159	-19.3	1062	1086	0.993934
mir-146a	3'utr_chrUn_2_3'utr_complement(2192991..2194796)	GSONMT00077078001	beta- -galactosyltransferase 3-like	P:carbohydrate metabolic process; F:transferase activity, transferring glycosyl groups; F:transferase activity	-18.4	1740	1734	-18.62	1720	1740	146	-18.4	1721	1739	0.999099
mir-146a	3'utr_chrUn_21_3'utr_1081267..1082248	GSONMT00071276001	helicase mov-10- -like	F:helicase activity; P:gene silencing by RNA; F:hydrolase activity; C:cytoplasmic mRNA processing body; F:nucleotide binding; C:cytoplasm; F:ATP binding; F:nucleoside-triphosphatase activity; F:RNA binding; P:mRNA cleavage involved in gene silencing by miRNA	-20.45	902	894	-20.67	879	902	163	-20.12	129	167	0.992013
mir-146a	3'utr_chrUn_26_3'utr_7548463..7549441	GSONMT00052889001	poly	F:NAD+ ADP-ribosyltransferase activity	-19.8	455	447	-22.99	433	455	165	-20.3	433	455	0.996373
mir-146a	3'utr_chrUn_3_3'utr_19989195..19990461	GSONMT00011075001	hemojuvelin-like isoform x1	P:notochord development; C:anchored component of plasma membrane; P:somite development; C:cell surface; F:coreceptor activity; P:iron ion homeostasis; P:positive regulation of transcription from RNA polymerase II promoter; F:molecular_function; C:anchored component of membrane; C:basolateral plasma membrane; C:plasma membrane; P:biological_process; C:extracellular space; P:BMP signaling pathway	-20.5	1063	1056	-22.85	1040	1063	168	-20.5	1040	1062	0.991136
mir-146a	3'utr_chrUn_3_3'utr_23070921..23072089	GSONMT00007495001	coiled-coil domain-containing protein 93-like	F:molecular_function; P:biological_process; C:cellular_component	-18.6	603	597	-22.33	577	603	143	-19	577	603	0.992407
mir-146a	3'utr_chrUn_3_3'utr_complement(20067417..20067984)	GSONMT00007926001	mitochondrial import receptor subunit tom40 homolog	C:mitochondrial outer membrane; P:transmembrane transport; P:protein transport; C:integral component of membrane; C:membrane; P:ion transport; P:protein targeting to mitochondrion; C:mitochondrion; P:transport; F:porin activity; C:pore complex; C:integral component of mitochondrial membrane; C:mitochondrial outer membrane translocase complex	-20.5	480	473	-24.44	457	480	164	-20.9	457	480	0.991695
mir-146a	3'utr_chrUn_3'utr_516368291..516369460	GSONMT00058156001	dna damage-inducible transcript 4-like	C:cytoplasm; P:negative regulation of signal transduction; F:molecular_function	-21.86	480	473	-18.12	460	480	158	-22.86	430	480	0.998533
mir-146a	3'utr_chrUn_3'utr_87260925..87262785	GSONMT00038261001	wd repeat-containing protein 48	C:lysosome; C:intracellular membrane-bounded organelle; P:protein deubiquitination; C:nucleus; F:molecular_function; P:biological_process; C:cellular_component; P:modulation by virus of host morphology or physiology; F:protein binding; C:cytoplasm	-21.3	1034	1028	-23.19	1010	1034	151	-21.3	1012	1033	0.991861
mir-146a	3'utr_chrUn_3'utr_complement(335011664..335012921)	GSONMT00019365001	low quality protein: reelin-like	F:protein serine/threonine/tyrosine kinase activity; P:positive regulation of excitatory postsynaptic membrane potential; P:neuron migration; P:receptor localization to synapse; P:regulation of synaptic transmission; P:positive regulation of synapse maturation; P:glial cell differentiation; P:positive regulation of dendritic spine morphogenesis; P:positive regulation of protein tyrosine kinase ac…	-19.5	648	642	-20.64	620	648	140	-20.2	621	648	0.99521
mir-146a	3'utr_chrUn_3'utr_complement(859065109..859066237)	GSONMT00030812001	probable phospholipid-transporting atpase ia-like isoform x2	F:phospholipid-translocating ATPase activity; C:integral component of membrane; P:cation transport; F:nucleotide binding; F:ATP binding; P:phospholipid transport; F:cation-transporting ATPase activity; F:metal ion binding; F:magnesium ion binding; C:membrane; F:hydrolase activity	-22.2	1005	997	-22.97	983	1005	154	-18.5	284	329	0.998755
mir-146a	3'utr_chrUn_4_3'utr_complement(40068503..40069263)	GSONMT00054249001	say domain-containing protein 1-like	-	-18.72	254	247	-19.62	230	254	159	-18.72	229	253	0.998273
mir-146a	3'utr_chrUn_5_3'utr_complement(23557408..23558640)	GSONMT00042744001	alkaline ceramidase 1	C:integral component of membrane; C:membrane; P:lipid metabolic process; F:ceramidase activity; F:hydrolase activity, acting on carbon-nitrogen (but not peptide) bonds, in linear amides; F:hydrolase activity; C:endoplasmic reticulum membrane; P:ceramide metabolic process; C:endoplasmic reticulum; P:keratinocyte differentiation; P:ceramide catabolic process; P:sphingosine biosynthetic process; P:c…	-18.1	1010	1003	-19.75	987	1010	164	-18.1	987	1009	0.997347
mir-146a	3'utr_chrUn_7_3'utr_26544126..26545817	GSONMT00038113001	gtp-binding protein rheb	F:GTP binding; F:GTPase activity; P:small GTPase mediated signal transduction; P:GTP catabolic process; F:nucleotide binding; C:membrane; P:signal transduction; F:hydrolase activity; F:protein kinase binding; P:positive regulation of TOR signaling; C:spliceosomal complex; F:metal ion binding; C:plasma membrane; C:dendrite; C:neuronal cell body; F:protein binding; P:regulation of neuronal synaptic…	-20.9	547	540	-23.1	527	547	169	-20.9	527	546	0.994185
mir-146a	3'utr_chrUn_7_3'utr_complement(18466555..18467667)	GSONMT00065350001	host cell factor 1-like	P:biological_process; C:cellular_component; F:histone acetyltransferase activity (H4-K5 specific); C:MLL1 complex; C:nucleus; P:regulation of transcription, DNA-templated; P:chromatin modification; F:RNA polymerase II distal enhancer sequence-specific DNA binding transcription factor activity involved in positive regulation of transcription; F:identical protein binding; P:protein stabilization; C…	-18.4	860	852	-20.34	838	860	150	-18.9	816	860	0.998798
mir-146a	3'utr_chrUn_9_3'utr_4544914..4545928	GSONMT00035684001	glycerol-3-phosphate dehydrogenase	F:NAD binding; F:coenzyme binding; F:protein homodimerization activity; P:glycerol-3-phosphate catabolic process; C:cytoplasm; P:glycerol-3-phosphate metabolic process; P:oxidation-reduction process; P:carbohydrate metabolic process; F:oxidoreductase activity, acting on the CH-OH group of donors, NAD or NADP as acceptor; F:oxidoreductase activity; F:glycerol-3-phosphate dehydrogenase [NAD+] activ…	-18.3	451	445	-18.96	427	451	159	-18.3	426	450	0.997127
mir-146a	3'utr_chrUn_Sex_3'utr_complement(895779..896658)	GSONMT00072757001	e3 ubiquitin-protein ligase rnf126-like	F:metal ion binding; F:zinc ion binding; C:cellular_component; F:ligase activity; C:cytoplasm; C:nucleus	-18.1	748	741	-20.47	725	748	160	-18.5	721	748	0.995124
mir-148a	3'utr_chr_5_3'utr_complement(786086..787483)	GSONMT00067434001	arrestin domain-containing protein 2	F:molecular_function; P:biological_process; C:cellular_component	-18.15	1361	1353	-20.03	1339	1361	159	-19.35	1317	1361	0.99987
mir-148a	3'utr_chrUn_2_3'utr_14164580..14165322	GSONMT00063989001	fatty acid 2-hydroxylase-like	P:oxidation-reduction process; F:oxidoreductase activity; C:integral component of membrane; C:membrane; F:iron ion binding; P:fatty acid biosynthetic process; F:metal ion binding; P:sphingolipid metabolic process; F:heme binding; C:endoplasmic reticulum; P:peripheral nervous system myelin maintenance; P:central nervous system myelin maintenance; P:fatty acid metabolic process; P:sebaceous gland c…	-20.01	253	246	-20.49	229	253	156	-20.01	221	252	0.995732
mir-148a	3'utr_chrUn_3'utr_1007288487..1007289686	GSONMT00003538001	four and a half lim domains protein 1	F:metal ion binding; F:zinc ion binding	-20.6	436	429	-19.08	412	436	150	-20.6	414	435	0.991187
mir-148a	3'utr_chrUn_3'utr_229573505..229573635	GSONMT00058910001	golgi snap receptor complex member 1	P:protein transport; C:integral component of membrane; C:membrane; C:Golgi membrane; P:transport; C:Golgi apparatus; P:ER to Golgi vesicle-mediated transport; P:vesicle-mediated transport; C:cis-Golgi network; F:SNAP receptor activity; P:retrograde transport, endosome to Golgi	-18.4	75	68	-18.77	47	75	163	-18.4	51	74	0.999148
mir-148a	3'utr_chrUn_3'utr_complement(187595368..187595714)	GSONMT00028298001	---NA---	-	-20.8	206	199	-19.7	183	206	140	-20.8	180	205	0.991187
mir-148a	3'utr_chrUn_4_3'utr_complement(34186624..34187818)	GSONMT00073475001	abelson tyrosine-protein kinase 2-like isoform x3	P:actin filament bundle assembly; P:cellular response to retinoic acid; C:actin cytoskeleton; F:non-membrane spanning protein tyrosine kinase activity; F:ATP binding; P:positive regulation of oxidoreductase activity; P:positive regulation of neuron projection development; F:manganese ion binding; F:magnesium ion binding	-22	472	465	-19.11	450	472	163	-22	449	471	0.991187
mir-148a	3'utr_chrUn_Sex_3'utr_6226366..6227570	GSONMT00055999001	voltage-dependent n-type calcium channel subunit alpha-1b-like	F:ion channel activity; F:voltage-gated calcium channel activity; F:voltage-gated ion channel activity; P:calcium ion transport; C:integral component of membrane; C:membrane; P:ion transport; P:transport; P:regulation of ion transmembrane transport; F:calcium channel activity; P:transmembrane transport; C:voltage-gated calcium channel complex; P:calcium ion transmembrane transport; F:calcium ion …	-23.09	1009	1001	-20.94	988	1009	152	-23.69	965	1009	0.996504
mir-15b	3'utr_chr_10_3'utr_complement(3007859..3008035)	GSONMT00069535001	peroxiredoxin- mitochondrial-like	P:oxidation-reduction process; F:oxidoreductase activity; P:fin regeneration; C:peroxisome; F:peroxiredoxin activity; F:peroxidase activity; P:hydrogen peroxide catabolic process; F:protein dimerization activity; C:nucleus; C:intracellular membrane-bounded organelle; P:positive regulation of collagen biosynthetic process; P:cellular response to reactive oxygen species; P:reactive nitrogen species…	-19.4	141	134	-19.63	119	141	148	-19.4	121	140	0.991695
mir-15b	3'utr_chr_19_3'utr_4222280..4223892	GSONMT00075755001	transmembrane protein 260-like isoform x1	-	-19.7	1190	1184	-18.16	1170	1190	154	-19.7	1171	1189	0.995732
mir-15b	3'utr_chr_22_3'utr_complement(2958360..2959713)	GSONMT00060062001	chromatin complexes subunit bap18-like isoform 1	F:chromatin binding; F:DNA binding; C:NURF complex; C:MLL1 complex; P:chromatin modification	-19.3	924	916	-19.76	901	924	142	-18.1	686	707	0.995434
mir-15b	3'utr_chrUn_1_3'utr_complement(32140846..32141259)	GSONMT00025079001	peroxisomal leader peptide-processing protease	P:proteolysis; F:serine-type endopeptidase activity; F:serine-type peptidase activity; F:catalytic activity; F:peptidase activity; C:peroxisome; P:protein homooligomerization; F:identical protein binding; F:protease binding; P:regulation of fatty acid beta-oxidation; P:protein processing; P:metabolic process; F:hydrolase activity	-21.7	336	328	-19.99	314	336	168	-21.7	309	335	0.996845
mir-15b	3'utr_chrUn_12_3'utr_complement(31370069..31370907)	GSONMT00068329001	serine arginine-rich splicing factor 9	F:nucleic acid binding; F:nucleotide binding; C:cellular_component; F:RNA binding; P:negative regulation of mRNA splicing, via spliceosome; P:RNA splicing; P:mRNA processing; C:nucleolus; C:nucleus	-20	666	658	-18.67	642	666	159	-20	643	665	0.996631
mir-15b	3'utr_chrUn_12_3'utr_complement(8781775..8782243)	GSONMT00001963001	a-agglutinin anchorage subunit-like isoform x1	F:translation release factor activity; P:translational termination	-20.2	223	217	-18.63	198	223	146	-20.2	193	222	0.998273
mir-15b	3'utr_chrUn_13_3'utr_complement(4645732..4646757)	GSONMT00025589001	coiled-coil-helix-coiled-coil-helix domain-containing protein 5-like	F:receptor activity; P:multicellular organismal development; C:membrane	-19.3	423	416	-18.94	400	423	149	-19.3	402	422	0.994185
mir-15b	3'utr_chrUn_17_3'utr_29097757..29098067	GSONMT00069103001	ubiquitin-conjugating enzyme e2 variant 1	F:acid-amino acid ligase activity; P:protein K63-linked ubiquitination; C:UBC13-UEV1A complex; P:toll-like receptor 10 signaling pathway; P:protein polyubiquitination; P:toll-like receptor 2 signaling pathway; P:Fc-epsilon receptor signaling pathway; P:toll-like receptor signaling pathway; C:nucleus; P:toll-like receptor 9 signaling pathway; P:cell differentiation; C:ubiquitin conjugating enzyme …	-19.5	104	97	-19.01	82	104	173	-19.5	85	103	0.99864
mir-15b	3'utr_chrUn_19_3'utr_complement(3673559..3674442)	GSONMT00068572001	jnk1 mapk8-associated membrane protein isoform x1	F:molecular_function; P:biological_process; C:cellular_component; C:endoplasmic reticulum membrane; P:response to unfolded protein; F:ubiquitin protein ligase binding; C:integral component of membrane; P:ER-associated ubiquitin-dependent protein catabolic process	-19.5	558	551	-18.59	536	558	143	-19.5	538	557	0.991187
mir-15b	3'utr_chrUn_27_3'utr_complement(14291979..14292325)	GSONMT00055754001	tumor necrosis factor receptor superfamily member 19-like isoform x1	P:establishment of endothelial blood-brain barrier; P:sprouting angiogenesis; P:hair follicle development; P:positive regulation of I-kappaB kinase/NF-kappaB signaling	-18.9	24	17	-18.26	2	24	162	-18.9	4	23	0.99902
mir-15b	3'utr_chrUn_3'utr_1025651607..1025652721	GSONMT00059952001	spindlin-z-like isoform x1	P:gamete generation	-24.1	258	252	-20.77	237	258	159	-24.1	239	257	0.993112
mir-15b	3'utr_chrUn_3'utr_1108684973..1108686866	GSONMT00036799001	protein mb21d2	-	-18.7	1839	1831	-18.21	1818	1839	141	-18.7	1819	1838	0.995225
mir-15b	3'utr_chrUn_3'utr_14652280..14653651	GSONMT00001511001	small ubiquitin-related modifier 1 precursor	C:cytoplasm; C:nucleus; P:embryo development; P:negative regulation of sequence-specific DNA binding transcription factor activity; P:positive regulation of proteasomal ubiquitin-dependent protein catabolic process; P:negative regulation of transcription, DNA-templated; F:ubiquitin protein ligase binding; P:positive regulation of protein complex assembly; P:negative regulation of DNA binding; P:p…	-22.4	1241	1235	-19.91	1218	1241	159	-22.4	1219	1240	0.995571
mir-15b	3'utr_chrUn_3'utr_157892770..157893082	GSONMT00053335001	probable tubulin polyglutamylase ttll9	P:cellular protein modification process	-19.2	147	140	-19.26	126	147	169	-19.2	127	146	0.994185
mir-15b	3'utr_chrUn_3'utr_162762025..162763241	GSONMT00010560001	cysteine-rich protein 2	F:metal ion binding; F:zinc ion binding; P:positive regulation of cell proliferation; C:cell cortex; P:hemopoiesis; C:extracellular matrix	-19.2	806	798	-19.67	878	901	143	-19.2	787	805	0.995434
mir-15b	3'utr_chrUn_3'utr_304776319..304777318	GSONMT00028126001	e3 ubiquitin-protein ligase trim23	F:metal ion binding; F:GTP binding; P:small GTPase mediated signal transduction; F:nucleotide binding; F:zinc ion binding; C:intracellular; F:identical protein binding; C:Golgi membrane; C:lysosomal membrane; F:ubiquitin-protein ligase activity; F:GTPase activity; F:GDP binding; C:nucleus; P:GTP catabolic process; P:protein ubiquitination; C:membrane; F:ligase activity; P:protein ADP-ribosylation…	-18.3	493	485	-18.83	471	493	156	-18.3	471	492	0.995434
mir-15b	3'utr_chrUn_3'utr_671259826..671260128	GSONMT00006181001	sh3 domain-binding protein 1-like	C:cytoplasm; P:signal transduction; C:intracellular; F:SH3 domain binding	-20.2	243	236	-18.68	223	243	159	-20.2	225	242	0.991136
mir-15b	3'utr_chrUn_3'utr_complement(1069309523..1069310041)	GSONMT00019602001	e3 ubiquitin-protein ligase march9-like	F:zinc ion binding; F:ligase activity	-22.95	223	215	-19.81	201	223	171	-22.95	178	222	0.99837
mir-15b	3'utr_chrUn_3'utr_complement(716527401..716527948)	GSONMT00003436001	protein phosphatase 1 regulatory subunit 26-like	F:protein phosphatase inhibitor activity; P:negative regulation of phosphatase activity; C:cellular_component	-21.2	505	498	-20.28	484	505	155	-21.2	486	504	0.992764
mir-15b	3'utr_chrUn_3'utr_complement(790234105..790234718)	GSONMT00023017001	protein spindly-like	P:spindle checkpoint; F:kinetochore binding; C:condensed chromosome outer kinetochore; P:protein localization to kinetochore; C:chromosome; P:mitosis; C:nucleus; C:kinetochore; C:chromosome, centromeric region; P:cell division; P:establishment of mitotic spindle orientation; C:spindle pole; P:cell cycle; P:mitotic metaphase plate congression; C:condensed chromosome kinetochore	-19.1	604	596	-19.09	584	604	166	-19.1	585	603	0.997154
mir-15b	3'utr_chrUn_5_3'utr_41574929..41576136	GSONMT00024775001	biogenesis of lysosome-related organelles complex-1 subunit 2-like	P:anterograde synaptic vesicle transport; P:positive regulation of cell proliferation; C:gamma-tubulin complex; C:nucleus; P:extrinsic apoptotic signaling pathway via death domain receptors; F:gamma-tubulin binding; C:centrosome; C:mitochondrion; P:positive regulation of transcription from RNA polymerase II promoter; C:cytoplasm; P:mitochondrial outer membrane permeabilization; P:positive regulat…	-21.17	961	953	-19.01	1013	1037	147	-21.17	921	960	0.996631
mir-15b	3'utr_chrUn_5_3'utr_complement(22585682..22587663)	GSONMT00081546001	60s ribosomal protein l17	F:structural constituent of ribosome; P:translation; C:large ribosomal subunit; C:ribonucleoprotein complex; C:ribosome; C:intracellular; F:molecular_function; C:cytosolic large ribosomal subunit	-20.6	145	137	-19.85	125	145	165	-20.6	127	144	0.994366
mir-15b	3'utr_chrUn_8_3'utr_complement(10626203..10627270)	GSONMT00066451001	protein fam110b	F:molecular_function; C:cytoplasm; C:cytoskeleton; P:biological_process; C:microtubule organizing center; C:mitochondrion; C:nucleus	-18.2	948	940	-18.28	928	948	150	-18.2	929	947	0.992764
mir-15b	3'utr_chrUn_9_3'utr_1328918..1329912	GSONMT00057039001	uridine-cytidine kinase-like 1-like isoform x2	F:transferase activity; P:CTP salvage; P:phosphorylation; P:UMP salvage; F:nucleotide binding; F:uridine kinase activity; F:ATP binding; F:kinase activity; F:phosphotransferase activity, alcohol group as acceptor; P:metabolic process	-20.2	163	156	-19.25	139	163	149	-20.2	141	162	0.998273
mir-15b	3'utr_chrUn_9_3'utr_complement(9510248..9511415)	GSONMT00067184001	zinc finger protein 271- partial	F:nucleic acid binding; F:metal ion binding; F:molecular_function; P:biological_process; C:cellular_component	-19.7	154	147	-23.31	133	154	164	-18.7	2	18	0.99697
mir-15b	3'utr_chrUn_Sex_3'utr_complement(14574203..14574692)	GSONMT00028654001	pre-mrna-splicing factor rbm22	P:positive regulation of RNA splicing; P:mRNA cis splicing, via spliceosome; F:snRNA binding; P:mRNA processing; P:RNA splicing; C:nucleus; F:nucleic acid binding; F:nucleotide binding; C:cytoplasm; F:RNA binding; P:multicellular organismal development; P:embryo development; F:pre-mRNA binding; C:spliceosomal complex; F:metal ion binding; P:cellular response to drug; P:protein import into nucleus…	-18.3	213	206	-20.76	186	213	149	-19.3	182	213	0.996404
mir-181a-2	3'utr_chrUn_19_3'utr_complement(1162982..1164282)	GSONMT00075527001	gremlin-1 isoform x1	P:negative regulation of osteoclast proliferation; F:vascular endothelial growth factor receptor 2 binding; P:positive regulation of cell proliferation; P:positive regulation of cardiac muscle cell differentiation; P:negative regulation of branching involved in ureteric bud morphogenesis; P:positive regulation of branching involved in ureteric bud morphogenesis; P:cell migration involved in sprou…	-18.56	736	728	-18.5	716	736	156	-18.56	700	735	0.997931
mir-181a-2	3'utr_chrUn_16_3'utr_19615687..19616892	GSONMT00020905001	heat shock 70 kda protein 12a-like isoform x3	P:response to stress	-18.18	565	557	-22.73	545	565	149	-21.18	515	565	0.998538
mir-181a-2	3'utr_chrUn_24_3'utr_243096..244171	GSONMT00067052001	cleft lip and palate associated transmembrane protein 1	P:cell differentiation; F:molecular_function; P:multicellular organismal development; C:integral component of membrane; C:membrane; P:regulation of T cell differentiation in thymus; C:integral component of plasma membrane; F:protein binding; C:external side of plasma membrane	-19.86	582	574	-21.01	561	582	166	-19.86	545	581	0.998949
mir-181a-2	3'utr_chrUn_3_3'utr_complement(10378969..10380308)	GSONMT00010905001	membrane magnesium transporter 1-like	C:integral component of membrane; P:magnesium ion transport; C:membrane; C:early endosome; C:Golgi membrane; C:endosome; P:transport; C:Golgi apparatus; F:magnesium ion transmembrane transporter activity; C:ER membrane protein complex; C:endoplasmic reticulum; C:early endosome membrane; P:ion transmembrane transport	-19.1	1062	1054	-19.02	1043	1062	145	-19.25	1008	1047	0.998899
mir-181a-2	3'utr_chrUn_3'utr_968454865..968456048	GSONMT00028240001	la-related protein 4-like isoform x2	-	-18.5	912	905	-22.89	892	912	143	-20.8	893	912	0.997825
mir-181a-2	3'utr_chrUn_3'utr_complement(653454979..653456032)	GSONMT00003638001	PREDICTED: uncharacterized protein LOC100150811	-	-18.5	229	222	-18.22	208	229	155	-18.5	206	228	0.996243
mir-181a-2	3'utr_chrUn_3'utr_complement(659127644..659128837)	GSONMT00033847001	bag family molecular chaperone regulator 4	F:chaperone binding; P:negative regulation of phosphatidylinositol-3,4,5-trisphosphate 5-phosphatase activity; P:cellular response to epidermal growth factor stimulus; P:positive regulation of protein kinase B signaling; P:cellular response to tumor necrosis factor; P:positive regulation of stress fiber assembly; C:nucleus; P:positive regulation of peptidyl-serine phosphorylation; P:ruffle assemb…	-28.31	179	171	-24.37	157	179	157	-31.11	145	179	0.99522
mir-181a-2	3'utr_chrUn_4_3'utr_complement(17679028..17679392)	GSONMT00016793001	nf-kappa-b inhibitor alpha	P:response to virus	-18.9	40	33	-19.6	22	40	160	-18.9	16	39	0.997577
mir-1a-2	3'utr_chrUn_18_3'utr_complement(9190937..9191765)	GSONMT00080349001	n -dimethylarginine dimethylaminohydrolase 2-like	F:hydrolase activity, acting on carbon-nitrogen (but not peptide) bonds, in linear amidines; C:cytoplasm; F:hydrolase activity	-19.02	210	202	-19.03	188	210	140	-19.02	189	209	0.994384
mir-1a-2	3'utr_chrUn_2_3'utr_complement(15879317..15880587)	GSONMT00076029001	rho gtpase-activating protein 22-like	F:GTPase activator activity; P:signal transduction; C:intracellular; P:positive regulation of GTPase activity	-19	468	460	-20.9	445	468	158	-19.21	416	467	0.995123
mir-1a-2	3'utr_chrUn_3'utr_918886275..918887306	GSONMT00021109001	akt-interacting protein isoform x1	P:protein transport; P:early endosome to late endosome transport; C:membrane; P:lysosome organization; P:transport; P:apoptotic process; C:cytoplasm; P:endosome organization; F:acid-amino acid ligase activity; C:FHF complex; C:plasma membrane; P:endosome to lysosome transport; P:positive regulation of protein phosphorylation; C:Golgi apparatus; P:positive regulation of protein binding; C:HOPS com…	-18.8	673	666	-19.69	647	673	146	-18.8	647	672	0.995639
mir-203b	3'utr_chr_28_3'utr_620585..621487	GSONMT00034361001	glycogen debranching enzyme isoform x2	F:4-alpha-glucanotransferase activity; P:glycogen catabolic process; P:glycogen biosynthetic process; P:carbohydrate metabolic process; F:catalytic activity; F:amylo-alpha-1,6-glucosidase activity	-20.6	114	107	-18.42	95	114	162	-20.6	82	113	0.99797
mir-203b	3'utr_chrUn_23_3'utr_complement(771078..771960)	GSONMT00064465001	pol polyprotein	F:structural constituent of ribosome; F:nucleic acid binding; P:translation; P:DNA integration; C:ribosome; F:RNA binding; P:proteolysis; P:RNA-dependent DNA replication; F:aspartic-type endopeptidase activity; C:nucleus; F:RNA-directed DNA polymerase activity; F:metal ion binding; F:zinc ion binding; C:synaptic vesicle; C:membrane; P:transport; F:transporter activity	-20	844	837	-18.28	825	844	154	-20	824	843	0.997616
mir-203b	3'utr_chrUn_3'utr_complement(374611524..374612136)	GSONMT00010464001	protein nlrc3-like	-	-19.1	507	500	-18.99	483	507	148	-19.1	484	506	0.993489
mir-203b	3'utr_chrUn_8_3'utr_complement(43431491..43431722)	GSONMT00013300001	transposase domain containing protein	P:regulation of transcription, DNA-templated; F:transposase activity; P:DNA integration; P:transcription, DNA-templated; P:multicellular organismal development; P:transposition, DNA-mediated; C:nucleus; F:DNA binding; F:protein tyrosine phosphatase activity; P:dephosphorylation; F:phosphatase activity; F:phosphoprotein phosphatase activity; F:hydrolase activity; P:peptidyl-tyrosine dephosphorylat…	-20.7	228	221	-19.9	209	228	158	-20.7	209	227	0.995439
mir-2187	3'utr_chrUn_27_3'utr_18947845..18948694	GSONMT00037555001	histone	P:regulation of cell shape; P:brain development; P:male meiosis; F:DNA binding; C:nucleus; F:protein heterodimerization activity; C:chromosome; F:molecular_function; P:muscle cell differentiation; C:integral component of membrane; C:membrane; P:cell adhesion; F:oxidoreductase activity, acting on the CH-CH group of donors; C:Barr body; C:nucleosome; C:cytoplasm; P:nucleosome assembly; P:chromatin …	-19.2	306	298	-19.87	285	306	163	-19.2	287	305	0.991361
mir-29a	3'utr_chrUn_12_3'utr_21962996..21963221	GSONMT00013507001	unconventional myosin-ic-like	F:ATP binding; F:nucleotide binding; C:myosin complex; F:motor activity	-21.01	198	190	-18.45	176	198	144	-21.01	156	197	0.999092
mir-29a	3'utr_chrUn_3'utr_419207923..419209108	GSONMT00047219001	unconventional myosin-ic-like	F:ATP binding; F:nucleotide binding; F:motor activity; C:myosin complex	-20.91	113	105	-20.93	89	113	148	-20.91	71	112	0.999198
mir-29a	3'utr_chrUn_2_3'utr_complement(22507852..22509083)	GSONMT00059230001	laminin subunit beta-1	P:detection of light stimulus involved in visual perception; P:muscle organ development; P:optokinetic behavior; P:retinal ganglion cell axon guidance; P:determination of left/right asymmetry in lateral mesoderm; P:regulation of cilium assembly; C:basement membrane; P:neuronal-glial interaction involved in cerebral cortex radial glia guided migration; P:substrate adhesion-dependent cell spreading…	-19.5	180	172	-21.97	64	85	167	-21.1	55	85	0.99176
mir-29a	3'utr_chrUn_21_3'utr_complement(15913787..15914803)	GSONMT00018330001	leukotriene b4 receptor 1-like	C:integral component of membrane; F:G-protein coupled receptor activity; F:signal transducer activity; P:signal transduction; F:leukotriene receptor activity; P:G-protein coupled receptor signaling pathway; C:membrane; F:leukotriene B4 receptor activity; P:inflammatory response; P:phospholipase C-activating G-protein coupled receptor signaling pathway; F:nucleotide binding; P:muscle contraction; …	-19.01	873	866	-19.28	848	873	149	-19.01	838	872	0.998891
mir-29a	3'utr_chr_6_3'utr_1850313..1851011	GSONMT00067678001	ubiquitin fusion degradation protein 1 homolog	P:ubiquitin-dependent protein catabolic process; P:response to chemical; P:cellular response to xenobiotic stimulus	-18.3	80	73	-19.45	58	80	167	-18.3	63	79	0.999224
mir-29a	3'utr_chrUn_10_3'utr_23501010..23501840	GSONMT00036269001	a disintegrin and metalloproteinase with thrombospondin motifs 2	F:metalloendopeptidase activity; F:hydrolase activity; F:zinc ion binding; C:proteinaceous extracellular matrix; F:metallopeptidase activity; C:extracellular matrix; C:extracellular region; F:peptidase activity; P:proteolysis; F:metal ion binding; P:lung development; P:spermatogenesis; P:skin development; P:protein processing; P:collagen fibril organization; P:integrin-mediated signaling pathway	-19.35	102	94	-23.53	82	102	165	-21.95	52	102	0.999076
mir-29a	3'utr_chrUn_10_3'utr_25274318..25274986	GSONMT00077563001	heat shock cognate 71 kda protein isoform x1	F:ATP binding; P:response to stress; F:nucleotide binding; C:cell surface; F:ATPase activity, coupled; C:ribonucleoprotein complex; C:nucleus; P:regulation of cell cycle; P:negative regulation of transcription, DNA-templated; C:nucleolus; C:extracellular vesicular exosome; C:intracellular; P:protein folding; P:chaperone mediated protein folding requiring cofactor; C:Prp19 complex; C:cytosol; F:un…	-19.4	498	491	-19.65	473	498	159	-19.4	478	497	0.992518
mir-29a	3'utr_chrUn_10_3'utr_complement(4343138..4344037)	GSONMT00000153001	diablo mitochondrial precursor	P:apoptotic process; C:mitochondrion; P:activation of cysteine-type endopeptidase activity involved in apoptotic process	-21.2	230	223	-22.71	209	230	155	-21.2	208	229	0.994185
mir-29a	3'utr_chrUn_11_3'utr_25385149..25386326	GSONMT00045146001	anaphase-promoting complex subunit 7	C:anaphase-promoting complex; P:protein K11-linked ubiquitination; F:protein phosphatase binding; C:nucleus; P:cell cycle; P:cell division; P:mitosis	-19.8	847	839	-18.26	389	411	156	-19.9	805	846	0.998545
mir-29a	3'utr_chrUn_11_3'utr_30234544..30236080	GSONMT00078887001	protein dgcr6-like isoform x1	F:molecular_function; P:biological_process; C:cellular_component	-19.3	206	199	-20.4	185	206	164	-19.3	185	205	0.997577
mir-29a	3'utr_chrUn_11_3'utr_41074979..41075968	GSONMT00008553001	ligand of numb protein x 2-like isoform x1	F:metal ion binding; F:zinc ion binding; P:protein homooligomerization; F:PDZ domain binding	-19.1	99	92	-18.27	79	99	157	-19.1	79	98	0.99797
mir-29a	3'utr_chrUn_11_3'utr_complement(21791762..21791881)	GSONMT00006365001	alpha beta hydrolase domain-containing protein 17b	F:hydrolase activity; F:molecular_function; P:biological_process; C:cellular_component; C:extracellular region	-19.3	110	102	-22.43	88	110	161	-19.1	87	109	0.996851
mir-29a	3'utr_chrUn_12_3'utr_15993900..15995080	GSONMT00039615001	ring finger and transmembrane domain-containing protein 1-like	F:metal ion binding; F:zinc ion binding; C:integral component of membrane; C:membrane	-22.81	1110	1102	-18.15	1085	1110	160	-22.81	1071	1109	0.997402
mir-29a	3'utr_chrUn_12_3'utr_complement(22809233..22810339)	GSONMT00051040001	ring finger protein 121	F:metal ion binding; F:zinc ion binding; C:integral component of membrane	-18.8	873	865	-19.44	849	873	162	-18.8	851	872	0.991695
mir-29a	3'utr_chrUn_12_3'utr_complement(32757964..32759115)	GSONMT00068396001	anthrax toxin receptor 1	F:receptor activity; C:integral component of membrane; C:filopodium membrane; F:transmembrane signaling receptor activity; P:reproductive process; F:actin filament binding; C:lamellipodium membrane; P:substrate adhesion-dependent cell spreading; F:collagen binding; F:protein binding; F:metal ion binding; P:actin cytoskeleton reorganization	-20.3	229	222	-20.95	207	229	161	-20.3	207	228	0.996424
mir-29a	3'utr_chrUn_14_3'utr_2410227..2411726	GSONMT00072268001	at-rich interactive domain-containing protein 1a-like	C:nucleus; C:intracellular; F:DNA binding; C:nuclear chromatin; P:regulation of transcription from RNA polymerase II promoter; P:chromatin organization; F:ligand-dependent nuclear receptor binding; C:nBAF complex; C:npBAF complex; P:transcription, DNA-templated; P:androgen receptor signaling pathway; P:intracellular estrogen receptor signaling pathway; P:glucocorticoid receptor signaling pathway;…	-18.1	1235	1228	-19.02	1211	1235	155	-18.1	1210	1234	0.998726
mir-29a	3'utr_chrUn_14_3'utr_complement(3930531..3931624)	GSONMT00017139001	casein kinase ii subunit alpha	F:ATP binding; F:protein kinase activity; F:nucleotide binding; P:protein phosphorylation; F:transferase activity, transferring phosphorus-containing groups; C:cellular_component; F:protein serine/threonine kinase activity; F:kinase activity; P:phosphorylation; F:transferase activity; P:protein autophosphorylation; F:protein phosphatase regulator activity; F:beta-catenin binding; C:PcG protein co…	-20.49	890	882	-18.51	868	890	154	-23.59	852	890	0.998927
mir-29a	3'utr_chrUn_15_3'utr_complement(25315541..25316515)	GSONMT00043850001	dnaj homolog subfamily b member 9-like	C:cellular_component; F:misfolded protein binding; C:endoplasmic reticulum; P:ER-associated ubiquitin-dependent protein catabolic process	-23.01	884	876	-18.16	862	884	158	-23.01	849	883	0.998954
mir-29a	3'utr_chrUn_16_3'utr_complement(18109890..18110903)	GSONMT00075910001	bifunctional heparan sulfate n-deacetylase n-sulfotransferase 2	F:[heparan sulfate]-glucosamine N-sulfotransferase activity; F:hydrolase activity; F:sulfotransferase activity; C:cellular_component; F:transferase activity; P:cellular process; F:deacetylase activity; P:regulation of angiotensin levels in blood; C:Golgi apparatus	-20.8	201	194	-21.51	2	24	149	-20.8	177	200	0.994185
mir-29a	3'utr_chrUn_17_3'utr_13939607..13940602	GSONMT00081774001	vesicle transport protein got1a	P:vesicle-mediated transport; F:molecular_function; P:biological_process; C:cellular_component; C:integral component of membrane; C:Golgi membrane; P:protein transport	-18.6	705	698	-18.08	684	705	167	-18.6	685	704	0.995732
mir-29a	3'utr_chrUn_17_3'utr_complement(4547272..4548095)	GSONMT00012317001	matrix metalloproteinase-19-like	F:metalloendopeptidase activity; F:hydrolase activity; F:zinc ion binding; F:metallopeptidase activity; C:extracellular matrix; F:peptidase activity; P:proteolysis; F:metal ion binding; F:calcium ion binding; P:oxidation-reduction process; F:peroxidase activity	-19.35	145	137	-20.87	123	145	165	-19.35	104	144	0.998586
mir-29a	3'utr_chrUn_18_3'utr_21061981..21062650	GSONMT00038881001	tpa_inf: tachykinin 1	P:tachykinin receptor signaling pathway; P:synaptic transmission; P:neuropeptide signaling pathway; C:extracellular region	-20.5	662	654	-21.76	636	662	167	-20.6	636	661	0.999658
mir-29a	3'utr_chrUn_18_3'utr_complement(23078711..23079909)	GSONMT00031029001	at-rich interactive domain-containing protein 1a	C:nucleus; C:intracellular; F:DNA binding	-19.3	433	425	-20.64	409	433	163	-19.3	408	432	0.995434
mir-29a	3'utr_chrUn_2_3'utr_complement(13028638..13029147)	GSONMT00068486001	transport and golgi organization protein 6 homolog	-	-20	395	388	-20.69	373	395	169	-20	375	394	0.991136
mir-29a	3'utr_chrUn_2_3'utr_complement(44476236..44477928)	GSONMT00024272001	mannosyl-oligosaccharide -alpha-mannosidase ic	F:calcium ion binding; C:membrane; F:mannosyl-oligosaccharide 1,2-alpha-mannosidase activity	-18.5	349	342	-18.13	326	349	152	-18.5	326	348	0.991187
mir-29a	3'utr_chrUn_20_3'utr_complement(14907491..14908440)	GSONMT00043995001	transforming growth factor beta-1-induced transcript 1 protein	F:metal ion binding; F:zinc ion binding	-18.4	515	508	-18.26	491	515	147	-18.4	492	514	0.991187
mir-29a	3'utr_chrUn_21_3'utr_15785310..15785767	GSONMT00018324001	splicing factor 3b subunit 2	F:nucleic acid binding; C:nucleus; C:catalytic step 2 spliceosome; P:mRNA processing; P:RNA splicing; P:modulation by virus of host morphology or physiology; C:U12-type spliceosomal complex; C:nucleoplasm; C:nucleolus; P:mRNA splicing, via spliceosome; C:spliceosomal complex; F:protein binding; P:gene expression	-18.3	94	87	-18.4	72	94	151	-18.3	62	93	0.996424
mir-29a	3'utr_chrUn_22_3'utr_complement(12155168..12156530)	GSONMT00082074001	gap junction beta-6	C:cell junction; C:integral component of membrane; C:membrane; P:cell communication; C:connexon complex; C:gap junction; C:plasma membrane; F:gap junction channel activity; P:transmembrane transport	-19	93	85	-20.1	71	93	146	-19	73	92	0.994924
mir-29a	3'utr_chrUn_24_3'utr_840877..842025	GSONMT00046298001	hypoxia-inducible factor 1-alpha-like	P:regulation of transcription, DNA-templated; P:transcription, DNA-templated; F:signal transducer activity; P:signal transduction; F:protein dimerization activity; F:sequence-specific DNA binding transcription factor activity; C:nucleus; F:DNA binding; C:transcription factor complex; C:cytoplasm; P:response to activity; P:neuron apoptotic process	-19.1	902	895	-20.33	878	902	151	-18.9	879	901	0.991136
mir-29a	3'utr_chrUn_29_3'utr_11879286..11879443	GSONMT00066956001	zinc-binding protein a33-like	F:metal ion binding; F:zinc ion binding; C:intracellular; C:chromosome; F:RNA binding; P:multicellular organismal development; C:nucleus; P:regulation of transcription, DNA-templated; P:transcription, DNA-templated; F:DNA binding	-20.54	154	146	-19.5	132	154	173	-20.54	113	153	0.99915
mir-29a	3'utr_chrUn_29_3'utr_6007757..6009214	GSONMT00018584001	prepronociceptin b precursor	P:synaptic transmission; P:neuropeptide signaling pathway; C:extracellular region; F:opioid peptide activity	-20.1	1383	1375	-21.14	1361	1383	170	-20.1	1366	1382	0.992282
mir-29a	3'utr_chrUn_3_3'utr_complement(23033098..23033964)	GSONMT00007491001	insulin-induced gene 2 protein	-	-20.7	424	416	-20.4	401	424	145	-19.33	823	860	0.999626
mir-29a	3'utr_chrUn_3'utr_1048080318..1048081874	GSONMT00005151001	leucine zipper tumor suppressor 1	P:negative regulation of macroautophagy; C:cytoplasm; C:Golgi apparatus; C:plasma membrane; C:nucleolus	-20.8	721	713	-21.45	696	721	170	-20.8	698	720	0.995434
mir-29a	3'utr_chrUn_3'utr_1048369268..1048370675	GSONMT00014865001	histone acetyltransferase kat7 isoform x1	P:regulation of transcription, DNA-templated; F:transferase activity; F:zinc ion binding; F:transferase activity, transferring acyl groups other than amino-acyl groups; C:nucleus; F:sequence-specific DNA binding transcription factor activity; P:histone H3 acetylation; P:DNA replication; P:histone H4-K12 acetylation; P:histone H4-K8 acetylation; P:histone H4-K5 acetylation; C:histone acetyltransfe…	-18.61	1002	994	-18.03	981	1002	155	-21.41	966	1002	0.995263
mir-29a	3'utr_chrUn_3'utr_1099524936..1099526010	GSONMT00020801001	60s ribosomal protein l7	C:ribosome; C:ribonucleoprotein complex; P:regulation of cell cycle	-19.1	782	774	-22.54	759	782	160	-21.4	740	782	0.994722
mir-29a	3'utr_chrUn_3'utr_367395483..367396682	GSONMT00011190001	cyclin-dependent kinase 6	F:ATP binding; F:protein kinase activity; F:nucleotide binding; P:protein phosphorylation; F:transferase activity, transferring phosphorus-containing groups; F:protein serine/threonine kinase activity; P:astrocyte development; P:G1/S transition of mitotic cell cycle; C:cytosol; P:negative regulation of cell differentiation; P:negative regulation of cell proliferation; P:mitotic cell cycle; P:cell…	-18.4	916	909	-19.42	895	916	163	-18.4	892	915	0.997362
mir-29a	3'utr_chrUn_3'utr_410804181..410805016	GSONMT00012538001	transcription factor 7-like 1-a-like isoform x2	P:Wnt signaling pathway; P:generation of neurons; P:positive regulation of cell proliferation; C:transcription factor complex; P:head morphogenesis; C:nucleus; F:DNA binding; P:canonical Wnt signaling pathway; P:regulation of transcription from RNA polymerase II promoter; P:regulation of transcription, DNA-templated; P:transcription, DNA-templated; P:rostrocaudal neural tube patterning; F:sequenc…	-23.27	560	552	-18.34	537	560	164	-23.27	525	559	0.99837
mir-29a	3'utr_chrUn_3'utr_433972684..433973654	GSONMT00002259001	calsyntenin-3-like	F:calcium ion binding; P:homophilic cell adhesion; C:integral component of membrane; C:membrane; C:Golgi apparatus; C:endoplasmic reticulum; C:postsynaptic membrane; C:plasma membrane; P:biological_process; P:cell adhesion	-18.21	48	41	-18.15	27	48	160	-18.21	18	47	0.99524
mir-29a	3'utr_chrUn_3'utr_55023458..55023788	GSONMT00076188001	zinc finger matrin-type protein 3-like	F:nucleic acid binding; F:zinc ion binding; P:protein transport; P:cellular response to DNA damage stimulus; P:apoptotic process; F:RNA binding; C:nucleolus; F:protein binding; P:regulation of growth; F:metal ion binding	-19.09	326	318	-19.97	305	326	155	-22.09	291	326	0.995912
mir-29a	3'utr_chrUn_3'utr_643480748..643482243	GSONMT00059705001	biliverdin reductase a-like	P:heme catabolic process; F:biliverdin reductase activity; P:oxidation-reduction process; C:cytoplasm; F:oxidoreductase activity; F:zinc ion binding	-18.09	887	879	-21.68	1086	1107	150	-18.09	850	886	0.999308
mir-29a	3'utr_chrUn_3'utr_678307652..678308284	GSONMT00039079001	centrin-2-like isoform x1	F:nucleic acid binding; F:ATP binding; F:calcium ion binding; F:ATP-dependent helicase activity	-20.42	51	43	-24.58	26	51	147	-22.62	2	51	0.991182
mir-29a	3'utr_chrUn_3'utr_942859779..942860313	GSONMT00026231001	slain motif-containing protein 2-like isoform x2	-	-18.1	381	374	-20.94	360	381	167	-20.2	358	381	0.995434
mir-29a	3'utr_chrUn_3'utr_complement(150906053..150906944)	GSONMT00043970001	plakophilin-4-like isoform x1	P:cell-cell adhesion; P:positive regulation of cytokinesis; P:cell adhesion; P:positive regulation of Rho GTPase activity	-21.2	26	19	-22.06	3	26	167	-21.2	5	25	0.9977
mir-29a	3'utr_chrUn_3'utr_complement(286798950..286799562)	GSONMT00029700001	lymphocyte g0 g1 switch protein 2	C:mitochondrion; P:extrinsic apoptotic signaling pathway; P:positive regulation of extrinsic apoptotic signaling pathway	-19.4	58	50	-19.6	36	58	162	-19.4	35	57	0.991289
mir-29a	3'utr_chrUn_3'utr_complement(294590232..294590317)	GSONMT00057454001	prospero homeobox protein 1-like	P:regulation of transcription, DNA-templated; P:multicellular organismal development; C:nucleus; F:DNA binding	-20.93	79	71	-22.86	57	79	144	-23.23	38	79	0.996972
mir-29a	3'utr_chrUn_3'utr_complement(539442149..539443056)	GSONMT00021640001	hemicentin-1-like isoform x2	P:cell-cell adhesion; C:membrane; P:ion transport; F:ion channel activity	-19.75	732	725	-20.32	46	70	148	-19.75	688	731	0.999736
mir-29a	3'utr_chrUn_3'utr_complement(776242294..776243810)	GSONMT00057661001	stathmin-4 isoform x1	P:regulation of microtubule polymerization or depolymerization	-18.3	927	920	-18.25	905	927	142	-18.3	905	926	0.994185
mir-29a	3'utr_chrUn_3'utr_complement(806023450..806023582)	GSONMT00028560001	cd9 antigen	C:integral component of membrane; C:membrane; F:molecular_function; P:biological_process	-20.27	49	41	-18.14	29	49	142	-20.27	5	48	0.999176
mir-29a	3'utr_chrUn_3'utr_complement(80951609..80952686)	GSONMT00036334001	transposable element tcb1 transposase	F:transposase activity; P:DNA integration; P:transposition, DNA-mediated; F:DNA binding; F:ATP binding; F:nucleotide binding; F:nucleoside-triphosphatase activity	-18.8	527	520	-19.22	506	527	159	-18.8	502	526	0.995732
mir-29a	3'utr_chrUn_3'utr_complement(963738027..963738768)	GSONMT00052589001	serotonin n-acetyltransferase-like	F:transferase activity; F:N-acetyltransferase activity; F:aralkylamine N-acetyltransferase activity; F:transferase activity, transferring acyl groups; F:acetyltransferase activity; P:RNA processing	-18.87	671	663	-18.27	650	671	155	-18.87	633	670	0.999471
mir-29a	3'utr_chrUn_3'utr_complement(99512396..99513570)	GSONMT00033264001	rho gtpase-activating protein 35-like	F:GTP binding; P:small GTPase mediated signal transduction; P:signal transduction; C:intracellular; P:negative regulation of vascular permeability; P:regulation of cell shape; P:camera-type eye development; P:forebrain development; C:actin cytoskeleton; P:negative regulation of transcription, DNA-templated; C:cytoplasm; P:neural tube closure; C:nucleus; F:DNA binding; P:transcription, DNA-templat…	-20.9	1026	1020	-20.52	1004	1026	142	-20.9	1002	1025	0.995571
mir-29a	3'utr_chrUn_4_3'utr_complement(22839519..22840765)	GSONMT00065713001	estrogen-related receptor gamma-like isoform x1	F:sequence-specific DNA binding; P:steroid hormone mediated signaling pathway; F:sequence-specific DNA binding transcription factor activity; F:DNA binding; C:nucleus; F:zinc ion binding; P:regulation of transcription, DNA-templated; F:steroid binding; F:metal ion binding; P:transcription, DNA-templated; F:steroid hormone receptor activity	-19.6	300	292	-21.96	277	300	161	-21.7	272	300	0.994335
mir-29a	3'utr_chrUn_4_3'utr_complement(8652269..8652767)	GSONMT00034734001	zinc finger protein gfi-1	F:metal ion binding; F:nucleic acid binding; P:peripheral nervous system development; F:zinc ion binding; P:auditory receptor cell differentiation; P:positive regulation of cell fate specification; C:nuclear matrix; P:negative regulation of calcidiol 1-monooxygenase activity; P:negative regulation of transcription from RNA polymerase II promoter; P:cellular response to lipopolysaccharide; P:mecha…	-18.5	56	49	-23.25	30	56	143	-21.3	32	56	0.993602
mir-29a	3'utr_chrUn_5_3'utr_23521280..23522661	GSONMT00042747001	long-chain-fatty-acid-- ligase acsbg2-like	P:metabolic process; F:catalytic activity; F:ligase activity; P:fatty acid metabolic process; P:lipid metabolic process; F:nucleotide binding; C:cytoplasm; F:ATP binding; P:long-chain fatty acid metabolic process; F:long-chain fatty acid-CoA ligase activity	-19.7	213	206	-20.33	191	213	160	-19.7	193	212	0.995732
mir-29a	3'utr_chrUn_5_3'utr_26433243..26434383	GSONMT00018347001	growth arrest-specific protein 1-like	C:cellular_component	-19	602	595	-19.3	578	602	156	-19	582	601	0.998273
mir-29a	3'utr_chrUn_6_3'utr_9995015..9996805	GSONMT00018497001	leucine-rich repeat lgi family member 3	C:neuron projection; C:synapse; C:cell junction; C:cytoplasmic vesicle; C:extracellular region; F:catalytic activity; P:exocytosis; C:synaptic vesicle; P:metabolic process; P:regulation of exocytosis	-19	33	25	-18.12	11	33	152	-19	10	32	0.991728
mir-29a	3'utr_chrUn_6_3'utr_complement(2910231..2911431)	GSONMT00071684001	zinc finger and btb domain-containing protein 26-like	F:metal ion binding; F:nucleic acid binding; C:nucleus; F:molecular_function; P:biological_process; C:cellular_component	-23	913	905	-28.4	891	913	147	-22.31	894	942	0.999668
mir-29a	3'utr_chrUn_6_3'utr_complement(35127161..35128902)	GSONMT00075233001	aldehyde dehydrogenase family 3 member b1-like	P:cellular aldehyde metabolic process; P:oxidation-reduction process; F:oxidoreductase activity; F:oxidoreductase activity, acting on the aldehyde or oxo group of donors, NAD or NADP as acceptor; P:metabolic process; F:aldehyde dehydrogenase [NAD(P)+] activity; C:cellular_component	-19	102	94	-20.31	75	102	157	-19.1	80	101	0.999224
mir-29a	3'utr_chrUn_7_3'utr_complement(1250823..1251973)	GSONMT00072986001	ras-related protein rab-9a	F:GTP binding; P:small GTPase mediated signal transduction; F:nucleotide binding; P:protein transport; P:positive regulation of exocytosis; C:phagocytic vesicle; C:late endosome; C:lysosome; F:GTPase activity; F:GDP binding; P:GTP catabolic process	-19.11	472	465	-24.06	451	472	151	-21.41	426	472	0.996972
mir-29a	3'utr_chrUn_7_3'utr_complement(33381960..33382771)	GSONMT00010572001	zinc finger protein 135- partial	F:metal ion binding; F:nucleic acid binding	-18.6	487	480	-19.69	468	487	144	-20.9	455	487	0.995434
mir-29a	3'utr_chrUn_8_3'utr_10311378..10312653	GSONMT00066460001	acyl-coenzyme a thioesterase 11-like	F:lipid binding; P:biological_process; C:cellular_component; P:intracellular signal transduction; C:cytoplasm; P:response to cold; P:response to temperature stimulus; F:acyl-CoA hydrolase activity; P:fatty acid metabolic process	-18.7	975	967	-18.63	954	975	171	-19.51	182	226	0.995856
mir-29a	3'utr_chrUn_8_3'utr_complement(2736155..2736633)	GSONMT00061483001	telomerase protein component 1-like	F:lipid binding; P:lipid transport; P:lipoprotein metabolic process; C:extracellular region	-18.6	224	216	-21.6	201	224	144	-21.4	200	224	0.995263
mir-29b	3'utr_chr_1_3'utr_10033461..10034804	GSONMT00082516001	disintegrin and metalloproteinase domain-containing protein 12-like	P:proteolysis; F:metallopeptidase activity; F:zinc ion binding; F:metalloendopeptidase activity	-21.5	146	139	-23.25	124	146	165	-22.2	123	146	0.994117
mir-29b	3'utr_chrUn_3_3'utr_complement(13325991..13326680)	GSONMT00071947001	ets variant gene 2	P:embryonic hemopoiesis; F:sequence-specific DNA binding; F:sequence-specific DNA binding transcription factor activity; F:DNA binding; C:nucleus; P:heart morphogenesis; P:angiogenesis; P:heart development; P:vasculature development; P:blood vessel morphogenesis; P:angioblast cell differentiation; P:regulation of transcription, DNA-templated; P:myeloid cell differentiation; P:hemangioblast cell d…	-20.4	38	31	-22.99	19	38	158	-21.4	18	38	0.994117
mir-29b	3'utr_chrUn_3'utr_complement(221509277..221509767)	GSONMT00031204001	protein casc4-like isoform x3	-	-18.3	81	73	-21.35	63	81	164	-19.2	63	81	0.991241
mir-29b	3'utr_chrUn_3'utr_complement(653757237..653757903)	GSONMT00003887001	proto-oncogene c-fos-like	P:regulation of transcription, DNA-templated; F:sequence-specific DNA binding; C:nucleus; F:sequence-specific DNA binding transcription factor activity; F:DNA binding; F:double-stranded DNA binding	-19.5	417	409	-21.99	399	417	164	-20.7	399	417	0.995563
mir-29b-1	3'utr_chrUn_1_3'utr_26471014..26471973	GSONMT00053952001	zinc finger protein 318	F:metal ion binding; F:nucleic acid binding; F:zinc ion binding; C:cytoplasm; C:nucleus	-21.1	581	574	-22.28	556	581	167	-21.1	558	580	0.991187
mir-29b-1	3'utr_chrUn_12_3'utr_14566551..14567815	GSONMT00027762001	chondroitin sulfate proteoglycan 4-like	-	-21	214	207	-23.53	187	214	158	-21.7	185	214	0.992407
mir-29b-1	3'utr_chrUn_12_3'utr_complement(16717938..16718676)	GSONMT00010699001	ctage family member 5-like isoform x2	F:molecular_function; P:biological_process; C:cellular_component	-19.35	368	361	-20.03	345	368	161	-20.05	324	368	0.992829
mir-29b-1	3'utr_chrUn_16_3'utr_complement(31915782..31916822)	GSONMT00039963001	ankyrin repeat and sam domain-containing protein 1a-like isoform x1	-	-20.05	542	534	-18.47	518	542	155	-20.75	499	542	0.999015
mir-29b-1	3'utr_chrUn_17_3'utr_22792693..22793110	GSONMT00058883001	retinoid-binding protein 7	F:lipid binding; P:transport; F:transporter activity; C:cellular_component; F:nucleotidyltransferase activity; P:NAD biosynthetic process; F:retinoid binding	-19.91	339	332	-20.19	317	339	152	-20.91	300	339	0.99751
mir-29b-1	3'utr_chrUn_24_3'utr_10797767..10799105	GSONMT00041394001	striatin-4 isoform x1	C:membrane; C:dendritic spine; F:armadillo repeat domain binding; C:cytoplasm; F:protein complex binding; C:protein phosphatase type 2A complex; F:protein phosphatase 2A binding; C:protein complex; F:calmodulin binding; F:protein binding; F:protein domain specific binding; P:biological_process	-18.6	1008	1001	-20.1	984	1008	156	-19.8	984	1008	0.993036
mir-29b-1	3'utr_chrUn_3'utr_311186220..311186785	GSONMT00049729001	estradiol 17-beta-dehydrogenase 12-b-like	P:oxidation-reduction process; F:oxidoreductase activity; P:metabolic process; C:endoplasmic reticulum; F:androstan-3-alpha,17-beta-diol dehydrogenase activity	-18.7	41	34	-20.02	18	41	148	-18.7	19	40	0.994637
mir-29b-1	3'utr_chrUn_3'utr_34540328..34542984	GSONMT00023884001	low quality protein: neurobeachin-like protein 1-like	-	-19.71	1621	1614	-20.68	1599	1621	174	-19.71	1586	1620	0.993029
mir-29b-1	3'utr_chrUn_3'utr_586914461..586915291	GSONMT00042379001	f-box wd repeat-containing protein 7 isoform 4	C:SCF ubiquitin ligase complex; C:protein complex; C:nucleus; P:cellular response to UV; P:sister chromatid cohesion; P:lung development; P:regulation of transcription, DNA-templated; P:protein stabilization; P:protein ubiquitination; P:cellular response to DNA damage stimulus; C:perinuclear region of cytoplasm; P:positive regulation of ERK1 and ERK2 cascade; C:endoplasmic reticulum; P:vasculogen…	-18.3	506	499	-20.24	484	506	169	-18.3	483	505	0.991187
mir-29b-1	3'utr_chrUn_3'utr_783727627..783728614	GSONMT00045589001	tyrosine-protein phosphatase non-receptor type 18	P:dephosphorylation; F:phosphatase activity; F:hydrolase activity; P:protein dephosphorylation; F:protein tyrosine phosphatase activity; F:phosphoprotein phosphatase activity; P:peptidyl-tyrosine dephosphorylation; C:cytoplasm; F:non-membrane spanning protein tyrosine phosphatase activity; C:nucleus	-19.05	280	273	-20.11	794	819	140	-20.05	235	280	0.996972
mir-29b-1	3'utr_chrUn_3'utr_complement(914537156..914537874)	GSONMT00032082001	alx homeobox protein 1	P:regulation of transcription, DNA-templated; F:sequence-specific DNA binding; C:nucleus; F:sequence-specific DNA binding transcription factor activity; F:DNA binding; C:transcription factor complex; P:palate development; P:positive regulation of transcription from RNA polymerase II promoter; P:mesenchymal cell development; P:anterior/posterior pattern specification; P:positive regulation of tran…	-20.31	507	499	-18.16	74	94	155	-21.01	460	507	0.996972
mir-29b-1	3'utr_chrUn_5_3'utr_complement(40899187..40901163)	GSONMT00059800001	guanine nucleotide exchange factor vav2-like	F:metal ion binding; P:intracellular signal transduction; F:Rho guanyl-nucleotide exchange factor activity; P:regulation of Rho protein signal transduction; F:guanyl-nucleotide exchange factor activity; P:small GTPase mediated signal transduction	-18.2	1087	1080	-20.18	1315	1340	155	-18.2	1316	1340	0.994434
mir-29b-1	3'utr_chrUn_8_3'utr_41209289..41210423	GSONMT00015374001	rho guanine nucleotide exchange factor 18-like	F:metal ion binding; P:intracellular signal transduction; F:Rho guanyl-nucleotide exchange factor activity; P:regulation of Rho protein signal transduction	-18.2	986	979	-20.95	865	887	153	-19.2	866	887	0.993036
mir-29b-2	3'utr_chrUn_1_3'utr_11575510..11576619	GSONMT00065846001	stromal cell-derived factor 1-like	F:chemokine activity; P:immune response; C:extracellular region; P:negative regulation of hematopoietic stem cell migration; P:negative regulation of cell proliferation; P:cell morphogenesis; P:neuron migration; P:cell migration involved in gastrulation; P:induction of positive chemotaxis; P:negative regulation of neutrophil chemotaxis; P:retinal ganglion cell axon guidance; P:positive chemotaxis…	-22.21	776	768	-24.94	745	776	145	-22.21	747	775	0.995434
mir-29b-2	3'utr_chrUn_16_3'utr_35422658..35424168	GSONMT00008828001	teashirt homolog 1-like isoform x1	F:sequence-specific DNA binding; F:sequence-specific DNA binding transcription factor activity; F:DNA binding; C:nucleus; P:multicellular organismal development; P:regulation of transcription, DNA-templated; P:transcription, DNA-templated; F:metal ion binding; P:regulation of gene expression; P:soft palate development; P:anterior/posterior pattern specification; F:protein binding; P:middle ear mo…	-25.2	140	132	-24.97	119	140	162	-19.61	659	707	0.999774
mir-29b-2	3'utr_chrUn_17_3'utr_complement(5444116..5445318)	GSONMT00075835001	scm-like with four mbt domains protein 1	P:regulation of transcription, DNA-templated; P:negative regulation of muscle organ development; F:histone binding; P:negative regulation of transcription, DNA-templated; C:nucleus	-19.2	622	615	-22.1	943	967	151	-19.2	593	621	0.999642
mir-29b-2	3'utr_chrUn_3'utr_complement(49419694..49420649)	GSONMT00020374001	bchain human vinculin head (1-258) in complex with human vinculin tail (879-1066)	P:epithelial cell-cell adhesion; P:muscle contraction; C:cytosol; C:cytoskeleton; P:adherens junction assembly; C:cell-substrate junction; P:protein localization to cell surface; C:fascia adherens; C:cell-cell adherens junction; C:adherens junction; C:cell-cell junction; P:cellular component movement; F:cadherin binding; P:morphogenesis of an epithelium; F:dystroglycan binding; C:sarcolemma; F:al…	-19.06	321	314	-21.69	298	321	145	-19.76	298	321	0.999527
mir-29b-2	3'utr_chrUn_3'utr_complement(871118009..871119154)	GSONMT00057315001	smoothened homolog	P:embryonic viscerocranium morphogenesis; P:embryonic neurocranium morphogenesis; P:neural crest cell differentiation; P:swim bladder morphogenesis; P:angioblast cell migration from lateral mesoderm to midline; P:swim bladder development; P:neural plate morphogenesis; P:cartilage development; P:retinal ganglion cell axon guidance; F:signal transducer activity; P:glial cell development; P:neural p…	-18.41	875	867	-18.82	849	875	142	-18.81	827	875	0.999158
mir-29b-2	3'utr_chrUn_5_3'utr_complement(34361139..34362326)	GSONMT00044531001	desmoplakin-like	C:cytoskeleton; C:intermediate filament; P:regulation of heart rate by cardiac conduction; C:cornified envelope; C:fascia adherens; C:intercalated disc; C:adherens junction; C:cell-cell junction; P:cell-cell adhesion; P:adherens junction organization; P:ventricular compact myocardium morphogenesis; P:keratinocyte differentiation; F:structural molecule activity; P:desmosome organization; P:skin de…	-23.5	312	304	-23.42	290	312	171	-24.2	280	312	0.994836
mir-29b-2	3'utr_chrUn_6_3'utr_9971529..9972764	GSONMT00018496001	fibroblast growth factor receptor 1 iiic vt- isoform	F:transferase activity; P:fibroblast growth factor receptor signaling pathway; C:integral component of membrane; P:phosphorylation; C:membrane; P:peptidyl-tyrosine phosphorylation; F:protein kinase activity; P:protein phosphorylation; F:nucleotide binding; F:ATP binding; F:kinase activity; F:transmembrane receptor protein tyrosine kinase activity; F:protein tyrosine kinase activity; P:limb develo…	-21.55	930	924	-20.53	906	930	142	-21.55	882	929	0.999736
mir-29b-2	3'utr_chrUn_9_3'utr_complement(14358311..14358854)	GSONMT00005946001	arachidonate 5-lipoxygenase-like	F:metal ion binding; P:oxidation-reduction process; F:oxidoreductase activity; F:oxidoreductase activity, acting on single donors with incorporation of molecular oxygen, incorporation of two atoms of oxygen; F:iron ion binding; F:dioxygenase activity; C:nucleus; F:arachidonate 12-lipoxygenase activity; P:negative regulation of apoptotic process; P:positive regulation of cell adhesion; P:fatty aci…	-23.5	75	67	-24.14	51	75	167	-24.2	43	75	0.995458
mir-29b-2	3'utr_chrUn_3'utr_complement(968252178..968253274)	GSONMT00028224001	mitogen-activated protein kinase 14a	F:transferase activity; P:phosphorylation; F:protein serine/threonine kinase activity; F:protein kinase activity; P:protein phosphorylation; F:nucleotide binding; P:MAPK cascade; F:ATP binding; F:kinase activity; F:MAP kinase activity; F:transferase activity, transferring phosphorus-containing groups; P:positive regulation of myoblast fusion; P:intracellular signal transduction; P:p38MAPK cascade…	-19.5	606	598	-18.4	582	606	162	-20.2	574	606	0.992013
mir-29b-2	3'utr_chrUn_3'utr_663679831..663681018	GSONMT00013440001	myosin-m heavy chain-like	F:Rho guanyl-nucleotide exchange factor activity; P:regulation of Rho protein signal transduction	-20.4	301	293	-23.33	274	301	169	-21.1	269	301	0.992013
mir-29b-2	3'utr_chrUn_3'utr_complement(824478227..824479396)	GSONMT00037912001	myotubularin-related protein 5-like isoform x1	F:phosphatase activity; P:dephosphorylation; C:cellular_component	-25.3	870	862	-19.75	741	764	162	-18.8	745	763	0.999716
mir-29b-2	3'utr_chrUn_5_3'utr_31617302..31617751	GSONMT00001209001	myomegalin-like isoform x3	-	-23.5	60	52	-24.14	36	60	167	-24.2	28	60	0.995458
mir-29b-2	3'utr_chr_12_3'utr_4348525..4348834	GSONMT00023714001	galectin like protein	F:carbohydrate binding; P:biological_process; C:cellular_component; F:galactoside binding	-21.47	52	45	-23.14	24	52	153	-22.17	5	52	0.997371
mir-29b-2	3'utr_chr_15_3'utr_complement(3053528..3054221)	GSONMT00070829001	protein fam69c	F:transferase activity, transferring phosphorus-containing groups; P:biological_process; C:cellular_component	-20.5	51	43	-23.73	28	51	149	-21	28	51	0.993497
mir-29b-2	3'utr_chr_18_3'utr_2673882..2674462	GSONMT00000871001	protein fam207a-like	-	-18.77	170	163	-19.74	145	170	154	-19.47	126	170	0.99955
mir-29b-2	3'utr_chr_19_3'utr_819908..821100	GSONMT00076714001	receptor expression-enhancing protein 1-like isoform x1	P:endoplasmic reticulum tubular network organization; C:cytoplasm; P:protein insertion into membrane; C:membrane; C:endoplasmic reticulum; F:olfactory receptor binding; F:microtubule binding	-19.5	1076	1069	-21.26	1050	1076	154	-20	1046	1076	0.994465
mir-29b-2	3'utr_chr_2_3'utr_complement(1717917..1718526)	GSONMT00063150001	induced myeloid leukemia cell differentiation protein mcl-1 homolog	P:regulation of apoptotic process; P:negative regulation of apoptotic process; P:tissue homeostasis; P:chordate embryonic development; P:negative regulation of cysteine-type endopeptidase activity involved in apoptotic process; P:negative regulation of anoikis; C:membrane; C:nucleus; C:mitochondrion; C:cytoplasm; P:negative regulation of extrinsic apoptotic signaling pathway in absence of ligand;…	-18.61	138	132	-20.52	114	138	144	-18.61	92	137	0.999051
mir-29b-2	3'utr_chr_22_3'utr_2965169..2966314	GSONMT00060061001	ribonuclease kappa	C:integral component of membrane; F:hydrolase activity; P:rRNA transcription; C:membrane; P:nucleic acid phosphodiester bond hydrolysis; F:endoribonuclease activity; F:endonuclease activity; F:nuclease activity; C:cellular_component; P:RNA phosphodiester bond hydrolysis, endonucleolytic; F:chromatin binding; F:DNA binding	-18.3	499	492	-19.79	471	499	161	-18.3	475	498	0.996424
mir-29b-2	3'utr_chr_22_3'utr_complement(2531560..2532759)	GSONMT00058857001	vesicle-trafficking protein sec22a	C:membrane; P:transport; F:molecular_function	-19.56	460	452	-18.93	437	460	145	-20.3	6	30	0.992321
mir-29b-2	3'utr_chr_23_3'utr_complement(1454204..1455778)	GSONMT00070126001	cytohesin-1-like isoform x1	P:regulation of ARF protein signal transduction; F:ARF guanyl-nucleotide exchange factor activity	-19.18	747	740	-18.32	722	747	145	-20.42	672	747	0.999015
mir-29b-2	3'utr_chr_28_3'utr_1151012..1152210	GSONMT00034390001	choline-phosphate cytidylyltransferase a	P:biosynthetic process; F:nucleotidyltransferase activity; F:transferase activity; F:catalytic activity; C:cellular_component; C:endoplasmic reticulum membrane; P:response to abiotic stimulus; P:phosphatidylcholine biosynthetic process; C:glycogen granule	-19	506	499	-19.35	480	506	159	-19.21	269	318	0.993503
mir-29b-2	3'utr_chr_4_3'utr_complement(2295495..2296685)	GSONMT00080556001	pre-b-cell leukemia transcription factor 1 isoform x3	P:regulation of transcription, DNA-templated; F:sequence-specific DNA binding; C:nucleus; F:sequence-specific DNA binding transcription factor activity; F:DNA binding; P:swim bladder morphogenesis; P:vasculature development; P:definitive hemopoiesis; P:neutrophil differentiation; P:regulation of cell proliferation; P:positive regulation of cell proliferation; P:proximal/distal pattern formation; …	-21.7	371	363	-24.9	347	371	147	-19.22	189	235	0.998274
mir-29b-2	3'utr_chr_6_3'utr_1865411..1866118	GSONMT00067682001	60s ribosomal protein l6	F:structural constituent of ribosome; P:translation; C:ribosome; C:intracellular; P:embryo development	-19.5	530	523	-22.28	505	530	166	-19.9	504	530	0.995434
mir-29b-2	3'utr_chr_8_3'utr_complement(2396822..2397779)	GSONMT00077825001	translocation protein sec62	C:integral component of membrane; P:protein transport; F:protein transporter activity; C:aggresome; C:membrane; C:rough endoplasmic reticulum; P:posttranslational protein targeting to membrane; C:endoplasmic reticulum membrane; C:intermediate filament cytoskeleton; F:receptor activity; P:cotranslational protein targeting to membrane; C:endoplasmic reticulum; P:transport	-23.5	457	449	-24.14	433	457	167	-24.2	425	457	0.992013
mir-29b-2	3'utr_chr_8_3'utr_complement(5392337..5393794)	GSONMT00060614001	nuclear receptor coactivator 7-like isoform x1	P:cell wall macromolecule catabolic process; C:mitochondrion; P:response to stress	-19.76	344	336	-19.63	321	344	156	-21.12	269	344	0.996972
mir-29b-2	3'utr_chr_8_3'utr_complement(5528033..5529095)	GSONMT00060618001	trans-l-3-hydroxyproline dehydratase	F:proline racemase activity; F:trans-L-3-hydroxyproline dehydratase activity; F:hydro-lyase activity; P:metabolic process; F:lyase activity	-19.2	839	831	-21.2	814	839	169	-19.16	373	410	0.999126
mir-29b-2	3'utr_chrUn_1_3'utr_complement(41324425..41325466)	GSONMT00053444001	vascular cell adhesion protein 1 isoform x1	P:cell-cell adhesion; F:molecular_function; C:membrane; C:integral component of membrane; P:cell adhesion; C:cell surface; C:apical part of cell; P:leukocyte tethering or rolling; P:leukocyte cell-cell adhesion; P:membrane to membrane docking; P:heterophilic cell-cell adhesion; P:positive regulation of T cell proliferation; C:extracellular space; F:cell adhesion molecule binding; C:alpha9-beta1 i…	-19.66	345	337	-23.19	320	345	154	-20.36	299	345	0.998318
mir-29b-2	3'utr_chrUn_10_3'utr_3067977..3069139	GSONMT00047145001	dual specificity tyrosine-phosphorylation-regulated kinase 1a isoform x1	F:ATP binding; F:protein kinase activity; F:nucleotide binding; P:protein phosphorylation; F:transferase activity, transferring phosphorus-containing groups; F:protein serine/threonine kinase activity; P:negative regulation of DNA damage response, signal transduction by p53 class mediator; F:protein self-association; P:circadian rhythm; C:nucleus; C:ribonucleoprotein complex; F:identical protein …	-19.6	500	492	-21.8	474	500	144	-20	476	500	0.991607
mir-29b-2	3'utr_chrUn_10_3'utr_33231800..33232330	GSONMT00007856001	ribonucleoside-diphosphate reductase large subunit-like	P:DNA replication; P:oxidation-reduction process; F:ATP binding; F:oxidoreductase activity; F:ribonucleoside-diphosphate reductase activity, thioredoxin disulfide as acceptor; C:ribonucleoside-diphosphate reductase complex; C:cytoplasm; P:deoxyribonucleotide biosynthetic process; F:nucleotide binding; F:catalytic activity; P:metabolic process	-18.3	514	506	-21.02	490	514	167	-19	491	514	0.998698
mir-29b-2	3'utr_chrUn_10_3'utr_3752616..3753851	GSONMT00038848001	protein orai-2	C:integral component of membrane	-22.1	638	630	-26.26	611	638	172	-25.51	584	638	0.995494
mir-29b-2	3'utr_chrUn_10_3'utr_complement(2649588..2650119)	GSONMT00039779001	histone-lysine n- h3 lysine-36 and h4 lysine-20 specific-like	F:metal ion binding; F:methyltransferase activity; F:transferase activity; F:histone-lysine N-methyltransferase activity; F:zinc ion binding; P:methylation; P:histone lysine methylation; C:nucleus	-20.21	109	102	-21.39	85	109	162	-20.51	59	108	0.999318
mir-29b-2	3'utr_chrUn_10_3'utr_complement(26899568..26900676)	GSONMT00004089001	exophilin-5 isoform x2	-	-19.1	778	771	-20.49	749	778	150	-19.6	94	124	0.991913
mir-29b-2	3'utr_chrUn_10_3'utr_complement(28739411..28740218)	GSONMT00078201001	upstream transcription factor 1	F:protein dimerization activity	-19.4	661	654	-23.09	637	661	160	-19.8	625	661	0.9993
mir-29b-2	3'utr_chrUn_11_3'utr_36427128..36428642	GSONMT00061008001	gram domain-containing protein 1c-like	-	-20.15	220	212	-20.53	197	220	148	-20.85	171	220	0.999798
mir-29b-2	3'utr_chrUn_11_3'utr_complement(23725716..23726034)	GSONMT00040535001	prostaglandin g h synthase 1-like	P:oxidation-reduction process; F:heme binding; P:response to oxidative stress; F:peroxidase activity; P:kidney development; P:vasculogenesis; F:prostaglandin-endoperoxide synthase activity; P:cellular response to organic cyclic compound; F:oxidoreductase activity	-18.7	313	305	-21.19	291	313	172	-19.4	298	313	0.996758
mir-29b-2	3'utr_chrUn_11_3'utr_complement(46140744..46142287)	GSONMT00017908001	ankyrin repeat and lem domain-containing protein 2	-	-18.8	628	620	-19.47	605	628	144	-19.59	548	627	0.999827
mir-29b-2	3'utr_chrUn_12_3'utr_15748574..15749029	GSONMT00032857001	heterogeneous nuclear ribonucleoprotein k	F:RNA binding; C:viral nucleocapsid; C:ribonucleoprotein complex; C:virion; P:biological_process	-19.21	68	60	-19.86	44	68	147	-19.51	18	67	0.998972
mir-29b-2	3'utr_chrUn_12_3'utr_26516419..26517588	GSONMT00076377001	tbc1 domain family member 8b isoform x2	P:regulation of Rab GTPase activity; P:positive regulation of Rab GTPase activity; F:calcium ion binding; F:Rab GTPase activator activity	-18.76	48	40	-18.28	19	48	154	-18.76	7	47	0.994908
mir-29b-2	3'utr_chrUn_12_3'utr_2798241..2799830	GSONMT00064854001	disintegrin and metalloproteinase domain-containing protein 28-like	P:proteolysis; F:metallopeptidase activity; F:zinc ion binding; F:metalloendopeptidase activity; C:extracellular region; F:metal ion binding; F:hydrolase activity; F:peptidase activity	-22.6	103	95	-23.6	78	103	144	-18.59	981	1014	0.999689
mir-29b-2	3'utr_chrUn_12_3'utr_complement(19600325..19601138)	GSONMT00074417001	beta gamma crystallin domain-containing protein partial	-	-22.4	410	402	-21.81	387	410	152	-23.1	375	410	0.992013
mir-29b-2	3'utr_chrUn_12_3'utr_complement(23752152..23752949)	GSONMT00043938001	tubulin polymerization-promoting protein family member 3-like	F:heme binding; F:electron carrier activity; F:tubulin binding; P:microtubule bundle formation; F:calcium ion binding	-22.23	36	30	-20.42	426	450	159	-20.45	409	450	0.999542
mir-29b-2	3'utr_chrUn_12_3'utr_complement(46900655..46901656)	GSONMT00004921001	bai1-associated protein 3-like	-	-19.35	738	731	-18.96	714	738	148	-20.05	695	738	0.996972
mir-29b-2	3'utr_chrUn_12_3'utr_complement(7329634..7330825)	GSONMT00019798001	tank-binding kinase 1-binding protein 1-like	F:kinase activity; P:phosphorylation	-19.9	110	102	-21.68	1140	1164	146	-20.11	1108	1163	0.999829
mir-29b-2	3'utr_chrUn_13_3'utr_14993819..14994996	GSONMT00049611001	junction plakoglobin-like	P:negative regulation of Wnt signaling pathway; C:desmosome; P:atrioventricular valve morphogenesis; C:cell-cell adherens junction; C:catenin complex; P:negative regulation of Wnt signaling pathway involved in heart development; P:heart development; C:nucleus; P:negative regulation of heart induction by canonical Wnt signaling pathway; F:protein kinase binding; C:fascia adherens; P:cell morphogen…	-19.52	999	992	-19.08	974	999	150	-20.22	958	999	0.9993
mir-29b-2	3'utr_chrUn_14_3'utr_21734235..21734995	GSONMT00041051001	solute carrier family 25 member 43	C:integral component of membrane; C:membrane; P:transmembrane transport; P:transport; C:mitochondrion; C:mitochondrial inner membrane	-18.69	687	679	-18.89	663	687	145	-19.09	641	687	0.998055
mir-29b-2	3'utr_chrUn_14_3'utr_6724889..6725074	GSONMT00077366001	protein fam199x	F:molecular_function; P:biological_process; C:cellular_component	-21.65	132	124	-22.07	109	132	162	-21.65	83	131	0.996625
mir-29b-2	3'utr_chrUn_14_3'utr_complement(10220222..10221469)	GSONMT00071560001	zinc fingers and homeoboxes protein 2-like	P:regulation of transcription, DNA-templated; F:sequence-specific DNA binding; C:nucleus; F:sequence-specific DNA binding transcription factor activity; F:DNA binding; F:metal ion binding; P:somatic stem cell maintenance; F:protein homodimerization activity; P:negative regulation of transcription, DNA-templated; C:cytoplasm; P:regulation of transcription from RNA polymerase II promoter; F:protein…	-18.2	63	55	-19.06	40	63	180	-18.2	42	62	0.99313
mir-29b-2	3'utr_chrUn_14_3'utr_complement(7219485..7220059)	GSONMT00077348001	histone deacetylase 3	F:NAD-dependent histone deacetylase activity (H3-K18 specific); F:histone deacetylase activity; F:NAD-dependent histone deacetylase activity (H3-K9 specific); F:NAD-dependent histone deacetylase activity (H4-K16 specific); F:histone deacetylase activity (H3-K14 specific); F:histone deacetylase activity (H4-K16 specific); F:NAD-dependent histone deacetylase activity (H3-K14 specific); C:nucleus; F…	-20.07	273	265	-20.74	247	273	146	-20.77	223	273	0.998902
mir-29b-2	3'utr_chrUn_15_3'utr_complement(23595177..23595806)	GSONMT00046344001	inositol monophosphatase 2	P:phosphatidylinositol phosphorylation; F:inositol monophosphate 1-phosphatase activity; C:cytoplasm; P:inositol phosphate dephosphorylation; F:protein homodimerization activity; F:inositol monophosphate phosphatase activity; F:inositol monophosphate 4-phosphatase activity; P:dephosphorylation; F:inositol monophosphate 3-phosphatase activity; P:inositol metabolic process; F:hydrolase activity; F:…	-18.8	311	304	-20.35	287	311	166	-19.3	288	311	0.994836
mir-29b-2	3'utr_chrUn_16_3'utr_14699676..14700264	GSONMT00065983001	chromobox protein homolog 1	C:nucleus; F:enzyme binding; C:spindle; C:chromosome, centromeric region; C:chromatin; F:identical protein binding	-18.9	155	148	-19.12	131	155	149	-19.6	126	155	0.995365
mir-29b-2	3'utr_chrUn_16_3'utr_5761400..5762304	GSONMT00079928001	v-type proton atpase subunit s1-like	P:retina development in camera-type eye; C:proton-transporting V-type ATPase, V1 domain; P:eye pigment granule organization; P:retinal pigment epithelium development; F:proton-transporting ATPase activity, rotational mechanism; P:melanosome organization; P:ATP hydrolysis coupled proton transport; F:proton-transporting ATP synthase activity, rotational mechanism	-19.46	525	518	-19.48	498	525	158	-19.96	477	525	0.999015
mir-29b-2	3'utr_chrUn_17_3'utr_6563262..6563948	GSONMT00076076001	c1orf50 homolog	F:molecular_function; P:biological_process; C:cellular_component	-21.7	648	640	-20.02	626	648	152	-22.1	615	648	0.99164
mir-29b-2	3'utr_chrUn_17_3'utr_9756845..9757777	GSONMT00076978001	60s acidic ribosomal protein p0	P:translational elongation; F:structural constituent of ribosome; C:ribonucleoprotein complex; P:ribosome biogenesis; C:ribosome; C:intracellular; P:embryo development	-20.7	910	904	-20.2	886	910	143	-20.7	881	909	0.997772
mir-29b-2	3'utr_chrUn_17_3'utr_complement(30729351..30730297)	GSONMT00049530001	voltage-dependent l-type calcium channel subunit alpha-1d	F:ion channel activity; F:voltage-gated calcium channel activity; F:voltage-gated ion channel activity; P:calcium ion transport; C:integral component of membrane; C:membrane; P:ion transport; P:transport; P:regulation of ion transmembrane transport; F:calcium channel activity; P:transmembrane transport; C:voltage-gated calcium channel complex; P:calcium ion transmembrane transport; C:basal plasma…	-20.6	655	648	-25.38	630	655	174	-21.2	614	655	0.993152
mir-29b-2	3'utr_chrUn_18_3'utr_complement(14061772..14062512)	GSONMT00010078001	obg-like atpase 1-like	F:GTP binding; F:ATP binding; C:cytoplasm; F:nucleotide binding; F:hydrolase activity; C:nucleolus; C:nucleus; P:ATP catabolic process	-20.42	515	507	-18.21	490	515	158	-20.42	476	514	0.994434
mir-29b-2	3'utr_chrUn_18_3'utr_complement(21232781..21234039)	GSONMT00038888001	3-oxoacyl-	F:transferase activity; P:metabolic process; F:catalytic activity; F:transferase activity, transferring acyl groups other than amino-acyl groups; P:fatty acid biosynthetic process; P:medium-chain fatty acid biosynthetic process; P:short-chain fatty acid biosynthetic process; C:mitochondrion; C:cytoplasm; F:3-oxoacyl-[acyl-carrier-protein] synthase activity; P:acyl-CoA metabolic process	-18.1	404	397	-21.21	375	404	152	-18.5	380	404	0.992518
mir-29b-2	3'utr_chrUn_19_3'utr_7404896..7405338	GSONMT00080188001	dystrobrevin beta-like isoform x2	F:calcium ion binding; F:zinc ion binding	-21.6	106	98	-20.94	82	106	168	-22	63	106	0.995263
mir-29b-2	3'utr_chrUn_19_3'utr_complement(17171343..17172207)	GSONMT00067624001	protein transport protein sec23a	P:protein transport; P:transport; F:zinc ion binding; C:COPII vesicle coat; P:embryonic neurocranium morphogenesis; P:ER to Golgi vesicle-mediated transport; P:cartilage development; P:intracellular protein transport; P:pectoral fin morphogenesis; C:membrane; C:Golgi membrane; C:Golgi apparatus; C:smooth endoplasmic reticulum membrane; C:endoplasmic reticulum; P:vesicle-mediated transport; C:peri…	-19.6	368	360	-22.25	342	368	148	-18.45	445	485	0.995365
mir-29b-2	3'utr_chrUn_19_3'utr_complement(4368226..4369150)	GSONMT00068546001	e3 ubiquitin-protein ligase hectd1	F:metal ion binding; F:ligase activity; P:protein ubiquitination involved in ubiquitin-dependent protein catabolic process; C:cytoplasm; F:transferase activity; P:protein ubiquitination; F:ubiquitin-protein ligase activity; C:nucleus; P:cell adhesion; P:neural tube closure; F:protein binding	-20.2	179	171	-19.74	155	179	150	-20.2	154	178	0.991607
mir-29b-2	3'utr_chrUn_2_3'utr_14669958..14670364	GSONMT00022812001	s phase cyclin a-associated protein in the endoplasmic reticulum isoform x2	F:nucleic acid binding; F:zinc ion binding	-19.4	123	116	-20.97	99	123	140	-19.7	317	343	0.998483
mir-29b-2	3'utr_chrUn_2_3'utr_complement(13546889..13547866)	GSONMT00068507001	tyrosine aminotransferase	F:transferase activity; F:pyridoxal phosphate binding; P:biosynthetic process; P:cellular amino acid metabolic process; F:transaminase activity; F:catalytic activity; P:aromatic amino acid family metabolic process; C:cellular_component; F:L-tyrosine:2-oxoglutarate aminotransferase activity; P:aromatic amino acid family catabolic process; P:2-oxoglutarate metabolic process; P:tyrosine catabolic pr…	-20.99	878	870	-18.56	853	878	156	-20.99	831	877	0.998055
mir-29b-2	3'utr_chrUn_2_3'utr_complement(2805751..2806525)	GSONMT00077032001	adp-ribosylation factor-like protein 4a	F:GTP binding; P:small GTPase mediated signal transduction; F:nucleotide binding; C:intracellular; P:brown fat cell differentiation; C:plasma membrane; C:nucleolus; C:nucleus; C:cytoplasm; F:protein binding; C:membrane; P:GTP catabolic process; F:GTPase activity	-20.7	115	108	-23.8	89	115	157	-21.4	89	115	0.994637
mir-29b-2	3'utr_chrUn_20_3'utr_4010771..4012157	GSONMT00069820001	transmembrane protein 101	C:integral component of membrane; F:molecular_function; P:positive regulation of I-kappaB kinase/NF-kappaB signaling; F:signal transducer activity; P:biological_process; P:signal transduction; C:cellular_component	-21.2	461	453	-22.85	441	461	154	-21.9	427	461	0.995888
mir-29b-2	3'utr_chrUn_20_3'utr_complement(16190464..16191430)	GSONMT00062395001	ww domain-binding protein 2-like	F:molecular_function; P:biological_process; C:cellular_component	-22.8	941	933	-24.72	917	941	167	-23.5	909	941	0.995912
mir-29b-2	3'utr_chrUn_21_3'utr_17566015..17567619	GSONMT00001566001	kynurenine alpha-aminoadipate mitochondrial-like	P:biosynthetic process; F:catalytic activity; F:pyridoxal phosphate binding	-21.4	1043	1035	-24.08	1019	1043	167	-21.4	1024	1042	0.993661
mir-29b-2	3'utr_chrUn_21_3'utr_21422667..21424231	GSONMT00041430001	camp-dependent protein kinase type ii-beta regulatory subunit	P:regulation of protein phosphorylation; C:cAMP-dependent protein kinase complex; F:cAMP-dependent protein kinase regulator activity; P:phosphorylation; F:ubiquitin protein ligase binding; C:cytoplasm; C:centrosome; F:kinase activity; C:plasma membrane; P:learning; P:fatty acid metabolic process	-19.9	1307	1300	-22.85	1284	1307	146	-20.6	1285	1307	0.997347
mir-29b-2	3'utr_chrUn_21_3'utr_3212182..3213351	GSONMT00066814001	probable g-protein coupled receptor 148-like	C:integral component of membrane; F:G-protein coupled receptor activity; P:G-protein coupled receptor signaling pathway	-18.59	987	979	-18.13	962	987	158	-18.59	948	986	0.999602
mir-29b-2	3'utr_chrUn_21_3'utr_complement(1515239..1516435)	GSONMT00020205001	mitogen-activated protein kinase kinase kinase kinase 2-like	F:transferase activity; F:protein serine/threonine kinase activity; P:phosphorylation; F:protein kinase activity; F:small GTPase regulator activity; P:protein phosphorylation; F:nucleotide binding; F:ATP binding; F:kinase activity; F:transferase activity, transferring phosphorus-containing groups; C:cellular_component	-19.3	755	747	-18.31	732	755	140	-19.8	734	755	0.995702
mir-29b-2	3'utr_chrUn_21_3'utr_complement(20345677..20346348)	GSONMT00007672001	adp-sugar pyrophosphatase	F:hydrolase activity; F:ADP-sugar diphosphatase activity; F:nucleoside-diphosphatase activity; F:uridine-diphosphatase activity; P:ribonucleoside diphosphate catabolic process; F:magnesium ion binding; F:ADP-ribose diphosphatase activity; F:snoRNA binding	-20.6	193	186	-25.07	169	193	152	-21.34	121	193	0.999318
mir-29b-2	3'utr_chrUn_22_3'utr_24252167..24252646	GSONMT00016982001	60s ribosomal protein l31	F:structural constituent of ribosome; P:translation; C:ribosome; C:intracellular; C:ribonucleoprotein complex	-20.2	308	301	-19.67	284	308	159	-20.9	276	308	0.995434
mir-29b-2	3'utr_chrUn_23_3'utr_complement(18676626..18677818)	GSONMT00033784001	rho-related gtp-binding	F:GTP binding; P:small GTPase mediated signal transduction; F:nucleotide binding; C:membrane; C:intracellular; P:regulation of cell shape; P:Rac protein signal transduction; P:GTP catabolic process; P:cytoskeleton organization; P:G1/S transition of mitotic cell cycle; F:GTPase activity; P:actin cytoskeleton organization; C:cell projection; C:cell junction; C:Golgi apparatus; F:metal ion binding; …	-20.9	817	809	-19.66	501	525	144	-20.9	773	816	0.996625
mir-29b-2	3'utr_chrUn_23_3'utr_complement(22106848..22108182)	GSONMT00031850001	phosphoglycerate mutase 1-like	F:phosphoglycerate mutase activity; P:metabolic process; F:catalytic activity; F:intramolecular transferase activity, phosphotransferases; P:glycolysis; F:isomerase activity; C:cellular_component; F:hydrolase activity; F:bisphosphoglycerate 2-phosphatase activity; F:bisphosphoglycerate mutase activity	-19.1	403	395	-22.06	379	403	159	-18.14	856	902	0.999689
mir-29b-2	3'utr_chrUn_24_3'utr_7677383..7679014	GSONMT00005317001	bicaudal d-related protein 1-like	-	-21.4	144	137	-21.54	114	144	163	-21.4	116	143	0.994986
mir-29b-2	3'utr_chrUn_27_3'utr_complement(1917173..1918461)	GSONMT00018532001	leucine-rich repeat and calponin homology domain-containing protein 3-like	P:biological_process; C:cellular_component	-21.5	462	454	-22.03	438	462	151	-22	423	462	0.997327
mir-29b-2	3'utr_chrUn_27_3'utr_complement(9533251..9534734)	GSONMT00079094001	bicaudal d-related protein 1-like	F:dynactin binding; P:neuron projection development; C:cytoplasm; F:Rab GTPase binding; P:Golgi to secretory granule transport; C:centrosome	-25.4	606	598	-25.79	580	606	146	-21.4	111	138	0.994986
mir-29b-2	3'utr_chrUn_28_3'utr_17845959..17846800	GSONMT00058332001	zinc finger protein 644-like isoform x2	F:nucleic acid binding; F:metal ion binding	-20	680	673	-23.2	655	680	162	-20.7	655	680	0.997347
mir-29b-2	3'utr_chrUn_28_3'utr_4935994..4938300	GSONMT00079602001	metalloproteinase inhibitor 3	F:metalloendopeptidase inhibitor activity; C:extracellular region; F:metal ion binding; F:peptidase inhibitor activity; F:enzyme inhibitor activity; C:proteinaceous extracellular matrix; P:negative regulation of peptidase activity; P:negative regulation of membrane protein ectodomain proteolysis; C:basement membrane; C:extracellular matrix; P:cellular response to organic substance	-19.3	1994	1988	-19.84	1832	1857	161	-19.3	1967	1993	0.997703
mir-29b-2	3'utr_chrUn_28_3'utr_complement(2578458..2579427)	GSONMT00067125001	low quality protein: obscurin	F:ATP binding; F:protein kinase activity; P:protein phosphorylation; F:Rho guanyl-nucleotide exchange factor activity; F:protein tyrosine kinase activity; P:regulation of Rho protein signal transduction; F:transferase activity, transferring phosphorus-containing groups; F:protein serine/threonine kinase activity	-20.1	946	939	-21.98	184	211	153	-20.1	924	945	0.994115
mir-29b-2	3'utr_chrUn_3_3'utr_22694377..22695518	GSONMT00059806001	atp-sensitive inward rectifier potassium channel 8	F:ATP-activated inward rectifier potassium channel activity; F:voltage-gated ion channel activity; C:integral component of membrane; F:inward rectifier potassium channel activity; C:membrane; P:potassium ion transport; P:ion transport; P:transport; P:regulation of ion transmembrane transport	-23.5	588	580	-25.71	564	588	171	-24.2	556	588	0.992013
mir-29b-2	3'utr_chrUn_3_3'utr_complement(25323675..25324830)	GSONMT00007983001	v-set domain-containing t-cell activation inhibitor 1-like	P:response to protozoan; P:interleukin-4 secretion; F:receptor binding; P:negative regulation of T cell activation; P:interferon-gamma secretion; C:external side of plasma membrane	-20.49	57	51	-19.09	1066	1089	161	-18.1	1060	1088	0.993934
mir-29b-2	3'utr_chrUn_3_3'utr_complement(7608870..7609228)	GSONMT00070226001	collagen alpha-1 chain-like	C:collagen; F:structural molecule activity; P:cell adhesion; C:extracellular matrix	-24.92	289	281	-27.37	265	289	175	-25.62	247	289	0.994101
mir-29b-2	3'utr_chrUn_3'utr_1028997437..1028998351	GSONMT00034617001	survival motor neuron isoform x2	-	-22.1	786	778	-24.64	762	786	167	-22.8	754	786	0.996681
mir-29b-2	3'utr_chrUn_3'utr_1063398260..1063399034	GSONMT00047926001	paraplegin	P:proteolysis; F:ATP binding; C:integral component of membrane; F:nucleotide binding; C:membrane; F:nucleoside-triphosphatase activity; F:zinc ion binding; F:metalloendopeptidase activity; P:mitochondrion organization; F:hydrolase activity; P:regulation of cell adhesion; F:metal ion binding; F:metallopeptidase activity; P:cell adhesion; F:peptidase activity; C:mitochondrion; C:cell; C:intracellul…	-18.16	172	165	-19.21	148	172	145	-18.06	130	173	0.990976
mir-29b-2	3'utr_chrUn_3'utr_148511916..148513242	GSONMT00069858001	platelet-derived growth factor c-like	F:growth factor activity; P:positive regulation of cell division; P:platelet-derived growth factor receptor signaling pathway; C:membrane; F:platelet-derived growth factor receptor binding; P:multicellular organismal development; C:extracellular region; P:positive regulation of DNA replication; P:cellular response to amino acid stimulus; C:cell surface; F:protein homodimerization activity; P:acti…	-18.9	984	976	-22.66	959	984	164	-19.6	959	984	0.995057
mir-29b-2	3'utr_chrUn_3'utr_173826124..173827358	GSONMT00048764001	catenin delta-2	P:cell-cell adhesion; P:learning; P:morphogenesis of a branching structure; P:regulation of synaptic plasticity	-19	504	498	-20.67	474	504	140	-19.4	482	504	0.992518
mir-29b-2	3'utr_chrUn_3'utr_3187533..3188582	GSONMT00025791001	xk-related protein 8-like	F:molecular_function; P:biological_process; C:cellular_component	-18.1	150	143	-19.59	125	150	146	-18.5	125	150	0.997368
mir-29b-2	3'utr_chrUn_3'utr_434486925..434487487	GSONMT00035816001	neuronal pentraxin-1-like	P:biological_process; C:cellular_component; P:axonogenesis involved in innervation	-21.3	59	53	-23.31	31	59	145	-22	30	59	0.994117
mir-29b-2	3'utr_chrUn_3'utr_450002215..450003247	GSONMT00027429001	protein tespa1-like	-	-18.1	338	331	-23.77	314	338	167	-18.92	196	235	0.993112
mir-29b-2	3'utr_chrUn_3'utr_572107496..572108718	GSONMT00049444001	camp-regulated phosphoprotein 19	F:molecular_function; P:biological_process; C:cellular_component; F:phosphatase inhibitor activity; P:mitosis; F:receptor binding; C:cytoplasm; P:G2/M transition of mitotic cell cycle; F:protein phosphatase 2A binding; P:positive regulation of gluconeogenesis; F:protein phosphatase type 2A regulator activity; F:potassium channel regulator activity; F:protein phosphatase inhibitor activity; P:cell…	-18.61	760	753	-18.11	734	760	149	-19.31	724	760	0.996921
mir-29b-2	3'utr_chrUn_3'utr_582671879..582673031	GSONMT00019970001	neurobeachin-like isoform x2	-	-22.8	1129	1122	-26.35	1105	1129	177	-23.5	1108	1129	0.994115
mir-29b-2	3'utr_chrUn_3'utr_696786536..696788053	GSONMT00023363001	pleckstrin homology domain-containing family g member 3-like isoform x3	-	-19.91	876	868	-18.05	853	876	140	-19.91	851	875	0.994535
mir-29b-2	3'utr_chrUn_3'utr_766501377..766501548	GSONMT00046422001	PREDICTED: uncharacterized protein C7orf63-like isoform X5	-	-21.23	150	143	-18.04	128	150	148	-21.93	114	150	0.993934
mir-29b-2	3'utr_chrUn_3'utr_7794006..7794555	GSONMT00014633001	mhc class i alpha partial	P:antigen processing and presentation of peptide antigen via MHC class I; F:peptide antigen binding; P:positive regulation of T cell mediated cytotoxicity; C:membrane; C:MHC class I protein complex; P:antigen processing and presentation; P:immune response	-26.2	172	164	-23.19	148	172	167	-26.9	139	172	0.991241
mir-29b-2	3'utr_chrUn_3'utr_872814181..872814300	GSONMT00014921001	atp-binding cassette sub-family g member 2-like	C:membrane; F:ATPase activity; F:ATP binding; F:nucleotide binding; F:nucleoside-triphosphatase activity; P:ATP catabolic process; C:ATP-binding cassette (ABC) transporter complex	-19.04	32	25	-18.84	8	32	163	-19.04	2	31	0.999689
mir-29b-2	3'utr_chrUn_3'utr_91742711..91743122	GSONMT00037453001	desmocollin-2 isoform x1	P:convergent extension involved in gastrulation; P:desmosome assembly; C:integral component of membrane; C:membrane; P:heart development; P:epiboly involved in gastrulation with mouth forming second; C:plasma membrane; P:homophilic cell adhesion; F:calcium ion binding; P:cell adhesion	-18.13	137	129	-18.96	113	137	142	-18.63	97	137	0.995287
mir-29b-2	3'utr_chrUn_3'utr_928045379..928046269	GSONMT00037055001	nuclear receptor subfamily 2 group f member 1-a-like isoform x1	F:sequence-specific DNA binding; P:steroid hormone mediated signaling pathway; F:sequence-specific DNA binding transcription factor activity; F:DNA binding; C:nucleus; F:ligand-activated sequence-specific DNA binding RNA polymerase II transcription factor activity; F:zinc ion binding; P:regulation of transcription, DNA-templated; P:transcription, DNA-templated; F:metal ion binding; F:steroid horm…	-20.7	683	676	-23.7	653	683	150	-21.4	654	683	0.993036
mir-29b-2	3'utr_chrUn_3'utr_complement(1108403343..1108404535)	GSONMT00039056001	neural cell adhesion molecule 2	F:molecular_function; P:cell adhesion; C:membrane; C:axon	-18.15	960	953	-21.06	43	66	141	-18.45	910	959	0.99996
mir-29b-2	3'utr_chrUn_3'utr_complement(129837223..129838142)	GSONMT00026668001	transmembrane protein 14c	C:integral component of membrane; C:membrane; F:molecular_function; P:heme biosynthetic process	-18.1	100	93	-21.62	77	100	165	-18.8	77	100	0.997407
mir-29b-2	3'utr_chrUn_3'utr_complement(246132172..246133714)	GSONMT00061855001	tumor necrosis factor receptor superfamily member 1a-like	-	-21.4	439	431	-24.14	415	439	167	-22.1	420	439	0.995904
mir-29b-2	3'utr_chrUn_3'utr_complement(279779367..279780308)	GSONMT00028878001	vesicle-fusing atpase	F:ATP binding; F:nucleotide binding; F:nucleoside-triphosphatase activity; P:Schwann cell differentiation; P:swim bladder development; P:myelination of anterior lateral line nerve axons; P:Schwann cell development; P:afferent axon development in posterior lateral line nerve; P:hypothalamus development; P:clustering of voltage-gated sodium channels; P:pigment granule localization; P:myelination of…	-19.6	364	357	-19.91	338	364	158	-19.6	344	363	0.999863
mir-29b-2	3'utr_chrUn_3'utr_complement(29063998..29065194)	GSONMT00072048001	transcription factor	P:regulation of transcription, DNA-templated; F:sequence-specific DNA binding; C:nucleus; F:sequence-specific DNA binding transcription factor activity; F:DNA binding; P:erythrocyte development; P:negative regulation of erythrocyte differentiation; P:positive regulation of gene expression; P:myeloid cell differentiation; P:macrophage differentiation; P:neutrophil differentiation	-20.5	1063	1055	-19.5	1028	1052	169	-18.9	894	929	0.993582
mir-29b-2	3'utr_chrUn_3'utr_complement(35377412..35378585)	GSONMT00035942001	zinc finger protein 420-like	F:metal ion binding; F:molecular_function; P:biological_process; C:cellular_component	-22.4	133	126	-20.6	109	133	146	-23.1	88	133	0.999584
mir-29b-2	3'utr_chrUn_3'utr_complement(423027578..423028159)	GSONMT00014141001	retinitis pigmentosa 9 protein homolog	F:nucleic acid binding; F:zinc ion binding; P:biological_process; C:cellular_component; C:signal recognition particle receptor complex	-23.7	384	376	-20.7	40	64	159	-20.99	15	64	0.994637
mir-29b-2	3'utr_chrUn_3'utr_complement(449954557..449955605)	GSONMT00027424001	poly -binding protein 2-like isoform x1	F:RNA binding; P:biological_process; C:cellular_component	-25.5	571	563	-27.47	547	571	162	-19.1	62	88	0.994637
mir-29b-2	3'utr_chrUn_3'utr_complement(451923735..451925015)	GSONMT00060776001	adenylyl cyclase-associated protein 2-like	F:actin binding; P:cytoskeleton organization; P:cell morphogenesis	-22	1022	1014	-24.14	998	1022	167	-24.92	963	1022	0.998759
mir-29b-2	3'utr_chrUn_3'utr_complement(508306572..508308081)	GSONMT00053121001	protein fam210a	C:mitochondrion; F:molecular_function; C:integral component of membrane; C:membrane; P:biological_process	-18.2	411	403	-21.27	383	411	142	-18.6	383	411	0.995263
mir-29b-2	3'utr_chrUn_3'utr_complement(540779495..540780149)	GSONMT00021260001	60s ribosomal protein l38	F:structural constituent of ribosome; P:translation; C:ribonucleoprotein complex; C:ribosome; C:intracellular; C:cytosolic large ribosomal subunit; P:ossification; P:mRNA metabolic process; P:RNA metabolic process; P:skeletal system development; F:RNA binding; P:cellular protein metabolic process; P:nuclear-transcribed mRNA catabolic process, nonsense-mediated decay; P:sensory perception of sound…	-23.3	469	461	-23.19	445	469	165	-24	437	469	0.992013
mir-29b-2	3'utr_chrUn_3'utr_complement(601560145..601561081)	GSONMT00011389001	mitochondrial uncoupling protein 2-like	C:integral component of membrane; P:mitochondrial transport; C:membrane; C:mitochondrial membrane; P:transport; P:response to chemical; P:cellular response to estrogen stimulus	-20.4	749	743	-22.44	724	749	146	-20.4	727	748	0.999736
mir-29b-2	3'utr_chrUn_3'utr_complement(60732837..60733892)	GSONMT00014261001	zinc finger and scan domain-containing protein 2-like	F:metal ion binding; F:nucleic acid binding; P:biological_process	-22.1	492	484	-24.64	468	492	167	-22.8	460	492	0.994836
mir-29b-2	3'utr_chrUn_3'utr_complement(611570839..611571696)	GSONMT00063819001	threonine synthase-like 1	P:cellular amino acid metabolic process; F:pyridoxal phosphate binding	-21.1	766	759	-24.62	741	766	162	-21.8	741	766	0.999046
mir-29b-2	3'utr_chrUn_3'utr_complement(616808819..616809348)	GSONMT00014645001	transposable element tcb1 transposase	F:transposase activity; C:integral component of membrane; P:transposition, DNA-mediated; C:membrane; F:DNA binding; F:G-protein coupled receptor activity; P:DNA integration; P:signal transduction; F:signal transducer activity; P:G-protein coupled receptor signaling pathway; C:plasma membrane	-18.6	193	186	-21.09	169	193	174	-19.3	171	193	0.995434
mir-29b-2	3'utr_chrUn_3'utr_complement(626858196..626859398)	GSONMT00010806001	dual specificity mitogen-activated protein kinase kinase 4-like	F:kinase activity; F:ATP binding; F:protein kinase activity; P:phosphorylation; F:nucleotide binding; P:protein phosphorylation; F:transferase activity, transferring phosphorus-containing groups; F:protein serine/threonine kinase activity; P:determination of dorsal identity; P:convergent extension involved in gastrulation	-23.39	144	137	-21.71	117	144	153	-23.89	108	144	0.993802
mir-29b-2	3'utr_chrUn_3'utr_complement(652045976..652046600)	GSONMT00022901001	testis-expressed sequence 15 protein	P:regulation of double-strand break repair via homologous recombination; P:synapsis; P:male meiosis; P:spermatogenesis; P:protein localization to chromosome; P:homeostasis of number of cells within a tissue; P:regulation of protein localization; P:synaptonemal complex assembly; P:male genitalia development; P:fertilization	-19.2	125	118	-18.03	100	125	149	-19.9	94	125	0.995434
mir-29b-2	3'utr_chrUn_3'utr_complement(652985555..652986965)	GSONMT00011618001	protein lsm14 homolog a isoform 3	F:molecular_function; P:biological_process; C:cellular_component; C:cytoplasmic stress granule; P:regulation of translation; P:positive regulation of type I interferon-mediated signaling pathway; P:cytoplasmic mRNA processing body assembly; F:single-stranded RNA binding; F:double-stranded RNA binding; C:cytoplasmic mRNA processing body; C:cytoplasm; P:multicellular organismal development; C:intra…	-22.2	1162	1155	-24.86	1141	1162	158	-22.7	1141	1162	0.992362
mir-29b-2	3'utr_chrUn_3'utr_complement(78977420..78978109)	GSONMT00022750001	e3 ubiquitin-protein ligase arih1	C:cytoplasm; F:ubiquitin protein ligase binding; F:zinc ion binding; P:protein ubiquitination; F:ubiquitin-protein ligase activity; F:metal ion binding; F:ligase activity; P:ubiquitin-dependent protein catabolic process; F:small conjugating protein ligase activity; F:protein binding; P:cytokine-mediated signaling pathway; C:cytosol; C:ubiquitin ligase complex	-19.93	345	337	-23.32	320	345	149	-20.63	298	345	0.995841
mir-29b-2	3'utr_chrUn_3'utr_complement(819304683..819305887)	GSONMT00062944001	chondroitin sulfate synthase 1	C:Golgi cisterna membrane; F:transferase activity, transferring hexosyl groups; P:semicircular canal formation; P:regulation of Notch signaling pathway; P:heart morphogenesis; P:retina morphogenesis in camera-type eye; P:retina development in camera-type eye; P:chondroitin sulfate proteoglycan biosynthetic process; P:pectoral fin development; P:cartilage morphogenesis; C:membrane; F:transferase a…	-18.4	238	230	-19.79	214	238	167	-19.1	206	238	0.994836
mir-29b-2	3'utr_chrUn_3'utr_complement(845462352..845462749)	GSONMT00041701001	neurocalcin-delta	F:metal ion binding; F:calcium ion binding; F:tubulin binding; F:clathrin binding; C:intracellular; F:actin binding; C:clathrin coat of trans-Golgi network vesicle; P:synaptic transmission; F:alpha-tubulin binding; C:cytosol; P:vesicle-mediated transport; P:regulation of systemic arterial blood pressure; P:calcium-mediated signaling; F:protein binding	-20.4	193	186	-21.75	127	150	162	-20.4	131	149	0.999642
mir-29b-2	3'utr_chrUn_3'utr_complement(856324543..856324824)	GSONMT00058970001	dna polymerase alpha subunit b-like	P:DNA replication; F:DNA-directed DNA polymerase activity; C:nucleus; F:DNA binding; C:cytoplasm; P:protein import into nucleus, translocation; F:protein heterodimerization activity; C:alpha DNA polymerase:primase complex	-18.8	234	227	-21.04	208	234	151	-19.3	208	234	0.996504
mir-29b-2	3'utr_chrUn_3'utr_complement(868929676..868931277)	GSONMT00051405001	camp-dependent protein kinase type ii-beta regulatory subunit	P:regulation of protein phosphorylation; C:cAMP-dependent protein kinase complex; F:cAMP-dependent protein kinase regulator activity; F:kinase activity; P:phosphorylation; P:learning; C:cytoplasm; F:ubiquitin protein ligase binding; P:fatty acid metabolic process; C:plasma membrane; C:centrosome; P:fibroblast growth factor receptor signaling pathway; C:cytosol; P:mitotic cell cycle; C:perinuclear…	-20	1371	1364	-23.17	1348	1371	144	-20.7	1349	1371	0.992764
mir-29b-2	3'utr_chrUn_3'utr_complement(924991021..924992222)	GSONMT00032331001	dynein intermediate chain axonemal	C:dynein complex; P:epithelial cilium movement; C:cytoplasm; F:motor activity; C:microtubule	-24.1	1061	1053	-26.26	1034	1061	172	-18.8	933	967	0.993036
mir-29b-2	3'utr_chrUn_3'utr_complement(925573179..925574889)	GSONMT00047999001	hermansky-pudlak syndrome 1 protein homolog	P:biological_process; C:cytoplasmic membrane-bounded vesicle; P:melanocyte differentiation; P:blood coagulation; P:secretion of lysosomal enzymes; P:organelle organization; P:retina development in camera-type eye; P:eye pigmentation; F:protein dimerization activity; P:pigmentation; P:positive regulation of natural killer cell activation	-19.2	1225	1217	-18.6	811	834	141	-19.9	1198	1225	0.995702
mir-29b-2	3'utr_chrUn_3'utr_complement(932456342..932456667)	GSONMT00034959001	macrophage mannose receptor 1-like	F:carbohydrate binding; P:cell adhesion; F:calcium ion binding; C:integral component of membrane; C:membrane; F:extracellular ligand-gated ion channel activity; P:ion transport; P:transport; F:scavenger receptor activity	-19.7	305	298	-19.51	279	305	154	-19.7	275	304	0.999818
mir-29b-2	3'utr_chrUn_3'utr_complement(940471277..940471396)	GSONMT00020615001	spermatid perinuclear rna-binding protein	C:nucleus	-20.53	36	28	-22.3	10	36	156	-20.93	0	36	0.99837
mir-29b-2	3'utr_chrUn_3'utr_complement(943608170..943609112)	GSONMT00012047001	insulin-like growth factor binding protein 5	P:regulation of cell growth; F:insulin-like growth factor binding; C:extracellular region	-20.33	36	29	-20.03	12	36	143	-19.4	7	36	0.998559
mir-29b-2	3'utr_chrUn_4_3'utr_complement(7787587..7787996)	GSONMT00075826001	ubiquitin carboxyl-terminal hydrolase isozyme l5	F:hydrolase activity; F:ubiquitin thiolesterase activity; F:omega peptidase activity; P:ubiquitin-dependent protein catabolic process; C:intracellular; P:protein deubiquitination; F:proteasome binding; P:midbrain development; C:nucleus; C:cytoplasm; C:Ino80 complex; P:negative regulation of endopeptidase activity; P:regulation of proteasomal protein catabolic process; F:ubiquitin-specific proteas…	-18.5	400	392	-21.55	375	400	140	-19.2	375	400	0.994145
mir-29b-2	3'utr_chrUn_5_3'utr_28894058..28895072	GSONMT00066685001	doublesex- and mab-3-related transcription factor a2-like isoform x2	F:metal ion binding; P:regulation of transcription, DNA-templated; P:telencephalon development; F:sequence-specific DNA binding; F:DNA binding; F:sequence-specific DNA binding transcription factor activity; C:nucleus	-21.6	122	114	-25.99	97	122	178	-22.1	97	122	0.991402
mir-29b-2	3'utr_chrUn_6_3'utr_16402422..16403438	GSONMT00043512001	cytochrome p450 1a	F:heme binding; F:iron ion binding; C:membrane; F:oxidoreductase activity, acting on paired donors, with incorporation or reduction of molecular oxygen; P:oxidation-reduction process; F:aromatase activity; F:oxidoreductase activity; C:endoplasmic reticulum membrane; C:intracellular membrane-bounded organelle; F:metal ion binding; C:endoplasmic reticulum; C:organelle membrane; F:monooxygenase acti…	-18.86	714	706	-19.59	691	714	161	-19.56	674	714	0.998533
mir-29b-2	3'utr_chrUn_7_3'utr_33446609..33447657	GSONMT00010575001	obg-like atpase 1-like	F:GTP binding; F:ATP binding; C:cytoplasm; F:nucleotide binding; F:hydrolase activity; C:nucleolus; C:nucleus; P:ATP catabolic process	-19.31	469	461	-18.21	444	469	158	-19.31	441	468	0.996863
mir-29b-2	3'utr_chrUn_7_3'utr_complement(20670112..20670724)	GSONMT00081452001	homeodomain transcription factor 1-like	F:molecular_function; P:biological_process; C:cellular_component	-23.5	532	524	-24.14	508	532	167	-24.2	500	532	0.994862
mir-29b-2	3'utr_chrUn_7_3'utr_complement(26777749..26778940)	GSONMT00038320001	tetraspanin-15	C:integral component of membrane; C:membrane; F:molecular_function; P:biological_process; C:integral component of plasma membrane	-22.5	81	73	-23.37	57	81	148	-20.5	1008	1036	0.996851
mir-29b-2	3'utr_chrUn_7_3'utr_complement(39457827..39458119)	GSONMT00049981001	hig1 domain family member 1a	C:integral component of membrane; C:membrane; C:protein complex; P:negative regulation of apoptotic process	-23.5	209	201	-24.14	185	209	167	-24.2	177	209	0.992013
mir-29b-2	3'utr_chrUn_8_3'utr_30547800..30549006	GSONMT00066777001	rho gtpase-activating protein 18	P:signal transduction; C:intracellular; F:GTPase activator activity; P:regulation of small GTPase mediated signal transduction; P:small GTPase mediated signal transduction; C:cytosol	-18.37	743	737	-21.18	985	1008	141	-19.07	702	743	0.999626
mir-29b-2	3'utr_chrUn_8_3'utr_complement(10122327..10123648)	GSONMT00066472001	transmembrane protein 56-b-like	C:integral component of membrane; C:membrane	-19.1	669	662	-22.11	639	669	156	-19.6	650	669	0.992518
mir-29b-2	3'utr_chrUn_9_3'utr_23951593..23952190	GSONMT00054071001	f-box wd repeat-containing protein 12-like	-	-18.77	55	48	-20.21	31	55	156	-18.77	6	54	0.991109
mir-29b-2	3'utr_chrUn_9_3'utr_complement(22821817..22822515)	GSONMT00027280001	peptidyl-prolyl cis-trans isomerase h	F:peptidyl-prolyl cis-trans isomerase activity; P:protein folding; P:protein peptidyl-prolyl isomerization; F:isomerase activity; P:angiogenesis; C:cytoplasm; P:positive regulation of viral genome replication; C:nuclear speck; C:U4/U6 snRNP; C:U4/U6 x U5 tri-snRNP complex; F:ribonucleoprotein complex binding	-23.2	145	137	-21.55	122	145	157	-23.75	93	144	0.99837
mir-29b-2	3'utr_chrUn_9_3'utr_complement(23206497..23208203)	GSONMT00027297001	coiled-coil domain-containing protein 22	F:molecular_function; P:biological_process; C:cellular_component	-23.12	1657	1650	-20.34	1633	1657	152	-23.82	1625	1657	0.992419
mir-29b-2	3'utr_chrUn_9_3'utr_complement(9399121..9400423)	GSONMT00067199001	e3 ubiquitin-protein ligase dtx4-like isoform x2	P:neurogenesis; P:glial cell differentiation; F:metal ion binding; F:zinc ion binding	-19.7	1056	1048	-21.19	1031	1056	140	-20.4	1025	1056	0.994943
mir-29b-2	3'utr_chrUn_Sex_3'utr_16383768..16384057	GSONMT00013667001	sjoegren syndrome nuclear autoantigen 1 homolog	P:ciliary receptor clustering involved in smoothened signaling pathway; F:identical protein binding; P:intraciliary transport; C:centrosome	-23.5	163	155	-24.14	139	163	167	-24.2	131	163	0.992013
mir-29c	3'utr_chrUn_15_3'utr_18615327..18616451	GSONMT00068882001	ataxin-10	-	-18.87	633	625	-20.89	614	633	169	-20.07	590	633	0.999482
mir-29c	3'utr_chrUn_19_3'utr_21794259..21795395	GSONMT00034932001	PREDICTED: uncharacterized protein C14orf28 homolog	-	-18.3	824	817	-18.23	802	824	158	-18.3	800	823	0.991187
mir-29c	3'utr_chrUn_3_3'utr_complement(9280231..9280630)	GSONMT00070253001	fas apoptotic inhibitory molecule 1 isoform x1	F:molecular_function; P:negative regulation of apoptotic process; C:cellular_component	-18.52	90	83	-19.24	68	90	147	-19.22	42	90	0.999051
mir-29c	3'utr_chrUn_3'utr_716706503..716708302	GSONMT00019468001	methylcytosine dioxygenase tet2-like	P:histone H3-K4 trimethylation; F:methylcytosine dioxygenase activity; P:kidney development; P:positive regulation of transcription from RNA polymerase II promoter; P:post-embryonic development; P:protein O-linked glycosylation; F:protein binding; P:myeloid cell differentiation; F:metal ion binding; P:cell cycle; F:dioxygenase activity; P:hemopoiesis	-22.9	1427	1419	-25.74	1400	1427	163	-23.8	1400	1427	0.996352
mir-29c	3'utr_chrUn_3'utr_complement(567609602..567610398)	GSONMT00029656001	matrix metalloproteinase 9	F:metal ion binding; P:positive regulation of granuloma formation; F:metalloendopeptidase activity; F:hydrolase activity; F:zinc ion binding; F:metallopeptidase activity; C:extracellular matrix; F:peptidase activity; P:proteolysis; P:response to bacterium	-18.19	539	532	-21.01	513	539	150	-18.19	495	538	0.997823
mir-29c	3'utr_chrUn_6_3'utr_5920666..5921793	GSONMT00043678001	phospholemman precursor	C:membrane; P:ion transport; F:ion channel activity; F:molecular_function; P:biological_process; C:cellular_component	-18.26	130	123	-19.75	106	130	150	-18.96	82	130	0.993802
mir-29c-3p	3'utr_chr_1_3'utr_complement(9389534..9391022)	GSONMT00082529001	serine threonine-protein phosphatase 2a 55 kda regulatory subunit b delta isoform-like	C:protein phosphatase type 2A complex; P:signal transduction; F:protein phosphatase type 2A regulator activity; P:exit from mitosis; P:mitosis; C:cytoplasm; P:cell division; C:nucleoplasm; F:protein binding; P:cell cycle	-18.6	1472	1464	-19.05	1453	1472	146	-18.6	1453	1471	0.991557
mir-29c-3p	3'utr_chrUn_1_3'utr_17107136..17108650	GSONMT00077309001	nuclear receptor subfamily 2 group c member 1-like isoform x4	F:sequence-specific DNA binding; P:steroid hormone mediated signaling pathway; F:sequence-specific DNA binding transcription factor activity; F:DNA binding; C:nucleus; F:zinc ion binding; P:regulation of transcription, DNA-templated; F:metal ion binding; P:transcription, DNA-templated; F:steroid hormone receptor activity; F:ligand-activated sequence-specific DNA binding RNA polymerase II transcri…	-19.9	1494	1487	-18.58	1474	1494	164	-19.9	1472	1493	0.999277
mir-29c-3p	3'utr_chrUn_14_3'utr_complement(13667339..13668747)	GSONMT00031088001	syntaxin-5-like isoform x2	P:vesicle-mediated transport; C:membrane; F:SNAP receptor activity; P:intracellular protein transport; F:protein N-terminus binding; P:retrograde transport, endosome to Golgi	-19.5	1090	1082	-19.02	1069	1090	141	-19.5	1070	1089	0.993036
mir-29c-3p	3'utr_chrUn_3'utr_complement(1063515204..1063516107)	GSONMT00033038001	nad kinase-like isoform x1	F:NAD+ kinase activity; P:NAD metabolic process; P:metabolic process; P:NADP biosynthetic process; P:water-soluble vitamin metabolic process; P:vitamin metabolic process; P:phosphorylation; P:ATP metabolic process; F:ATP binding; P:small molecule metabolic process; F:metal ion binding; C:cytosol; F:kinase activity; F:transferase activity; F:nucleotide binding	-19.51	80	72	-18.81	130	152	143	-19.51	48	79	0.999076
mir-29c-3p	3'utr_chrUn_3'utr_complement(661688195..661689342)	GSONMT00032356001	proto-oncogene dbl-like	P:intracellular signal transduction; F:Rho guanyl-nucleotide exchange factor activity; P:regulation of Rho protein signal transduction; F:guanyl-nucleotide exchange factor activity	-19	1132	1124	-19.01	1112	1132	148	-19.7	1091	1132	0.999644
mir-29c-3p	3'utr_chrUn_9_3'utr_3830597..3831768	GSONMT00079270001	e3 ubiquitin-protein ligase trim33	F:ligase activity; P:erythrocyte differentiation; P:embryonic hemopoiesis; P:regulation of transcription elongation from RNA polymerase II promoter; C:nucleus; F:DNA binding; F:zinc ion binding; P:protein ubiquitination; P:regulation of transcription, DNA-templated; C:intracellular; P:transcription, DNA-templated; F:metal ion binding; P:post-embryonic hemopoiesis; P:primitive hemopoiesis; P:fin d…	-18.2	1079	1072	-18.47	1058	1079	165	-18.2	1057	1078	0.996262
mir-457b	3'utr_chrUn_3_3'utr_12696647..12697459	GSONMT00082351001	myomesin-3	F:protein homodimerization activity; C:M band	-21.58	768	760	-20.2	747	768	157	-22.48	722	768	0.997833
mir-457b	3'utr_chr_15_3'utr_complement(100809..101808)	GSONMT00070937001	serine threonine-protein kinase sgk2	F:transferase activity; F:protein serine/threonine kinase activity; P:phosphorylation; F:protein kinase activity; P:protein phosphorylation; F:nucleotide binding; F:ATP binding; F:kinase activity; F:transferase activity, transferring phosphorus-containing groups; C:cellular_component; F:potassium channel regulator activity	-20.05	610	603	-18.15	590	610	163	-20.35	571	610	0.996921
mir-457b	3'utr_chr_19_3'utr_complement(2627850..2628601)	GSONMT00076611001	protein c9orf72 homolog	F:molecular_function; P:biological_process; C:cellular_component; C:cytoplasm; P:cell death; C:nucleus	-19.44	191	183	-20.01	171	191	155	-20.34	171	191	0.998538
mir-457b	3'utr_chr_24_3'utr_complement(1522815..1523285)	GSONMT00079483001	cell surface glycoprotein muc18-like isoform x1	C:integral component of membrane; C:membrane	-19.72	114	106	-19.13	94	114	155	-19.72	94	113	0.996625
mir-457b	3'utr_chrUn_1_3'utr_complement(22702374..22703060)	GSONMT00068613001	multiple coagulation factor deficiency protein 2 homolog isoform x1	F:calcium ion binding; C:cellular_component	-18.2	591	584	-19.98	567	591	157	-18.5	570	591	0.992764
mir-457b	3'utr_chrUn_10_3'utr_complement(27226085..27227260)	GSONMT00078160001	atp-binding cassette sub-family g member 4-like	F:ATPase activity; F:ATP binding; F:nucleotide binding; C:membrane; F:nucleoside-triphosphatase activity; P:ATP catabolic process	-18.9	1169	1162	-20.47	1149	1169	144	-19.2	1149	1169	0.997616
mir-457b	3'utr_chrUn_10_3'utr_complement(5087821..5088963)	GSONMT00049953001	seizure protein 6 homolog isoform x1	-	-21.1	129	121	-18.18	109	129	165	-21.1	99	128	0.997067
mir-457b	3'utr_chrUn_12_3'utr_32180566..32181837	GSONMT00068351001	protein phosphatase slingshot homolog 1-like isoform x1	F:protein tyrosine phosphatase activity; P:dephosphorylation; F:phosphatase activity; F:protein tyrosine/serine/threonine phosphatase activity; F:DNA binding; F:hydrolase activity; P:peptidyl-tyrosine dephosphorylation; P:protein dephosphorylation; P:actin cytoskeleton organization; F:actin filament binding; C:actin cytoskeleton	-23	413	405	-18.7	393	413	163	-23	377	412	0.999542
mir-457b	3'utr_chrUn_16_3'utr_18444418..18445743	GSONMT00075898001	grin2-like	-	-18.5	1086	1078	-18.63	256	281	141	-18.5	1068	1085	0.998922
mir-457b	3'utr_chrUn_16_3'utr_3147756..3149477	GSONMT00080924001	daz-associated protein 2-like	C:cytoplasm; F:WW domain binding; F:protein binding; C:nucleus	-19.6	1692	1684	-20.59	1672	1692	155	-20.5	1672	1692	0.992419
mir-457b	3'utr_chrUn_16_3'utr_complement(10532873..10534069)	GSONMT00029178001	forkhead box protein j3-like isoform x1	P:regulation of transcription, DNA-templated; P:transcription, DNA-templated; F:sequence-specific DNA binding; C:nucleus; F:sequence-specific DNA binding transcription factor activity; F:DNA binding	-19.1	995	987	-20.85	973	995	149	-19.7	974	996	0.993582
mir-457b	3'utr_chrUn_20_3'utr_720204..721484	GSONMT00071786001	kelch-like protein 31	-	-23.71	964	957	-25.5	936	964	149	-24.61	936	964	0.992362
mir-457b	3'utr_chrUn_27_3'utr_12782626..12783860	GSONMT00004216001	replication protein a 70 kda dna-binding subunit	P:DNA replication; F:nucleic acid binding; C:nucleus; F:DNA binding; P:heart development; F:metal ion binding; P:cellular response to DNA damage stimulus; P:DNA repair; P:DNA recombination; P:DNA recombinase assembly; P:nucleotide-excision repair, DNA gap filling; P:positive regulation of cell proliferation; P:in utero embryonic development; P:DNA-dependent DNA replication; P:nucleotide-excision …	-18.49	354	347	-23.6	328	354	145	-19.39	329	354	0.999051
mir-457b	3'utr_chrUn_27_3'utr_complement(5622258..5623454)	GSONMT00026615001	ral guanine nucleotide dissociation stimulator-like 1-like isoform x2	P:regulation of small GTPase mediated signal transduction; P:small GTPase mediated signal transduction; P:signal transduction; C:intracellular; F:guanyl-nucleotide exchange factor activity	-19.02	440	432	-20.58	421	440	141	-19.32	421	440	0.999126
mir-457b	3'utr_chrUn_29_3'utr_complement(14395958..14396486)	GSONMT00074310001	lysozyme g	F:lysozyme activity; C:integral component of membrane; P:peptidoglycan catabolic process; P:cell wall macromolecule catabolic process; F:hydrolase activity; P:cytolysis; F:catalytic activity; P:defense response to bacterium; P:metabolic process; F:hydrolase activity, acting on glycosyl bonds; C:extracellular region; C:cellular_component	-21.21	496	488	-19.05	476	496	167	-21.51	464	496	0.996681
mir-457b	3'utr_chrUn_3'utr_complement(175113941..175114560)	GSONMT00077497001	protein ndnf-like	-	-20.7	441	434	-19.22	418	441	165	-20.7	420	440	0.997244
mir-457b	3'utr_chrUn_3'utr_complement(215894035..215895516)	GSONMT00008245001	14-3-3 protein beta alpha	F:protein domain specific binding; P:oxidation-reduction process; F:oxidoreductase activity; F:monooxygenase activity; P:mRNA metabolic process; P:RNA metabolic process; F:protein kinase binding; P:regulation of cell death; C:protein complex; C:nucleus; C:postsynaptic density; P:apoptotic process; F:kinase activity; P:intrinsic apoptotic signaling pathway; F:identical protein binding; C:perinucle…	-18.7	1229	1221	-18.99	1209	1229	151	-19	1209	1229	0.992966
mir-457b	3'utr_chrUn_3'utr_complement(737699958..737700685)	GSONMT00010611001	potassium channel subfamily t member 1-like	F:calcium-activated potassium channel activity; C:membrane; P:potassium ion transport; F:voltage-gated potassium channel activity; P:potassium ion transmembrane transport; C:voltage-gated potassium channel complex	-19.2	371	364	-18.22	351	371	160	-19.2	352	370	0.994185
mir-457b	3'utr_chrUn_3'utr_complement(862075961..862076757)	GSONMT00050110001	beta- -galactosyltransferase 4-like	P:carbohydrate metabolic process; F:transferase activity, transferring glycosyl groups; C:cellular_component; F:transferase activity	-18.06	543	535	-19.19	520	543	158	-18.96	505	543	0.994836
mir-457b	3'utr_chrUn_4_3'utr_467177..468179	GSONMT00023690001	deformed epidermal autoregulatory factor 1 homolog	F:metal ion binding; F:DNA binding; P:regulation of mammary gland epithelial cell proliferation; C:transcription factor complex; P:transcription from RNA polymerase II promoter; C:nucleus; P:embryonic skeletal system development; C:cytoplasm; P:neural tube closure; P:regulation of transcription from RNA polymerase II promoter	-20.1	118	111	-21.49	98	118	171	-21	99	118	0.997635
mir-457b	3'utr_chrUn_5_3'utr_complement(9231116..9232111)	GSONMT00082735001	coronin-1c-like isoform x2	F:actin filament binding; C:actin cytoskeleton; P:actin cytoskeleton organization	-20.2	421	413	-18.7	401	421	163	-20.2	385	420	0.999542
mir-457b	3'utr_chrUn_6_3'utr_3108957..3110203	GSONMT00071698001	mitochondrial-processing peptidase subunit alpha	F:metal ion binding; P:proteolysis; F:catalytic activity; F:metalloendopeptidase activity; C:mitochondrion	-18.12	320	313	-19.4	844	866	140	-18.12	272	319	0.999642
mir-457b	3'utr_chrUn_7_3'utr_29124259..29125533	GSONMT00016208001	upf0444 transmembrane protein c12orf23 homolog	F:molecular_function; P:biological_process; C:cellular_component; C:integral component of membrane	-18.47	785	777	-18.03	764	785	142	-18.17	748	785	0.995841
mir-457b	3'utr_chrUn_8_3'utr_30343491..30344791	GSONMT00066761001	band -like protein 2	C:cytoplasm; C:extrinsic component of membrane; C:cytoskeleton; F:actin binding; F:structural molecule activity; P:cortical actin cytoskeleton organization; F:cytoskeletal protein binding; F:spectrin binding; F:PH domain binding; C:nucleus; C:cell junction; C:COP9 signalosome; C:plasma membrane	-20.9	418	410	-21.39	396	418	150	-20.35	520	557	0.997371
mir-457b	3'utr_chrUn_8_3'utr_complement(1242814..1243156)	GSONMT00072815001	androglobin-like isoform x5	P:proteolysis; F:heme binding; F:oxygen binding; P:oxygen transport; F:iron ion binding; F:calcium-dependent cysteine-type endopeptidase activity; C:intracellular	-19.9	219	212	-19.73	193	219	151	-19.9	193	218	0.991187
mir-7551	3'utr_chrUn_12_3'utr_12242292..12242690	GSONMT00018131001	myosin- partial	P:intracellular signal transduction; F:nucleotide binding; F:ATP binding; C:myosin complex; P:signal transduction; F:motor activity; C:intracellular; P:positive regulation of GTPase activity; F:metal ion binding; F:GTPase activator activity; P:macrophage chemotaxis; P:Rho protein signal transduction; P:establishment of cell polarity; C:perinuclear region of cytoplasm; P:lamellipodium morphogenesi…	-23.9	279	272	-25.16	257	279	148	-18.51	22	65	0.99755
mir-7551	3'utr_chrUn_12_3'utr_complement(37517996..37518656)	GSONMT00024470001	neutrophil cytosol factor 1-like	F:phosphatidylinositol binding; C:cytoplasm; P:cell communication; F:superoxide-generating NADPH oxidase activity; P:respiratory burst; P:defense response to fungus; P:cellular defense response; C:cytosol; P:cell proliferation; P:protein targeting to membrane; C:neuronal cell body; C:plasma membrane; C:extrinsic component of membrane; P:superoxide anion generation; C:NADPH oxidase complex; C:memb…	-26.11	412	404	-18.43	394	412	145	-27.21	371	412	0.999308
mir-7551	3'utr_chr_1_3'utr_1528672..1529850	GSONMT00080026001	snf-related serine threonine-protein kinase	F:protein kinase activity; F:ATP binding; P:hemangioblast cell differentiation; F:nucleotide binding; P:protein phosphorylation; F:transferase activity, transferring phosphorus-containing groups; C:cellular_component; F:protein serine/threonine kinase activity; F:kinase activity; P:phosphorylation	-20.2	104	97	-18.34	87	104	141	-20.2	65	103	0.99296
mir-7551	3'utr_chr_1_3'utr_complement(4846623..4848592)	GSONMT00065544001	f-box lrr-repeat protein 3-like	F:molecular_function; P:biological_process; C:cellular_component	-24.2	480	473	-18.9	462	480	146	-18.9	763	802	0.997324
mir-7551	3'utr_chr_18_3'utr_complement(3002271..3003315)	GSONMT00062835001	oxysterol-binding protein 11	P:lipid transport; P:transport; P:fat cell differentiation; P:positive regulation of sequestering of triglyceride	-21.91	949	942	-18.13	931	949	146	-21.91	919	948	0.999285
mir-7551	3'utr_chr_8_3'utr_complement(1464972..1465877)	GSONMT00077858001	parafibromin	P:cell cycle; P:cell division; P:regulation of transcription elongation from RNA polymerase II promoter; P:erythrocyte differentiation; C:Cdc73/Paf1 complex; P:spinal cord oligodendrocyte cell differentiation; C:nucleus; P:heart development; P:negative regulation of G1/S transition of mitotic cell cycle; P:negative regulation of cell proliferation; P:stem cell maintenance; F:RNA polymerase II cor…	-23.31	125	118	-21.69	106	125	140	-23.31	81	124	0.995041
mir-7551	3'utr_chrUn_1_3'utr_complement(20367857..20368798)	GSONMT00078117001	sec23-interacting protein	F:metal ion binding; P:biological_process; C:cellular_component; C:intracellular membrane-bounded organelle	-21.34	102	94	-21.03	84	102	152	-18.7	821	860	0.998427
mir-7551	3'utr_chrUn_10_3'utr_complement(22471278..22472194)	GSONMT00006763001	autophagy-related protein 101-like	C:pre-autophagosomal structure; P:autophagy; C:cytoplasm; P:autophagic vacuole assembly; F:protein complex binding; F:identical protein binding	-20.7	213	206	-20.17	193	213	144	-21.76	142	212	0.999903
mir-7551	3'utr_chrUn_11_3'utr_30587535..30588722	GSONMT00078859001	malectin-like isoform x1	-	-22.54	505	497	-18.35	487	505	153	-22.54	465	504	0.999744
mir-7551	3'utr_chrUn_12_3'utr_complement(25464409..25464979)	GSONMT00081122001	probable global transcription activator snf2l1-like	F:helicase activity; F:chromatin binding; P:chromatin remodeling; F:DNA binding; C:nucleus; F:nucleic acid binding; F:ATP binding; F:nucleosome binding; P:ATP-dependent chromatin remodeling; F:hydrolase activity, acting on acid anhydrides, in phosphorus-containing anhydrides; F:hydrolase activity, acting on acid anhydrides; F:annealing helicase activity; P:regulation of neural precursor cell prol…	-18.8	37	29	-19.7	19	37	145	-24.3	83	108	0.994381
mir-7551	3'utr_chrUn_13_3'utr_4235666..4236054	GSONMT00025619001	adenylosuccinate lyase	P:purine ribonucleotide biosynthetic process; F:catalytic activity; F:N6-(1,2-dicarboxyethyl)AMP AMP-lyase (fumarate-forming) activity; F:lyase activity; C:cytoplasm; F:(S)-2-(5-amino-1-(5-phospho-D-ribosyl)imidazole-4-carboxamido)succinate AMP-lyase (fumarate-forming) activity	-18.3	300	292	-23.93	281	300	151	-22.5	283	300	0.992966
mir-7551	3'utr_chrUn_15_3'utr_15200808..15202240	GSONMT00074104001	protein fam83e-like	-	-21.96	340	332	-25.67	322	340	155	-26.16	296	340	0.998949
mir-7551	3'utr_chrUn_15_3'utr_complement(4206741..4207497)	GSONMT00065844001	cytochrome p450 2g1-like	F:metal ion binding; P:oxidation-reduction process; F:oxidoreductase activity, acting on paired donors, with incorporation or reduction of molecular oxygen; F:oxidoreductase activity; F:heme binding; F:iron ion binding; F:monooxygenase activity; F:oxidoreductase activity, acting on paired donors, with incorporation or reduction of molecular oxygen, reduced flavin or flavoprotein as one donor, and…	-23.15	118	110	-20.49	578	596	140	-21.56	542	596	0.999782
mir-7551	3'utr_chrUn_16_3'utr_8385465..8386551	GSONMT00034336001	serine threonine-protein kinase 35-like	F:ATP binding; F:protein kinase activity; F:nucleotide binding; P:protein phosphorylation; F:transferase activity, transferring phosphorus-containing groups; F:protein serine/threonine kinase activity; F:transferase activity; P:phosphorylation; F:kinase activity; C:cellular_component; C:cytoplasm; C:nucleolus	-18.7	186	178	-20.15	168	186	141	-18.31	38	88	0.994477
mir-7551	3'utr_chrUn_16_3'utr_complement(14501606..14503082)	GSONMT00065965001	autism susceptibility gene 2 isoform x2	-	-22.19	269	261	-22.37	251	269	147	-18.31	910	956	0.99755
mir-7551	3'utr_chrUn_17_3'utr_13664247..13665306	GSONMT00081783001	eukaryotic translation initiation factor 2 subunit 1	F:RNA binding; P:translational initiation; F:translation initiation factor activity; C:eukaryotic translation initiation factor 2 complex; P:translation; P:regulation of translational initiation in response to stress; C:cytoplasmic stress granule; F:ribosome binding; C:eukaryotic translation initiation factor 2B complex; P:protein autophosphorylation; C:nucleus; C:cytoplasm	-19.3	113	105	-21.56	96	113	140	-20.11	158	204	0.999744
mir-7551	3'utr_chrUn_17_3'utr_26034499..26035810	GSONMT00065631001	serine threonine-protein phosphatase 4 regulatory subunit 2-b-like	P:regulation of double-strand break repair via homologous recombination; F:protein binding, bridging; F:protein phosphatase type 4 regulator activity; C:protein phosphatase 4 complex; C:nucleus	-20.81	395	388	-22.05	374	395	142	-20.81	362	394	0.999903
mir-7551	3'utr_chrUn_17_3'utr_complement(35993895..35995018)	GSONMT00036745001	serine arginine repetitive matrix protein 1-like isoform x2	-	-21.7	935	927	-23.75	915	935	142	-21.5	1018	1041	0.993628
mir-7551	3'utr_chrUn_19_3'utr_23913131..23913875	GSONMT00053159001	gap junction beta-4 protein	F:molecular_function; C:integral component of membrane; C:cell junction; C:membrane; P:cell communication; C:connexon complex; C:gap junction; C:plasma membrane; P:sensory perception of smell; P:olfactory behavior	-21.82	101	93	-20.4	83	101	146	-22.32	66	101	0.999465
mir-7551	3'utr_chrUn_2_3'utr_17464995..17465478	GSONMT00031338001	vacuolar proton pump subunit e 1	C:proton-transporting two-sector ATPase complex, catalytic domain; F:proton-transporting ATPase activity, rotational mechanism; P:ATP hydrolysis coupled proton transport; P:retina development in camera-type eye; P:notochord cell vacuolation; F:hydrolase activity; F:hydrogen-exporting ATPase activity, phosphorylative mechanism	-22.07	138	131	-18.06	119	138	143	-22.07	109	137	0.992427
mir-7551	3'utr_chrUn_2_3'utr_40368756..40368973	GSONMT00042523001	cytochrome b-c1 complex subunit mitochondrial-like	C:membrane; C:respiratory chain; C:mitochondrion; F:oxidoreductase activity, acting on diphenols and related substances as donors; P:oxidation-reduction process; F:2 iron, 2 sulfur cluster binding; F:oxidoreductase activity; F:iron-sulfur cluster binding; F:metal ion binding; F:ubiquinol-cytochrome-c reductase activity; P:transport	-19.5	217	209	-24.07	199	217	157	-19.5	192	216	0.997411
mir-7551	3'utr_chrUn_20_3'utr_complement(10305173..10306371)	GSONMT00079576001	poly	F:NAD+ ADP-ribosyltransferase activity; P:regulation of response to interferon-gamma; C:cytoplasm; P:double-strand break repair	-18.21	43	36	-19.29	24	43	142	-19.31	1	43	0.993641
mir-7551	3'utr_chrUn_20_3'utr_complement(1962264..1963416)	GSONMT00022940001	proteasome activator complex subunit 4b-like isoform x2	C:spermatoproteasome complex; F:histone acetyl-lysine binding; C:nucleus; P:cellular response to DNA damage stimulus; C:cytoplasm; C:proteasome complex; P:DNA repair; P:positive regulation of peptidase activity; P:spermatogenesis, exchange of chromosomal proteins; P:proteasomal ubiquitin-independent protein catabolic process; F:peptidase activator activity; C:nuclear speck; C:cytosol; P:small mol…	-22.16	870	863	-20.76	852	870	142	-22.76	810	869	0.995838
mir-7551	3'utr_chrUn_21_3'utr_complement(20497619..20498230)	GSONMT00007683001	ets domain-containing protein elk-3-like	P:regulation of transcription, DNA-templated; F:sequence-specific DNA binding; C:nucleus; F:sequence-specific DNA binding transcription factor activity; F:DNA binding; P:wound healing; F:purine-rich negative regulatory element binding; C:mitochondrion; P:angiogenesis; P:negative regulation of transcription, DNA-templated; F:transcription corepressor activity	-24.56	63	55	-20.12	45	63	147	-24.56	28	62	0.991553
mir-7551	3'utr_chrUn_23_3'utr_9805096..9805553	GSONMT00008169001	phd finger protein 14-like	F:metal ion binding; F:zinc ion binding; F:molecular_function; P:biological_process; C:cellular_component	-19.7	343	336	-19.81	323	343	147	-20.2	322	343	0.992727
mir-7551	3'utr_chrUn_3'utr_310350165..310351739	GSONMT00055533001	matrix metalloproteinase-14	P:convergent extension involved in gastrulation; P:cell migration involved in gastrulation; P:convergent extension; F:metalloendopeptidase activity; F:hydrolase activity; P:anterior/posterior axis specification; F:zinc ion binding; F:metallopeptidase activity; C:extracellular matrix; P:cartilage development; F:peptidase activity; P:proteolysis; F:metal ion binding; P:establishment of cell polarit…	-19.41	342	335	-24.73	325	342	148	-18.51	905	941	0.999744
mir-7551	3'utr_chrUn_3'utr_404714141..404715388	GSONMT00009227001	phosphoglucose isomerase-2	F:glucose-6-phosphate isomerase activity; P:glycolysis; F:isomerase activity; P:gluconeogenesis	-19.01	1000	993	-20.48	982	1000	143	-22.71	959	1000	0.999782
mir-7551	3'utr_chrUn_3'utr_579114743..579115698	GSONMT00024448001	sun domain-containing ossification factor-like	-	-20.81	711	704	-18.05	693	711	140	-22.2	899	935	0.994323
mir-7551	3'utr_chrUn_3'utr_771899278..771900618	GSONMT00039901001	elongation factor partial	P:GTP catabolic process; C:ribonucleoprotein complex; P:translational elongation; P:translation; F:nucleotide binding; C:polysome; C:cytoplasm; F:GTP binding; F:translation elongation factor activity; F:protein binding; F:GTPase activity; P:cellular protein metabolic process; C:cytosol; P:gene expression	-18.51	935	927	-19	917	935	146	-19.61	892	935	0.999763
mir-7551	3'utr_chrUn_3'utr_883472360..883473597	GSONMT00058047001	sb:cb1022 protein	-	-22	110	103	-21.47	92	110	148	-22	94	109	0.991855
mir-7551	3'utr_chrUn_3'utr_complement(111651277..111652475)	GSONMT00053282001	coiled-coil domain-containing protein 122	P:oxidation-reduction process; F:oxidoreductase activity; P:metabolic process	-22.13	87	79	-20.25	68	87	152	-23.23	49	87	0.99571
mir-7551	3'utr_chrUn_3'utr_complement(35396776..35397389)	GSONMT00035944001	paraspeckle component 1	F:nucleic acid binding; F:nucleotide binding; C:nuclear matrix; C:nucleus; C:cytoplasm; F:RNA binding; P:regulation of transcription, DNA-templated; C:nucleolus; P:transcription, DNA-templated; C:nuclear speck; C:paraspeckles; F:protein binding; C:nucleoplasm	-21.43	223	216	-18.55	206	223	141	-21.43	183	222	0.99992
mir-7551	3'utr_chrUn_3'utr_complement(462651301..462651718)	GSONMT00003782001	microtubule-associated proteins 1a 1b light chain 3c-like	P:autophagy	-21.4	55	48	-19.9	37	55	140	-21.4	14	54	0.996797
mir-7551	3'utr_chrUn_3'utr_complement(545973990..545974414)	GSONMT00003628001	cullin-3 isoform 1	C:cullin-RING ubiquitin ligase complex; F:ubiquitin protein ligase binding; P:ubiquitin-dependent protein catabolic process; P:ER to Golgi vesicle-mediated transport; P:protein polyubiquitination; F:POZ domain binding; P:positive regulation of cell proliferation; P:protein monoubiquitination; P:cell migration; C:nucleus; P:mitotic anaphase; P:Wnt signaling pathway; P:intrinsic apoptotic signaling…	-19.04	199	191	-18.35	181	199	147	-19.04	177	198	0.999933
mir-7551	3'utr_chrUn_3'utr_complement(583153183..583153888)	GSONMT00056548001	---NA---	-	-21.11	301	294	-20.05	283	301	149	-22.41	235	300	0.995104
mir-7551	3'utr_chrUn_3'utr_complement(59751531..59752620)	GSONMT00037850001	norrin-like isoform x1	C:extracellular space; P:Wnt signaling pathway; C:extracellular region; F:growth factor activity; F:cytokine activity; C:cell surface; P:cell proliferation; P:vacuole organization; P:cell-cell signaling; P:canonical Wnt signaling pathway; F:transporter activity; P:maltose transport; F:frizzled binding; F:protein homodimerization activity; P:sensory perception of sound; P:positive regulation of se…	-18.7	683	675	-18.58	146	162	142	-19.23	119	162	0.999833
mir-7551	3'utr_chrUn_3'utr_complement(606823441..606824551)	GSONMT00034115001	phosphoglucose isomerase-2	F:glucose-6-phosphate isomerase activity; P:glycolysis; F:isomerase activity; P:gluconeogenesis	-19.01	1022	1015	-20.48	1004	1022	143	-22.71	981	1022	0.999811
mir-7551	3'utr_chrUn_3'utr_complement(612209297..612210443)	GSONMT00031572001	bone morphogenetic protein receptor type-2	F:transferase activity; P:transmembrane receptor protein serine/threonine kinase signaling pathway; F:transmembrane receptor protein serine/threonine kinase activity; C:membrane; P:phosphorylation; F:protein kinase activity; P:heart jogging; F:transforming growth factor beta-activated receptor activity; F:nucleotide binding; P:protein phosphorylation; F:ATP binding; F:kinase activity; P:heart loo…	-21.44	1032	1024	-18.35	1014	1032	147	-21.44	993	1031	0.991703
mir-7551	3'utr_chrUn_3'utr_complement(626318854..626319906)	GSONMT00049706001	integrin beta-1-like	P:cell-matrix adhesion; P:integrin-mediated signaling pathway; F:receptor activity; C:integral component of membrane; P:multicellular organismal development; P:cell adhesion; C:membrane; C:integrin complex; F:protein heterodimerization activity; F:fibronectin binding; P:cell migration involved in gastrulation; P:Kupffer's vesicle development; P:determination of left/right symmetry	-21.65	626	618	-25.28	608	626	151	-22.05	587	627	0.994381
mir-7551	3'utr_chrUn_3'utr_complement(722603016..722603524)	GSONMT00037314001	pwwp domain-containing protein 2a	-	-19.1	169	162	-18.49	150	169	141	-19.22	115	168	0.999903
mir-7551	3'utr_chrUn_3'utr_complement(743265260..743265922)	GSONMT00001816001	actin-related protein 2-a	C:cell projection; P:Arp2/3 complex-mediated actin nucleation; C:cytoplasm; F:nucleotide binding; F:actin binding; F:ATP binding; P:regulation of actin filament polymerization; C:cytoskeleton; C:Arp2/3 protein complex; P:asymmetric cell division; P:spindle localization; C:actin cap; P:meiotic cytokinesis; P:establishment or maintenance of cell polarity; F:protein binding; P:cytoplasmic transport;…	-22.36	241	234	-19.21	223	241	144	-22.36	193	240	0.992427
mir-7551	3'utr_chrUn_3'utr_complement(79073680..79074291)	GSONMT00044290001	lrr and pyd domains-containing protein 3-like	F:ATP binding; F:nucleotide binding	-21.71	573	566	-19.26	555	573	145	-22.21	529	573	0.999836
mir-7551	3'utr_chrUn_7_3'utr_27206757..27208116	GSONMT00063714001	slit-robo rho gtpase-activating protein 3-like isoform x2	P:signal transduction; C:intracellular	-25.11	1063	1055	-19.76	1045	1063	151	-25.11	1036	1062	0.994629
mir-7551	3'utr_chrUn_7_3'utr_complement(17182062..17182470)	GSONMT00065417001	cytochrome b-c1 complex subunit mitochondrial-like	F:metal ion binding; P:metabolic process; F:catalytic activity	-24.6	117	110	-22.45	98	117	142	-19.95	236	273	0.999436
mir-7551	3'utr_chrUn_8_3'utr_17826719..17827189	GSONMT00074742001	syntaxin-binding protein 6	P:vesicle-mediated transport; C:integral component of membrane; F:molecular_function; C:membrane	-21.11	240	232	-18.43	222	240	151	-22.21	191	240	0.999181
mir-7551	3'utr_chrUn_9_3'utr_complement(16125803..16127175)	GSONMT00043891001	adp-ribosylation factor-like protein 8a	F:GTP binding; P:small GTPase mediated signal transduction; F:nucleotide binding; C:intracellular; C:spindle midzone; P:GTP catabolic process; P:mitosis; C:cytoplasm; C:lysosomal membrane; P:chromosome segregation; C:midbody; F:GTPase activity; F:beta-tubulin binding; F:alpha-tubulin binding; C:late endosome membrane; C:membrane; C:endosome; P:cell division; C:lysosome; P:biological_process; P:ce…	-21.9	494	486	-21.6	477	494	143	-19.3	400	439	0.993622
mir-7641	3'utr_chrUn_3'utr_920145773..920147261	GSONMT00022157001	low quality protein: nebulin-like	F:actin binding; P:muscle fiber development	-19.3	1476	1469	-22.29	1458	1476	156	-22.3	1459	1476	0.997495
mir-7641	3'utr_chrUn_3'utr_complement(724477520..724477869)	GSONMT00020948001	tubulin-specific chaperone e	C:cytoplasm; C:cytoskeleton; P:post-chaperonin tubulin folding pathway; P:peripheral nervous system neuron axonogenesis; P:developmental growth; P:axonogenesis; P:adult locomotory behavior; P:microtubule cytoskeleton organization; P:muscle atrophy; P:post-embryonic development	-19.9	237	229	-18.05	218	237	152	-19.9	210	236	0.997051
mir-7641	3'utr_chr_12_3'utr_2032405..2033609	GSONMT00055952001	creb3 regulatory factor isoform x2	P:regulation of transcription, DNA-templated; F:sequence-specific DNA binding; F:sequence-specific DNA binding transcription factor activity; C:nuclear body; P:negative regulation of endoplasmic reticulum unfolded protein response; P:positive regulation of protein catabolic process; P:positive regulation of intracellular transport; C:nucleus; P:transport; C:cytoplasm; P:positive regulation of pro…	-18.86	1110	1103	-18.74	1092	1110	143	-18.76	1065	1109	0.999285
mir-7641	3'utr_chrUn_15_3'utr_complement(9376825..9377332)	GSONMT00053522001	beta- -glucosyltransferase	P:cell-matrix adhesion; F:calcium ion binding; F:transferase activity; C:membrane; C:extracellular region; F:transferase activity, transferring glycosyl groups	-20.2	420	413	-26.46	397	420	152	-23	397	420	0.991548
mir-7641	3'utr_chrUn_16_3'utr_4911465..4912539	GSONMT00079990001	homeobox protein hox-c5	P:regulation of transcription, DNA-templated; F:sequence-specific DNA binding; P:multicellular organismal development; C:nucleus; F:sequence-specific DNA binding transcription factor activity; F:DNA binding; P:transcription, DNA-templated; P:anterior/posterior pattern specification; C:cell junction; P:embryonic skeletal system development; F:transcription regulatory region sequence-specific DNA b…	-20.32	115	107	-24.85	96	115	152	-23.12	80	115	0.994671
mir-7641	3'utr_chrUn_17_3'utr_20319495..20320505	GSONMT00070471001	e3 ubiquitin-protein ligase trim39-like	F:metal ion binding; F:zinc ion binding; C:intracellular	-18.1	242	235	-18.27	226	242	150	-18.1	227	241	0.997244
mir-7641	3'utr_chrUn_20_3'utr_complement(11047690..11049025)	GSONMT00079590001	run domain-containing protein 3a-like isoform x2	-	-22.8	81	73	-21.74	60	81	156	-22.8	57	80	0.994366
mir-7641	3'utr_chrUn_20_3'utr_complement(776679..776832)	GSONMT00071795001	transmembrane protein 14a-like	C:integral component of membrane; C:membrane; F:molecular_function; P:biological_process	-19.7	73	66	-18.87	50	73	149	-19.7	51	72	0.998886
mir-7641	3'utr_chrUn_21_3'utr_complement(20451227..20451417)	GSONMT00007677001	phytanoyl- peroxisomal-like	F:dioxygenase activity; F:molecular_function; P:biological_process; C:cellular_component	-23.7	184	177	-21.47	165	184	157	-23.7	160	183	0.993486
mir-7641	3'utr_chrUn_3'utr_1049263797..1049264960	GSONMT00046147001	fh2 domain-containing protein 1-like	C:cellular_component	-18.4	643	635	-18.12	625	643	140	-18.4	183	198	0.995548
mir-7641	3'utr_chrUn_3'utr_76998377..76998457	GSONMT00057226001	pleckstrin homology-like domain family b member 2-like isoform x2	-	-18.54	77	70	-20.99	59	77	148	-21.34	35	77	0.99736
mir-7641	3'utr_chrUn_3'utr_90448413..90449389	GSONMT00028771001	mitochondrial import receptor subunit tom22 homolog	C:mitochondrial outer membrane; P:intracellular protein transport; P:liver development; F:molecular_function; C:mitochondrion; C:integral component of membrane; P:protein import into mitochondrial outer membrane; C:mitochondrial inner membrane; C:mitochondrial outer membrane translocase complex	-18.2	880	873	-20.06	475	496	156	-18.2	852	879	0.993973
mir-7641	3'utr_chrUn_3'utr_complement(560315749..560316077)	GSONMT00021753001	splicing arginine serine-rich 15-like	F:nucleic acid binding; F:nucleotide binding; F:RNA binding; F:protein C-terminus binding; P:mRNA processing; C:nucleolus; C:nucleus	-20.7	178	170	-21.95	158	178	161	-20.7	159	177	0.992727
mir-7641	3'utr_chrUn_6_3'utr_complement(37655101..37655522)	GSONMT00038194001	guanine deaminase	P:guanine catabolic process; F:hydrolase activity, acting on carbon-nitrogen (but not peptide) bonds; F:hydrolase activity; F:guanine deaminase activity; F:zinc ion binding; C:cellular_component; P:purine nucleobase metabolic process; P:nucleobase-containing small molecule metabolic process; P:small molecule metabolic process; C:intracellular; P:nucleobase-containing compound metabolic process; P…	-18.21	138	130	-21.06	119	138	150	-20.71	83	138	0.996591
mir-7641	3'utr_chrUn_8_3'utr_46339973..46341241	GSONMT00000278001	polypyrimidine tract-binding protein 2	F:RNA binding; F:nucleic acid binding; F:nucleotide binding; P:mRNA processing; C:nucleus; P:regulation of neural precursor cell proliferation; P:negative regulation of RNA splicing; C:spliceosomal complex; P:mRNA splice site selection; F:mRNA binding; P:RNA splicing; F:protein binding	-18.5	899	892	-18.44	878	899	154	-18.5	880	898	0.997244
mir-7641-1	3'utr_chrUn_14_3'utr_5186801..5187990	GSONMT00031182001	lanosterol 14-alpha demethylase-like	F:heme binding; P:methylation; F:iron ion binding; F:oxidoreductase activity, acting on paired donors, with incorporation or reduction of molecular oxygen; F:methyltransferase activity; P:oxidation-reduction process; F:oxidoreductase activity; F:metal ion binding; F:monooxygenase activity; F:transferase activity; P:response to yeast; C:intracellular membrane-bounded organelle; C:organelle membran…	-18.4	832	825	-18.69	812	832	151	-18.6	816	832	0.995834
mir-7641-1	3'utr_chrUn_15_3'utr_25328778..25329185	GSONMT00043851001	sugar phosphate exchanger 3	C:integral component of membrane; P:transmembrane transport; P:transport; F:transporter activity; P:carbohydrate transport; C:membrane	-18.3	357	350	-19.3	337	357	152	-18.7	341	357	0.996782
mir-7641-1	3'utr_chrUn_21_3'utr_complement(11461184..11462374)	GSONMT00019196001	sugar phosphate exchanger 3	C:integral component of membrane; P:transmembrane transport; P:transport; F:transporter activity; P:carbohydrate transport; C:membrane	-18.3	345	338	-19.3	325	345	152	-18.7	329	345	0.994991
mir-7641-1	3'utr_chrUn_27_3'utr_4872496..4873556	GSONMT00062055001	zinc finger protein c3h1 type-like 1-like	F:metal ion binding; P:biological_process; C:cellular_component	-18.8	913	906	-18.08	895	913	158	-19.5	899	913	0.993396
mir-7641-1	3'utr_chrUn_3'utr_complement(101797564..101798763)	GSONMT00059610001	frizzled- partial	P:forebrain neuron differentiation; P:axonogenesis; P:liver development; P:Wnt signaling pathway; P:spinal cord radial glial cell differentiation; C:integral component of membrane; P:G-protein coupled receptor signaling pathway; C:membrane; P:non-canonical Wnt signaling pathway; P:embryo development; P:gonad development; F:PDZ domain binding; F:signal transducer activity; P:vasculature developmen…	-18.5	43	36	-19.65	24	43	148	-18.5	27	42	0.996863

## Sheet: DE microRNA and DE mRNA target 
DE microRNA and DE mRNA target genes. MicroRNA and target genes exhibiting reciprocal fold change (Gravid/Sterile) are highlighted in yellow
De MicroRNA	MicroRNA fold change	DE target mRNA ID	DE target mRNA name	DE target mRNA fold change
mir-125b-1	-3.3	GSONMT00069245001	ccaat enhancer-binding protein delta	8.24613
mir-125b-1	-3.3	GSONMT00057053001	pancreatic progenitor cell differentiation and proliferation factor a-like	3.01713
mir-29a	11.7	GSONMT00069403001	fk506-binding protein 2 precursor	-6.63087
mir-29a	11.7	GSONMT00018534001	atp-binding cassette sub-family f member 3	-4.77718
mir-29a	11.7	GSONMT00046753001	scavenger receptor class b member 1-like isoform x2	-4.41685
mir-29a	11.7	GSONMT00019834001	collagen alpha-2 chain-like	-4.13728
mir-29b-2	7	GSONMT00026938001	alanine--trna cytoplasmic	-4.05568
let-7c-1	-3.8	GSONMT00068795001	---NA---	-3.18984
mir-1386	-3.8	GSONMT00020438001	serpin h1-like isoform x1	-5.84432
mir-1386	-3.8	GSONMT00067277001	lamin-b1	-5.86661
mir-1386	-3.8	GSONMT00054212001	serpin h1-like isoform x1	-5.91461
mir-15b	-3.2	GSONMT00080439001	eukaryotic translation initiation factor 4e-1a	-6.38103
let-7j	-1056.3	GSONMT00040586001	collagen type i alpha 1	-11.4797
mir-15b	-3.2	GSONMT00048131001	kelch-like protein diablo-like isoform x2	-15.9058
mir-457b	5.7	GSONMT00014794001	ring finger protein 11	4.03493
mir-29a	11.7	GSONMT00059210001	suppressor of cytokine signaling 3	4.79948
mir-29a	11.7	GSONMT00067230001	gamma-aminobutyric acid receptor-associated protein	6.19318

## Sheet: ubiquitination related target
DE microRNA	Target 3' UTR	Target DE gene ID	Target gene name	Target gene GO annotation	Target prediction by PITA			Target prediction by mirnada				Target prediction by Target Spy
					Energy	Target start	Target end	Energy	Target start	Target end	Score	Energy	Target start	Target end	Score
let-7	3'utr_chrUn_3'utr_935506792..935507499	GSONMT00037122001	ubiquitin carboxyl-terminal hydrolase 38	P:proteolysis; F:hydrolase activity; F:cysteine-type peptidase activity; F:peptidase activity; F:ubiquitin thiolesterase activity; P:ubiquitin-dependent protein catabolic process	-19.9	185	178	-21.75	165	185	146	-19.9	169	184	0.996424
let-7	3'utr_chrUn_9_3'utr_complement(17722520..17723984)	GSONMT00073774001	ubiquitin-conjugating enzyme e2 variant 1	F:acid-amino acid ligase activity; P:protein K63-linked ubiquitination; C:UBC13-UEV1A complex; P:toll-like receptor 10 signaling pathway; P:protein polyubiquitination; P:toll-like receptor 2 signaling pathway; P:Fc-epsilon receptor signaling pathway; P:toll-like receptor signaling pathway; C:nucleus; P:toll-like receptor 9 signaling pathway; P:cell differentiation; C:ubiquitin conjugating enzyme …	-19.99	927	920	-20.66	908	927	165	-19.99	890	926	0.998731
let-7d	3'utr_chrUn_3'utr_complement(303846984..303848562)	GSONMT00003323001	protein vprbp-like	C:COP9 signalosome; C:cytoplasm; P:modulation by virus of host morphology or physiology; P:protein ubiquitination; F:protein binding; C:nucleus	-18.8	1483	1476	-21.01	1158	1180	140	-18.8	1444	1482	0.99977
let-7j	3'utr_chrUn_17_3'utr_complement(3622161..3623354)	GSONMT00073860001	e3 ubiquitin-protein ligase nrdp1	F:ligase activity; P:melanocyte differentiation; F:zinc ion binding; P:protein ubiquitination; P:protein polyubiquitination; F:protein tag; F:ubiquitin-protein ligase activity; F:acid-amino acid ligase activity; F:metal ion binding; P:extrinsic apoptotic signaling pathway; P:regulation of protein kinase B signaling; F:interleukin-3 receptor binding; F:erythropoietin receptor binding; P:regulation…	-19.7	797	789	-21.79	774	797	146	-18.53	776	814	0.996407
let-7j	3'utr_chrUn_9_3'utr_complement(17722520..17723984)	GSONMT00073774001	ubiquitin-conjugating enzyme e2 variant 1	F:acid-amino acid ligase activity; P:protein K63-linked ubiquitination; C:UBC13-UEV1A complex; P:toll-like receptor 10 signaling pathway; P:protein polyubiquitination; P:toll-like receptor 2 signaling pathway; P:Fc-epsilon receptor signaling pathway; P:toll-like receptor signaling pathway; C:nucleus; P:toll-like receptor 9 signaling pathway; P:cell differentiation; C:ubiquitin conjugating enzyme …	-20	927	920	-18.13	496	518	141	-20	885	926	0.999051
let-7j	3'utr_chrUn_3'utr_complement(303846984..303848562)	GSONMT00003323001	protein vprbp-like	C:COP9 signalosome; C:cytoplasm; P:modulation by virus of host morphology or physiology; P:protein ubiquitination; F:protein binding; C:nucleus	-19.4	1483	1476	-19.75	1463	1483	142	-19.4	1463	1482	0.997703
mir-125b-1	3'utr_chrUn_8_3'utr_complement(28556975..28557254)	GSONMT00028109001	e3 ubiquitin-protein ligase rnf8	F:metal ion binding; F:ligase activity; F:zinc ion binding; P:cell division; P:positive regulation of DNA repair; P:ubiquitin-dependent protein catabolic process; P:histone H2A K63-linked ubiquitination; C:nucleus; P:response to ionizing radiation; P:protein K63-linked ubiquitination; C:site of double-strand break; F:protein homodimerization activity; P:chromatin modification; P:protein ubiquitin…	-18.49	69	62	-20.18	48	69	148	-19.19	28	69	0.997051
mir-125b-1	3'utr_chrUn_3'utr_complement(442250598..442251798)	GSONMT00059391001	e3 ubiquitin isg15 ligase trim25-like	F:metal ion binding; F:zinc ion binding; C:intracellular	-20.9	444	437	-22.09	424	444	142	-22.55	785	835	0.996769
mir-132b	3'utr_chrUn_11_3'utr_complement(3933714..3934998)	GSONMT00039276001	f-box spry domain-containing protein 1	F:molecular_function; P:protein ubiquitination; C:cellular_component; C:postsynaptic density; C:synapse; P:protein ubiquitination involved in ubiquitin-dependent protein catabolic process; P:proteasome-mediated ubiquitin-dependent protein catabolic process; P:cellular response to DNA damage stimulus	-19.23	509	502	-19.54	486	509	156	-19.23	473	508	0.999827
mir-132b	3'utr_chrUn_21_3'utr_complement(15091461..15091729)	GSONMT00018288001	e3 ubiquitin-protein ligase trim39-like	F:metal ion binding; F:zinc ion binding; C:intracellular	-22.61	67	59	-23.85	46	67	148	-20.21	22	67	0.9918
mir-132b	3'utr_chrUn_3'utr_complement(300488775..300489961)	GSONMT00050222001	e3 ubiquitin-protein ligase trim21-like	F:metal ion binding; F:zinc ion binding; C:cellular_component; C:intracellular	-19	706	698	-18.49	684	706	153	-19	684	705	0.995365
mir-1386	3'utr_chrUn_3'utr_1024168962..1024169789	GSONMT00022888001	e3 ubiquitin-protein ligase znrf2-like	F:metal ion binding; F:zinc ion binding; F:ligase activity; C:endosome membrane; C:membrane; C:synapse; C:endosome; C:cell junction; C:lysosomal membrane; C:lysosome; P:protein ubiquitination; C:plasma membrane; C:presynaptic membrane; C:cellular_component	-22.61	180	173	-18.03	164	180	146	-22.61	148	179	0.995104
mir-1386	3'utr_chrUn_3'utr_737753205..737753662	GSONMT00023557001	probable e3 ubiquitin-protein ligase rnf144a	F:metal ion binding; F:ligase activity; C:integral component of membrane; C:membrane; F:zinc ion binding; P:protein ubiquitination; C:Golgi apparatus	-21.8	432	424	-19.43	288	307	145	-21.55	262	306	0.997051
mir-1386	3'utr_chrUn_5_3'utr_complement(4818497..4819624)	GSONMT00070495001	e3 ubiquitin-protein ligase rnf180	F:metal ion binding; F:zinc ion binding; F:ligase activity; F:ubiquitin conjugating enzyme binding; C:intrinsic component of endoplasmic reticulum membrane; F:ubiquitin-protein ligase activity; P:positive regulation of proteasomal ubiquitin-dependent protein catabolic process	-20.89	104	97	-18.74	87	104	142	-20.89	63	103	0.999937
mir-1386	3'utr_chrUn_20_3'utr_1954556..1955573	GSONMT00022941001	endoplasmic reticulum lectin 1-like	C:endoplasmic reticulum lumen; P:ER-associated ubiquitin-dependent protein catabolic process; F:glycoprotein binding	-21.7	199	191	-18.18	419	439	146	-21.35	397	438	0.999903
mir-146a	3'utr_chrUn_3'utr_87260925..87262785	GSONMT00038261001	wd repeat-containing protein 48	C:lysosome; C:intracellular membrane-bounded organelle; P:protein deubiquitination; C:nucleus; F:molecular_function; P:biological_process; C:cellular_component; P:modulation by virus of host morphology or physiology; F:protein binding; C:cytoplasm	-21.3	1034	1028	-23.19	1010	1034	151	-21.3	1012	1033	0.991861
mir-146a	3'utr_chrUn_Sex_3'utr_complement(895779..896658)	GSONMT00072757001	e3 ubiquitin-protein ligase rnf126-like	F:metal ion binding; F:zinc ion binding; C:cellular_component; F:ligase activity; C:cytoplasm; C:nucleus	-18.1	748	741	-20.47	725	748	160	-18.5	721	748	0.995124
mir-15b	3'utr_chrUn_17_3'utr_29097757..29098067	GSONMT00069103001	ubiquitin-conjugating enzyme e2 variant 1	F:acid-amino acid ligase activity; P:protein K63-linked ubiquitination; C:UBC13-UEV1A complex; P:toll-like receptor 10 signaling pathway; P:protein polyubiquitination; P:toll-like receptor 2 signaling pathway; P:Fc-epsilon receptor signaling pathway; P:toll-like receptor signaling pathway; C:nucleus; P:toll-like receptor 9 signaling pathway; P:cell differentiation; C:ubiquitin conjugating enzyme …	-19.5	104	97	-19.01	82	104	173	-19.5	85	103	0.99864
mir-15b	3'utr_chrUn_3'utr_14652280..14653651	GSONMT00001511001	small ubiquitin-related modifier 1 precursor	C:cytoplasm; C:nucleus; P:embryo development; P:negative regulation of sequence-specific DNA binding transcription factor activity; P:positive regulation of proteasomal ubiquitin-dependent protein catabolic process; P:negative regulation of transcription, DNA-templated; F:ubiquitin protein ligase binding; P:positive regulation of protein complex assembly; P:negative regulation of DNA binding; P:p…	-22.4	1241	1235	-19.91	1218	1241	159	-22.4	1219	1240	0.995571
mir-15b	3'utr_chrUn_3'utr_304776319..304777318	GSONMT00028126001	e3 ubiquitin-protein ligase trim23	F:metal ion binding; F:GTP binding; P:small GTPase mediated signal transduction; F:nucleotide binding; F:zinc ion binding; C:intracellular; F:identical protein binding; C:Golgi membrane; C:lysosomal membrane; F:ubiquitin-protein ligase activity; F:GTPase activity; F:GDP binding; C:nucleus; P:GTP catabolic process; P:protein ubiquitination; C:membrane; F:ligase activity; P:protein ADP-ribosylation…	-18.3	493	485	-18.83	471	493	156	-18.3	471	492	0.995434
mir-15b	3'utr_chrUn_19_3'utr_complement(3673559..3674442)	GSONMT00068572001	jnk1 mapk8-associated membrane protein isoform x1	F:molecular_function; P:biological_process; C:cellular_component; C:endoplasmic reticulum membrane; P:response to unfolded protein; F:ubiquitin protein ligase binding; C:integral component of membrane; P:ER-associated ubiquitin-dependent protein catabolic process	-19.5	558	551	-18.59	536	558	143	-19.5	538	557	0.991187
mir-15b	3'utr_chrUn_3'utr_complement(485449066..485449817)	GSONMT00048131001	kelch-like protein diablo-like isoform x2	P:cell growth; F:molecular_function; F:actin binding; P:regulation of synapse organization; P:protein ubiquitination; C:cellular_component; P:neuron projection morphogenesis	-19.75	161	153	-18.37	320	342	150	-20.65	110	160	0.995434
mir-15b	3'utr_chrUn_3'utr_complement(1069309523..1069310041)	GSONMT00019602001	e3 ubiquitin-protein ligase march9-like	F:zinc ion binding; F:ligase activity	-22.95	223	215	-19.81	201	223	171	-22.95	178	222	0.99837
mir-29a	3'utr_chr_6_3'utr_1850313..1851011	GSONMT00067678001	ubiquitin fusion degradation protein 1 homolog	P:ubiquitin-dependent protein catabolic process; P:response to chemical; P:cellular response to xenobiotic stimulus	-18.3	80	73	-19.45	58	80	167	-18.3	63	79	0.999224
mir-29a	3'utr_chrUn_11_3'utr_25385149..25386326	GSONMT00045146001	anaphase-promoting complex subunit 7	C:anaphase-promoting complex; P:protein K11-linked ubiquitination; F:protein phosphatase binding; C:nucleus; P:cell cycle; P:cell division; P:mitosis	-19.8	847	839	-18.26	389	411	156	-19.9	805	846	0.998545
mir-29a	3'utr_chrUn_15_3'utr_complement(25315541..25316515)	GSONMT00043850001	dnaj homolog subfamily b member 9-like	C:cellular_component; F:misfolded protein binding; C:endoplasmic reticulum; P:ER-associated ubiquitin-dependent protein catabolic process	-23.01	884	876	-18.16	862	884	158	-23.01	849	883	0.998954
mir-29a	3'utr_chrUn_3'utr_955661355..955663143	GSONMT00059210001	suppressor of cytokine signaling 3	P:intracellular signal transduction; P:negative regulation of apoptotic process; P:JAK-STAT cascade; P:protein ubiquitination; P:retina morphogenesis in camera-type eye; P:regulation of growth; P:negative regulation of signal transduction	-19.85	1159	1151	-18.09	1137	1159	142	-19.85	1119	1158	0.998586
mir-29b-1	3'utr_chrUn_3'utr_586914461..586915291	GSONMT00042379001	f-box wd repeat-containing protein 7 isoform 4	C:SCF ubiquitin ligase complex; C:protein complex; C:nucleus; P:cellular response to UV; P:sister chromatid cohesion; P:lung development; P:regulation of transcription, DNA-templated; P:protein stabilization; P:protein ubiquitination; P:cellular response to DNA damage stimulus; C:perinuclear region of cytoplasm; P:positive regulation of ERK1 and ERK2 cascade; C:endoplasmic reticulum; P:vasculogen…	-18.3	506	499	-20.24	484	506	169	-18.3	483	505	0.991187
mir-29b-2	3'utr_chrUn_19_3'utr_complement(4368226..4369150)	GSONMT00068546001	e3 ubiquitin-protein ligase hectd1	F:metal ion binding; F:ligase activity; P:protein ubiquitination involved in ubiquitin-dependent protein catabolic process; C:cytoplasm; F:transferase activity; P:protein ubiquitination; F:ubiquitin-protein ligase activity; C:nucleus; P:cell adhesion; P:neural tube closure; F:protein binding	-20.2	179	171	-19.74	155	179	150	-20.2	154	178	0.991607
mir-29b-2	3'utr_chrUn_3'utr_complement(78977420..78978109)	GSONMT00022750001	e3 ubiquitin-protein ligase arih1	C:cytoplasm; F:ubiquitin protein ligase binding; F:zinc ion binding; P:protein ubiquitination; F:ubiquitin-protein ligase activity; F:metal ion binding; F:ligase activity; P:ubiquitin-dependent protein catabolic process; F:small conjugating protein ligase activity; F:protein binding; P:cytokine-mediated signaling pathway; C:cytosol; C:ubiquitin ligase complex	-19.93	345	337	-23.32	320	345	149	-20.63	298	345	0.995841
mir-29b-2	3'utr_chrUn_4_3'utr_complement(7787587..7787996)	GSONMT00075826001	ubiquitin carboxyl-terminal hydrolase isozyme l5	F:hydrolase activity; F:ubiquitin thiolesterase activity; F:omega peptidase activity; P:ubiquitin-dependent protein catabolic process; C:intracellular; P:protein deubiquitination; F:proteasome binding; P:midbrain development; C:nucleus; C:cytoplasm; C:Ino80 complex; P:negative regulation of endopeptidase activity; P:regulation of proteasomal protein catabolic process; F:ubiquitin-specific proteas…	-18.5	400	392	-21.55	375	400	140	-19.2	375	400	0.994145
mir-29b-2	3'utr_chrUn_21_3'utr_21422667..21424231	GSONMT00041430001	camp-dependent protein kinase type ii-beta regulatory subunit	P:regulation of protein phosphorylation; C:cAMP-dependent protein kinase complex; F:cAMP-dependent protein kinase regulator activity; P:phosphorylation; F:ubiquitin protein ligase binding; C:cytoplasm; C:centrosome; F:kinase activity; C:plasma membrane; P:learning; P:fatty acid metabolic process	-19.9	1307	1300	-22.85	1284	1307	146	-20.6	1285	1307	0.997347
mir-29b-2	3'utr_chrUn_3'utr_complement(868929676..868931277)	GSONMT00051405001	camp-dependent protein kinase type ii-beta regulatory subunit	P:regulation of protein phosphorylation; C:cAMP-dependent protein kinase complex; F:cAMP-dependent protein kinase regulator activity; F:kinase activity; P:phosphorylation; P:learning; C:cytoplasm; F:ubiquitin protein ligase binding; P:fatty acid metabolic process; C:plasma membrane; C:centrosome; P:fibroblast growth factor receptor signaling pathway; C:cytosol; P:mitotic cell cycle; C:perinuclear…	-20	1371	1364	-23.17	1348	1371	144	-20.7	1349	1371	0.992764
mir-29b-2	3'utr_chrUn_9_3'utr_complement(9399121..9400423)	GSONMT00067199001	e3 ubiquitin-protein ligase dtx4-like isoform x2	P:neurogenesis; P:glial cell differentiation; F:metal ion binding; F:zinc ion binding	-19.7	1056	1048	-21.19	1031	1056	140	-20.4	1025	1056	0.994943
mir-29c-3p	3'utr_chrUn_9_3'utr_3830597..3831768	GSONMT00079270001	e3 ubiquitin-protein ligase trim33	F:ligase activity; P:erythrocyte differentiation; P:embryonic hemopoiesis; P:regulation of transcription elongation from RNA polymerase II promoter; C:nucleus; F:DNA binding; F:zinc ion binding; P:protein ubiquitination; P:regulation of transcription, DNA-templated; C:intracellular; P:transcription, DNA-templated; F:metal ion binding; P:post-embryonic hemopoiesis; P:primitive hemopoiesis; P:fin d…	-18.2	1079	1072	-18.47	1058	1079	165	-18.2	1057	1078	0.996262
mir-457b	3'utr_chrUn_3'utr_complement(844897276..844898465)	GSONMT00014794001	ring finger protein 11	F:metal ion binding; F:zinc ion binding; P:protein ubiquitination involved in ubiquitin-dependent protein catabolic process; C:early endosome; F:DNA binding; C:nucleus; C:recycling endosome; P:ubiquitin-dependent protein catabolic process; F:protein binding; C:ubiquitin ligase complex; C:endosome; C:cytoplasm	-19.42	119	111	-19.11	98	119	146	-18.32	98	120	0.995058
mir-7551	3'utr_chr_8_3'utr_complement(1464972..1465877)	GSONMT00077858001	parafibromin	P:cell cycle; P:cell division; P:regulation of transcription elongation from RNA polymerase II promoter; P:erythrocyte differentiation; C:Cdc73/Paf1 complex; P:spinal cord oligodendrocyte cell differentiation; C:nucleus; P:heart development; P:negative regulation of G1/S transition of mitotic cell cycle; P:negative regulation of cell proliferation; P:stem cell maintenance; F:RNA polymerase II cor…	-23.31	125	118	-21.69	106	125	140	-23.31	81	124	0.995041
mir-7551	3'utr_chrUn_20_3'utr_complement(1962264..1963416)	GSONMT00022940001	proteasome activator complex subunit 4b-like isoform x2	C:spermatoproteasome complex; F:histone acetyl-lysine binding; C:nucleus; P:cellular response to DNA damage stimulus; C:cytoplasm; C:proteasome complex; P:DNA repair; P:positive regulation of peptidase activity; P:spermatogenesis, exchange of chromosomal proteins; P:proteasomal ubiquitin-independent protein catabolic process; F:peptidase activator activity; C:nuclear speck; C:cytosol; P:small mol…	-22.16	870	863	-20.76	852	870	142	-22.76	810	869	0.995838
mir-7551	3'utr_chrUn_3'utr_complement(545973990..545974414)	GSONMT00003628001	cullin-3 isoform 1	C:cullin-RING ubiquitin ligase complex; F:ubiquitin protein ligase binding; P:ubiquitin-dependent protein catabolic process; P:ER to Golgi vesicle-mediated transport; P:protein polyubiquitination; F:POZ domain binding; P:positive regulation of cell proliferation; P:protein monoubiquitination; P:cell migration; C:nucleus; P:mitotic anaphase; P:Wnt signaling pathway; P:intrinsic apoptotic signaling…	-19.04	199	191	-18.35	181	199	147	-19.04	177	198	0.999933
mir-7641	3'utr_chrUn_17_3'utr_20319495..20320505	GSONMT00070471001	e3 ubiquitin-protein ligase trim39-like	F:metal ion binding; F:zinc ion binding; C:intracellular	-18.1	242	235	-18.27	226	242	150	-18.1	227	241	0.997244
mir-7641-1	3'utr_chrUn_3'utr_complement(101797564..101798763)	GSONMT00059610001	frizzled- partial	P:forebrain neuron differentiation; P:axonogenesis; P:liver development; P:Wnt signaling pathway; P:spinal cord radial glial cell differentiation; C:integral component of membrane; P:G-protein coupled receptor signaling pathway; C:membrane; P:non-canonical Wnt signaling pathway; P:embryo development; P:gonad development; F:PDZ domain binding; F:signal transducer activity; P:vasculature developmen…	-18.5	43	36	-19.65	24	43	148	-18.5	27	42	0.996863

## Sheet: proteolytic target genes
DE microRNA	Target 3' UTR	Target DE gene ID	Target gene name	Target gene GO annotation	Target prediction by PITA			Target prediction by mirnada				Target prediction by Target Spy
					Energy	Target start	Target end	Energy	Target start	Target end	Score	Energy	Target start	Target end	Score
let-7	3'utr_chrUn_27_3'utr_complement(17293789..17295275)	GSONMT00023401001	a disintegrin and metalloproteinase with thrombospondin motifs 8	F:metalloendopeptidase activity; F:hydrolase activity; F:zinc ion binding; C:proteinaceous extracellular matrix; F:metallopeptidase activity; C:extracellular matrix; C:extracellular region; F:peptidase activity; P:proteolysis; F:metal ion binding	-20.85	207	200	-19.24	184	207	146	-21.55	162	207	0.998065
let-7	3'utr_chrUn_8_3'utr_complement(18013029..18013807)	GSONMT00074731001	b2 bradykinin receptor-like	C:integral component of membrane; C:membrane; P:response to stress; F:G-protein coupled receptor activity; P:smooth muscle contraction; P:signal transduction; F:signal transducer activity; F:bradykinin receptor activity; P:G-protein coupled receptor signaling pathway; P:vasoconstriction; P:negative regulation of apoptotic process; P:arachidonic acid secretion; C:endosome; F:protease binding; P:ne…	-19.3	289	282	-19.76	269	289	159	-19.3	266	288	0.998273
let-7d	3'utr_chrUn_27_3'utr_complement(17293789..17295275)	GSONMT00023401001	a disintegrin and metalloproteinase with thrombospondin motifs 8	F:metalloendopeptidase activity; F:hydrolase activity; F:zinc ion binding; C:proteinaceous extracellular matrix; F:metallopeptidase activity; C:extracellular matrix; C:extracellular region; F:peptidase activity; P:proteolysis; F:metal ion binding	-20.31	327	321	-19.24	179	207	144	-20.45	162	207	0.999076
let-7d	3'utr_chrUn_3'utr_901196040..901196867	GSONMT00050389001	nardilysin isoform x1	F:metal ion binding; P:proteolysis; F:catalytic activity; F:metalloendopeptidase activity; P:metabolic process	-18.5	726	719	-19.68	707	726	160	-18.5	708	725	0.992277
let-7d	3'utr_chrUn_8_3'utr_complement(18013029..18013807)	GSONMT00074731001	b2 bradykinin receptor-like	C:integral component of membrane; C:membrane; P:response to stress; F:G-protein coupled receptor activity; P:smooth muscle contraction; P:signal transduction; F:signal transducer activity; F:bradykinin receptor activity; P:G-protein coupled receptor signaling pathway; P:vasoconstriction; P:negative regulation of apoptotic process; P:arachidonic acid secretion; C:endosome; F:protease binding; P:ne…	-18.4	289	282	-19.5	268	289	167	-18.4	272	288	0.999148
let-7j	3'utr_chrUn_3'utr_901196040..901196867	GSONMT00050389001	nardilysin isoform x1	F:metal ion binding; P:proteolysis; F:catalytic activity; F:metalloendopeptidase activity; P:metabolic process	-19.5	726	719	-19.34	707	726	156	-19.5	705	725	0.992277
let-7j	3'utr_chrUn_8_3'utr_complement(18013029..18013807)	GSONMT00074731001	b2 bradykinin receptor-like	C:integral component of membrane; C:membrane; P:response to stress; F:G-protein coupled receptor activity; P:smooth muscle contraction; P:signal transduction; F:signal transducer activity; F:bradykinin receptor activity; P:G-protein coupled receptor signaling pathway; P:vasoconstriction; P:negative regulation of apoptotic process; P:arachidonic acid secretion; C:endosome; F:protease binding; P:ne…	-19.3	289	282	-22.2	266	289	163	-19.3	267	288	0.998273
mir-125b-1	3'utr_chrUn_27_3'utr_complement(17293789..17295275)	GSONMT00023401001	a disintegrin and metalloproteinase with thrombospondin motifs 8	F:metalloendopeptidase activity; F:hydrolase activity; F:zinc ion binding; C:proteinaceous extracellular matrix; F:metallopeptidase activity; C:extracellular matrix; C:extracellular region; F:peptidase activity; P:proteolysis; F:metal ion binding	-20.62	132	124	-18.57	111	132	145	-20.62	94	131	0.999833
mir-132-1	3'utr_chrUn_15_3'utr_complement(13867977..13869022)	GSONMT00035205001	protein kinase c theta type-like isoform x1	F:transferase activity; P:intracellular signal transduction; F:protein serine/threonine kinase activity; P:phosphorylation; F:protein kinase activity; F:protein kinase C activity; P:protein phosphorylation; F:nucleotide binding; F:ATP binding; F:kinase activity; F:metal ion binding; F:transferase activity, transferring phosphorus-containing groups; P:positive regulation of T cell activation; P:re…	-21.82	772	764	-21.6	752	772	162	-22.52	740	772	0.992013
mir-132b	3'utr_chrUn_27_3'utr_10825776..10826185	GSONMT00045659001	serine protease -like	P:proteolysis; F:serine-type peptidase activity; C:cellular_component; F:peptidase activity	-21.1	54	46	-23.76	36	54	152	-21.8	36	54	0.993362
mir-132b	3'utr_chrUn_16_3'utr_36518719..36519430	GSONMT00061350001	matrix metalloproteinase-23-like	F:metal ion binding; P:proteolysis; F:metallopeptidase activity; F:hydrolase activity; C:extracellular matrix; F:zinc ion binding; F:peptidase activity; F:metalloendopeptidase activity; P:reproduction	-18.7	546	539	-19.38	526	546	151	-18.7	516	545	0.998726
mir-132b	3'utr_chrUn_17_3'utr_22730102..22731086	GSONMT00058875001	protein ddi1 homolog 2-like isoform x2	P:proteolysis; F:aspartic-type endopeptidase activity; C:cellular_component	-18.28	346	339	-18.69	324	346	150	-19.58	298	346	0.998731
mir-1386	3'utr_chrUn_27_3'utr_complement(11604128..11604890)	GSONMT00020438001	serpin h1-like isoform x1	P:response to stress; C:extracellular space; C:cytoplasm; P:negative regulation of endopeptidase activity; P:regulation of proteolysis; F:serine-type endopeptidase inhibitor activity	-19.1	52	45	-18.56	34	52	150	-19.1	26	51	0.999368
mir-1386	3'utr_chrUn_3'utr_695457636..695458373	GSONMT00054212001	serpin h1-like isoform x1	P:response to stress; C:extracellular space; C:cytoplasm; P:negative regulation of endopeptidase activity; P:regulation of proteolysis; F:serine-type endopeptidase inhibitor activity; F:unfolded protein binding; P:protein maturation; P:collagen fibril organization; C:endoplasmic reticulum; C:endoplasmic reticulum-Golgi intermediate compartment; P:collagen biosynthetic process	-19.95	48	41	-18.56	30	48	150	-19.95	12	47	0.999833
mir-1386	3'utr_chrUn_3'utr_complement(755885262..755886160)	GSONMT00009411001	dipeptidyl peptidase 9-like	P:proteolysis; F:serine-type peptidase activity; C:membrane	-22.91	385	377	-19.95	368	385	149	-22.91	350	384	0.997051
mir-146a	3'utr_chrUn_3'utr_complement(335011664..335012921)	GSONMT00019365001	low quality protein: reelin-like	F:protein serine/threonine/tyrosine kinase activity; P:positive regulation of excitatory postsynaptic membrane potential; P:neuron migration; P:receptor localization to synapse; P:regulation of synaptic transmission; P:positive regulation of synapse maturation; P:glial cell differentiation; P:positive regulation of dendritic spine morphogenesis; P:positive regulation of protein tyrosine kinase ac…	-19.5	648	642	-20.64	620	648	140	-20.2	621	648	0.99521
mir-15b	3'utr_chrUn_1_3'utr_complement(32140846..32141259)	GSONMT00025079001	peroxisomal leader peptide-processing protease	P:proteolysis; F:serine-type endopeptidase activity; F:serine-type peptidase activity; F:catalytic activity; F:peptidase activity; C:peroxisome; P:protein homooligomerization; F:identical protein binding; F:protease binding; P:regulation of fatty acid beta-oxidation; P:protein processing; P:metabolic process; F:hydrolase activity	-21.7	336	328	-19.99	314	336	168	-21.7	309	335	0.996845
mir-203b	3'utr_chrUn_23_3'utr_complement(771078..771960)	GSONMT00064465001	pol polyprotein	F:structural constituent of ribosome; F:nucleic acid binding; P:translation; P:DNA integration; C:ribosome; F:RNA binding; P:proteolysis; P:RNA-dependent DNA replication; F:aspartic-type endopeptidase activity; C:nucleus; F:RNA-directed DNA polymerase activity; F:metal ion binding; F:zinc ion binding; C:synaptic vesicle; C:membrane; P:transport; F:transporter activity	-20	844	837	-18.28	825	844	154	-20	824	843	0.997616
mir-29a	3'utr_chrUn_10_3'utr_23501010..23501840	GSONMT00036269001	a disintegrin and metalloproteinase with thrombospondin motifs 2	F:metalloendopeptidase activity; F:hydrolase activity; F:zinc ion binding; C:proteinaceous extracellular matrix; F:metallopeptidase activity; C:extracellular matrix; C:extracellular region; F:peptidase activity; P:proteolysis; F:metal ion binding; P:lung development; P:spermatogenesis; P:skin development; P:protein processing; P:collagen fibril organization; P:integrin-mediated signaling pathway	-19.35	102	94	-23.53	82	102	165	-21.95	52	102	0.999076
mir-29a	3'utr_chrUn_17_3'utr_complement(4547272..4548095)	GSONMT00012317001	matrix metalloproteinase-19-like	F:metalloendopeptidase activity; F:hydrolase activity; F:zinc ion binding; F:metallopeptidase activity; C:extracellular matrix; F:peptidase activity; P:proteolysis; F:metal ion binding; F:calcium ion binding; P:oxidation-reduction process; F:peroxidase activity	-19.35	145	137	-20.87	123	145	165	-19.35	104	144	0.998586
mir-29a	3'utr_chrUn_8_3'utr_complement(18013029..18013807)	GSONMT00074731001	b2 bradykinin receptor-like	C:integral component of membrane; C:membrane; P:response to stress; F:G-protein coupled receptor activity; P:smooth muscle contraction; P:signal transduction; F:signal transducer activity; F:bradykinin receptor activity; P:G-protein coupled receptor signaling pathway; P:vasoconstriction; P:negative regulation of apoptotic process; P:arachidonic acid secretion; C:endosome; F:protease binding; P:ne…	-18.02	147	139	-18.31	124	147	148	-18.02	105	146	0.996625
mir-29b	3'utr_chr_1_3'utr_10033461..10034804	GSONMT00082516001	disintegrin and metalloproteinase domain-containing protein 12-like	P:proteolysis; F:metallopeptidase activity; F:zinc ion binding; F:metalloendopeptidase activity	-21.5	146	139	-23.25	124	146	165	-22.2	123	146	0.994117
mir-29b-1	3'utr_chrUn_3'utr_complement(813320754..813321775)	GSONMT00049690001	PREDICTED: uncharacterized protein K02A2.6-like	F:nucleic acid binding; P:DNA integration; F:RNA binding; P:RNA-dependent DNA replication; F:zinc ion binding; F:RNA-directed DNA polymerase activity; P:proteolysis; F:aspartic-type endopeptidase activity	-20.8	1020	1013	-23.29	998	1020	172	-21.5	999	1020	0.991986
mir-29b-2	3'utr_chrUn_12_3'utr_2798241..2799830	GSONMT00064854001	disintegrin and metalloproteinase domain-containing protein 28-like	P:proteolysis; F:metallopeptidase activity; F:zinc ion binding; F:metalloendopeptidase activity; C:extracellular region; F:metal ion binding; F:hydrolase activity; F:peptidase activity	-22.6	103	95	-23.6	78	103	144	-18.59	981	1014	0.999689
mir-29b-2	3'utr_chrUn_28_3'utr_4935994..4938300	GSONMT00079602001	metalloproteinase inhibitor 3	F:metalloendopeptidase inhibitor activity; C:extracellular region; F:metal ion binding; F:peptidase inhibitor activity; F:enzyme inhibitor activity; C:proteinaceous extracellular matrix; P:negative regulation of peptidase activity; P:negative regulation of membrane protein ectodomain proteolysis; C:basement membrane; C:extracellular matrix; P:cellular response to organic substance	-19.3	1994	1988	-19.84	1832	1857	161	-19.3	1967	1993	0.997703
mir-29b-2	3'utr_chrUn_3'utr_1063398260..1063399034	GSONMT00047926001	paraplegin	P:proteolysis; F:ATP binding; C:integral component of membrane; F:nucleotide binding; C:membrane; F:nucleoside-triphosphatase activity; F:zinc ion binding; F:metalloendopeptidase activity; P:mitochondrion organization; F:hydrolase activity; P:regulation of cell adhesion; F:metal ion binding; F:metallopeptidase activity; P:cell adhesion; F:peptidase activity; C:mitochondrion; C:cell; C:intracellul…	-18.16	172	165	-19.21	148	172	145	-18.06	130	173	0.990976
mir-29c	3'utr_chrUn_3'utr_complement(567609602..567610398)	GSONMT00029656001	matrix metalloproteinase 9	F:metal ion binding; P:positive regulation of granuloma formation; F:metalloendopeptidase activity; F:hydrolase activity; F:zinc ion binding; F:metallopeptidase activity; C:extracellular matrix; F:peptidase activity; P:proteolysis; P:response to bacterium	-18.19	539	532	-21.01	513	539	150	-18.19	495	538	0.997823
mir-29c	3'utr_chrUn_3'utr_complement(813320754..813321775)	GSONMT00049690001	PREDICTED: uncharacterized protein K02A2.6-like	F:nucleic acid binding; P:DNA integration; F:RNA binding; P:RNA-dependent DNA replication; F:zinc ion binding; F:RNA-directed DNA polymerase activity; P:proteolysis; F:aspartic-type endopeptidase activity	-20.1	1020	1013	-23.27	999	1020	172	-20.8	999	1020	0.991986
mir-457b	3'utr_chrUn_6_3'utr_3108957..3110203	GSONMT00071698001	mitochondrial-processing peptidase subunit alpha	F:metal ion binding; P:proteolysis; F:catalytic activity; F:metalloendopeptidase activity; C:mitochondrion	-18.12	320	313	-19.4	844	866	140	-18.12	272	319	0.999642
mir-457b	3'utr_chrUn_8_3'utr_complement(1242814..1243156)	GSONMT00072815001	androglobin-like isoform x5	P:proteolysis; F:heme binding; F:oxygen binding; P:oxygen transport; F:iron ion binding; F:calcium-dependent cysteine-type endopeptidase activity; C:intracellular	-19.9	219	212	-19.73	193	219	151	-19.9	193	218	0.991187
mir-7551	3'utr_chrUn_3'utr_310350165..310351739	GSONMT00055533001	matrix metalloproteinase-14	P:convergent extension involved in gastrulation; P:cell migration involved in gastrulation; P:convergent extension; F:metalloendopeptidase activity; F:hydrolase activity; P:anterior/posterior axis specification; F:zinc ion binding; F:metallopeptidase activity; C:extracellular matrix; P:cartilage development; F:peptidase activity; P:proteolysis; F:metal ion binding; P:establishment of cell polarit…	-19.41	342	335	-24.73	325	342	148	-18.51	905	941	0.999744

## Sheet: extracellular matrix target gen
DE microRNA	Target 3' UTR	Target DE gene ID	Target gene name	Target gene GO annotation	Target prediction by PITA			Target prediction by mirnada				Target prediction by Target Spy
					Energy	Target start	Target end	Energy	Target start	Target end	Score	Energy	Target start	Target end	Score
let-7	3'utr_chrUn_27_3'utr_complement(17293789..17295275)	GSONMT00023401001	a disintegrin and metalloproteinase with thrombospondin motifs 8	F:metalloendopeptidase activity; F:hydrolase activity; F:zinc ion binding; C:proteinaceous extracellular matrix; F:metallopeptidase activity; C:extracellular matrix; C:extracellular region; F:peptidase activity; P:proteolysis; F:metal ion binding	-20.85	207	200	-19.24	184	207	146	-21.55	162	207	0.998065
let-7	3'utr_chrUn_3'utr_364263046..364264073	GSONMT00008347001	extracellular matrix protein fras1	P:fin morphogenesis; P:fin development; P:basement membrane organization; P:endoderm development; P:embryonic viscerocranium morphogenesis; C:integral component of membrane; P:cell communication; F:calcium ion binding; P:homophilic cell adhesion; C:membrane; C:basement membrane; P:skin development; P:protein transport; P:morphogenesis of an epithelium	-18.87	309	302	-21.81	288	309	162	-19.57	265	309	0.99837
let-7d	3'utr_chrUn_27_3'utr_complement(17293789..17295275)	GSONMT00023401001	a disintegrin and metalloproteinase with thrombospondin motifs 8	F:metalloendopeptidase activity; F:hydrolase activity; F:zinc ion binding; C:proteinaceous extracellular matrix; F:metallopeptidase activity; C:extracellular matrix; C:extracellular region; F:peptidase activity; P:proteolysis; F:metal ion binding	-20.31	327	321	-19.24	179	207	144	-20.45	162	207	0.999076
let-7d	3'utr_chrUn_3'utr_566019069..566020428	GSONMT00072350001	nidogen 2 precursor	P:cell-matrix adhesion; F:calcium ion binding; C:cell surface; C:integral component of membrane; C:basement membrane; C:extracellular matrix; F:collagen binding; F:protein binding; P:cell adhesion	-18.85	64	57	-19.53	43	64	148	-19.35	15	64	0.998369
let-7j	3'utr_chrUn_13_3'utr_13597917..13599206	GSONMT00040586001	collagen type i alpha 1	F:extracellular matrix structural constituent; C:collagen; P:fin morphogenesis; P:fin regeneration; C:cytoplasm; P:fin development; P:pectoral fin development; P:regulation of ossification	-19.79	531	524	-18.96	505	531	149	-20.49	497	531	0.995956
let-7j	3'utr_chrUn_3'utr_364263046..364264073	GSONMT00008347001	extracellular matrix protein fras1	P:fin morphogenesis; P:fin development; P:basement membrane organization; P:endoderm development; P:embryonic viscerocranium morphogenesis; C:integral component of membrane; P:cell communication; F:calcium ion binding; P:homophilic cell adhesion; C:membrane; C:basement membrane; P:skin development; P:protein transport; P:morphogenesis of an epithelium	-21.25	309	302	-18.17	286	309	150	-21.95	263	309	0.995263
mir-125b-1	3'utr_chrUn_27_3'utr_complement(17293789..17295275)	GSONMT00023401001	a disintegrin and metalloproteinase with thrombospondin motifs 8	F:metalloendopeptidase activity; F:hydrolase activity; F:zinc ion binding; C:proteinaceous extracellular matrix; F:metallopeptidase activity; C:extracellular matrix; C:extracellular region; F:peptidase activity; P:proteolysis; F:metal ion binding	-20.62	132	124	-18.57	111	132	145	-20.62	94	131	0.999833
mir-132b	3'utr_chrUn_16_3'utr_36518719..36519430	GSONMT00061350001	matrix metalloproteinase-23-like	F:metal ion binding; P:proteolysis; F:metallopeptidase activity; F:hydrolase activity; C:extracellular matrix; F:zinc ion binding; F:peptidase activity; F:metalloendopeptidase activity; P:reproduction	-18.7	546	539	-19.38	526	546	151	-18.7	516	545	0.998726
mir-132b	3'utr_chrUn_2_3'utr_44371741..44372446	GSONMT00038288001	fibulin-1-like isoform x1	F:calcium ion binding; C:extracellular region; P:extracellular matrix organization; P:mesenchymal cell migration; P:skin morphogenesis; P:embryonic medial fin morphogenesis; P:heart development; P:multicellular organismal development; C:proteinaceous extracellular matrix; F:peptidase activator activity; P:positive regulation of peptidase activity; C:basement membrane; C:extracellular space; C:ext…	-18.4	436	428	-19.25	416	436	142	-18.9	416	437	0.991313
mir-1386	3'utr_chrUn_3'utr_695457636..695458373	GSONMT00054212001	serpin h1-like isoform x1	P:response to stress; C:extracellular space; C:cytoplasm; P:negative regulation of endopeptidase activity; P:regulation of proteolysis; F:serine-type endopeptidase inhibitor activity; F:unfolded protein binding; P:protein maturation; P:collagen fibril organization; C:endoplasmic reticulum; C:endoplasmic reticulum-Golgi intermediate compartment; P:collagen biosynthetic process	-19.95	48	41	-18.56	30	48	150	-19.95	12	47	0.999833
mir-1386	3'utr_chrUn_3'utr_complement(372175611..372176209)	GSONMT00063325001	neuron navigator 2-like isoform x2	F:nucleotide binding; F:nucleoside-triphosphatase activity; C:interstitial matrix; P:locomotory behavior; P:optic nerve development; F:ATP binding; C:extracellular matrix; P:sensory perception of smell; P:sensory perception of sound; P:regulation of systemic arterial blood pressure by baroreceptor feedback; F:heparin binding; P:vagus nerve development; P:glossopharyngeal nerve development	-18.91	515	507	-19.31	498	515	145	-21.21	468	515	0.999475
mir-146a	3'utr_chrUn_3'utr_complement(335011664..335012921)	GSONMT00019365001	low quality protein: reelin-like	F:protein serine/threonine/tyrosine kinase activity; P:positive regulation of excitatory postsynaptic membrane potential; P:neuron migration; P:receptor localization to synapse; P:regulation of synaptic transmission; P:positive regulation of synapse maturation; P:glial cell differentiation; P:positive regulation of dendritic spine morphogenesis; P:positive regulation of protein tyrosine kinase ac…	-19.5	648	642	-20.64	620	648	140	-20.2	621	648	0.99521
mir-15b	3'utr_chr_10_3'utr_complement(3007859..3008035)	GSONMT00069535001	peroxiredoxin- mitochondrial-like	P:oxidation-reduction process; F:oxidoreductase activity; P:fin regeneration; C:peroxisome; F:peroxiredoxin activity; F:peroxidase activity; P:hydrogen peroxide catabolic process; F:protein dimerization activity; C:nucleus; C:intracellular membrane-bounded organelle; P:positive regulation of collagen biosynthetic process; P:cellular response to reactive oxygen species; P:reactive nitrogen species…	-19.4	141	134	-19.63	119	141	148	-19.4	121	140	0.991695
mir-15b	3'utr_chrUn_3'utr_162762025..162763241	GSONMT00010560001	cysteine-rich protein 2	F:metal ion binding; F:zinc ion binding; P:positive regulation of cell proliferation; C:cell cortex; P:hemopoiesis; C:extracellular matrix	-19.2	806	798	-19.67	878	901	143	-19.2	787	805	0.995434
mir-181a-2	3'utr_chrUn_19_3'utr_complement(1162982..1164282)	GSONMT00075527001	gremlin-1 isoform x1	P:negative regulation of osteoclast proliferation; F:vascular endothelial growth factor receptor 2 binding; P:positive regulation of cell proliferation; P:positive regulation of cardiac muscle cell differentiation; P:negative regulation of branching involved in ureteric bud morphogenesis; P:positive regulation of branching involved in ureteric bud morphogenesis; P:cell migration involved in sprou…	-18.56	736	728	-18.5	716	736	156	-18.56	700	735	0.997931
mir-29a	3'utr_chrUn_8_3'utr_2223235..2224160	GSONMT00019834001	collagen alpha-2 chain-like	C:collagen; C:sarcolemma; C:protein complex; C:extracellular space; P:protein heterotrimerization; C:extracellular matrix; C:extracellular region	-20.87	924	916	-23.92	900	924	166	-23.67	885	924	0.991557
mir-29a	3'utr_chrUn_10_3'utr_23501010..23501840	GSONMT00036269001	a disintegrin and metalloproteinase with thrombospondin motifs 2	F:metalloendopeptidase activity; F:hydrolase activity; F:zinc ion binding; C:proteinaceous extracellular matrix; F:metallopeptidase activity; C:extracellular matrix; C:extracellular region; F:peptidase activity; P:proteolysis; F:metal ion binding; P:lung development; P:spermatogenesis; P:skin development; P:protein processing; P:collagen fibril organization; P:integrin-mediated signaling pathway	-19.35	102	94	-23.53	82	102	165	-21.95	52	102	0.999076
mir-29a	3'utr_chrUn_12_3'utr_complement(32757964..32759115)	GSONMT00068396001	anthrax toxin receptor 1	F:receptor activity; C:integral component of membrane; C:filopodium membrane; F:transmembrane signaling receptor activity; P:reproductive process; F:actin filament binding; C:lamellipodium membrane; P:substrate adhesion-dependent cell spreading; F:collagen binding; F:protein binding; F:metal ion binding; P:actin cytoskeleton reorganization	-20.3	229	222	-20.95	207	229	161	-20.3	207	228	0.996424
mir-29a	3'utr_chrUn_17_3'utr_complement(4547272..4548095)	GSONMT00012317001	matrix metalloproteinase-19-like	F:metalloendopeptidase activity; F:hydrolase activity; F:zinc ion binding; F:metallopeptidase activity; C:extracellular matrix; F:peptidase activity; P:proteolysis; F:metal ion binding; F:calcium ion binding; P:oxidation-reduction process; F:peroxidase activity	-19.35	145	137	-20.87	123	145	165	-19.35	104	144	0.998586
mir-29a	3'utr_chrUn_2_3'utr_complement(22507852..22509083)	GSONMT00059230001	laminin subunit beta-1	P:detection of light stimulus involved in visual perception; P:muscle organ development; P:optokinetic behavior; P:retinal ganglion cell axon guidance; P:determination of left/right asymmetry in lateral mesoderm; P:regulation of cilium assembly; C:basement membrane; P:neuronal-glial interaction involved in cerebral cortex radial glia guided migration; P:substrate adhesion-dependent cell spreading…	-19.5	180	172	-21.97	64	85	167	-21.1	55	85	0.99176
mir-29b	3'utr_chrUn_3'utr_complement(216712702..216714230)	GSONMT00001040001	collagen alpha-1 chain-like	F:extracellular matrix structural constituent; C:collagen; P:cartilage condensation; C:basement membrane; P:cartilage development involved in endochondral bone morphogenesis; P:otic vesicle development; F:metal ion binding; C:collagen type II; P:embryonic skeletal joint morphogenesis; F:identical protein binding; P:sensory perception of sound; P:collagen fibril organization; C:extracellular space…	-19.97	661	653	-20.94	642	661	165	-20.97	629	661	0.995494
mir-29b	3'utr_chrUn_3_3'utr_complement(13325991..13326680)	GSONMT00071947001	ets variant gene 2	P:embryonic hemopoiesis; F:sequence-specific DNA binding; F:sequence-specific DNA binding transcription factor activity; F:DNA binding; C:nucleus; P:heart morphogenesis; P:angiogenesis; P:heart development; P:vasculature development; P:blood vessel morphogenesis; P:angioblast cell differentiation; P:regulation of transcription, DNA-templated; P:myeloid cell differentiation; P:hemangioblast cell d…	-20.4	38	31	-22.99	19	38	158	-21.4	18	38	0.994117
mir-29b-1	3'utr_chrUn_3'utr_complement(216712702..216714230)	GSONMT00001040001	collagen alpha-1 chain-like	F:extracellular matrix structural constituent; C:collagen; P:cartilage condensation; C:basement membrane; P:cartilage development involved in endochondral bone morphogenesis; P:otic vesicle development; F:metal ion binding; C:collagen type II; P:embryonic skeletal joint morphogenesis; F:identical protein binding; P:sensory perception of sound; P:collagen fibril organization; C:extracellular space…	-21.57	661	653	-21.71	639	661	165	-22.57	628	661	0.995494
mir-29b-2	3'utr_chrUn_3_3'utr_complement(7608870..7609228)	GSONMT00070226001	collagen alpha-1 chain-like	C:collagen; F:structural molecule activity; P:cell adhesion; C:extracellular matrix	-24.92	289	281	-27.37	265	289	175	-25.62	247	289	0.994101
mir-29b-2	3'utr_chrUn_28_3'utr_4935994..4938300	GSONMT00079602001	metalloproteinase inhibitor 3	F:metalloendopeptidase inhibitor activity; C:extracellular region; F:metal ion binding; F:peptidase inhibitor activity; F:enzyme inhibitor activity; C:proteinaceous extracellular matrix; P:negative regulation of peptidase activity; P:negative regulation of membrane protein ectodomain proteolysis; C:basement membrane; C:extracellular matrix; P:cellular response to organic substance	-19.3	1994	1988	-19.84	1832	1857	161	-19.3	1967	1993	0.997703
mir-29c	3'utr_chrUn_3'utr_complement(567609602..567610398)	GSONMT00029656001	matrix metalloproteinase 9	F:metal ion binding; P:positive regulation of granuloma formation; F:metalloendopeptidase activity; F:hydrolase activity; F:zinc ion binding; F:metallopeptidase activity; C:extracellular matrix; F:peptidase activity; P:proteolysis; P:response to bacterium	-18.19	539	532	-21.01	513	539	150	-18.19	495	538	0.997823
mir-7551	3'utr_chrUn_3'utr_310350165..310351739	GSONMT00055533001	matrix metalloproteinase-14	P:convergent extension involved in gastrulation; P:cell migration involved in gastrulation; P:convergent extension; F:metalloendopeptidase activity; F:hydrolase activity; P:anterior/posterior axis specification; F:zinc ion binding; F:metallopeptidase activity; C:extracellular matrix; P:cartilage development; F:peptidase activity; P:proteolysis; F:metal ion binding; P:establishment of cell polarit…	-19.41	342	335	-24.73	325	342	148	-18.51	905	941	0.999744
mir-7551	3'utr_chrUn_3'utr_complement(59751531..59752620)	GSONMT00037850001	norrin-like isoform x1	C:extracellular space; P:Wnt signaling pathway; C:extracellular region; F:growth factor activity; F:cytokine activity; C:cell surface; P:cell proliferation; P:vacuole organization; P:cell-cell signaling; P:canonical Wnt signaling pathway; F:transporter activity; P:maltose transport; F:frizzled binding; F:protein homodimerization activity; P:sensory perception of sound; P:positive regulation of se…	-18.7	683	675	-18.58	146	162	142	-19.23	119	162	0.999833

## Sheet: sarcomere, muscle dev target
DE microRNA	Target 3' UTR	Target DE gene ID	Target gene name	Target gene GO annotation	Target prediction by PITA			Target prediction by mirnada				Target prediction by Target Spy
					Energy	Target start	Target end	Energy	Target start	Target end	Score	Energy	Target start	Target end	Score
let-7	3'utr_chrUn_4_3'utr_complement(30297847..30298528)	GSONMT00072218001	laminin subunit alpha-2-like	P:muscle organ development; P:muscle attachment; C:laminin-1 complex; F:receptor binding; C:basement membrane; P:regulation of embryonic development; P:regulation of cell adhesion; P:skeletal muscle organ development; P:regulation of cell migration; P:cell adhesion	-18.3	509	502	-19.8	487	509	141	-19	492	509	0.991397
let-7	3'utr_chrUn_8_3'utr_complement(18013029..18013807)	GSONMT00074731001	b2 bradykinin receptor-like	C:integral component of membrane; C:membrane; P:response to stress; F:G-protein coupled receptor activity; P:smooth muscle contraction; P:signal transduction; F:signal transducer activity; F:bradykinin receptor activity; P:G-protein coupled receptor signaling pathway; P:vasoconstriction; P:negative regulation of apoptotic process; P:arachidonic acid secretion; C:endosome; F:protease binding; P:ne…	-19.3	289	282	-19.76	269	289	159	-19.3	266	288	0.998273
let-7	3'utr_chrUn_20_3'utr_6366365..6367547	GSONMT00063085001	vezatin isoform x1	P:cell-cell adhesion; F:myosin binding; P:chordate embryonic development; C:plasma membrane; C:nucleus; C:stereocilia ankle link complex	-19.5	674	667	-20.68	653	674	142	-19.5	653	673	0.994185
let-7	3'utr_chrUn_20_3'utr_15044141..15044840	GSONMT00044007001	myosin regulatory light chain skeletal muscle isoform-like	F:calcium ion binding; C:cellular_component	-18.8	28	21	-18.24	7	28	146	-18.8	6	27	0.99524
let-7d	3'utr_chrUn_8_3'utr_complement(18013029..18013807)	GSONMT00074731001	b2 bradykinin receptor-like	C:integral component of membrane; C:membrane; P:response to stress; F:G-protein coupled receptor activity; P:smooth muscle contraction; P:signal transduction; F:signal transducer activity; F:bradykinin receptor activity; P:G-protein coupled receptor signaling pathway; P:vasoconstriction; P:negative regulation of apoptotic process; P:arachidonic acid secretion; C:endosome; F:protease binding; P:ne…	-18.4	289	282	-19.5	268	289	167	-18.4	272	288	0.999148
let-7d	3'utr_chrUn_20_3'utr_6366365..6367547	GSONMT00063085001	vezatin isoform x1	P:cell-cell adhesion; F:myosin binding; P:chordate embryonic development; C:plasma membrane; C:nucleus; C:stereocilia ankle link complex	-19.31	1093	1085	-18.85	537	558	140	-19.81	1048	1093	0.997833
let-7d	3'utr_chrUn_20_3'utr_15044141..15044840	GSONMT00044007001	myosin regulatory light chain skeletal muscle isoform-like	F:calcium ion binding; C:cellular_component	-19.4	28	21	-20.12	6	28	147	-19.4	5	27	0.99524
let-7j	3'utr_chrUn_3'utr_complement(18948714..18949544)	GSONMT00046896001	heavy polypeptide non- isoform cra_a	C:myosin complex; F:motor activity; P:cell proliferation; C:neuronal cell body; P:substrate-dependent cell migration, cell extension; C:lamellipodium; C:plasma membrane; F:microfilament motor activity; P:cerebellar Purkinje cell layer development; F:ADP binding; P:in utero embryonic development; P:neuron migration; P:cardiac myofibril assembly; F:actin filament binding; C:spindle; C:midbody; C:my…	-20.85	769	761	-18.14	748	769	140	-20.85	731	768	0.998055
let-7j	3'utr_chrUn_8_3'utr_complement(18013029..18013807)	GSONMT00074731001	b2 bradykinin receptor-like	C:integral component of membrane; C:membrane; P:response to stress; F:G-protein coupled receptor activity; P:smooth muscle contraction; P:signal transduction; F:signal transducer activity; F:bradykinin receptor activity; P:G-protein coupled receptor signaling pathway; P:vasoconstriction; P:negative regulation of apoptotic process; P:arachidonic acid secretion; C:endosome; F:protease binding; P:ne…	-19.3	289	282	-22.2	266	289	163	-19.3	267	288	0.998273
let-7j	3'utr_chrUn_10_3'utr_26470320..26471439	GSONMT00004059001	transposase	F:transposase activity; C:integral component of membrane; P:transposition, DNA-mediated; C:membrane; F:DNA binding; F:G-protein coupled receptor activity; P:DNA integration; P:signal transduction; F:signal transducer activity; P:G-protein coupled receptor signaling pathway; C:plasma membrane; F:ATP binding; C:myosin complex; F:motor activity	-20.7	913	906	-22.6	888	913	155	-20.7	889	912	0.993489
let-7j	3'utr_chrUn_21_3'utr_complement(12756558..12757752)	GSONMT00070268001	acetylcholinesterase precursor	P:neuron development; F:hydrolase activity; F:cholinesterase activity; C:endoplasmic reticulum lumen; C:membrane; P:neurotransmitter catabolic process; P:choline metabolic process; C:synapse; C:extracellular space; P:neuromuscular junction development; P:acetylcholine catabolic process; P:response to amphetamine; P:regulation of synapse structure and activity; C:cell junction; F:acetylcholinester…	-20.29	742	735	-19.38	718	742	141	-20.99	700	742	0.995263
let-7j	3'utr_chrUn_20_3'utr_15044141..15044840	GSONMT00044007001	myosin regulatory light chain skeletal muscle isoform-like	F:calcium ion binding; C:cellular_component	-19.7	28	21	-20.18	6	28	143	-19.7	5	27	0.99524
mir-1-3	3'utr_chrUn_16_3'utr_35701769..35702665	GSONMT00008846001	forkhead box p3	P:regulation of transcription, DNA-templated; F:sequence-specific DNA binding; F:sequence-specific DNA binding transcription factor activity; F:DNA binding; P:positive regulation of mesenchymal cell proliferation; P:skeletal muscle tissue development; F:protein heterodimerization activity; F:nucleic acid binding; P:lung development; F:metal ion binding; F:protein homodimerization activity; P:patt…	-19.1	257	249	-19.07	236	257	153	-19.1	216	256	0.996625
mir-132b	3'utr_chr_5_3'utr_complement(2080777..2081352)	GSONMT00072547001	unconventional myosin-ixb	P:intracellular signal transduction; F:nucleotide binding; F:ATP binding; C:myosin complex; P:signal transduction; F:motor activity; C:intracellular; P:positive regulation of GTPase activity; F:metal ion binding; F:GTPase activator activity	-20.81	126	118	-19.37	104	126	152	-19	405	445	0.999889
mir-132b	3'utr_chrUn_3'utr_311149176..311150708	GSONMT00049726001	schwannomin-interacting protein 1-like	C:integral component of membrane; F:G-protein coupled receptor activity; F:signal transducer activity; P:signal transduction; P:G-protein coupled receptor signaling pathway; P:smooth muscle tissue development; P:kidney development; P:palate development; P:skeletal system morphogenesis; P:nitrogen compound metabolic process; P:luteinization; P:post-embryonic development; P:estrogen metabolic proce…	-20.5	46	39	-21.18	24	46	155	-19.2	408	427	0.991313
mir-132b	3'utr_chrUn_5_3'utr_complement(24970277..24971233)	GSONMT00010107001	skeletal receptor tyrosine protein kinase-like	F:transferase activity; C:integral component of membrane; P:phosphorylation; C:membrane; P:peptidyl-tyrosine phosphorylation; F:protein kinase activity; P:protein phosphorylation; F:nucleotide binding; F:ATP binding; F:kinase activity; F:protein tyrosine kinase activity; F:transferase activity, transferring phosphorus-containing groups; F:identical protein binding; P:synaptic growth at neuromuscu…	-19.8	627	619	-19.2	607	627	146	-19.8	595	626	0.995434
mir-132b	3'utr_chrUn_3'utr_654180792..654181161	GSONMT00041894001	transposase	F:transposase activity; F:ATP binding; P:DNA integration; P:transposition, DNA-mediated; C:myosin complex; F:motor activity; F:DNA binding; F:ligase activity; P:cellular protein modification process	-20.9	343	335	-20.25	321	343	156	-20.9	301	342	0.999745
mir-146a	3'utr_chrUn_17_3'utr_complement(12022883..12023932)	GSONMT00070050001	high mobility group-t protein	F:transposase activity; P:DNA integration; P:transposition, DNA-mediated; F:DNA binding; F:ATP binding; C:myosin complex; F:motor activity; C:nucleus	-19.7	1031	1025	-20.91	1003	1031	140	-20.4	1004	1031	0.998793
mir-15b	3'utr_chrUn_20_3'utr_6367555..6368105	GSONMT00063085001	vezatin isoform x1	P:cell-cell adhesion; F:myosin binding; P:chordate embryonic development; C:plasma membrane; C:nucleus; C:stereocilia ankle link complex	-21	437	430	-20.66	417	437	170	-21	418	436	0.996851
mir-181a-2	3'utr_chrUn_19_3'utr_complement(1162982..1164282)	GSONMT00075527001	gremlin-1 isoform x1	P:negative regulation of osteoclast proliferation; F:vascular endothelial growth factor receptor 2 binding; P:positive regulation of cell proliferation; P:positive regulation of cardiac muscle cell differentiation; P:negative regulation of branching involved in ureteric bud morphogenesis; P:positive regulation of branching involved in ureteric bud morphogenesis; P:cell migration involved in sprou…	-18.56	736	728	-18.5	716	736	156	-18.56	700	735	0.997931
mir-2187	3'utr_chrUn_27_3'utr_18947845..18948694	GSONMT00037555001	histone	P:regulation of cell shape; P:brain development; P:male meiosis; F:DNA binding; C:nucleus; F:protein heterodimerization activity; C:chromosome; F:molecular_function; P:muscle cell differentiation; C:integral component of membrane; C:membrane; P:cell adhesion; F:oxidoreductase activity, acting on the CH-CH group of donors; C:Barr body; C:nucleosome; C:cytoplasm; P:nucleosome assembly; P:chromatin …	-19.2	306	298	-19.87	285	306	163	-19.2	287	305	0.991361
mir-29a	3'utr_chrUn_12_3'utr_21962996..21963221	GSONMT00013507001	unconventional myosin-ic-like	F:ATP binding; F:nucleotide binding; C:myosin complex; F:motor activity	-21.01	198	190	-18.45	176	198	144	-21.01	156	197	0.999092
mir-29a	3'utr_chrUn_3'utr_419207923..419209108	GSONMT00047219001	unconventional myosin-ic-like	F:ATP binding; F:nucleotide binding; F:motor activity; C:myosin complex	-20.91	113	105	-20.93	89	113	148	-20.91	71	112	0.999198
mir-29a	3'utr_chrUn_2_3'utr_complement(22507852..22509083)	GSONMT00059230001	laminin subunit beta-1	P:detection of light stimulus involved in visual perception; P:muscle organ development; P:optokinetic behavior; P:retinal ganglion cell axon guidance; P:determination of left/right asymmetry in lateral mesoderm; P:regulation of cilium assembly; C:basement membrane; P:neuronal-glial interaction involved in cerebral cortex radial glia guided migration; P:substrate adhesion-dependent cell spreading…	-19.5	180	172	-21.97	64	85	167	-21.1	55	85	0.99176
mir-29a	3'utr_chrUn_21_3'utr_complement(15913787..15914803)	GSONMT00018330001	leukotriene b4 receptor 1-like	C:integral component of membrane; F:G-protein coupled receptor activity; F:signal transducer activity; P:signal transduction; F:leukotriene receptor activity; P:G-protein coupled receptor signaling pathway; C:membrane; F:leukotriene B4 receptor activity; P:inflammatory response; P:phospholipase C-activating G-protein coupled receptor signaling pathway; F:nucleotide binding; P:muscle contraction; …	-19.01	873	866	-19.28	848	873	149	-19.01	838	872	0.998891
mir-29a	3'utr_chrUn_8_3'utr_complement(18013029..18013807)	GSONMT00074731001	b2 bradykinin receptor-like	C:integral component of membrane; C:membrane; P:response to stress; F:G-protein coupled receptor activity; P:smooth muscle contraction; P:signal transduction; F:signal transducer activity; F:bradykinin receptor activity; P:G-protein coupled receptor signaling pathway; P:vasoconstriction; P:negative regulation of apoptotic process; P:arachidonic acid secretion; C:endosome; F:protease binding; P:ne…	-18.02	147	139	-18.31	124	147	148	-18.02	105	146	0.996625
mir-29b	3'utr_chrUn_3'utr_311149176..311150708	GSONMT00049726001	schwannomin-interacting protein 1-like	C:integral component of membrane; F:G-protein coupled receptor activity; F:signal transducer activity; P:signal transduction; P:G-protein coupled receptor signaling pathway; P:smooth muscle tissue development; P:kidney development; P:palate development; P:skeletal system morphogenesis; P:nitrogen compound metabolic process; P:luteinization; P:post-embryonic development; P:estrogen metabolic proce…	-18.5	1476	1469	-20.39	1459	1476	151	-19.5	1459	1476	0.997384
mir-29b-1	3'utr_chrUn_16_3'utr_35701769..35702665	GSONMT00008846001	forkhead box p3	P:regulation of transcription, DNA-templated; F:sequence-specific DNA binding; F:sequence-specific DNA binding transcription factor activity; F:DNA binding; P:positive regulation of mesenchymal cell proliferation; P:skeletal muscle tissue development; F:protein heterodimerization activity; F:nucleic acid binding; P:lung development; F:metal ion binding; F:protein homodimerization activity; P:patt…	-18.41	197	189	-20.32	175	197	156	-19.41	161	197	0.996625
mir-29b-1	3'utr_chrUn_3'utr_311149176..311150708	GSONMT00049726001	schwannomin-interacting protein 1-like	C:integral component of membrane; F:G-protein coupled receptor activity; F:signal transducer activity; P:signal transduction; P:G-protein coupled receptor signaling pathway; P:smooth muscle tissue development; P:kidney development; P:palate development; P:skeletal system morphogenesis; P:nitrogen compound metabolic process; P:luteinization; P:post-embryonic development; P:estrogen metabolic proce…	-19.1	1476	1469	-21.94	1456	1476	156	-20.1	1457	1476	0.991986
mir-29b-2	3'utr_chrUn_1_3'utr_11575510..11576619	GSONMT00065846001	stromal cell-derived factor 1-like	F:chemokine activity; P:immune response; C:extracellular region; P:negative regulation of hematopoietic stem cell migration; P:negative regulation of cell proliferation; P:cell morphogenesis; P:neuron migration; P:cell migration involved in gastrulation; P:induction of positive chemotaxis; P:negative regulation of neutrophil chemotaxis; P:retinal ganglion cell axon guidance; P:positive chemotaxis…	-22.21	776	768	-24.94	745	776	145	-22.21	747	775	0.995434
mir-29b-2	3'utr_chrUn_16_3'utr_35422658..35424168	GSONMT00008828001	teashirt homolog 1-like isoform x1	F:sequence-specific DNA binding; F:sequence-specific DNA binding transcription factor activity; F:DNA binding; C:nucleus; P:multicellular organismal development; P:regulation of transcription, DNA-templated; P:transcription, DNA-templated; F:metal ion binding; P:regulation of gene expression; P:soft palate development; P:anterior/posterior pattern specification; F:protein binding; P:middle ear mo…	-25.2	140	132	-24.97	119	140	162	-19.61	659	707	0.999774
mir-29b-2	3'utr_chrUn_17_3'utr_complement(5444116..5445318)	GSONMT00075835001	scm-like with four mbt domains protein 1	P:regulation of transcription, DNA-templated; P:negative regulation of muscle organ development; F:histone binding; P:negative regulation of transcription, DNA-templated; C:nucleus	-19.2	622	615	-22.1	943	967	151	-19.2	593	621	0.999642
mir-29b-2	3'utr_chrUn_3'utr_complement(49419694..49420649)	GSONMT00020374001	bchain human vinculin head (1-258) in complex with human vinculin tail (879-1066)	P:epithelial cell-cell adhesion; P:muscle contraction; C:cytosol; C:cytoskeleton; P:adherens junction assembly; C:cell-substrate junction; P:protein localization to cell surface; C:fascia adherens; C:cell-cell adherens junction; C:adherens junction; C:cell-cell junction; P:cellular component movement; F:cadherin binding; P:morphogenesis of an epithelium; F:dystroglycan binding; C:sarcolemma; F:al…	-19.06	321	314	-21.69	298	321	145	-19.76	298	321	0.999527
mir-29b-2	3'utr_chrUn_3'utr_complement(871118009..871119154)	GSONMT00057315001	smoothened homolog	P:embryonic viscerocranium morphogenesis; P:embryonic neurocranium morphogenesis; P:neural crest cell differentiation; P:swim bladder morphogenesis; P:angioblast cell migration from lateral mesoderm to midline; P:swim bladder development; P:neural plate morphogenesis; P:cartilage development; P:retinal ganglion cell axon guidance; F:signal transducer activity; P:glial cell development; P:neural p…	-18.41	875	867	-18.82	849	875	142	-18.81	827	875	0.999158
mir-29b-2	3'utr_chrUn_5_3'utr_complement(34361139..34362326)	GSONMT00044531001	desmoplakin-like	C:cytoskeleton; C:intermediate filament; P:regulation of heart rate by cardiac conduction; C:cornified envelope; C:fascia adherens; C:intercalated disc; C:adherens junction; C:cell-cell junction; P:cell-cell adhesion; P:adherens junction organization; P:ventricular compact myocardium morphogenesis; P:keratinocyte differentiation; F:structural molecule activity; P:desmosome organization; P:skin de…	-23.5	312	304	-23.42	290	312	171	-24.2	280	312	0.994836
mir-29b-2	3'utr_chrUn_6_3'utr_9971529..9972764	GSONMT00018496001	fibroblast growth factor receptor 1 iiic vt- isoform	F:transferase activity; P:fibroblast growth factor receptor signaling pathway; C:integral component of membrane; P:phosphorylation; C:membrane; P:peptidyl-tyrosine phosphorylation; F:protein kinase activity; P:protein phosphorylation; F:nucleotide binding; F:ATP binding; F:kinase activity; F:transmembrane receptor protein tyrosine kinase activity; F:protein tyrosine kinase activity; P:limb develo…	-21.55	930	924	-20.53	906	930	142	-21.55	882	929	0.999736
mir-29b-2	3'utr_chrUn_9_3'utr_complement(14358311..14358854)	GSONMT00005946001	arachidonate 5-lipoxygenase-like	F:metal ion binding; P:oxidation-reduction process; F:oxidoreductase activity; F:oxidoreductase activity, acting on single donors with incorporation of molecular oxygen, incorporation of two atoms of oxygen; F:iron ion binding; F:dioxygenase activity; C:nucleus; F:arachidonate 12-lipoxygenase activity; P:negative regulation of apoptotic process; P:positive regulation of cell adhesion; P:fatty aci…	-23.5	75	67	-24.14	51	75	167	-24.2	43	75	0.995458
mir-29b-2	3'utr_chrUn_3'utr_complement(968252178..968253274)	GSONMT00028224001	mitogen-activated protein kinase 14a	F:transferase activity; P:phosphorylation; F:protein serine/threonine kinase activity; F:protein kinase activity; P:protein phosphorylation; F:nucleotide binding; P:MAPK cascade; F:ATP binding; F:kinase activity; F:MAP kinase activity; F:transferase activity, transferring phosphorus-containing groups; P:positive regulation of myoblast fusion; P:intracellular signal transduction; P:p38MAPK cascade…	-19.5	606	598	-18.4	582	606	162	-20.2	574	606	0.992013
mir-29b-2	3'utr_chrUn_3'utr_663679831..663681018	GSONMT00013440001	myosin-m heavy chain-like	F:Rho guanyl-nucleotide exchange factor activity; P:regulation of Rho protein signal transduction	-20.4	301	293	-23.33	274	301	169	-21.1	269	301	0.992013
mir-29b-2	3'utr_chrUn_3'utr_complement(824478227..824479396)	GSONMT00037912001	myotubularin-related protein 5-like isoform x1	F:phosphatase activity; P:dephosphorylation; C:cellular_component	-25.3	870	862	-19.75	741	764	162	-18.8	745	763	0.999716
mir-29b-2	3'utr_chrUn_5_3'utr_31617302..31617751	GSONMT00001209001	myomegalin-like isoform x3	-	-23.5	60	52	-24.14	36	60	167	-24.2	28	60	0.995458
mir-457b	3'utr_chrUn_3_3'utr_12696647..12697459	GSONMT00082351001	myomesin-3	F:protein homodimerization activity; C:M band	-21.58	768	760	-20.2	747	768	157	-22.48	722	768	0.997833
mir-7551	3'utr_chrUn_12_3'utr_12242292..12242690	GSONMT00018131001	myosin- partial	P:intracellular signal transduction; F:nucleotide binding; F:ATP binding; C:myosin complex; P:signal transduction; F:motor activity; C:intracellular; P:positive regulation of GTPase activity; F:metal ion binding; F:GTPase activator activity; P:macrophage chemotaxis; P:Rho protein signal transduction; P:establishment of cell polarity; C:perinuclear region of cytoplasm; P:lamellipodium morphogenesi…	-23.9	279	272	-25.16	257	279	148	-18.51	22	65	0.99755
mir-7641	3'utr_chrUn_3'utr_920145773..920147261	GSONMT00022157001	low quality protein: nebulin-like	F:actin binding; P:muscle fiber development	-19.3	1476	1469	-22.29	1458	1476	156	-22.3	1459	1476	0.997495
mir-7641	3'utr_chrUn_3'utr_complement(724477520..724477869)	GSONMT00020948001	tubulin-specific chaperone e	C:cytoplasm; C:cytoskeleton; P:post-chaperonin tubulin folding pathway; P:peripheral nervous system neuron axonogenesis; P:developmental growth; P:axonogenesis; P:adult locomotory behavior; P:microtubule cytoskeleton organization; P:muscle atrophy; P:post-embryonic development	-19.9	237	229	-18.05	218	237	152	-19.9	210	236	0.997051
