# Supplementary material for: Crosstalk among lncRNAs, microRNAs and mRNAs in the muscle ‘degradome’ of rainbow trout
Source: Sci Rep. 2018 May 30;8:8416. doi: 10.1038/s41598-018-26753-2 (PMC5976669; doi:10.1038/s41598-018-26753-2)
Supplement: Supplementary file 5 — Supplementary Dataset 5 [file 41598_2018_26753_MOESM5_ESM.xlsx]

## Sheet: Legend
Crosstalk among lncRNAs, microRNAs and mRNAs in the muscle ‘degradome’ of rainbow trout
Bam Paneru, Ali Ali, Rafet Al-Tobasei, Brett Kenney and Mohamed Salem
Supplementary dataset 5: List of DE protein-coding genes and lncRNAs showing tissue specific and temporal expression patterns.

## Sheet: Tissue specificity of mRNA_all
	Normalized relative expression values (z scores)
Feature ID	red muscle	white muscle	liver	skin	Brain	Gill	spleen	Head kidney	Stomach	Intestine	Kidney
TCONS_00037702	3.01511	-0.301511	-0.301511	-0.301511	-0.301511	-0.301511	-0.301511	-0.301511	-0.301511	-0.301511	-0.301511
GSONMT00027310001	3.01511	-0.301511	-0.301511	-0.301511	-0.301511	-0.301511	-0.301511	-0.301511	-0.301511	-0.301511	-0.301511
GSONMT00030284001	3.01511	-0.301511	-0.301511	-0.301511	-0.301511	-0.301511	-0.301511	-0.301511	-0.301511	-0.301511	-0.301511
GSONMT00042729001	3.01511	-0.301511	-0.301511	-0.301511	-0.301511	-0.301511	-0.301511	-0.301511	-0.301511	-0.301511	-0.301511
GSONMT00081933001	3.01511	-0.301511	-0.301511	-0.301511	-0.301511	-0.301511	-0.301511	-0.301511	-0.301511	-0.301511	-0.301511
TCONS_00002096	3.01511	-0.301511	-0.301511	-0.301511	-0.301511	-0.301511	-0.301511	-0.301511	-0.301511	-0.301511	-0.301511
TCONS_00021284	3.01511	-0.301511	-0.301511	-0.301511	-0.301511	-0.301511	-0.301511	-0.301511	-0.301511	-0.301511	-0.301511
TCONS_00010074	3.01511	-0.301511	-0.301511	-0.301511	-0.301511	-0.301511	-0.301511	-0.301511	-0.301511	-0.301511	-0.301511
GSONMT00031613001	3.01511	-0.301511	-0.301511	-0.301511	-0.301511	-0.301511	-0.301511	-0.301511	-0.301511	-0.301511	-0.301511
C735704_c0_seq1_	3.01511	-0.301511	-0.301511	-0.301511	-0.301511	-0.301511	-0.301511	-0.301511	-0.301511	-0.301511	-0.301511
GSONMT00005159001	3.01511	-0.301511	-0.301511	-0.301511	-0.301511	-0.301511	-0.301511	-0.301511	-0.301511	-0.301511	-0.301511
GSONMT00013254001	3.01511	-0.301511	-0.301511	-0.301511	-0.301511	-0.301511	-0.301511	-0.301511	-0.301511	-0.301511	-0.301511
GSONMT00017054001	3.01511	-0.301511	-0.301511	-0.301511	-0.301511	-0.301511	-0.301511	-0.301511	-0.301511	-0.301511	-0.301511
GSONMT00033497001	3.01511	-0.301511	-0.301511	-0.301511	-0.301511	-0.301511	-0.301511	-0.301511	-0.301511	-0.301511	-0.301511
GSONMT00051772001	3.01511	-0.301511	-0.301511	-0.301511	-0.301511	-0.301511	-0.301511	-0.301511	-0.301511	-0.301511	-0.301511
GSONMT00063751001	3.01511	-0.301511	-0.301511	-0.301511	-0.301511	-0.301511	-0.301511	-0.301511	-0.301511	-0.301511	-0.301511
TCONS_00016050	3.01511	-0.301511	-0.301511	-0.301511	-0.301511	-0.301511	-0.301511	-0.301511	-0.301511	-0.301511	-0.301511
TCONS_00057970	3.01511	-0.301511	-0.301511	-0.301511	-0.301511	-0.301511	-0.301511	-0.301511	-0.301511	-0.301511	-0.301511
TCONS_00164238	3.01511	-0.301511	-0.301511	-0.301511	-0.301511	-0.301511	-0.301511	-0.301511	-0.301511	-0.301511	-0.301511
TCONS_00223974	3.01511	-0.301511	-0.301511	-0.301511	-0.301511	-0.301511	-0.301511	-0.301511	-0.301511	-0.301511	-0.301511
TCONS_00200440	3.01511	-0.301511	-0.301511	-0.301511	-0.301511	-0.301511	-0.301511	-0.301511	-0.301511	-0.301511	-0.301511
GSONMT00071858001	3.01505	-0.282396	-0.303628	-0.303628	-0.303628	-0.303628	-0.303628	-0.303628	-0.303628	-0.303628	-0.303628
GSONMT00044259001	3.01471	-0.293268	-0.315669	-0.261665	-0.313475	-0.286599	-0.297269	-0.307759	-0.311839	-0.312555	-0.314612
GSONMT00067024001	3.01465	-0.31023	-0.31023	-0.270115	-0.262695	-0.31023	-0.31023	-0.31023	-0.31023	-0.31023	-0.31023
GSONMT00044260001	3.01406	-0.287257	-0.321143	-0.239127	-0.321143	-0.268772	-0.318434	-0.307954	-0.321143	-0.315321	-0.313764
TCONS_00082300	3.01384	-0.305831	-0.321718	-0.232612	-0.310052	-0.31697	-0.325208	-0.286497	-0.266963	-0.323938	-0.324048
GSONMT00017975001	3.01382	-0.297209	-0.317235	-0.2168	-0.309885	-0.308811	-0.317142	-0.317372	-0.294885	-0.317068	-0.31741
GSONMT00077232001	3.0137	-0.30141	-0.314536	-0.211013	-0.300584	-0.314389	-0.314517	-0.314474	-0.313845	-0.314453	-0.314482
GSONMT00017989001	3.01367	-0.303181	-0.318176	-0.21309	-0.310523	-0.304777	-0.319798	-0.317526	-0.288303	-0.319215	-0.319081
GSONMT00063491001	3.01366	-0.223174	-0.316316	-0.259958	-0.316316	-0.316316	-0.316316	-0.316316	-0.316316	-0.316316	-0.316316
GSONMT00017988001	3.01355	-0.285135	-0.317418	-0.209027	-0.309254	-0.312204	-0.318542	-0.317086	-0.309006	-0.318216	-0.317659
GSONMT00017986001	3.01354	-0.293289	-0.317066	-0.206911	-0.309687	-0.310913	-0.317241	-0.317218	-0.306943	-0.317036	-0.317237
GSONMT00017985001	3.01351	-0.286077	-0.319448	-0.209953	-0.313646	-0.314173	-0.319576	-0.319632	-0.292073	-0.319328	-0.319603
GSONMT00017990001	3.01351	-0.291377	-0.317821	-0.20639	-0.309325	-0.308934	-0.317772	-0.317717	-0.308344	-0.318108	-0.317721
GSONMT00082352001	3.01347	-0.302819	-0.321403	-0.210011	-0.308934	-0.312055	-0.322789	-0.315546	-0.278029	-0.319793	-0.322092
GSONMT00017980001	3.01342	-0.292854	-0.31691	-0.203189	-0.308119	-0.309459	-0.317077	-0.316783	-0.315599	-0.316704	-0.316728
GSONMT00017978001	3.01339	-0.281503	-0.319036	-0.205444	-0.312629	-0.311985	-0.319216	-0.319268	-0.305762	-0.319164	-0.31938
GSONMT00065101001	3.01321	-0.31397	-0.325518	-0.210001	-0.31486	-0.315365	-0.322666	-0.303781	-0.259845	-0.321743	-0.325458
GSONMT00002042001	3.0132	-0.312457	-0.321733	-0.236579	-0.317475	-0.314068	-0.321733	-0.321733	-0.224463	-0.321224	-0.321733
GSONMT00053898001	3.013	-0.292125	-0.325401	-0.209761	-0.313963	-0.317111	-0.325417	-0.325425	-0.253802	-0.324608	-0.32539
GSONMT00007606001	3.01298	-0.310934	-0.319667	-0.190204	-0.303857	-0.307409	-0.319527	-0.319684	-0.302713	-0.319311	-0.319675
GSONMT00056531001	3.01293	-0.295932	-0.319677	-0.189354	-0.308982	-0.316078	-0.319663	-0.307923	-0.316385	-0.319356	-0.319586
GSONMT00017983001	3.01286	-0.293937	-0.319887	-0.187897	-0.310591	-0.312456	-0.320021	-0.320183	-0.307958	-0.319812	-0.320123
GSONMT00009781001	3.01283	-0.261622	-0.324602	-0.200729	-0.318975	-0.318781	-0.32458	-0.324602	-0.290103	-0.324286	-0.324552
GSONMT00071433001	3.01279	-0.306061	-0.317463	-0.184431	-0.302705	-0.315355	-0.317442	-0.31734	-0.317446	-0.317341	-0.317203
GSONMT00059652001	3.01277	-0.300374	-0.322451	-0.18652	-0.300152	-0.31534	-0.329192	-0.321682	-0.322383	-0.306979	-0.307697
GSONMT00053897001	3.01276	-0.297449	-0.325799	-0.196747	-0.314576	-0.311947	-0.325823	-0.325695	-0.263974	-0.325198	-0.325555
GSONMT00060250001	3.01266	-0.279583	-0.319948	-0.185642	-0.312186	-0.316545	-0.319946	-0.31989	-0.319108	-0.319898	-0.319918
GSONMT00082351001	3.01264	-0.316109	-0.301238	-0.189484	-0.301638	-0.320332	-0.332206	-0.320954	-0.276333	-0.327927	-0.326422
GSONMT00022361001	3.01262	-0.314823	-0.314823	-0.314823	-0.314823	-0.314823	-0.314823	-0.314823	-0.179209	-0.314823	-0.314823
GSONMT00074937001	3.01259	-0.300206	-0.325003	-0.253797	-0.196622	-0.311951	-0.325003	-0.325003	-0.325003	-0.325003	-0.325003
C1201_c64_seq1_	3.01244	-0.286666	-0.329997	-0.222629	-0.321545	-0.330003	-0.328308	-0.218764	-0.321116	-0.32431	-0.329107
GSONMT00062858001	3.01239	-0.31111	-0.343665	-0.227978	-0.322749	-0.295949	-0.295856	-0.343665	-0.219985	-0.307771	-0.343665
GSONMT00039796001	3.01208	-0.305893	-0.319306	-0.16777	-0.303686	-0.318917	-0.319297	-0.319322	-0.319308	-0.319301	-0.31928
GSONMT00082631001	3.01207	-0.311992	-0.317079	-0.166712	-0.310454	-0.319012	-0.31687	-0.318065	-0.318363	-0.316965	-0.316559
GSONMT00049579001	3.01177	-0.307393	-0.320016	-0.1608	-0.30469	-0.318754	-0.320078	-0.320078	-0.32002	-0.320078	-0.319859
GSONMT00019204001	3.0117	-0.30371	-0.322234	-0.160733	-0.300522	-0.310521	-0.323653	-0.323258	-0.322704	-0.322411	-0.321958
GSONMT00011893001	3.0116	-0.233689	-0.369826	-0.297311	-0.235211	-0.250889	-0.282261	-0.342275	-0.29822	-0.359017	-0.3429
GSONMT00009782001	3.01152	-0.259246	-0.329834	-0.173436	-0.325408	-0.325606	-0.329834	-0.329834	-0.278902	-0.329581	-0.329834
GSONMT00032367001	3.01143	-0.321091	-0.299977	-0.255349	-0.3026	-0.22865	-0.226049	-0.372407	-0.34967	-0.294921	-0.360716
GSONMT00067106001	3.01134	-0.317476	-0.330921	-0.180773	-0.316999	-0.31565	-0.330921	-0.330742	-0.227171	-0.32976	-0.330921
GSONMT00019199001	3.01124	-0.307051	-0.322004	-0.1503	-0.304789	-0.318323	-0.32169	-0.321863	-0.321928	-0.321452	-0.321843
GSONMT00065263001	3.01101	-0.306558	-0.324388	-0.170005	-0.23324	-0.327633	-0.331165	-0.329505	-0.327978	-0.329371	-0.331165
GSONMT00077269001	3.01072	-0.294761	-0.323213	-0.141334	-0.312947	-0.322584	-0.323213	-0.323213	-0.323035	-0.323213	-0.323213
GSONMT00011012001	3.01072	-0.234143	-0.328178	-0.162156	-0.319492	-0.326442	-0.328092	-0.328178	-0.327978	-0.327882	-0.328178
GSONMT00027540001	3.01039	-0.266035	-0.326726	-0.141849	-0.319662	-0.323497	-0.326685	-0.326468	-0.326013	-0.326726	-0.326726
GSONMT00005090001	3.01035	-0.305455	-0.340903	-0.171006	-0.314733	-0.301779	-0.341572	-0.339697	-0.218075	-0.338599	-0.338535
GSONMT00024186001	3.01015	-0.284513	-0.349465	-0.209336	-0.330548	-0.324833	-0.343353	-0.304869	-0.178302	-0.349465	-0.335471
GSONMT00031155001	3.00987	-0.316909	-0.338104	-0.206677	-0.324775	-0.308237	-0.338104	-0.338104	-0.165728	-0.335131	-0.338104
GSONMT00082485001	3.0097	-0.334096	-0.155139	-0.225151	-0.325324	-0.283382	-0.338902	-0.331991	-0.348435	-0.339099	-0.328183
GSONMT00022238001	3.00963	-0.124576	-0.329539	-0.290278	-0.299465	-0.321903	-0.329539	-0.329539	-0.32571	-0.329539	-0.329539
GSONMT00044442001	3.00937	-0.310919	-0.342463	-0.179069	-0.331038	-0.323183	-0.325548	-0.339097	-0.178819	-0.340111	-0.339125
GSONMT00011010001	3.00911	-0.337251	-0.408987	-0.175339	-0.343919	-0.228606	-0.286044	-0.292111	-0.357719	-0.297932	-0.281205
GSONMT00036887001	3.00888	-0.298997	-0.339906	-0.118172	-0.272021	-0.310297	-0.33448	-0.332809	-0.335703	-0.330579	-0.335917
GSONMT00072142001	3.00878	-0.158696	-0.355834	-0.244523	-0.257014	-0.319569	-0.355834	-0.355834	-0.256773	-0.348864	-0.355834
GSONMT00007374001	3.00875	-0.359109	-0.379055	-0.214895	-0.170292	-0.316061	-0.294004	-0.369188	-0.324931	-0.325737	-0.25548
TCONS_00103496	3.00847	-0.296167	-0.337882	-0.252486	-0.327778	-0.326756	-0.337882	-0.337882	-0.11776	-0.335999	-0.337882
GSONMT00055065001	3.00843	-0.308411	-0.345949	-0.181475	-0.306644	-0.329524	-0.344735	-0.345604	-0.160751	-0.341305	-0.344037
GSONMT00007377001	3.00843	-0.327395	-0.335241	-0.210187	-0.331008	-0.335241	-0.335241	-0.335241	-0.329273	-0.134365	-0.335241
C257357_c0_seq1_	3.00836	-0.15924	-0.348974	-0.182679	-0.32659	-0.348974	-0.348974	-0.326953	-0.306694	-0.310306	-0.348974
GSONMT00034100001	3.00814	-0.300952	-0.327582	-0.0983018	-0.316929	-0.327286	-0.327537	-0.327491	-0.327612	-0.327479	-0.326968
GSONMT00015971001	3.00813	-0.308891	-0.344001	-0.122619	-0.330435	-0.290019	-0.345069	-0.344368	-0.23629	-0.343045	-0.343389
TCONS_00012514	3.00746	-0.299194	-0.340327	-0.233703	-0.333532	-0.329656	-0.340327	-0.340327	-0.109734	-0.340327	-0.340327
GSONMT00034099001	3.00734	-0.302458	-0.330725	-0.0871797	-0.311169	-0.328686	-0.329701	-0.330454	-0.330876	-0.326513	-0.329574
GSONMT00082599001	3.00673	-0.245129	-0.351459	-0.254951	-0.283141	-0.351459	-0.351459	-0.114754	-0.351459	-0.351459	-0.351459
GSONMT00044258001	3.00653	-0.264369	-0.303411	-0.0925522	-0.317383	-0.331156	-0.312658	-0.327223	-0.375767	-0.36596	-0.316055
TCONS_00144803	3.00641	-0.33081	-0.3503	-0.31492	-0.195127	-0.3503	-0.329869	-0.335838	-0.114278	-0.33467	-0.3503
GSONMT00044443001	3.00574	-0.364226	-0.359288	-0.174596	-0.36183	-0.217626	-0.344399	-0.355194	-0.159919	-0.310651	-0.358008
TCONS_00143302	3.00516	-0.30833	-0.346332	-0.216254	-0.332703	-0.332916	-0.346332	-0.346332	-0.0852442	-0.344386	-0.346332
GSONMT00034097001	3.00515	-0.340266	-0.351722	-0.0662158	-0.309798	-0.319438	-0.272402	-0.351722	-0.334244	-0.320722	-0.338624
GSONMT00064393001	3.00441	-0.348729	-0.348729	-0.100477	-0.28162	-0.348729	-0.348729	-0.348729	-0.348729	-0.181208	-0.348729
GSONMT00004087001	3.00427	-0.265078	-0.359181	-0.165064	-0.116847	-0.337392	-0.357442	-0.35795	-0.337083	-0.355773	-0.352464
GSONMT00067505001	3.00401	-0.159797	-0.35912	-0.110541	-0.289674	-0.35912	-0.334572	-0.334664	-0.338286	-0.35912	-0.35912
TCONS_00145841	3.00384	-0.286134	-0.353483	-0.216529	-0.334547	-0.3258	-0.353483	-0.353483	-0.0734112	-0.353483	-0.353483
TCONS_00211495	3.00355	-0.385833	-0.352056	-0.193738	-0.203944	-0.385833	-0.325026	-0.203573	-0.385833	-0.385833	-0.181877
GSONMT00007367001	3.00278	-0.42449	-0.414022	-0.270754	-0.355011	-0.294779	-0.258946	-0.110015	-0.216128	-0.292572	-0.366063
GSONMT00029625001	3.00261	-0.126247	-0.373523	-0.20088	-0.352742	-0.371334	-0.374118	-0.178145	-0.291293	-0.362035	-0.37229
TCONS_00158489	3.00231	-0.368922	-0.368922	-0.227095	-0.09828	-0.210437	-0.368922	-0.25297	-0.368922	-0.368922	-0.368922
TCONS_00130419	3.0017	-0.361541	-0.361541	-0.134333	-0.361541	-0.361541	-0.361541	-0.175785	-0.361541	-0.160794	-0.361541
TCONS_00211494	3.00136	-0.445811	-0.375097	-0.169514	-0.24653	-0.311872	-0.297069	-0.309325	-0.444624	-0.24176	-0.159763
TCONS_00274349	3.00073	-0.350984	-0.350984	-0.197185	-0.0399574	-0.338108	-0.350984	-0.329753	-0.350984	-0.340804	-0.350984
GSONMT00082364001	3.00061	-0.159206	-0.352665	-0.0597466	-0.340157	-0.34141	-0.352273	-0.349321	-0.341541	-0.352074	-0.352218
GSONMT00043840001	3.00041	-0.354977	-0.242663	-0.0286939	-0.289068	-0.347316	-0.370437	-0.370284	-0.368246	-0.319794	-0.30893
GSONMT00076840001	3.00039	-0.339763	-0.37496	-0.199922	-0.345139	-0.360086	-0.37496	-0.109365	-0.151308	-0.369924	-0.37496
GSONMT00065082001	3.00028	-0.39471	-0.291829	-0.0359891	-0.307435	-0.35896	-0.276047	-0.256053	-0.362457	-0.322091	-0.39471
GSONMT00031154001	2.9995	-0.372123	-0.385028	-0.131488	-0.363211	-0.229668	-0.364538	-0.374712	-0.105264	-0.296955	-0.376513
TCONS_00228753	2.99915	-0.182368	-0.390578	-0.2782	-0.148317	-0.33473	-0.389944	-0.375147	-0.126489	-0.388831	-0.384545
GSONMT00047791001	2.99853	-0.0243537	-0.354229	-0.181354	-0.340709	-0.348293	-0.354337	-0.354236	-0.334848	-0.352639	-0.353525
TCONS_00044692	2.99842	-0.334868	-0.334868	0.0153871	-0.334868	-0.334868	-0.334868	-0.334868	-0.334868	-0.334868	-0.334868
GSONMT00035890001	2.99835	-0.19761	-0.37453	-0.13637	-0.365579	-0.0981073	-0.37453	-0.37453	-0.328034	-0.37453	-0.37453
TCONS_00101355	2.99795	-0.257142	-0.383872	-0.285578	-0.146897	-0.419728	-0.427268	-0.342235	-0.342762	-0.0836806	-0.308787
TCONS_00102395	2.99634	-0.14206	-0.353767	-0.353767	-0.353767	-0.353767	-0.353767	-0.353767	-0.353767	-0.353767	-0.0241401
GSONMT00067994001	2.99618	-0.178291	-0.396827	-0.193634	-0.0547636	-0.358534	-0.38262	-0.394689	-0.362622	-0.29448	-0.379724
TCONS_00006854	2.99605	-0.343359	-0.39493	-0.39493	-0.206363	-0.39493	-0.208716	-0.0802806	-0.182677	-0.39493	-0.39493
GSONMT00022450001	2.99531	-0.300212	-0.390889	-0.211583	-0.365462	-0.295295	-0.393246	-0.393246	-0.0149703	-0.23944	-0.390962
GSONMT00065450001	2.99482	-0.156943	-0.433804	-0.229823	-0.341523	-0.398838	-0.297884	-0.0446383	-0.377596	-0.385974	-0.327793
GSONMT00052336001	2.9946	-0.0598223	-0.415927	-0.294072	-0.183909	-0.294487	-0.415927	-0.301796	-0.196803	-0.415927	-0.415927
TCONS_00130859	2.99454	-0.2736	-0.357703	-0.247586	0.0305734	-0.357703	-0.357703	-0.357703	-0.357703	-0.357703	-0.357703
TCONS_00258212	2.99426	-0.307845	-0.39857	-0.279782	-0.2059	-0.39857	-0.39857	-0.0647939	-0.39857	-0.143091	-0.39857
GSONMT00003591001	2.99339	-0.0908685	-0.392783	-0.230156	-0.0804842	-0.373089	-0.391031	-0.391809	-0.26924	-0.381456	-0.392471
GSONMT00042274001	2.99309	-0.492324	-0.48869	-0.229977	-0.369281	-0.124215	-0.224223	-0.357727	-0.231128	-0.164376	-0.311153
GSONMT00022447001	2.99152	-0.319045	-0.388496	-0.24767	-0.355337	-0.304035	-0.387774	-0.388402	0.041918	-0.256067	-0.386615
GSONMT00009826001	2.99112	-0.0308135	-0.387334	-0.160698	-0.376079	-0.151201	-0.385309	-0.38738	-0.34322	-0.382356	-0.386732
TCONS_00111371	2.99	-0.267454	-0.373483	-0.373483	-0.10915	-0.373483	-0.373483	-0.373483	0.000982403	-0.373483	-0.373483
GSONMT00043844001	2.98951	-0.426267	-0.407951	-0.20584	-0.379393	-0.249504	0.0305172	-0.365812	-0.386329	-0.262378	-0.336559
GSONMT00076211001	2.98949	-0.0286794	-0.410889	-0.13627	-0.311985	-0.403374	-0.392249	-0.405882	-0.348591	-0.169858	-0.381716
GSONMT00064600001	2.9885	-0.343043	-0.343043	-0.343043	-0.343043	-0.343043	0.0988877	-0.343043	-0.343043	-0.343043	-0.343043
GSONMT00007795001	2.98821	-0.0233775	-0.390872	-0.0975969	-0.376366	-0.193538	-0.390872	-0.390872	-0.344469	-0.389379	-0.390872
GSONMT00039165001	2.98806	-0.182251	-0.418163	-0.206664	-0.39179	-0.124272	-0.418163	-0.416905	-0.38075	-0.0553066	-0.393794
GSONMT00068093001	2.98801	-0.365346	-0.365346	-0.283574	-0.262028	-0.351764	-0.365346	-0.365346	0.0880439	-0.365346	-0.351954
GSONMT00022157001	2.98774	-0.367297	-0.375838	-0.243784	-0.333578	-0.327679	-0.366201	-0.356961	0.0899333	-0.359288	-0.347052
GSONMT00019603001	2.98751	-0.14687	-0.350731	-0.184948	-0.178631	-0.372093	-0.48336	-0.21799	-0.441271	-0.128685	-0.482928
GSONMT00026876001	2.98716	-0.0361605	-0.477522	-0.290804	-0.526685	-0.346226	-0.253366	-0.177279	-0.2594	-0.236525	-0.383196
C48602_c0_seq1_	2.98649	-0.401855	-0.449931	-0.227942	-0.346469	-0.29384	-0.33278	-0.096218	-0.443487	-0.0176668	-0.376303
GSONMT00028833001	2.98646	-0.302481	-0.456951	-0.293131	-0.0986346	-0.127483	-0.487999	-0.42716	-0.400394	-0.27024	-0.121988
TCONS_00173002	2.98614	-0.269796	-0.306932	-0.458948	-0.00980682	-0.458948	-0.26066	-0.318589	-0.131818	-0.458948	-0.311694
TCONS_00150166	2.98563	-0.416074	-0.444003	-0.230091	0.0224775	-0.273928	-0.378518	-0.366407	-0.135819	-0.384171	-0.379097
GSONMT00007147001	2.98543	-0.34802	-0.375642	-0.209005	-0.337392	-0.329952	-0.368191	-0.374844	0.0967735	-0.36883	-0.370324
GSONMT00045295001	2.9846	-0.100637	-0.408163	-0.209557	-0.373745	-0.382853	-0.410904	-0.369268	-0.376909	0.0184798	-0.371041
GSONMT00056271001	2.98406	-0.27573	-0.359444	-0.258253	-0.348545	-0.382278	-0.382278	0.113185	-0.372158	-0.369464	-0.349099
GSONMT00022448001	2.98359	-0.323607	-0.390975	-0.27895	-0.362659	-0.283212	-0.390975	-0.390036	0.112409	-0.28658	-0.389004
GSONMT00007146001	2.98327	-0.408208	-0.34838	-0.180032	-0.245074	-0.323624	-0.390294	-0.4031	0.0814487	-0.38929	-0.376714
GSONMT00029795001	2.9822	-0.411481	-0.411481	-0.185562	-0.0916269	-0.0184215	-0.411481	-0.411481	-0.411481	-0.411481	-0.217704
GSONMT00065266001	2.98157	-0.230552	-0.392937	0.116737	-0.370156	-0.321394	-0.392937	-0.392937	-0.261856	-0.346516	-0.389018
GSONMT00022449001	2.98132	-0.323513	-0.3942	-0.305284	-0.343885	-0.261987	-0.3942	-0.3942	0.129588	-0.305486	-0.388156
GSONMT00026836001	2.97971	-0.371101	-0.386512	-0.209053	-0.367118	-0.374553	-0.385627	-0.246027	0.123197	-0.376728	-0.386184
TCONS_00228752	2.97547	0.137975	-0.392347	-0.152451	-0.332818	-0.369486	-0.392347	-0.392347	-0.301599	-0.387703	-0.392347
GSONMT00023268001	2.9749	-0.4366	-0.475878	-0.264986	-0.243346	-0.441806	-0.457268	0.091471	-0.226059	-0.306333	-0.214098
TCONS_00251821	2.97479	0.0477262	-0.378855	0.00832157	-0.378855	-0.378855	-0.378855	-0.378855	-0.378855	-0.378855	-0.378855
GSONMT00069612001	2.97438	-0.00541536	-0.39906	-0.229705	-0.396478	-0.389733	-0.397896	-0.398458	0.0344176	-0.395484	-0.396565
TCONS_00012031	2.97388	-0.174557	-0.428925	-0.183554	-0.421862	-0.176732	-0.428925	-0.428925	-0.394263	0.0756751	-0.41181
GSONMT00001339001	2.97349	-0.044887	-0.562543	-0.261337	-0.308589	-0.390341	-0.450088	-0.156953	-0.392666	-0.0296393	-0.376449
GSONMT00076212001	2.97263	-0.0647664	-0.439751	-0.0203594	-0.36504	-0.429271	-0.43021	-0.408918	-0.372992	-0.04864	-0.392678
TCONS_00034642	2.9724	0.171759	-0.384466	-0.297211	-0.360042	-0.379499	-0.384466	-0.384466	-0.185083	-0.384466	-0.384466
GSONMT00037358001	2.97205	-0.0298179	-0.536277	-0.215733	-0.163896	-0.292933	-0.516384	-0.151139	-0.474655	-0.173793	-0.41742
C12332_c0_seq1_	2.97181	-0.378898	-0.394095	-0.234187	-0.31554	-0.312095	-0.36559	-0.388572	0.188471	-0.387158	-0.38415
GSONMT00010497001	2.96982	-0.346056	-0.375534	-0.268667	-0.36212	-0.344533	-0.376704	-0.370591	0.212947	-0.363647	-0.374913
GSONMT00022409001	2.96937	-0.1573	-0.434792	-0.182667	-0.445595	0.0686556	-0.552141	-0.23583	-0.233971	-0.414844	-0.38089
TCONS_00174760	2.96892	0.199136	-0.448979	-0.371835	-0.364654	-0.295216	-0.397941	-0.304469	-0.240892	-0.370893	-0.373174
GSONMT00028803001	2.9687	-0.378917	-0.421966	-0.224069	-0.207851	0.179936	-0.419088	-0.393447	-0.32311	-0.379592	-0.400595
GSONMT00010838001	2.96817	-0.11303	-0.415385	0.0256607	-0.0324438	-0.476023	-0.476023	-0.396811	-0.342952	-0.369018	-0.372144
GSONMT00079879001	2.96714	-0.349688	-0.410027	-0.286111	0.160154	-0.178039	-0.524502	-0.412705	-0.333944	-0.246674	-0.385601
GSONMT00034980001	2.9668	0.106622	-0.441917	-0.228608	-0.392694	-0.432306	-0.439983	-0.113758	-0.175415	-0.406822	-0.441917
GSONMT00078963001	2.96651	-0.35918	-0.477267	0.0313771	0.0307422	-0.384031	-0.415372	-0.389642	-0.303069	-0.2228	-0.477267
TCONS_00006853	2.96616	0.0451355	-0.505317	-0.312022	-0.00766566	-0.261517	-0.350776	-0.414047	-0.232662	-0.473035	-0.454252
TCONS_00137572	2.96507	-0.173395	-0.456377	-0.456377	-0.274559	0.0540644	-0.456377	-0.456377	-0.0532206	-0.456377	-0.236076
GSONMT00045709001	2.96415	-0.36147	-0.380226	-0.286381	-0.369398	-0.35766	-0.380226	0.245427	-0.31515	-0.380226	-0.378836
GSONMT00060633001	2.96402	-0.357509	-0.357509	-0.357509	-0.357509	-0.357509	-0.357509	0.25357	-0.357509	-0.357509	-0.357509
GSONMT00050532001	2.96394	-0.180943	-0.431652	-0.28765	-0.42463	-0.414135	-0.431652	0.00712001	0.061342	-0.430089	-0.431652
GSONMT00022951001	2.96377	-0.284781	-0.472513	0.0924879	-0.455635	-0.0559646	-0.486299	-0.278684	-0.316965	-0.232354	-0.473065
TCONS_00153494	2.96356	-0.104029	-0.485866	0.0296321	-0.193871	-0.0698657	-0.485866	-0.394616	-0.398269	-0.374946	-0.485866
TCONS_00014646	2.96303	-0.352597	-0.385406	-0.259218	-0.353983	-0.354935	-0.379763	-0.380746	0.249092	-0.370189	-0.375286
C171931_c0_seq1_	2.96261	0.229736	-0.420211	-0.254092	-0.397402	-0.375486	-0.415366	-0.241111	-0.403673	-0.372878	-0.31213
TCONS_00008529	2.96045	-0.372811	-0.383866	-0.22987	-0.374292	-0.383866	-0.383866	0.255994	-0.328742	-0.383866	-0.37526
GSONMT00051017001	2.95716	0.0655884	-0.527582	-0.228608	-0.136561	-0.302676	-0.511362	-0.282018	-0.427431	-0.076986	-0.529523
GSONMT00035539001	2.95671	-0.400241	-0.461762	-0.190942	-0.238333	-0.461889	-0.469031	0.222304	-0.325499	-0.355712	-0.275604
TCONS_00107357	2.95614	0.0468134	-0.431258	-0.314055	-0.300892	-0.410021	-0.431258	-0.431258	0.124383	-0.377333	-0.431258
GSONMT00041362001	2.95579	-0.437221	-0.480011	-0.14252	-0.223304	-0.31986	-0.380511	-0.389836	0.221362	-0.416031	-0.387854
GSONMT00061917001	2.95577	-0.291113	-0.391931	-0.269407	-0.373274	-0.359418	-0.393091	-0.385994	0.283287	-0.381943	-0.392881
TCONS_00228754	2.95501	0.266402	-0.423194	-0.192604	-0.281961	-0.385161	-0.379716	-0.364855	-0.38548	-0.413878	-0.394567
GSONMT00014060001	2.95397	-0.223472	-0.478034	-0.223372	0.0106826	-0.522218	-0.522218	-0.399911	-0.421347	0.0671277	-0.241212
TCONS_00065439	2.95288	0.22961	-0.503989	-0.363902	-0.214551	-0.331289	-0.38015	-0.140269	-0.423259	-0.381916	-0.443162
GSONMT00043392001	2.95224	-0.272062	-0.394666	-0.285253	-0.376875	-0.367879	-0.394375	-0.382001	0.300553	-0.385834	-0.393846
GSONMT00016952001	2.95203	-0.62156	-0.48915	-0.393631	-0.0283248	-0.181075	-0.513045	0.0543857	-0.297965	-0.255711	-0.225951
TCONS_00017650	2.95114	0.00454162	-0.443839	-0.359331	-0.44257	-0.258427	-0.542438	0.0875676	-0.487842	-0.382204	-0.126596
GSONMT00063008001	2.95109	-0.064205	-0.440496	-0.270389	-0.235372	0.205861	-0.419674	-0.440496	-0.416517	-0.429308	-0.440496
GSONMT00025057001	2.95015	-0.0289811	-0.495608	-0.361296	-0.42693	-0.238435	-0.534164	0.0808713	-0.474121	-0.398001	-0.073491
TCONS_00106795	2.94776	-0.364838	-0.364838	-0.364838	0.335786	-0.364838	-0.364838	-0.364838	-0.364838	-0.364838	-0.364838
GSONMT00056319001	2.94578	0.317166	-0.418733	-0.261987	-0.254441	-0.306041	-0.418733	-0.396913	-0.418733	-0.368627	-0.418733
GSONMT00022452001	2.94407	-0.355864	-0.421427	-0.305164	-0.386461	-0.284736	-0.418092	-0.421427	0.328651	-0.258127	-0.421427
GSONMT00065449001	2.94195	-0.457679	-0.627461	-0.219646	-0.205869	-0.346036	-0.00648899	0.0869382	-0.565532	-0.409277	-0.190901
GSONMT00069105001	2.93948	-0.0225471	-0.544687	-0.249662	-0.384424	-0.494166	-0.524332	0.0693054	-0.29402	-0.0032789	-0.491673
GSONMT00081507001	2.93931	-0.000302643	-0.450067	-0.237795	-0.422693	-0.422044	-0.413098	-0.407298	0.246586	-0.398986	-0.433614
TCONS_00116141	2.93784	0.270896	-0.431139	-0.326303	-0.339897	-0.411749	-0.431139	-0.400767	-0.00546622	-0.431139	-0.431139
TCONS_00058870	2.93752	0.284064	-0.460738	-0.355472	-0.482061	-0.491614	-0.16432	-0.284717	-0.399255	-0.150385	-0.43302
GSONMT00055295001	2.93673	0.344971	-0.446483	-0.344642	-0.268527	-0.38731	-0.446483	-0.353796	-0.393098	-0.446483	-0.194878
GSONMT00028604001	2.9362	-0.43253	-0.47968	-0.296109	-0.395316	-0.307901	-0.478146	0.323213	-0.186753	-0.237536	-0.445439
GSONMT00017687001	2.93565	0.327118	-0.422292	-0.115806	-0.404262	-0.25556	-0.422292	-0.422292	-0.375682	-0.422292	-0.422292
GSONMT00004066001	2.93506	-0.221586	-0.456175	-0.290202	0.340003	-0.345047	-0.44188	-0.431255	-0.215005	-0.436535	-0.437381
GSONMT00071576001	2.93293	0.296517	-0.47152	-0.31951	-0.38377	-0.425557	-0.464947	-0.373817	-0.330522	-0.0221474	-0.437658
GSONMT00052895001	2.93234	-0.0473027	-0.631171	-0.359107	0.0227113	-0.37693	-0.561251	-0.0693586	-0.0385541	-0.316864	-0.554517
GSONMT00065890001	2.92747	0.399804	-0.405111	-0.20998	-0.401123	-0.401094	-0.405111	-0.405111	-0.290285	-0.404346	-0.405111
GSONMT00052334001	2.92713	-0.380221	-0.469496	-0.312911	0.279549	-0.469496	-0.469496	0.0193716	-0.24156	-0.413368	-0.469496
GSONMT00069378001	2.92585	0.425484	-0.339803	-0.340694	-0.334936	-0.402552	-0.402552	-0.402552	-0.323137	-0.402552	-0.402552
GSONMT00057053001	2.92359	0.423959	-0.397346	-0.227859	-0.384361	-0.406449	-0.41094	-0.341298	-0.364894	-0.406553	-0.407852
GSONMT00022393001	2.9221	0.28138	-0.455277	-0.266998	-0.44705	-0.431119	-0.455277	-0.307697	0.0670416	-0.451827	-0.455277
TCONS_00252722	2.92141	0.253895	-0.529664	-0.294143	-0.25144	-0.424768	-0.435621	0.0826928	-0.363258	-0.50833	-0.450779
GSONMT00043393001	2.92101	-0.289331	-0.403859	-0.282633	-0.395806	-0.382851	-0.40606	-0.39652	0.439302	-0.397527	-0.405729
GSONMT00045955001	2.92095	0.0614276	-0.597634	-0.0883733	0.141979	-0.288145	-0.597634	-0.46063	-0.250712	-0.491536	-0.349696
GSONMT00029228001	2.92041	0.0337411	-0.57929	-0.274842	-0.503176	-0.327137	-0.552897	0.265716	-0.323458	-0.311755	-0.347313
GSONMT00030287001	2.92022	0.443981	-0.390926	-0.248684	-0.38517	-0.3908	-0.388793	-0.390865	-0.390768	-0.39086	-0.387338
GSONMT00002401001	2.91987	-0.0566788	-0.456454	-0.419017	-0.232707	-0.456454	-0.456454	0.354472	-0.304982	-0.435143	-0.456454
TCONS_00057488	2.91959	-0.39563	-0.419776	-0.271721	-0.256023	-0.390968	-0.413106	-0.407358	0.438097	-0.40258	-0.400526
GSONMT00052335001	2.91904	-0.323785	-0.504539	-0.241799	0.179698	-0.504539	-0.504539	0.128258	-0.176713	-0.466547	-0.504539
TCONS_00095855	2.91844	-0.360446	-0.386753	-0.46888	-0.374976	-0.46888	-0.412045	0.255286	0.149054	-0.381924	-0.46888
GSONMT00027340001	2.91828	-0.0159911	-0.42504	-0.00543659	0.149017	-0.41265	-0.653612	-0.533759	-0.391825	-0.161549	-0.467433
GSONMT00037828001	2.91696	-0.0116921	-0.446268	-0.364503	-0.428435	-0.446268	-0.363306	-0.446268	0.369965	-0.344721	-0.435464
GSONMT00022453001	2.91642	-0.363192	-0.419773	-0.289355	-0.408704	-0.277129	-0.419739	-0.419832	0.453919	-0.355767	-0.416847
TCONS_00097884	2.9161	-0.279251	-0.108516	-0.291327	-0.288967	0.139966	-0.596225	-0.618031	-0.562234	0.0856757	-0.397187
GSONMT00076314001	2.9158	-0.224999	-0.191521	0.0487842	0.214314	-0.597303	-0.628902	-0.443102	-0.45961	-0.285159	-0.348301
GSONMT00074504001	2.91572	-0.42464	-0.529366	-0.346336	0.372793	-0.107188	-0.328773	-0.521944	-0.207282	-0.359072	-0.463911
GSONMT00022451001	2.91461	-0.349172	-0.424883	-0.306948	-0.395026	-0.338216	-0.424883	-0.420596	0.462846	-0.29285	-0.424883
C311744_c0_seq1_	2.91429	-0.137018	-0.44736	-0.393759	-0.175201	-0.411748	-0.44736	-0.44736	0.404068	-0.41119	-0.44736
TCONS_00097693	2.91425	0.0757927	-0.458337	-0.347743	-0.277243	-0.433729	-0.458337	-0.458337	0.318698	-0.416681	-0.458337
TCONS_00133283	2.91364	0.368784	-0.46025	-0.0840232	-0.19392	-0.46025	-0.242982	-0.46025	-0.46025	-0.46025	-0.46025
GSONMT00006332001	2.91344	-0.258729	-0.426938	-0.321207	-0.416189	-0.340942	-0.426938	-0.426938	0.465002	-0.377657	-0.382906
GSONMT00012358001	2.9127	0.44071	-0.441547	-0.254195	-0.330074	-0.417903	-0.438007	-0.438178	-0.18345	-0.424701	-0.425353
GSONMT00020050001	2.91252	-0.554044	-0.201146	-0.201044	-0.366722	-0.331298	-0.71679	-0.0363478	-0.60086	0.000906528	0.094824
TCONS_00053319	2.91204	-0.56556	-0.678221	-0.184579	-0.130146	-0.34176	-0.522508	-0.250182	0.00814809	0.197429	-0.444661
TCONS_00090911	2.9102	-0.585107	-0.539187	-0.213655	-0.224383	0.200506	-0.385568	-0.639236	-0.0661284	-0.446868	-0.010574
GSONMT00062049001	2.90808	-0.556738	-0.50965	-0.415503	-0.518468	-0.330195	-0.262587	-0.538766	-0.0402024	0.248655	0.0153756
TCONS_00109117	2.90685	-0.0847504	-0.490791	0.206703	-0.403439	0.169002	-0.490791	-0.490791	-0.418939	-0.490791	-0.412265
GSONMT00068773001	2.90574	-0.576642	-0.658774	0.0915651	-0.198517	-0.31538	-0.534979	-0.31774	-0.0855054	0.161693	-0.471466
TCONS_00006855	2.90425	0.134249	-0.591049	-0.466909	0.252631	-0.338698	-0.358118	-0.547661	-0.153182	-0.398604	-0.436911
GSONMT00038851001	2.90394	-0.277915	-0.858818	-0.248751	-0.118013	-0.0830355	-0.303694	0.230606	-0.487763	-0.369721	-0.386831
GSONMT00077785001	2.90315	0.479912	-0.279572	-0.174533	-0.343817	-0.423355	-0.440326	-0.439024	-0.432634	-0.440178	-0.409623
GSONMT00024083001	2.90151	0.0230871	-0.52007	-0.289244	0.329631	-0.52007	-0.448896	-0.52007	-0.147115	-0.288695	-0.52007
GSONMT00026877001	2.90102	0.493085	-0.496635	-0.372906	-0.397835	-0.43931	-0.403665	-0.269684	-0.209884	-0.380662	-0.42352
GSONMT00020902001	2.90082	0.381168	-0.450749	-0.333161	-0.322217	-0.450749	-0.450749	-0.450749	0.0778806	-0.450749	-0.450749
GSONMT00072889001	2.90019	0.156555	-0.67249	-0.459188	-0.136639	-0.422062	-0.531299	-0.103815	-0.0883077	-0.00764582	-0.635294
GSONMT00041930001	2.90004	0.444981	-0.459793	-0.0975471	-0.355009	-0.459793	-0.459793	-0.459793	-0.459793	-0.404089	-0.189413
GSONMT00059853001	2.89904	0.515094	-0.43191	-0.270552	-0.391446	-0.411945	-0.43191	-0.288508	-0.325494	-0.430461	-0.43191
GSONMT00064668001	2.89761	0.0993555	-0.562297	-0.246766	0.17525	-0.350029	-0.639463	-0.61632	-0.274179	-0.0378733	-0.445293
GSONMT00022780001	2.89616	0.14668	-0.490236	-0.490236	-0.217421	0.275674	-0.490236	-0.490236	-0.490236	-0.490236	-0.159678
GSONMT00004715001	2.89171	0.00113517	-0.587982	-0.290997	-0.301899	-0.533184	-0.492462	0.0714486	-0.410654	0.248171	-0.595282
GSONMT00029891001	2.88814	-0.406697	-0.406697	-0.183798	-0.406697	-0.406697	-0.406697	-0.406697	-0.406697	-0.406697	0.549237
TCONS_00098066	2.8881	-0.475695	-0.475695	-0.275066	-0.0818712	-0.430631	-0.35603	-0.433343	0.500077	-0.384154	-0.475695
GSONMT00052898001	2.88621	-0.226934	-0.587744	-0.441462	0.174446	-0.402887	-0.539256	-0.0603516	0.232711	-0.49177	-0.542957
GSONMT00058827001	2.8852	0.348419	-0.462643	-0.283827	-0.451329	-0.45349	-0.465621	-0.464362	0.210829	-0.411146	-0.452033
GSONMT00022706001	2.88372	0.207646	-0.593157	-0.427949	-0.445769	-0.521034	-0.488032	-0.351652	0.187173	0.0365414	-0.487492
GSONMT00012015001	2.88318	0.233402	-0.471988	-0.339588	0.286858	-0.157007	-0.497082	-0.497082	-0.446533	-0.497082	-0.497082
GSONMT00008275001	2.88303	-0.442979	-0.452373	-0.334283	-0.363782	-0.383862	-0.278406	0.573003	-0.319916	-0.434022	-0.446408
TCONS_00101096	2.88176	-0.437739	-0.35861	-0.251502	-0.26299	-0.437739	-0.437739	0.570096	-0.400528	-0.427267	-0.437739
GSONMT00052786001	2.88172	-0.2891	-0.474089	-0.190045	-0.407909	-0.231317	-0.43724	-0.473093	0.541021	-0.44483	-0.475122
GSONMT00005092001	2.88159	-0.618879	-0.672097	-0.524246	0.161223	-0.128414	-0.171152	0.0301333	-0.687851	-0.182737	-0.0875706
GSONMT00046858001	2.88133	0.468029	-0.623801	-0.258374	-0.574067	-0.3085	-0.267219	-0.236748	-0.400494	-0.141178	-0.538978
GSONMT00081415001	2.87957	-0.413401	-0.413401	-0.413401	-0.365564	-0.413401	-0.413401	0.581057	-0.201257	-0.413401	-0.413401
GSONMT00080159001	2.87951	-0.366986	-0.441087	-0.189559	-0.41216	-0.299057	-0.440753	-0.4402	0.570593	-0.419218	-0.441087
GSONMT00064175001	2.8795	-0.138009	-0.444805	-0.293785	-0.393215	-0.447269	-0.46878	0.552366	-0.341279	-0.452733	-0.451992
GSONMT00061045001	2.87867	0.574681	-0.452861	-0.305115	-0.232006	-0.442865	-0.450324	-0.289801	-0.393687	-0.442837	-0.443853
GSONMT00030514001	2.87842	0.193758	-0.487769	-0.33537	-0.481451	-0.479566	-0.476129	0.364135	-0.219497	-0.48139	-0.475143
TCONS_00132938	2.87834	-0.0405085	-0.396341	-0.546338	0.418221	-0.167743	-0.546338	-0.546338	-0.128634	-0.377988	-0.546338
GSONMT00021057001	2.87757	-0.433903	-0.439306	-0.305424	-0.429718	-0.417289	-0.443874	-0.45476	0.531688	-0.0398244	-0.445157
GSONMT00079925001	2.87574	-0.0935085	-0.499999	0.121976	-0.475697	-0.411026	-0.497664	-0.497266	-0.452372	0.388714	-0.458898
C29225_c0_seq1_	2.87573	0.0929956	-0.29773	-0.185136	-0.400384	-0.522592	-0.502813	-0.526808	-0.540409	0.417576	-0.410428
GSONMT00053526001	2.87557	0.0724607	-0.741509	-0.165143	0.214145	-0.367155	-0.605363	-0.380352	-0.357266	0.0277664	-0.57316
GSONMT00043394001	2.8754	-0.350793	-0.410737	-0.30312	-0.405201	-0.383478	-0.412846	-0.403241	0.609553	-0.403181	-0.412355
TCONS_00210218	2.8753	-0.463863	-0.590012	-0.222803	0.565656	-0.404485	-0.344881	-0.446793	-0.266123	-0.36464	-0.337353
GSONMT00046771001	2.8749	0.431469	-0.27075	-0.0978085	-0.628664	-0.262241	-0.59793	-0.159591	-0.637599	-0.327872	-0.32391
GSONMT00020870001	2.87364	0.266972	-0.654114	-0.582668	-0.264088	-0.269388	-0.515428	0.0419064	-0.437226	0.0840479	-0.543658
GSONMT00014373001	2.87275	-0.218956	-0.431723	-0.249418	-0.411415	-0.538843	-0.575822	0.515244	-0.107718	-0.521312	-0.332787
GSONMT00022222001	2.87218	-0.543777	-0.959208	-0.186541	0.302699	-0.287045	-0.0950344	-0.331137	-0.305611	-0.283746	-0.182778
GSONMT00039064001	2.87138	0.321473	-0.625967	-0.210512	-0.189133	-0.3253	-0.536158	-0.477898	0.191373	-0.476549	-0.542706
C125203_c0_seq1_	2.87123	0.183753	-0.516256	-0.501113	-0.372505	-0.604827	-0.560675	0.109956	-0.357558	0.20111	-0.453117
GSONMT00012076001	2.86978	-0.170146	0.0250999	-0.0995086	-0.426129	-0.690082	-0.47919	0.381406	-0.607249	-0.405341	-0.398646
GSONMT00000565001	2.86644	0.602369	-0.293876	-0.235015	-0.310164	-0.496998	-0.483707	-0.316447	-0.367135	-0.504271	-0.461193
GSONMT00039413001	2.86421	0.595355	-0.448626	-0.263036	-0.41771	-0.42673	-0.448949	-0.449324	-0.112119	-0.444259	-0.448813
GSONMT00034814001	2.86291	-0.223412	-0.876456	0.0490236	-0.139333	-0.568429	0.186705	-0.186435	-0.694735	-0.252146	-0.157695
TCONS_00077329	2.86023	0.37384	-0.499243	-0.499243	0.25196	-0.499243	-0.499243	-0.240098	-0.250472	-0.499243	-0.499243
GSONMT00021483001	2.85984	0.56023	-0.469217	-0.273856	-0.469217	0.0114293	-0.469217	-0.469217	-0.372853	-0.438711	-0.469217
GSONMT00049045001	2.8591	-0.266175	-0.568691	-0.336006	-0.0628328	-0.354726	-0.643135	0.553593	-0.43798	-0.354903	-0.388246
GSONMT00005405001	2.85833	0.655602	-0.413399	-0.233147	-0.410658	-0.403943	-0.414527	-0.414527	-0.394673	-0.414527	-0.414527
GSONMT00017014001	2.85443	-0.369821	-0.434433	-0.0503047	-0.407831	-0.513335	-0.200139	-0.523627	-0.399114	0.578805	-0.534628
TCONS_00098636	2.85268	0.578373	-0.569356	-0.492163	-0.528388	-0.531113	-0.337643	-0.224029	-0.195169	-0.127031	-0.426162
TCONS_00146456	2.85264	-0.437331	-0.479886	-0.39254	0.583682	-0.431936	-0.372377	-0.462196	0.0400913	-0.434085	-0.466064
GSONMT00022868001	2.85238	0.152981	-0.258994	-0.175089	-0.441241	-0.543671	-0.527081	-0.542231	-0.566855	0.448065	-0.398263
GSONMT00019082001	2.85191	-0.0229134	-0.430812	-0.430812	0.617496	-0.430812	-0.430812	-0.430812	-0.430812	-0.430812	-0.430812
GSONMT00042523001	2.85129	-0.0504808	-0.649478	-0.448342	-0.362514	-0.0696561	-0.605567	0.508992	-0.493662	-0.401258	-0.279321
GSONMT00010004001	2.8506	-0.48839	-0.373146	-0.214566	0.198779	-0.156074	-0.587118	-0.468244	-0.568428	-0.58692	0.393503
GSONMT00051753001	2.85053	-0.486221	-0.676757	-0.274777	0.142961	-0.693324	0.0694173	-0.385923	-0.596094	0.24084	-0.190651
TCONS_00136492	2.8483	-0.242745	-0.66002	-0.395549	-0.193754	-0.0578775	0.268043	-0.66002	-0.456241	0.209889	-0.66002
GSONMT00022938001	2.84788	0.519105	-0.499615	-0.361605	-0.151622	-0.499615	-0.499615	-0.499615	-0.481076	-0.475584	0.101358
TCONS_00112121	2.84729	0.37616	-0.778368	-0.114193	-0.0475103	-0.0772253	-0.556907	-0.517196	-0.539709	-0.49612	-0.096224
GSONMT00052832001	2.84679	-0.374585	-0.796506	-0.426869	0.0815177	-0.450882	-0.517945	-0.018518	0.371724	-0.174727	-0.539995
GSONMT00052897001	2.8464	-0.266739	-0.710687	-0.497612	0.16171	-0.311466	-0.630678	0.126363	0.226529	-0.329538	-0.614285
GSONMT00002392001	2.84554	0.452384	-0.61133	-0.427796	-0.144078	-0.31026	-0.589764	0.170116	-0.500805	-0.497744	-0.386261
TCONS_00037110	2.84447	0.468952	-0.48529	-0.48529	-0.0943148	-0.48529	-0.48529	-0.48529	-0.48529	-0.48529	0.177929
GSONMT00004848001	2.84311	0.0249135	0.355613	-0.582361	-0.690613	-0.222884	-0.184124	-0.0260991	-0.612162	-0.681481	-0.22391
GSONMT00013324001	2.84262	-0.479233	-0.0126001	0.547934	-0.0512166	-0.404549	-0.581695	-0.524576	-0.359344	-0.526917	-0.450419
GSONMT00066030001	2.84226	-0.422138	0.611195	-0.198015	-0.0617493	-0.526865	-0.517056	-0.295483	-0.392471	-0.514509	-0.525166
GSONMT00073183001	2.84218	0.097994	-0.51823	-0.0267568	0.493374	-0.46116	-0.419676	-0.51823	-0.51823	-0.453033	-0.51823
GSONMT00046580001	2.83788	-0.352386	-0.617787	-0.40121	-0.000880028	-0.621881	-0.645557	0.13527	0.056953	0.239752	-0.630159
GSONMT00082601001	2.83786	-0.396391	-0.396391	0.72966	-0.396391	-0.396391	-0.396391	-0.396391	-0.396391	-0.396391	-0.396391
GSONMT00031848001	2.8375	-0.0717169	-0.151253	-0.246704	-0.270212	-0.513847	-0.774851	0.530329	-0.488772	-0.567519	-0.28295
GSONMT00022223001	2.83532	0.483563	-0.483053	-0.306745	-0.469911	-0.454826	-0.486483	-0.479762	0.282659	-0.434281	-0.486483
GSONMT00025781001	2.83416	0.725173	-0.426421	-0.225802	-0.41011	-0.415205	-0.426934	-0.42362	-0.382203	-0.424824	-0.424218
GSONMT00052513001	2.83349	0.535405	-0.464483	-0.381213	-0.539423	-0.151935	-0.65523	0.0280448	-0.621826	-0.398423	-0.184408
GSONMT00018361001	2.83345	-0.473653	-0.140768	-0.190243	0.278597	-0.800245	-0.560239	-0.335177	0.124113	-0.00678869	-0.72905
TCONS_00138565	2.83333	0.742594	-0.397325	-0.397325	-0.397325	-0.397325	-0.397325	-0.397325	-0.397325	-0.397325	-0.397325
GSONMT00062112001	2.83297	0.211404	-0.333092	-0.292758	0.18609	-0.617135	-0.833435	0.106238	-0.53248	-0.541579	-0.186226
GSONMT00005406001	2.83278	0.738071	-0.41788	-0.286894	-0.399935	-0.406372	-0.417708	-0.415141	-0.408555	-0.412052	-0.406312
GSONMT00030641001	2.83174	0.0790301	-0.747137	-0.341673	-0.312965	-0.491654	-0.726675	0.446392	-0.431783	-0.154512	-0.150765
GSONMT00019287001	2.83129	-0.491209	-0.520191	-0.287746	-0.398429	-0.232163	-0.516762	0.702038	-0.282729	-0.320423	-0.483679
GSONMT00069845001	2.83083	-0.17241	-0.6386	-0.427546	-0.291784	0.0484001	-0.73234	0.123121	-0.714492	-0.341432	0.316251
TCONS_00063781	2.83079	-0.374099	-0.577573	-0.354826	0.619372	-0.553651	-0.581076	-0.179435	-0.316804	-0.474757	-0.0379396
GSONMT00007676001	2.82978	0.700576	-0.446789	-0.122264	-0.387834	-0.263959	-0.468062	-0.460881	-0.468159	-0.455669	-0.456734
GSONMT00000564001	2.82941	0.679302	-0.147558	-0.222383	-0.339963	-0.541054	-0.477541	-0.299119	-0.443277	-0.540134	-0.497684
TCONS_00088339	2.82826	-0.0795221	-0.663764	-0.210318	-0.34735	-0.561261	-0.526474	0.207564	-0.430105	0.413653	-0.630685
TCONS_00022286	2.826	-0.510753	-0.803598	-0.381818	0.0320459	-0.534073	-0.170702	-0.39819	-0.587237	0.302338	0.225983
TCONS_00124302	2.82564	-0.43826	-0.43826	-0.43826	-0.43826	-0.43826	0.692129	-0.43826	-0.0116891	-0.43826	-0.43826
GSONMT00049638001	2.82482	0.745992	-0.474047	-0.364659	-0.431379	-0.320295	-0.444596	-0.33707	-0.265063	-0.473724	-0.459975
GSONMT00046503001	2.8248	0.737446	-0.46622	-0.32374	-0.433021	-0.478537	-0.462852	-0.219736	-0.304896	-0.461326	-0.411922
GSONMT00056069001	2.82335	0.394305	-0.749916	-0.365039	-0.34791	-0.48131	-0.165369	0.32349	-0.557666	-0.434366	-0.439571
GSONMT00076191001	2.82198	-0.853989	-0.560248	-0.111484	-0.406113	-0.355353	-0.260595	0.112232	-0.684872	-0.069341	0.367784
GSONMT00069531001	2.82125	-0.516176	-0.600778	-0.389468	-0.263382	0.62945	-0.105942	-0.622479	-0.531309	-0.0960592	-0.325107
GSONMT00038102001	2.82033	0.529087	-0.0408786	0.0518134	-0.468243	-0.303174	-0.716593	-0.429633	-0.675256	-0.412966	-0.354491
GSONMT00059882001	2.81959	0.312157	-0.635137	-0.414383	-0.18555	-0.344201	-0.627589	0.43305	-0.514466	-0.528187	-0.315281
GSONMT00005020001	2.81891	0.485118	-0.697734	-0.468681	-0.62912	-0.113137	-0.511109	0.19154	-0.351965	-0.460829	-0.262992
GSONMT00021671001	2.81877	-0.307176	-0.436112	-0.152088	0.538919	-0.389249	-0.508509	-0.807462	-0.593319	-0.202043	0.0382635
GSONMT00017351001	2.81667	0.655599	-0.404621	-0.26012	-0.134928	-0.526364	-0.526364	-0.526364	-0.0407801	-0.526364	-0.526364
GSONMT00081837001	2.81628	0.459726	0.175321	0.0652612	-0.400008	-0.632999	-0.594199	-0.545694	-0.524524	-0.414406	-0.404756
GSONMT00029700001	2.81613	-0.0267527	-0.519004	0.217871	-0.497678	-0.515758	-0.518387	-0.515844	-0.473147	0.505652	-0.473081
GSONMT00033762001	2.81606	0.774146	-0.493185	-0.320317	-0.384301	-0.379597	-0.477184	-0.288919	-0.405394	-0.46223	-0.37908
GSONMT00016768001	2.81583	0.626705	-0.588342	-0.43694	-0.551942	-0.557154	-0.362522	-0.282183	-0.138744	0.0189293	-0.54364
GSONMT00081715001	2.81552	0.129462	-0.673336	-0.279488	0.263104	0.272673	-0.720197	-0.300876	-0.565025	-0.538208	-0.403626
GSONMT00033197001	2.81523	-0.404569	-0.608888	-0.0830434	0.144263	0.501887	-0.611878	-0.317678	-0.257598	-0.476468	-0.701258
GSONMT00022567001	2.81486	0.10303	-0.687937	-0.200899	0.460588	-0.192262	-0.670995	-0.0788323	-0.533353	-0.662017	-0.352185
GSONMT00044128001	2.81454	-0.343158	-0.395081	-0.302739	-0.519662	-0.354014	-0.708172	0.140079	-0.580902	-0.337989	0.587101
GSONMT00003157001	2.81299	0.167996	-0.603685	-0.129656	0.497409	-0.589365	-0.631289	-0.236438	-0.529676	-0.205371	-0.552912
GSONMT00074893001	2.81263	0.00638079	-0.466727	-0.313228	-0.445941	-0.461384	-0.453467	0.713848	-0.469126	-0.453865	-0.469126
GSONMT00000566001	2.81242	0.328633	-0.10131	0.26547	-0.113447	-0.595026	-0.627788	-0.138045	-0.625035	-0.646076	-0.559797
TCONS_00179161	2.81218	0.293834	-0.531307	-0.43223	0.476126	-0.531307	-0.531307	-0.531307	-0.0754572	-0.41792	-0.531307
GSONMT00025155001	2.81001	0.195475	-0.544246	0.559152	-0.401511	-0.50947	-0.546365	-0.392272	-0.542098	-0.528985	-0.099687
GSONMT00057456001	2.80974	0.153075	-0.79224	0.0670963	-0.609217	0.0305255	-0.000323193	-0.636583	-0.186498	-0.0379177	-0.797657
GSONMT00037171001	2.80921	0.748347	-0.514813	-0.171416	-0.433745	-0.412483	-0.523945	-0.254508	-0.258774	-0.467322	-0.520552
GSONMT00017745001	2.80909	0.56746	-0.566207	-0.510635	-0.448523	-0.108223	-0.653916	0.0522043	-0.553582	-0.497958	-0.0897066
GSONMT00005965001	2.80839	0.553583	-0.702795	-0.121626	-0.124571	-0.67113	-0.174342	-0.381703	-0.444637	-0.0677562	-0.673409
GSONMT00063649001	2.80837	0.292978	-0.609798	-0.18627	0.425483	-0.193477	-0.549604	-0.375964	-0.784378	-0.439354	-0.387981
GSONMT00051926001	2.80823	0.554885	-0.358581	-0.136906	-0.47482	-0.555171	-0.571897	-0.592708	0.183509	-0.580053	-0.276489
GSONMT00012016001	2.80794	-0.402222	-0.402222	-0.402222	-0.402222	-0.402222	-0.402222	-0.402222	0.812065	-0.402222	-0.402222
GSONMT00060722001	2.80504	0.157293	0.0150402	-0.251486	-0.826889	0.114866	-0.0269411	-0.0184898	-0.64221	-0.499336	-0.826889
GSONMT00076655001	2.80372	-0.242405	-0.681237	-0.117577	-0.432582	-0.566271	-0.71084	0.331347	0.405609	-0.354777	-0.434989
TCONS_00130885	2.80107	0.757382	-0.493212	-0.335471	-0.380844	-0.479639	-0.493212	-0.352899	-0.0436484	-0.486319	-0.493212
TCONS_00107032	2.80025	-0.689575	-0.775824	-0.282616	0.608124	-0.209407	-0.0476397	-0.516291	-0.46235	-0.298621	-0.126049
GSONMT00078933001	2.80021	0.759899	-0.440044	-0.252367	-0.457415	-0.471124	-0.490455	-0.0529055	-0.458323	-0.467461	-0.470019
GSONMT00052788001	2.79979	-0.508759	-0.55887	-0.319688	0.269756	-0.371573	-0.533966	-0.438866	0.599717	-0.462961	-0.474584
GSONMT00068906001	2.79895	0.701687	-0.499473	-0.445252	-0.45849	-0.204359	-0.639127	-0.0138776	-0.54815	-0.458431	-0.233478
GSONMT00038850001	2.79846	-0.518928	-0.979463	-0.319668	0.123791	-0.123299	-0.316169	0.481825	-0.538883	-0.311126	-0.296544
GSONMT00015790001	2.79822	0.771614	-0.475336	-0.247177	-0.0754381	-0.452979	-0.470921	-0.433789	-0.470841	-0.477357	-0.465995
GSONMT00061866001	2.79806	-0.232537	-0.656208	-0.082176	0.539267	-0.648074	-0.615447	0.139124	-0.466425	-0.226336	-0.549251
GSONMT00066827001	2.79757	0.684082	-0.708866	-0.260329	-0.131911	-0.624418	-0.467856	-0.145756	-0.20968	-0.399854	-0.532985
GSONMT00081741001	2.79716	0.821732	-0.443018	-0.276963	-0.43345	-0.431387	-0.443018	-0.443018	-0.262004	-0.443018	-0.443018
GSONMT00057050001	2.79655	0.605244	-0.561197	-0.377984	0.0340162	-0.558992	-0.553288	0.0820824	-0.399967	-0.538443	-0.528018
GSONMT00052787001	2.79594	-0.362945	-0.481367	-0.153341	-0.449313	-0.292885	-0.440557	-0.481367	0.802215	-0.455013	-0.481367
C683035_c0_seq1_	2.79594	-0.40436	-0.40436	-0.40436	-0.40436	-0.40436	0.843305	-0.40436	-0.40436	-0.40436	-0.40436
GSONMT00076660001	2.79502	-0.176726	-0.610159	0.004376	-0.594517	-0.462845	-0.621383	0.40504	0.31773	-0.467579	-0.588958
GSONMT00046581001	2.79434	-0.250877	-0.620812	-0.31581	-0.0582342	-0.530417	-0.775424	-0.0483022	0.0858347	0.455071	-0.73537
GSONMT00038105001	2.79388	0.336382	-0.106812	0.427366	-0.447941	-0.346418	-0.737163	-0.414439	-0.696516	-0.544505	-0.26383
GSONMT00055418001	2.7922	0.472989	-0.637402	-0.140025	-0.637402	-0.498452	-0.105632	0.279069	-0.637402	-0.513829	-0.374112
TCONS_00007102	2.79213	0.730043	-0.595029	-0.181248	-0.59626	-0.383267	-0.358826	-0.394735	-0.439768	-0.0223609	-0.550678
TCONS_00169210	2.79129	0.500567	-0.610497	-0.413952	-0.631157	-0.0586624	-0.716312	0.144336	-0.59173	-0.352796	-0.0610863
GSONMT00055461001	2.78993	0.853317	-0.425367	-0.316877	-0.417986	-0.426896	-0.427409	-0.423234	-0.352635	-0.426185	-0.426659
GSONMT00005966001	2.78825	0.552281	-0.734062	-0.178998	-0.0903634	-0.693697	-0.15501	-0.449578	-0.427344	0.0580284	-0.669507
C5437_c6_seq1_	2.78814	-0.576142	-0.702524	-0.58651	0.311975	0.407419	-0.530449	-0.474336	-0.483471	-0.221061	0.0669534
TCONS_00094009	2.7875	0.839481	-0.514767	-0.281894	-0.377882	-0.27296	-0.473474	-0.40114	-0.452436	-0.354696	-0.497737
C67373_c0_seq1_	2.78611	-0.0307364	-0.501184	-0.381477	-0.121304	-0.501184	-0.501184	-0.501184	0.754507	-0.501184	-0.501184
GSONMT00035816001	2.78467	-0.152024	-0.495753	-0.0413424	0.770974	-0.514239	-0.39651	-0.514239	-0.454643	-0.472651	-0.514239
GSONMT00065083001	2.78437	-1.00712	-0.59225	-0.48167	-0.0215485	0.0361183	-0.43196	0.455733	-0.152998	-0.124813	-0.463869
GSONMT00004609001	2.7839	0.816079	-0.498168	-0.280306	-0.494472	-0.490717	-0.498083	-0.157204	-0.243231	-0.459604	-0.478194
C294428_c0_seq1_	2.78377	-0.528014	-0.508945	-0.150319	-0.502959	-0.5103	-0.586122	0.767802	-0.195252	-0.432102	-0.137561
GSONMT00072128001	2.78369	0.124437	-0.733753	-0.135217	-0.444354	-0.154874	-0.769603	-0.212582	0.492902	-0.225147	-0.725499
GSONMT00046455001	2.78269	0.485607	-0.545122	-0.381498	0.43733	-0.523337	-0.545122	-0.545122	-0.189494	-0.430812	-0.545122
GSONMT00000424001	2.78189	0.767562	-0.169055	-0.30907	-0.629788	-0.58313	-0.404005	-0.645929	-0.177377	-0.307798	-0.323298
GSONMT00076765001	2.78154	0.154216	-0.625177	-0.500699	-0.239625	-0.453164	-0.699732	0.639131	-0.496819	-0.408978	-0.150696
GSONMT00082098001	2.78112	0.571816	-0.525546	-0.293635	0.386471	-0.506299	-0.482557	-0.518866	-0.425452	-0.487725	-0.499325
TCONS_00009437	2.77959	-0.162144	-0.63404	-0.249893	0.417991	-0.468367	-0.645539	0.127076	0.191458	-0.678065	-0.678065
GSONMT00080789001	2.77916	0.725568	-0.433182	-0.534165	-0.453432	-0.534165	-0.428698	0.096264	-0.534165	-0.534165	-0.149017
GSONMT00006936001	2.77836	0.789151	-0.582005	-0.331532	-0.164585	-0.534114	-0.575213	-0.534646	-0.249408	-0.155821	-0.440184
GSONMT00070637001	2.77672	0.636182	-0.519158	-0.343767	-0.512006	-0.506494	-0.519158	0.305389	-0.281891	-0.516805	-0.519013
GSONMT00029475001	2.77654	0.245673	-0.810364	0.334121	-0.515296	-0.0814756	-0.135845	-0.615232	-0.342305	-0.034437	-0.821378
GSONMT00030842001	2.77644	0.719525	-0.88763	-0.273213	-0.192214	-0.454319	-0.533581	-0.272309	-0.113212	-0.389536	-0.379951
TCONS_00077657	2.77633	-0.529291	0.0235592	-0.801687	0.248413	0.303411	-0.516135	-0.397428	-0.801687	0.0720792	-0.377567
GSONMT00076657001	2.77574	-0.215464	-0.636988	-0.0399498	-0.626906	-0.488508	-0.652386	0.434522	0.387665	-0.416406	-0.521317
GSONMT00029524001	2.7749	0.834893	-0.565304	-0.294637	-0.498947	-0.302342	-0.176093	-0.545377	-0.277964	-0.477333	-0.471796
GSONMT00021513001	2.7743	0.560839	-0.489734	-0.373842	-0.473588	-0.483525	-0.489734	-0.489734	0.441334	-0.486581	-0.489734
GSONMT00074936001	2.7741	-0.0286809	-0.745898	-0.00442026	0.407855	0.165771	-0.745898	-0.398738	-0.579527	-0.692015	-0.152544
GSONMT00006465001	2.77402	0.301164	-0.501452	-0.243878	-0.34704	0.0311172	-0.807512	0.376171	-0.739896	-0.628344	-0.214348
GSONMT00074680001	2.7739	-0.19735	-0.918137	-0.0201135	-0.517286	-0.287716	-0.576265	-0.226723	0.172074	0.464143	-0.666527
GSONMT00018403001	2.77217	-0.480539	-0.505696	-0.321324	0.841284	-0.444847	-0.373744	-0.491581	-0.0727021	-0.402611	-0.520408
TCONS_00079073	2.77048	-0.239068	-0.599467	-0.585098	-0.671909	-0.154334	0.0702576	0.676579	-0.487004	-0.18299	-0.597449
GSONMT00036839001	2.77039	0.874197	-0.469586	-0.22838	-0.426589	-0.432194	-0.46845	-0.468582	-0.222725	-0.465244	-0.462835
TCONS_00207627	2.76932	-0.426577	-0.426577	0.899674	-0.426577	-0.426577	-0.256377	-0.426577	-0.426577	-0.426577	-0.426577
GSONMT00010988001	2.76725	-0.76917	-0.734255	-0.395097	0.460849	-0.0196005	-0.551603	0.335942	-0.4815	-0.251838	-0.360981
GSONMT00065789001	2.76715	0.0745547	-0.855216	-0.383946	-0.0464076	0.289077	-0.760977	0.292593	-0.654054	-0.459125	-0.26365
TCONS_00103612	2.76689	0.0962926	-0.208432	-0.419433	-0.561059	-0.82276	-0.225291	0.39806	-0.754549	-0.527936	0.258213
GSONMT00038104001	2.76632	0.506663	0.0309111	0.277268	-0.338895	-0.415864	-0.791042	-0.386113	-0.653919	-0.614609	-0.380721
GSONMT00065346001	2.76578	-0.587251	-0.85398	0.114383	-0.0492568	-0.0115883	-0.85398	0.333564	-0.473979	0.0549918	-0.438684
GSONMT00040899001	2.76411	-0.0168276	-1.00785	-0.139374	-0.220552	-0.319921	-0.333885	0.607876	-0.202977	-0.488178	-0.642429
C423689_c0_seq1_	2.7639	-0.795758	-0.199496	0.0424614	0.0164172	0.292201	-0.905908	0.221518	-0.355735	-0.643009	-0.436595
GSONMT00065476001	2.76378	-0.103627	-0.369508	0.0171764	-0.487974	-0.249682	-0.875712	0.384525	-0.73041	0.275445	-0.624014
GSONMT00015345001	2.76031	0.544708	-0.771967	-0.546057	-0.389062	-0.458692	-0.686593	0.27294	0.0224976	-0.404624	-0.343461
GSONMT00081414001	2.7601	-0.465318	-0.50198	-0.33861	-0.439165	-0.50198	-0.460951	0.842423	0.0327635	-0.48238	-0.444898
GSONMT00057626001	2.75894	0.629501	-0.561394	-0.3384	-0.623915	-0.218014	-0.997545	-0.0350303	-0.250871	-0.192818	-0.170455
GSONMT00062330001	2.75728	0.106141	-0.513337	-0.315072	-0.487699	-0.513337	-0.511451	0.808621	-0.486246	-0.341282	-0.503618
GSONMT00007642001	2.75724	0.761298	-0.531574	0.0295188	-0.628714	-0.506123	-0.527261	-0.0905683	-0.321365	-0.313735	-0.628714
TCONS_00174442	2.75607	-0.727798	-0.682501	0.323763	-0.0820411	-0.865824	0.139151	-0.67508	-0.0303377	0.0944571	-0.249858
TCONS_00073896	2.75548	0.919979	-0.452025	-0.255304	-0.452025	-0.255974	-0.452025	-0.452025	-0.452025	-0.452025	-0.452025
GSONMT00065477001	2.75425	0.931586	-0.446373	-0.235292	-0.385842	-0.439043	-0.432456	-0.428383	-0.433319	-0.443532	-0.441594
GSONMT00047423001	2.75189	-0.412499	-0.435787	-0.316197	-0.40926	-0.428448	-0.424155	0.946814	-0.425777	-0.426652	-0.419925
GSONMT00003158001	2.75105	0.24412	-0.656798	-0.205311	0.600613	-0.635571	-0.672163	-0.145312	-0.503954	-0.158798	-0.61788
GSONMT00015867001	2.74988	0.372233	-0.856847	0.0691603	-0.531459	-0.25279	-0.635944	0.299458	-0.667081	-0.524118	-0.0224902
GSONMT00080799001	2.74987	0.23494	-0.753323	-0.184812	-0.81054	-0.512971	-0.265917	0.472188	-0.391065	-0.636435	0.0980693
GSONMT00018245001	2.74968	-0.651504	-0.651504	-0.150445	-0.245153	-0.651504	-0.651504	0.756399	-0.20099	-0.14433	-0.159146
GSONMT00017848001	2.7484	0.474591	0.153144	0.288398	-0.36864	-0.394219	-0.750603	-0.40435	-0.771104	-0.601123	-0.374498
GSONMT00035303001	2.74783	-0.295652	-0.686839	-0.412544	0.383907	-0.494503	-0.565132	0.554238	-0.503548	-0.0611819	-0.666573
GSONMT00072649001	2.74766	0.472008	-0.640216	-0.455724	0.446227	-0.180178	-0.627985	-0.436643	-0.546321	-0.698978	-0.0798498
GSONMT00068182001	2.74759	0.0949817	-0.755459	-0.45053	0.293137	-0.732455	-0.70619	0.409051	-0.420175	-0.449564	-0.030389
GSONMT00053347001	2.74741	-0.493246	-0.576149	-0.366984	0.240568	0.748625	-0.568697	-0.251701	-0.435687	-0.552287	-0.491848
TCONS_00263841	2.74732	0.797435	-0.509572	-0.239105	-0.471529	-0.484517	-0.50479	-0.488431	0.172334	-0.509572	-0.509572
GSONMT00057302001	2.74701	-1.04565	-0.78431	-0.174561	-0.540974	0.285333	0.303774	-0.0283697	-0.44403	-0.160627	-0.157594
GSONMT00070606001	2.74691	0.891317	-0.513059	-0.318732	-0.461429	-0.49112	-0.508493	-0.192107	-0.123362	-0.512061	-0.517868
GSONMT00031929001	2.74689	0.699712	-0.613899	-0.452775	-0.592516	-0.587463	-0.380619	-0.3228	-0.196049	0.270628	-0.571113
GSONMT00065910001	2.74657	0.27025	-0.912315	-0.573184	-0.274204	0.147477	-0.751308	0.392373	-0.488263	-0.360442	-0.196952
GSONMT00056640001	2.74646	-0.0334593	-0.95337	-0.0208511	-0.320923	-0.0956351	-0.7965	0.449853	-0.589106	-0.489773	0.103308
C437132_c0_seq1_	2.74641	-0.411285	-0.578284	-0.322265	-0.560161	-0.578284	-0.50436	0.40441	-0.276886	-0.552841	0.633544
GSONMT00006565001	2.74601	0.188705	-0.448424	-0.290347	-0.058479	-0.837357	-0.816595	0.50196	0.0148179	-0.414905	-0.585388
GSONMT00033274001	2.74588	0.412415	-0.643668	-0.283838	-0.480826	0.602303	-0.641717	-0.543148	-0.396366	-0.244026	-0.527012
TCONS_00108731	2.74582	-0.431018	-0.628287	-0.413412	-0.0294916	-0.404228	-0.418545	0.811305	-0.436836	-0.078025	-0.717278
GSONMT00063827001	2.74575	0.920304	-0.492881	-0.411705	-0.132783	-0.398913	-0.537	-0.300932	-0.4662	-0.466364	-0.459276
TCONS_00087367	2.74548	0.947326	-0.477725	-0.362727	-0.367717	-0.425197	-0.498374	-0.238552	-0.434033	-0.463354	-0.425129
TCONS_00060539	2.74547	-0.387563	-0.0847798	-0.164663	-0.824129	-0.00480864	0.661913	-0.722867	-0.245187	-0.714899	-0.258486
GSONMT00002358001	2.74518	0.542384	-0.572607	-0.387275	-0.553767	-0.545528	-0.570483	0.276661	0.201359	-0.565026	-0.570893
GSONMT00017746001	2.74413	0.74471	-0.570164	-0.500124	-0.477989	-0.0240482	-0.704107	0.0118334	-0.610869	-0.470534	-0.142842
GSONMT00068086001	2.744	0.448542	-0.710338	-0.699839	-0.416801	0.148105	-0.117117	0.207372	-0.203019	-0.696926	-0.703982
GSONMT00020007001	2.74302	0.953098	-0.459934	-0.232266	-0.430119	-0.434357	-0.457603	-0.327941	-0.456766	-0.437202	-0.459934
GSONMT00036035001	2.74208	0.903923	-0.601456	-0.391753	-0.45284	-0.558842	-0.455942	-0.471871	-0.127578	-0.373466	-0.212253
GSONMT00075279001	2.74082	0.368746	-0.435074	-0.55719	-0.602709	-0.556235	-0.782547	0.279222	-0.570234	-0.222939	0.338142
GSONMT00045686001	2.74075	0.960775	-0.475591	-0.303024	-0.467064	-0.463913	-0.476765	-0.426077	-0.283119	-0.404356	-0.401621
GSONMT00023402001	2.73973	0.193862	-0.809289	-0.206318	-0.245826	-0.10924	-0.721192	-0.909272	-0.0454657	0.463371	-0.350359
GSONMT00000927001	2.73953	-0.256032	0.664906	-0.690002	-0.132345	-0.690002	0.0385043	-0.0459548	-0.248603	-0.690002	-0.690002
GSONMT00076550001	2.73902	0.926165	-0.573433	-0.211175	-0.228117	-0.356682	-0.482814	-0.440938	-0.580021	-0.465775	-0.326227
GSONMT00045713001	2.73497	0.91138	-0.494377	-0.205334	-0.445953	-0.482397	-0.494377	-0.494377	-0.049905	-0.485252	-0.494377
C171652_c0_seq1_	2.73437	-0.298784	0.0266387	-0.164546	-0.0557057	0.0328512	-1.17335	-0.483388	-0.862679	0.215635	0.0289503
TCONS_00001862	2.73418	0.849825	-0.6502	-0.39846	-0.174289	-0.606879	-0.546629	-0.561022	-0.0556273	-0.419221	-0.171675
GSONMT00051453001	2.73384	0.365889	-0.946998	-0.694169	-0.195697	0.198041	-0.85344	-0.243931	-0.228066	-0.276324	0.140859
GSONMT00062789001	2.73351	0.552764	-0.999825	-0.31991	-0.843442	-0.395509	-0.283971	0.0203679	-0.204158	0.0892328	-0.349062
TCONS_00260913	2.73345	-0.119897	-0.281827	0.535407	-0.0101774	-0.598673	-0.647639	-0.101274	-1.0121	0.0766509	-0.573918
GSONMT00013802001	2.73336	0.189512	-0.67922	-0.51045	0.784139	-0.434869	-0.546803	-0.483672	-0.218495	-0.277312	-0.556194
TCONS_00148095	2.73296	0.682815	-0.632992	0.0164761	-0.106284	-0.632992	0.0550835	-0.632992	-0.21609	-0.632992	-0.632992
GSONMT00055854001	2.73279	0.994224	-0.414112	-0.414112	-0.414112	-0.414112	-0.414112	-0.414112	-0.414112	-0.414112	-0.414112
GSONMT00051870001	2.73175	0.899928	-0.528429	-0.398564	-0.513001	-0.508753	-0.521035	-0.129437	-0.0584047	-0.458944	-0.515106
TCONS_00151220	2.7313	0.936788	-0.593867	-0.410781	-0.200127	-0.39912	-0.621505	-0.482451	-0.240893	-0.305348	-0.41399
GSONMT00078181001	2.73092	-0.307853	-0.532848	-0.478	-0.444821	-0.577695	-0.574964	-0.315489	0.0485319	0.885116	-0.432896
GSONMT00028574001	2.72971	-0.375637	-0.466039	-0.0508585	0.946644	-0.466039	-0.46231	-0.466039	-0.457355	-0.466039	-0.466039
GSONMT00019065001	2.72968	-0.194832	-1.01199	-0.110983	-0.361556	-0.157373	-0.15659	-0.681504	-0.0193713	0.626068	-0.661544
GSONMT00065888001	2.72957	0.776911	-0.955069	-0.136964	-0.650735	-0.473111	-0.371048	-0.140717	-0.320903	-0.194643	-0.263288
GSONMT00027535001	2.72888	0.41439	-0.187709	-0.383624	-0.635203	0.219558	-0.81407	0.139118	-0.882518	-0.530959	-0.0678593
GSONMT00029924001	2.72883	0.669348	-0.60018	0.0731707	0.210963	-0.235019	-0.60018	-0.60018	-0.446397	-0.60018	-0.60018
GSONMT00020869001	2.72862	0.441019	-0.766637	-0.601354	-0.36988	-0.400237	-0.599782	0.582284	-0.444571	-0.118594	-0.450869
GSONMT00081508001	2.72831	0.881047	-0.526397	-0.363817	-0.52411	-0.514344	-0.526397	0.01218	-0.130076	-0.510164	-0.526238
GSONMT00034162001	2.72815	0.525001	-0.595673	-0.298727	0.581405	-0.595673	-0.595673	-0.511169	-0.317599	-0.413025	-0.507017
GSONMT00009215001	2.72745	-0.00199671	-0.737305	-0.297426	-0.175618	-0.00545011	-0.831687	0.696579	-0.668219	-0.465284	-0.241047
GSONMT00058868001	2.72609	-0.165051	-0.648624	0.536131	0.465518	-0.394219	-0.639224	-0.659101	-0.15036	-0.431594	-0.639563
GSONMT00064538001	2.72579	-0.0614028	-0.475879	-0.475879	-0.379136	-0.475879	-0.475879	-0.475879	0.956315	-0.386294	-0.475879
GSONMT00020817001	2.72522	0.726408	-0.66232	-0.423206	-0.575113	-0.347022	-0.539803	0.287804	-0.589076	-0.493255	-0.109639
TCONS_00053227	2.72464	0.861434	-0.621186	-0.373559	-0.530515	0.0512216	-0.275502	-0.471581	-0.657807	-0.20563	-0.501512
GSONMT00013018001	2.72433	-0.818957	-0.304232	-0.202133	-0.818957	-0.818957	0.463889	0.189625	0.149249	-0.273969	-0.28989
GSONMT00037228001	2.72413	-0.518533	-0.518533	0.0371006	0.833296	0.0352081	-0.518533	-0.518533	-0.518533	-0.518533	-0.518533
TCONS_00018466	2.72378	0.313966	-0.812111	-0.534496	-0.892945	0.150983	-0.255008	0.274756	-0.6511	-0.384891	0.0670652
GSONMT00076549001	2.72259	1.01213	-0.433897	-0.30886	-0.420386	-0.432069	-0.433897	-0.433897	-0.407523	-0.433897	-0.430294
GSONMT00025948001	2.72248	0.598069	-0.514074	-0.361801	-0.505086	-0.51094	-0.513051	0.566777	-0.456211	-0.512657	-0.513504
GSONMT00023044001	2.72215	0.921854	-0.504901	-0.334559	-0.496796	-0.480914	-0.504963	-0.363115	0.0472788	-0.501073	-0.504963
GSONMT00076980001	2.72207	-0.434901	-0.445558	-0.348431	-0.438496	-0.338615	-0.44543	-0.404892	1.01287	-0.433061	-0.445558
GSONMT00066024001	2.72158	0.549093	-0.689238	0.00518993	-0.716389	-0.387434	-0.63699	-0.248404	-0.420496	0.408126	-0.585036
GSONMT00026025001	2.72047	0.0647948	-0.697081	-0.566672	-0.296901	-0.56519	0.192795	0.715833	-0.49269	-0.607194	-0.468167
GSONMT00052333001	2.72009	0.308553	-0.605381	-0.242447	-0.268637	-0.563545	-0.605381	0.731441	-0.284555	-0.605381	-0.584756
GSONMT00024072001	2.71999	-0.516354	-0.538666	-0.438729	-0.555127	-0.325345	-0.605966	0.296226	0.79561	-0.463937	-0.367701
TCONS_00058871	2.71994	0.980733	-0.450425	-0.425874	-0.518959	-0.497184	-0.477432	-0.257446	-0.284482	-0.231633	-0.55724
GSONMT00064848001	2.71987	0.872266	-0.55895	-0.272326	0.131404	-0.55895	-0.410956	-0.55895	-0.464904	-0.339552	-0.55895
GSONMT00031153001	2.71973	-0.847742	-0.976077	-0.331341	-0.0650835	0.400921	-0.448257	-0.483479	0.0415774	0.326878	-0.337127
GSONMT00081742001	2.71955	1.0037	-0.474595	-0.259715	-0.441998	-0.458401	-0.475983	-0.473957	-0.296554	-0.469773	-0.372282
GSONMT00055682001	2.71931	-0.238147	-0.484084	-0.357451	-0.423672	-0.429005	-0.484084	-0.484084	1.0067	-0.421161	-0.404325
GSONMT00082782001	2.71929	0.211816	-0.738863	-0.526625	-0.693345	0.0176795	-0.731988	0.647286	-0.421825	-0.299692	-0.183734
GSONMT00055553001	2.71842	0.55977	-0.735822	-0.301139	-0.399307	-0.306974	-0.793823	0.481576	-0.568295	-0.404382	-0.250022
GSONMT00036008001	2.71832	0.56672	-0.731939	-0.403548	-0.577406	-0.649059	-0.605258	0.401034	-0.204342	-0.517084	0.00256157
GSONMT00062790001	2.71772	0.268496	-1.08339	-0.157952	-0.78548	0.140629	-0.689637	-0.319929	0.232457	-0.0557131	-0.267192
TCONS_00115063	2.71711	0.502114	-0.526711	-0.392129	-0.526711	-0.491288	-0.520832	0.671752	-0.406868	-0.499728	-0.526711
GSONMT00050194001	2.71666	0.741126	-0.740163	-0.598024	-0.676855	-0.429245	-0.0137807	0.018058	-0.538037	-0.482301	0.00256087
GSONMT00019742001	2.71649	-0.0706585	-0.643744	-0.536599	-0.738503	-0.431061	-0.437961	0.511607	0.547051	-0.390269	-0.526348
GSONMT00029919001	2.71592	0.48451	-1.11357	-0.639531	-0.400401	-0.109599	-0.372242	-0.248831	0.303076	-0.51402	-0.105312
TCONS_00067559	2.71539	-0.581397	-0.10549	-0.465226	0.108257	0.416658	-1.10558	0.162236	-0.710892	-0.334483	-0.099471
GSONMT00016405001	2.71528	0.833347	-0.580542	-0.427501	-0.477565	-0.546213	-0.571937	-0.0353389	0.126459	-0.46507	-0.570919
GSONMT00075618001	2.71464	-0.566819	-0.593598	-0.466304	0.70505	-0.539278	0.372619	-0.0813934	-0.593598	-0.50234	-0.448975
GSONMT00062661001	2.71443	0.970687	-0.511274	-0.233823	-0.509614	-0.500518	-0.511615	-0.234658	-0.164287	-0.507871	-0.511458
C145815_c0_seq1_	2.71337	1.00867	-0.511153	-0.414977	-0.338104	-0.479929	-0.511153	-0.210152	-0.362299	-0.394695	-0.499584
GSONMT00071970001	2.71202	0.792525	-0.540548	-0.097148	-0.524	-0.523496	-0.752963	0.103881	-0.511535	-0.564114	-0.0946234
C431327_c0_seq1_	2.71158	-0.584142	0.0475817	0.73746	-0.584142	-0.584142	-0.584142	-0.584142	-0.159965	0.168193	-0.584142
TCONS_00058869	2.71034	0.480362	-0.722819	-0.546413	-0.615781	-0.588194	-0.458694	-0.386299	0.161213	0.478582	-0.5123
GSONMT00077264001	2.70925	0.0103421	-1.0543	-0.442643	0.563453	0.0208567	-0.534178	0.0213106	-0.787602	-0.248283	-0.258206
TCONS_00107773	2.70861	-0.414269	-0.532976	-0.394172	0.947543	-0.463811	-0.496212	-0.532976	0.0598329	-0.348587	-0.532976
GSONMT00082596001	2.70805	-0.574972	-0.727219	0.372185	-0.522087	0.044503	-0.666918	-0.543222	0.384388	0.2063	-0.681007
GSONMT00048103001	2.70768	1.04055	-0.455573	-0.327507	-0.456468	-0.463456	-0.465285	-0.352868	-0.404746	-0.361932	-0.460393
GSONMT00060880001	2.70657	0.647599	-0.647289	0.0818101	-0.24541	0.298999	-0.647614	-0.627498	-0.343543	-0.609479	-0.614142
TCONS_00037375	2.70437	1.0206	-0.470337	-0.289732	-0.466811	-0.462955	-0.470337	-0.470337	-0.155667	-0.468462	-0.470337
GSONMT00024830001	2.70418	-0.134935	-0.95063	-0.423646	0.0709671	-0.618455	-0.47288	-0.363223	-0.260888	0.805222	-0.355709
GSONMT00054451001	2.70389	0.382623	-0.695652	-0.0923417	-0.457577	0.694615	-0.700794	-0.531724	-0.341597	-0.428176	-0.533268
GSONMT00008849001	2.70328	0.396903	-0.914649	0.334476	-0.903764	0.041939	-0.518269	-0.158463	-0.0575103	-0.610116	-0.313826
GSONMT00036592001	2.70185	0.262113	-0.682575	-0.586875	-0.648359	-0.156939	-0.654371	0.678469	-0.612071	-0.33428	0.033041
GSONMT00035818001	2.70103	0.44466	-0.873827	-0.530904	-0.204627	0.136848	-0.919008	0.311803	-0.468458	-0.47326	-0.12426
GSONMT00015059001	2.69977	0.253802	-0.917774	0.575909	-0.626827	-0.0223893	-0.410397	-0.565052	-0.0624291	-0.17914	-0.745474
GSONMT00075502001	2.69968	-0.0406533	0.00401844	0.0434699	0.408182	-0.422597	-1.08462	-0.227725	-0.701775	-0.793087	0.115108
TCONS_00141516	2.69899	-0.382773	-0.470262	-0.186005	-0.470262	-0.414979	-0.470262	-0.470262	1.04401	-0.470262	-0.407942
GSONMT00070977001	2.69899	0.700577	-0.88262	-0.426763	-0.616497	0.0763131	-0.327647	0.23011	-0.490564	-0.397134	-0.564762
GSONMT00063053001	2.69881	-0.442239	-0.576102	-0.173828	-0.439301	0.995589	-0.632257	-0.343714	-0.345105	-0.547593	-0.194255
GSONMT00038825001	2.69769	-0.373413	-0.688913	-0.540363	-0.700906	0.610565	-0.443226	-0.382337	-0.0896755	0.501963	-0.591385
GSONMT00045091001	2.69768	0.23359	-0.756329	-0.216808	0.324648	0.0329369	-0.639197	-0.732287	0.367191	-0.617679	-0.693742
TCONS_00178095	2.69725	-0.33945	-0.661304	-0.507975	0.02062	-0.385211	-0.928585	0.766184	-0.384271	-0.393602	0.116341
GSONMT00074627001	2.69653	1.05678	-0.460499	-0.303666	-0.442131	-0.444379	-0.460214	-0.457981	-0.264225	-0.461433	-0.458774
GSONMT00055312001	2.69599	0.336775	0.713082	-0.239098	-0.59126	-0.659043	-0.657602	-0.0491081	-0.508408	-0.391996	-0.649334
GSONMT00048672001	2.69558	-0.476764	-0.476764	-0.169171	-0.22115	-0.476764	-0.476764	1.03209	-0.476764	-0.476764	-0.476764
GSONMT00079704001	2.69293	0.0651257	-0.935668	-0.583587	-0.0267264	0.168272	-0.814352	0.326883	-0.611845	-0.537352	0.256322
GSONMT00007022001	2.69257	1.01413	-0.553674	-0.404969	-0.540704	-0.557141	-0.443131	-0.0691867	-0.376252	-0.468931	-0.292712
C93255_c1_seq1_	2.69195	1.06077	-0.499131	-0.231694	-0.458141	-0.331227	-0.487985	-0.388672	-0.442872	-0.413864	-0.499131
GSONMT00028348001	2.69142	0.286072	-0.688075	-0.49442	-0.451746	-0.428069	-0.549466	0.765896	-0.589419	-0.576296	0.0341022
GSONMT00047437001	2.69092	-0.103022	-0.481401	-0.387802	-0.104925	-0.627475	-0.484085	-0.640689	0.464836	0.560459	-0.886817
GSONMT00014922001	2.69085	0.600186	-0.794774	-0.630055	-0.70881	-0.400404	0.158439	0.106149	-0.652409	-0.482554	0.11338
GSONMT00073741001	2.69044	0.657647	-0.675582	-0.553945	-0.367467	-0.221511	0.517329	-0.328049	-0.684004	-0.55661	-0.478252
GSONMT00015795001	2.68827	-0.096775	-0.912216	-0.508293	-0.443145	-0.546646	-0.177799	0.288437	-0.758131	0.668947	-0.202652
GSONMT00010107001	2.68596	0.960802	-0.676545	-0.523771	-0.220663	-0.662228	-0.48292	-0.44975	-0.203462	-0.407301	-0.0201254
GSONMT00045963001	2.6859	0.634459	-0.445931	-0.338513	-0.544294	-0.441754	-0.544294	-0.544294	-0.544294	0.627309	-0.544294
TCONS_00133015	2.68516	1.05516	-0.485362	-0.313383	-0.442815	-0.446413	-0.485362	-0.485362	-0.120789	-0.475472	-0.485362
TCONS_00018465	2.68482	-0.0337127	-0.750123	-0.505782	-0.710258	-0.209969	-0.581762	0.668972	-0.559578	-0.404064	0.401452
GSONMT00080308001	2.68416	0.92815	-0.352002	0.107945	-0.164831	-0.391524	-0.511636	-0.623426	-0.59056	-0.423526	-0.662751
GSONMT00079455001	2.68335	-0.18329	-0.58519	0.00886938	-0.586634	-0.605894	-0.458797	-0.308441	-0.416463	0.978186	-0.525694
GSONMT00015428001	2.68181	0.730693	-0.611319	0.108017	0.316555	-0.59752	-0.603985	-0.350298	-0.477068	-0.595555	-0.601328
GSONMT00003836001	2.68169	-0.894017	-0.637209	-0.368843	-0.531002	-0.125338	-0.641939	0.808377	0.0999161	-0.288792	-0.102842
TCONS_00143659	2.68103	-0.547629	-0.947888	-0.41409	-0.0765228	0.163961	-0.373797	0.647199	-0.303967	0.041631	-0.869926
GSONMT00027413001	2.68082	0.0594413	-0.838981	-0.717075	-0.836525	0.12198	0.0778123	0.529227	-0.0131086	-0.419961	-0.64363
GSONMT00054194001	2.6803	-0.501931	0.0696838	0.098038	-0.471658	-0.655191	-0.839066	0.351702	-0.795891	-0.434169	0.498182
GSONMT00042755001	2.68002	-0.0725287	-1.0036	-0.698079	0.176541	-0.523293	0.326279	0.2222	-0.869132	-0.310322	0.071912
GSONMT00057193001	2.68001	0.0617356	-0.685083	0.0596362	-0.529952	-0.533117	-0.647226	-0.11192	-0.501754	0.835631	-0.627958
GSONMT00072591001	2.67959	0.0949227	-0.87592	-0.4316	-0.270946	0.244738	-0.73678	0.668708	-0.67775	-0.476218	-0.218741
GSONMT00072670001	2.67909	0.370807	-0.545307	-0.359573	-0.280014	-0.53736	-0.545307	0.843929	-0.540189	-0.540768	-0.545307
GSONMT00059711001	2.67901	-0.296964	0.0799513	-0.134685	-0.483749	-0.570695	-0.774583	0.91851	-0.629293	-0.373986	-0.413512
TCONS_00281984	2.67897	1.04678	-0.558507	-0.392487	-0.40833	-0.427641	-0.560357	-0.0476933	-0.494609	-0.443463	-0.392666
TCONS_00006778	2.67885	-0.463293	-0.516201	0.247539	0.907329	-0.391164	-0.63145	-0.63145	-0.414665	-0.509425	-0.276069
TCONS_00006537	2.67875	1.05896	-0.481877	-0.0763051	-0.348763	-0.417296	-0.491226	-0.512235	-0.512235	-0.447951	-0.449828
GSONMT00009531001	2.67869	-0.192675	-0.493174	-0.312945	-0.483103	-0.4732	-0.449561	1.08056	-0.385257	-0.46171	-0.507632
GSONMT00021034001	2.67831	0.770964	-1.00018	-0.693709	-0.419838	-0.188162	-0.488676	-0.249803	0.211309	-0.330474	-0.289737
GSONMT00059488001	2.67598	-0.305781	-0.436286	-0.411251	-0.538777	0.0305891	-0.873543	0.820998	-0.717265	-0.360459	0.115791
TCONS_00090795	2.67269	0.847854	-0.535753	-0.398574	-0.493866	-0.525087	-0.444628	0.420996	-0.519293	-0.551883	-0.472453
GSONMT00044076001	2.67092	-0.88107	-0.702075	-0.538139	-0.434644	0.0832535	0.504004	-0.0778731	-0.719385	-0.358341	0.453345
C119439_c1_seq1_	2.6708	1.07922	-0.605555	-0.392572	-0.534896	-0.549941	-0.370543	-0.198024	-0.29594	-0.458715	-0.343835
GSONMT00071406001	2.67045	1.04631	-0.51052	-0.338597	-0.449341	-0.535945	-0.600682	-0.234957	-0.569309	-0.405207	-0.0721949
GSONMT00029001001	2.67026	0.694912	-0.536654	-0.192722	0.481365	-0.267923	-0.814583	-0.597138	-0.632651	-0.319045	-0.485821
GSONMT00066090001	2.67024	-0.27348	-0.611484	-0.216967	0.755199	-0.127024	-0.450181	-0.523953	-0.873032	-0.668219	0.318904
GSONMT00021511001	2.66893	0.311581	-0.873292	-0.348508	-0.0977874	-0.400403	-0.699743	-0.22506	-0.468008	0.758136	-0.625841
C18923_c1_seq1_	2.66892	-0.188688	-0.760654	-0.132193	0.729399	-0.604298	-0.550455	0.426832	-0.431211	-0.637028	-0.520626
GSONMT00061645001	2.66821	1.12675	-0.446642	-0.337763	-0.408257	-0.446642	-0.446642	-0.446642	-0.417823	-0.446642	-0.397903
GSONMT00059089001	2.66809	-0.546472	-0.546472	0.524132	-0.546472	-0.0808061	-0.546472	-0.546472	0.713895	-0.546472	-0.546472
GSONMT00017125001	2.66676	0.698347	-0.722009	-0.018446	-0.443747	0.0267215	-0.609729	-0.552969	0.302484	-0.625399	-0.722009
TCONS_00193876	2.66645	-0.350294	-0.744183	0.653083	-0.1135	-0.744183	-0.744183	-0.106845	-0.744183	-0.0801332	0.307968
GSONMT00015718001	2.66619	-0.522843	-0.543305	-0.405449	-0.492293	-0.276308	-0.507855	-0.175704	1.08422	-0.543305	-0.28335
GSONMT00056078001	2.66588	0.924883	-0.208621	-0.255558	-0.382131	-0.701552	-0.715504	-0.231207	0.0961685	-0.545654	-0.646708
GSONMT00049084001	2.66447	0.869006	-0.771655	-0.410383	-0.563189	-0.103271	-0.448774	0.240812	-0.302079	-0.507329	-0.667608
GSONMT00001164001	2.66431	1.05085	-0.63356	-0.421423	-0.271748	-0.503032	-0.523373	-0.00376638	-0.438032	-0.492065	-0.428167
C33724_c0_seq1_	2.66373	1.11077	-0.466658	-0.305106	-0.464074	-0.474694	-0.475956	-0.181549	-0.45479	-0.476045	-0.475628
TCONS_00131983	2.66366	-0.366738	-0.747645	0.13514	-0.444675	0.732606	-0.862223	-0.517576	-0.375436	-0.484646	0.26753
GSONMT00079943001	2.66354	0.417482	-0.278583	-0.558864	-0.357254	-0.204085	-1.18819	0.392594	-0.768862	0.00453111	-0.122303
GSONMT00060459001	2.66299	0.962638	-0.562477	-0.447483	-0.555586	-0.543439	-0.562187	0.00528171	0.0755554	-0.475862	-0.55943
GSONMT00025981001	2.66294	-0.386946	-0.6086	0.586829	0.424945	0.272378	-0.745478	-0.492714	-0.624156	-0.608897	-0.480296
TCONS_00023486	2.66252	1.07759	-0.444291	-0.170116	-0.36895	-0.531708	-0.603219	-0.285084	-0.240809	-0.569476	-0.526459
GSONMT00070884001	2.66252	0.855894	-0.565266	-0.311053	-0.554216	-0.543664	-0.541551	-0.331055	0.411289	-0.518119	-0.564774
GSONMT00053653001	2.66106	0.153811	-0.292581	-0.367826	-0.474516	0.192917	-0.889109	0.689403	-0.913749	-0.486402	-0.273004
TCONS_00073608	2.66051	1.14277	-0.453253	-0.391228	-0.365438	-0.453253	-0.453253	-0.440576	-0.395885	-0.410442	-0.439953
TCONS_00134783	2.66046	0.926133	-0.57916	-0.436644	-0.570809	-0.55649	-0.57916	-0.0062371	0.171049	-0.449982	-0.57916
GSONMT00067041001	2.65901	0.0352164	-0.810675	-0.58193	-0.368552	0.061596	-0.793482	0.872822	-0.463927	-0.294563	-0.315514
TCONS_00254597	2.65887	-0.484629	-0.484629	-0.484629	-0.484629	-0.484629	0.215669	1.0025	-0.484629	-0.484629	-0.484629
GSONMT00079057001	2.65868	1.13218	-0.455688	-0.206498	-0.452449	-0.453438	-0.455688	-0.426408	-0.431853	-0.453153	-0.455688
GSONMT00066708001	2.65695	0.257728	-0.637384	-0.564614	-0.523835	-0.11691	-0.789514	-0.0911226	-0.761273	-0.2087	0.778671
TCONS_00118049	2.65631	0.259953	-0.661612	-0.366432	0.46247	-0.465495	-0.661612	-0.477298	0.576937	-0.661612	-0.661612
TCONS_00166825	2.65598	1.1159	-0.574793	-0.35708	-0.407024	-0.534754	-0.51694	-0.225601	-0.274389	-0.37253	-0.508763
GSONMT00051450001	2.65562	0.482333	-0.93174	-0.356522	0.211065	0.0515218	-0.967645	-0.723703	-0.413101	0.140735	-0.148559
GSONMT00049119001	2.65561	0.412508	-0.647851	-0.473471	-0.60573	-0.567333	-0.520415	-0.615036	0.702501	0.179063	-0.519846
GSONMT00001838001	2.65556	0.230979	-0.712341	-0.489604	-0.476943	0.00728534	-0.768199	0.862826	-0.526185	-0.420746	-0.362629
TCONS_00010427	2.6555	0.206807	-0.490858	-0.490858	-0.490858	-0.490858	-0.490858	1.01293	-0.439233	-0.490858	-0.490858
GSONMT00042730001	2.65522	0.347699	-1.13317	-0.164151	-0.181151	0.0438084	0.0670226	-0.677516	-1.0084	-0.00210283	0.0527446
GSONMT00029950001	2.65455	1.09914	-0.560148	-0.465798	-0.522332	-0.575058	-0.560838	-0.353649	-0.219045	-0.250711	-0.246107
TCONS_00036801	2.65371	0.156162	-0.658545	-0.590335	-0.318443	-0.404312	-0.658545	0.735609	0.343281	-0.658545	-0.600039
GSONMT00051143001	2.65226	0.729484	-0.890802	-0.535941	-0.433489	0.327265	-0.792937	0.0544274	-0.308507	-0.468947	-0.332817
GSONMT00002188001	2.65222	-0.41186	-0.739568	-0.526932	0.109115	0.0334167	-0.655791	0.929136	-0.570473	-0.454573	-0.364694
GSONMT00036576001	2.65192	0.60009	-0.798147	-0.561241	-0.128874	-0.199186	-0.765311	0.597354	-0.515463	-0.475488	-0.405657
TCONS_00091701	2.65189	-0.398833	-0.371516	-0.47243	1.13089	-0.550005	-0.439399	-0.379613	-0.587659	-0.210711	-0.372618
GSONMT00078158001	2.65145	0.362793	-0.815788	-0.542925	-0.256396	0.00185798	-0.79454	0.735028	-0.608699	-0.338077	-0.394705
C49998_c0_seq1_	2.65029	1.13754	-0.468544	-0.312092	-0.461847	-0.474906	-0.478236	-0.180028	-0.4566	-0.477348	-0.478236
GSONMT00041279001	2.64988	-0.21665	0.318544	0.285341	-0.646044	-0.592102	-0.925497	0.284738	-0.55828	0.224969	-0.824898
GSONMT00057880001	2.64945	-0.278206	-0.898171	-0.00532915	0.461908	0.23614	-0.587974	-0.643999	-0.446389	0.368104	-0.855534
GSONMT00040335001	2.64931	-0.344341	-0.48863	0.3391	-0.532429	-0.510212	-0.574525	-0.574525	-0.574525	0.933205	-0.322421
GSONMT00064996001	2.6492	-0.547171	-0.753364	0.412215	-0.175405	-0.60105	0.227734	0.117626	0.0647773	-0.192051	-1.20251
GSONMT00079329001	2.64914	-0.290229	-1.11062	-0.29572	-0.478004	0.0865949	-0.875848	0.483551	-0.504483	0.0470773	0.28854
GSONMT00058971001	2.64874	-0.477616	-0.786864	0.140871	-0.0159032	-0.786864	-0.357891	0.0197394	-0.786864	-0.377019	0.779672
GSONMT00055910001	2.64672	-0.416599	-0.575531	-0.365673	1.08495	-0.324559	-0.575531	0.0141403	-0.510851	-0.442778	-0.534288
GSONMT00040919001	2.64641	0.311566	-0.942515	0.694786	-0.114231	-0.239642	-0.638142	-0.268422	-0.758119	-0.632788	-0.0589
GSONMT00072046001	2.64548	-0.420015	-0.440969	-0.320568	-0.433003	-0.440969	-0.440969	1.1708	-0.437851	-0.440969	-0.440969
GSONMT00082158001	2.64505	0.770193	-0.553639	-0.326082	-0.541475	-0.509681	-0.509719	-0.525816	0.599158	-0.512775	-0.535217
GSONMT00068733001	2.64461	1.02573	-0.829792	-0.308792	-0.113076	-0.375338	-0.443322	-0.112026	-0.710386	-0.400842	-0.376765
GSONMT00079539001	2.64459	0.660017	-0.781077	-0.670938	-0.731118	0.111038	-0.666178	0.0941708	-0.713002	0.0486548	0.00384014
TCONS_00261361	2.64371	-0.827764	-0.612964	0.0404385	0.974611	-0.603842	-0.337116	-0.30165	-0.582524	-0.117097	-0.275802
GSONMT00012179001	2.64301	-0.456232	-0.669335	0.413443	-0.702777	-0.705363	-0.451439	0.779653	-0.335379	0.00573973	-0.521325
GSONMT00053157001	2.64164	0.99168	-0.778856	-0.117301	-0.383361	-0.39156	-0.831316	-0.0478206	-0.215392	-0.460312	-0.407404
GSONMT00015548001	2.64058	0.70505	-0.855055	-0.606473	-0.48881	0.290237	-0.620607	0.23778	-0.661849	-0.427815	-0.213036
GSONMT00078731001	2.64013	-0.210018	-0.592375	-0.490584	-0.602541	-0.652949	-0.442598	0.89195	0.311575	-0.150066	-0.702528
GSONMT00049667001	2.63989	-0.768005	-0.706308	-0.535664	0.471107	0.0229431	-0.571427	0.730622	-0.552605	-0.352714	-0.377838
GSONMT00049913001	2.63975	0.72356	-0.473532	-0.508039	-0.624006	-0.657864	-0.707457	0.496571	-0.011469	-0.249742	-0.627771
GSONMT00014173001	2.63939	-0.0497996	-1.01582	-0.109829	-0.695986	-0.280897	-0.0856184	-0.229922	-0.283956	0.855202	-0.74276
GSONMT00029920001	2.63893	0.535416	-1.21307	-0.811144	-0.449805	-0.18529	-0.500637	-0.0465095	0.286008	-0.217429	-0.0364712
GSONMT00004021001	2.63855	0.591287	-0.831291	-0.371975	-0.571698	0.291415	-0.82592	-0.690612	0.185631	0.0816295	-0.497021
GSONMT00081709001	2.63792	0.657255	-0.408818	-0.504209	-0.667086	0.402829	-0.78314	-0.201157	-0.904517	-0.317785	0.0887107
GSONMT00060461001	2.63784	1.05184	-0.555899	-0.446347	-0.546422	-0.545307	-0.555855	-0.119759	0.0755564	-0.440696	-0.55496
GSONMT00028328001	2.63777	0.687813	-1.02129	-0.177745	-0.978543	-0.111327	0.0538353	-0.501207	0.0886862	-0.466924	-0.211064
GSONMT00021512001	2.63755	0.951511	-0.540012	-0.415165	-0.534133	-0.523348	-0.538663	-0.530476	0.370671	-0.337928	-0.540012
GSONMT00032530001	2.63737	0.11191	-0.783178	-0.318958	-0.0688471	-0.587038	0.78085	-0.0633709	-0.961279	-0.64772	-0.0997408
GSONMT00048892001	2.6372	-0.44439	-0.464772	-0.342611	-0.451061	-0.44976	-0.383922	1.18624	-0.45559	-0.436333	-0.395007
GSONMT00033840001	2.6361	0.0473233	-0.798195	-0.682234	-0.489191	0.205534	-0.812256	0.805882	-0.507065	-0.292223	-0.113674
TCONS_00001498	2.63588	-0.51583	-0.397512	-0.452279	0.246723	0.412719	-0.820548	-0.95685	-0.56459	-0.109823	0.52211
GSONMT00048419001	2.63575	0.535509	-0.91155	-0.192322	0.350236	-0.250275	-0.512476	-0.91155	-0.605162	0.279871	-0.418028
GSONMT00052225001	2.63553	1.17122	-0.479062	-0.267112	-0.463633	-0.473771	-0.479062	-0.440522	-0.247248	-0.477271	-0.479062
GSONMT00030310001	2.63482	-0.0105408	-0.892494	0.695005	-0.0130044	-0.136504	-0.0975442	-0.892494	-0.892494	-0.395782	0.00103516
GSONMT00059879001	2.6342	0.79435	-0.805103	-0.36126	0.480585	-0.344047	-0.653399	-0.222906	-0.320239	-0.610543	-0.591637
GSONMT00069875001	2.63355	1.15752	-0.521489	-0.373287	-0.313246	-0.481376	-0.600625	-0.456387	-0.172874	-0.388406	-0.483379
GSONMT00023504001	2.63326	0.0204816	-0.776738	-0.451746	-0.310798	0.111825	-0.670657	0.946321	-0.67611	-0.465714	-0.360128
GSONMT00025613001	2.63321	-0.57414	-0.997605	-0.334148	0.320687	-0.785468	0.478516	-0.476417	-0.16167	0.408151	-0.511113
GSONMT00064421001	2.63213	-0.666126	-0.557088	-0.363158	0.526361	-0.65679	-0.426046	-0.662963	-0.531235	0.756066	-0.0511527
GSONMT00000416001	2.63211	0.0289492	-0.825776	-0.635982	-0.377655	0.253718	-0.88353	0.758754	-0.560032	-0.320878	-0.0696791
TCONS_00177609	2.63159	-0.280854	-0.036792	0.0628519	-0.714551	-0.631049	-0.814744	0.950647	-0.574469	-0.230853	-0.36178
GSONMT00064171001	2.63129	0.89445	-0.439419	-0.267924	-0.374948	0.367723	-0.814237	-0.644964	-0.31725	-0.415658	-0.619057
GSONMT00029601001	2.63126	0.190668	-0.399975	-0.118707	-0.480301	-0.258356	-1.10654	0.710887	-0.709832	-0.568365	0.109262
GSONMT00048793001	2.63121	1.06535	-0.743967	-0.305298	-0.562361	-0.494108	-0.460579	0.0982171	-0.471137	-0.332875	-0.424443
GSONMT00023346001	2.62991	1.04746	-0.563467	-0.453138	-0.554847	-0.554005	-0.563874	-0.059171	0.0850583	-0.451693	-0.562228
GSONMT00069585001	2.62946	0.37007	-0.894417	-0.607792	0.250069	-0.397792	-0.866939	0.452054	0.0507662	-0.732248	-0.253231
GSONMT00033049001	2.62939	0.938021	-0.763824	-0.472855	-0.301486	-0.060106	-0.829464	0.164417	-0.548955	-0.418816	-0.336319
GSONMT00057679001	2.62912	0.597843	-0.552807	0.192271	0.155045	-0.430599	-1.07968	0.187986	-0.55642	-0.485722	-0.657043
GSONMT00024655001	2.62882	0.957855	-0.947269	-0.484423	-0.419185	-0.088279	-0.0866141	-0.459133	-0.267505	-0.0866096	-0.747653
GSONMT00000465001	2.62826	0.417952	-0.889809	-0.68319	-0.296663	-0.376832	-0.617842	0.626153	0.187377	-0.247987	-0.74742
GSONMT00022252001	2.62648	0.18183	-0.799004	0.0722702	0.711643	-0.041071	-0.799004	-0.799004	-0.0502771	-0.670703	-0.433157
C732082_c0_seq1_	2.6261	0.808431	-0.616643	-0.616643	-0.616643	-0.616643	-0.616643	-0.0879117	0.398487	-0.0452426	-0.616643
TCONS_00174367	2.62569	0.16935	-0.807401	-0.188968	-0.111951	-0.508462	0.38339	0.605513	-0.688127	-0.876356	-0.602682
GSONMT00079540001	2.62531	0.911868	-0.749191	-0.588594	-0.667566	0.100335	-0.616889	-0.0782916	-0.692603	-0.0312324	-0.213148
GSONMT00014893001	2.62511	0.105415	-1.10461	-0.394268	0.266855	-0.220744	-0.88903	0.0487022	0.36784	0.0156163	-0.820882
TCONS_00093749	2.62453	-0.0371765	-0.717525	-0.593515	-0.518351	-0.539547	0.0835307	1.0237	-0.342679	-0.609961	-0.373005
TCONS_00056734	2.62438	-0.164859	-0.516085	-0.286841	-0.32152	0.0467594	-0.895711	0.912303	-0.75001	-0.658808	0.0103884
C133568_c0_seq1_	2.62308	-0.548111	-0.554173	-0.346092	-0.421256	-0.244925	-0.412016	1.19221	-0.411261	-0.369882	-0.507574
GSONMT00076152001	2.62229	-0.492271	-0.492271	-0.492271	0.258448	-0.492271	-0.492271	-0.492271	-0.492271	-0.492271	1.05743
GSONMT00031674001	2.62124	0.795925	-0.908808	-0.698544	-0.224373	-0.28545	-0.379727	-0.911193	-0.215487	0.0412701	0.165146
GSONMT00007404001	2.62118	-0.286367	-0.496005	-0.425282	-0.48217	-0.479003	-0.496005	-0.496005	1.18687	-0.167973	-0.479241
GSONMT00047908001	2.62083	-0.258917	-0.809679	-0.209495	-0.241282	0.0569865	-0.905559	0.858531	-0.82478	-0.254776	-0.0318561
GSONMT00054190001	2.62068	-0.619003	-0.671157	-0.454446	-0.453977	0.320663	-0.760481	0.0909921	-0.45908	-0.482074	0.867884
GSONMT00065573001	2.61913	0.53016	-0.844633	-0.654866	-0.302177	0.0747595	-0.675191	0.625694	-0.745984	-0.412364	-0.214529
GSONMT00071574001	2.6191	0.300049	-0.586613	0.0174916	0.808969	-0.663668	-0.677557	-0.646372	-0.819321	-0.196694	-0.15538
GSONMT00035018001	2.61808	-0.349741	0.0410176	-0.389299	-0.40257	-0.733648	-0.591541	-0.721566	0.387861	0.825291	-0.683882
GSONMT00026409001	2.61759	0.654978	-0.578255	0.772076	-0.560469	-0.263029	-0.45924	-0.557714	-0.536022	-0.51166	-0.578255
GSONMT00015882001	2.61755	0.404187	-0.539732	-0.379516	-0.523452	-0.528534	-0.540867	0.978549	-0.423292	-0.539665	-0.525227
GSONMT00012202001	2.6167	-0.388503	-0.603626	-0.0360876	-0.708604	-0.0115484	-0.79362	0.314006	-0.851452	-0.304145	0.766877
GSONMT00064444001	2.61647	1.09779	-0.638447	-0.433841	-0.233003	-0.601581	-0.375974	-0.419377	0.0932148	-0.542371	-0.562879
GSONMT00082382001	2.61575	-0.296715	-0.538285	-0.438435	-0.567648	0.0615526	-0.784489	0.936485	-0.72307	-0.457684	0.192533
GSONMT00079595001	2.61543	0.54591	-0.878332	-0.481882	-0.516454	0.0857835	-0.610137	0.676842	-0.683968	-0.407542	-0.345647
GSONMT00082192001	2.61437	-0.246038	-0.583177	-0.348106	1.08909	-0.439884	-0.627777	0.127618	-0.627341	-0.485356	-0.473404
TCONS_00173879	2.61325	0.067025	-0.567761	-0.370474	-0.567761	-0.567761	-0.567761	1.04518	0.051587	-0.567761	-0.567761
TCONS_00168446	2.61284	-0.841172	-0.952596	-0.326548	-0.157829	0.438098	-0.875315	0.329206	-0.549778	0.108736	0.214358
GSONMT00002416001	2.61273	1.19471	-0.51028	-0.312659	-0.50528	-0.505721	-0.51028	-0.206099	-0.241193	-0.50565	-0.51028
GSONMT00056363001	2.61228	0.232568	-0.766607	-0.556823	-0.448005	0.191123	-0.704746	0.8728	-0.600125	-0.520669	-0.311799
C29738_c0_seq1_	2.61173	0.238055	-0.582961	-0.412954	-0.443941	-0.627907	-0.411889	-0.325666	1.05715	-0.449776	-0.651842
TCONS_00150976	2.61148	1.21614	-0.528741	-0.38292	-0.363393	-0.441737	-0.528741	-0.274124	-0.319278	-0.45995	-0.528741
GSONMT00072161001	2.61081	0.105835	-1.31006	-0.543902	0.273568	0.30052	-0.339823	-0.245827	-0.85887	0.20594	-0.198191
GSONMT00024728001	2.60998	0.852184	-0.795776	-0.582355	0.0821467	-0.0754445	-0.88315	0.112431	-0.650824	-0.47038	-0.198812
GSONMT00004396001	2.60958	-0.380247	-0.890209	0.0010721	-0.694002	0.365858	-0.859617	-0.380275	0.144312	0.645776	-0.562249
GSONMT00017391001	2.6094	0.661208	-0.851986	-0.654457	-0.225551	0.137179	-0.681651	0.420527	-0.758004	-0.549985	-0.106684
TCONS_00028775	2.60916	1.01036	-0.625769	-0.468507	-0.586403	-0.189042	-0.622582	0.313605	-0.49875	-0.504954	-0.437119
GSONMT00028709001	2.60816	1.23049	-0.485856	-0.316884	-0.360935	-0.467548	-0.472319	-0.477643	-0.304508	-0.479939	-0.473021
GSONMT00070518001	2.60765	0.574569	-1.0562	-0.453437	-0.372798	-0.32075	0.728429	-0.335279	-0.543626	-0.30208	-0.52648
GSONMT00073103001	2.60751	1.16078	-0.501412	-0.381649	-0.475078	-0.494996	-0.501412	-0.483322	0.0658861	-0.494895	-0.501412
GSONMT00045949001	2.60641	-0.424905	-1.22749	-0.412248	-0.135517	0.103717	-0.994953	0.498854	-0.125723	0.228324	-0.116471
GSONMT00073768001	2.60595	0.269578	-0.855476	-0.352394	0.493596	-0.703677	-0.729852	0.107046	-0.520516	0.424701	-0.73896
GSONMT00064849001	2.60587	0.477119	-0.612829	-0.395966	0.942936	-0.475416	-0.494179	-0.612829	-0.435812	-0.386065	-0.612829
TCONS_00055972	2.60518	1.18556	-0.594239	-0.316782	-0.304534	-0.143953	-0.594239	-0.307451	-0.50247	-0.432827	-0.594239
GSONMT00027194001	2.60499	0.907746	-0.735376	-0.409299	0.428849	-0.475511	-0.644808	-0.464849	-0.110725	-0.654139	-0.446875
TCONS_00074639	2.60419	0.30467	-0.773102	-0.593107	-0.568178	-0.552567	-0.365218	-0.711761	0.784104	0.312731	-0.441761
GSONMT00058770001	2.60415	1.22107	-0.493686	-0.33151	-0.486335	-0.486712	-0.493778	-0.376468	-0.171403	-0.49148	-0.493847
TCONS_00170963	2.60409	-0.153086	-0.827988	-0.454572	-0.259835	0.00582559	-0.917813	0.97862	-0.589311	-0.110266	-0.275667
GSONMT00080370001	2.60395	0.333027	-0.6645	-0.518465	-0.121724	-0.577364	-0.594071	-0.503752	-0.535749	-0.41384	0.992489
GSONMT00019594001	2.60366	-0.292358	-0.742249	-0.418964	-0.814815	-0.439096	-0.809837	0.397175	-0.105459	0.827776	-0.205835
TCONS_00050975	2.60345	0.347556	-0.714398	-0.328832	0.517258	-0.760047	-0.652828	0.383298	-0.760047	0.0596908	-0.695105
GSONMT00042321001	2.60335	1.05603	-0.42845	-0.306973	-0.485916	-0.514756	-0.598061	0.295453	-0.554063	-0.595342	-0.471271
GSONMT00059182001	2.60281	1.21879	-0.536147	-0.252083	-0.415843	-0.487665	-0.496784	-0.471783	-0.188594	-0.476795	-0.495905
GSONMT00009321001	2.60257	-0.444456	-0.547166	-0.453702	-0.20768	-0.594875	-0.40251	1.19349	-0.129363	-0.447876	-0.568427
GSONMT00014544001	2.60233	1.17593	-0.340027	-0.220383	-0.483451	-0.434784	-0.600069	-0.546989	-0.568687	-0.521058	-0.0628077
GSONMT00065417001	2.60212	0.344331	-0.763305	-0.633009	-0.436487	-0.120503	-0.795177	0.900113	-0.489692	-0.469516	-0.138875
TCONS_00107394	2.60106	-0.354472	-0.648203	-0.479912	0.092787	-0.320988	-1.14566	0.825941	-0.455494	-0.320125	0.205075
TCONS_00005325	2.60095	0.23224	-0.829187	-0.586777	0.0371512	-0.575123	-0.454018	0.953669	-0.646607	-0.278725	-0.45357
GSONMT00038878001	2.60092	0.606578	-0.999615	-0.328081	-0.30306	-0.0457692	-0.327196	0.639253	-0.657163	-0.504188	-0.681682
GSONMT00002927001	2.59979	-0.538211	-0.579113	-0.366898	-0.510117	-0.533229	-0.571498	1.08797	-0.298217	-0.529602	0.239123
GSONMT00002759001	2.59974	-0.457937	-0.661139	-0.334156	-0.458843	0.908754	-0.656601	-0.434714	0.533804	-0.54946	-0.489447
GSONMT00010142001	2.59974	0.444736	-0.301966	0.740469	0.015088	-0.757096	-0.757096	-0.25461	-0.757096	-0.215071	-0.757096
TCONS_00168379	2.59957	-0.102253	-0.113864	-0.108488	-0.723846	-0.45105	-0.937532	0.0444311	-0.836157	-0.277697	0.906886
GSONMT00003592001	2.59954	1.2288	-0.493448	-0.321742	-0.4066	-0.480096	-0.488717	-0.493448	-0.16417	-0.486667	-0.493448
GSONMT00081929001	2.59952	0.263825	-0.684682	-0.143882	0.427548	-0.367704	-1.12191	-0.505631	0.318436	0.0768709	-0.862394
GSONMT00051538001	2.59952	0.409542	-0.904474	0.770888	-0.401186	-0.0509758	-0.510777	-0.650085	-0.685142	0.0107845	-0.588094
GSONMT00013623001	2.59913	-0.0618333	0.175243	0.372978	-0.584522	-0.626466	-0.991976	-0.499443	-0.567491	0.710346	-0.525969
GSONMT00018974001	2.59879	-0.617325	-0.264133	0.0726772	0.3779	-0.604692	-0.831836	-0.274649	0.772806	-0.330892	-0.898649
GSONMT00046253001	2.59863	0.48979	-0.784731	-0.514948	-0.327186	0.424337	-0.729779	0.548939	-0.711673	-0.548493	-0.444883
TCONS_00126628	2.59806	1.07118	-0.671153	-0.505721	-0.123861	-0.604139	-0.668865	0.118116	-0.220785	-0.577581	-0.415255
GSONMT00057908001	2.59799	0.416526	-0.946368	-0.509266	-0.480282	0.386982	-0.785641	0.599089	-0.358005	-0.541539	-0.379484
GSONMT00021783001	2.59561	-0.704819	-0.89743	-0.10414	-0.89743	0.682067	-0.296559	-0.365076	0.397635	0.123635	-0.533487
GSONMT00080107001	2.59445	-0.658014	-0.669393	1.0083	-0.65754	-0.66993	-0.215106	-0.0266817	-0.373138	0.185853	-0.518804
GSONMT00067581001	2.59425	0.101833	-0.713335	-0.173984	0.759637	-0.0415834	-0.993438	-0.945933	-0.214141	-0.455329	0.0820264
GSONMT00015189001	2.59396	1.10097	-0.530393	-0.450015	0.139183	-0.355122	-0.403206	-0.600359	-0.814752	-0.416686	-0.263577
GSONMT00058883001	2.59366	-0.0668327	-0.605925	0.0961399	-0.590639	-0.569059	-0.60586	-0.286938	-0.480252	1.09642	-0.580711
GSONMT00001947001	2.59331	0.822224	-0.560375	-0.409344	-0.54541	-0.535959	-0.549728	0.689091	-0.473878	-0.501189	-0.528745
GSONMT00027272001	2.59299	0.958615	-0.619146	-0.36578	-0.291103	-0.599736	-0.581261	0.469016	-0.399295	-0.561989	-0.602314
GSONMT00007234001	2.59268	-0.000361103	-0.894083	-0.664321	-0.276514	-0.0421295	-0.545474	1.01167	-0.690705	-0.387788	-0.102969
GSONMT00044528001	2.59217	0.054599	-0.875305	-0.681312	-0.256279	-0.0818631	-0.688206	1.04436	-0.350753	-0.398546	-0.358864
GSONMT00038478001	2.59215	0.366488	-0.71036	-0.713889	-0.670953	0.33114	-0.735588	-0.165782	-0.652405	-0.327179	0.686378
GSONMT00067699001	2.59088	0.782734	-1.16413	-0.596404	-0.627737	0.352564	-0.363717	-0.0435269	-0.42793	-0.222093	-0.280644
GSONMT00037469001	2.59008	0.195476	-0.608682	-0.64952	-0.277884	0.250378	-1.04122	0.777327	-0.653903	-0.424469	-0.157588
C9546_c1_seq1_	2.58827	-0.0107441	-0.550658	-0.466005	-0.545847	-0.537894	-0.551314	0.0361474	1.13438	-0.545021	-0.551314
GSONMT00006622001	2.58822	0.550439	-0.865389	-0.58063	-0.621101	-0.227867	-0.71331	-0.0845253	-0.710564	-0.00867466	0.673396
TCONS_00048573	2.58773	-0.094006	-0.860348	0.0776616	-0.111522	-0.78573	-0.816983	-0.576294	-0.170215	0.926753	-0.177049
GSONMT00066723001	2.58742	0.0833309	-1.09778	-0.0460123	-0.934087	-0.208852	-0.631059	0.685695	-0.5391	-0.0235015	0.12395
GSONMT00022667001	2.58737	0.118055	-0.889886	-0.54109	-0.086943	0.0404407	-0.927779	0.88845	-0.620852	-0.306062	-0.2617
GSONMT00020903001	2.58687	0.24004	-0.531005	-0.354529	-0.429936	-0.480266	-0.539647	-0.534513	1.12481	-0.538872	-0.542959
GSONMT00066389001	2.58684	0.274136	-0.805771	-0.650728	-0.132555	0.181357	-0.898748	0.809674	-0.573078	-0.446781	-0.344348
GSONMT00039889001	2.58667	1.25327	-0.474759	-0.138168	-0.395295	-0.446961	-0.478783	-0.462222	-0.487825	-0.487825	-0.468101
GSONMT00001793001	2.58622	0.537869	-0.836083	-0.587388	-0.184161	-0.0771313	-0.89573	0.690764	-0.659594	-0.458442	-0.116322
TCONS_00152617	2.5858	-0.381329	-0.607082	-0.117952	-0.607082	-0.477787	-0.607082	1.16762	-0.0141574	-0.386322	-0.554624
TCONS_00065148	2.58558	1.2739	-0.463932	-0.261228	-0.454763	-0.463932	-0.463932	-0.385365	-0.463932	-0.43846	-0.463932
GSONMT00058116001	2.58538	1.08644	-0.617463	-0.243828	0.0187841	-0.570951	-0.571531	-0.487116	0.0649097	-0.614487	-0.650136
GSONMT00004291001	2.58476	0.193032	-0.986957	-0.657918	-0.803458	0.162431	-0.530018	0.747963	-0.546958	-0.239694	0.0768166
GSONMT00006641001	2.58462	0.0062399	-1.05404	-0.475787	-0.17529	0.48123	-0.939453	0.64258	-0.520047	-0.237373	-0.312676
GSONMT00072613001	2.58449	0.403101	-0.710171	-0.440256	-0.633484	-0.59419	-0.528049	-0.618971	0.812939	0.277414	-0.55282
GSONMT00012814001	2.58443	0.00328812	-0.665334	-0.584366	-0.932907	-0.345399	-0.960067	0.309446	-0.0061007	0.71757	-0.120558
GSONMT00005460001	2.58428	-0.701329	0.566094	0.0088318	-0.368138	-0.731235	-0.733308	0.644926	0.048195	-0.575858	-0.742461
TCONS_00117479	2.58272	-0.158823	-0.554519	1.22385	-0.448136	-0.112796	-0.548202	-0.516479	-0.477258	-0.496533	-0.493831
GSONMT00064273001	2.58232	1.16586	-0.590633	-0.329596	-0.133839	-0.485244	-0.527663	-0.489873	-0.74629	-0.431288	-0.0137498
GSONMT00044807001	2.58204	-0.391763	-0.503193	0.0623133	1.20886	-0.503193	-0.503193	-0.503193	-0.499285	-0.446191	-0.503193
GSONMT00058320001	2.58174	1.15336	-0.809993	-0.371008	-0.191379	-0.345176	-0.325461	-0.205962	-0.802914	-0.460879	-0.222328
GSONMT00036484001	2.57998	0.519324	-0.925242	-0.275703	-0.993097	-0.4378	-0.334532	-0.178946	0.582479	0.142206	-0.678667
GSONMT00051537001	2.57972	0.694338	-0.84854	0.651353	-0.420055	-0.0978554	-0.462591	-0.667488	-0.689435	-0.120302	-0.619141
TCONS_00062063	2.5794	-0.603715	-0.327839	-0.603715	0.56643	-0.0495709	-0.603715	-0.603715	-0.603715	-0.603715	0.853869
GSONMT00067986001	2.57869	0.425527	-0.462591	-0.361977	-0.569377	-0.616559	-0.6424	1.03128	-0.408104	-0.521362	-0.453132
GSONMT00047032001	2.57791	0.594528	-0.966744	-0.583173	-0.407556	0.658346	-0.711665	0.163155	-0.43596	-0.509864	-0.378973
GSONMT00056077001	2.57725	1.13397	-0.580811	-0.420181	-0.574277	-0.569012	-0.580205	-0.141145	0.16393	-0.429108	-0.580408
TCONS_00066148	2.57467	0.925446	-0.559931	-0.559931	-0.559931	-0.559931	-0.559931	0.550317	-0.13091	-0.559931	-0.559931
GSONMT00030868001	2.57462	0.654662	-0.530673	-0.430238	-0.519216	-0.530673	-0.530673	-0.530673	-0.523945	0.897479	-0.530673
GSONMT00008926001	2.57419	0.338511	-0.80264	-0.505877	-0.326139	0.233233	-0.958586	0.765871	-0.70848	-0.352814	-0.257269
GSONMT00063429001	2.57405	-0.578381	-0.938383	-0.433831	0.0813009	0.0154557	0.655194	0.481461	-0.711448	-0.838105	-0.307315
TCONS_00021098	2.57405	0.645705	-1.1897	-0.412053	-0.291987	-0.0502465	-0.869446	0.498191	-0.232496	-0.322279	-0.349739
TCONS_00004601	2.57394	0.0751381	-0.70304	-0.328784	-0.403679	0.416139	-0.95467	0.668883	-0.861406	-0.567971	0.0854518
GSONMT00023944001	2.57281	0.0282563	-0.842949	-0.641924	-0.21834	-0.0631308	-0.841365	1.02087	-0.610584	-0.226386	-0.177255
GSONMT00006441001	2.57158	0.29105	-0.840797	-0.52684	-0.476896	0.106146	-0.814973	0.935131	-0.534895	-0.390966	-0.318539
TCONS_00193773	2.57153	-0.929346	0.036517	-0.294582	0.357613	0.65216	-0.929346	-0.334814	-0.929346	-0.206655	0.00626588
GSONMT00054918001	2.57038	-0.431281	-0.431281	-0.431281	-0.431281	-0.431281	-0.431281	-0.431281	1.31115	-0.431281	-0.431281
GSONMT00050435001	2.56977	0.15637	-0.893301	-0.57899	-0.497479	0.0968092	-0.955753	0.835225	-0.50962	-0.319034	0.0960081
GSONMT00048645001	2.5693	0.602045	-0.491978	-0.729575	-0.0493199	0.21112	-0.992882	0.473841	-0.843107	-0.455051	-0.294393
GSONMT00006399001	2.56926	-0.753012	0.725161	-0.460168	-0.258889	-0.704524	-0.567132	0.739911	-0.165138	-0.586715	-0.538757
GSONMT00025151001	2.56885	0.827166	-0.378098	-0.442956	-0.856576	-0.219644	-0.464798	-0.531088	0.224992	0.261416	-0.989261
GSONMT00021593001	2.5685	-0.10177	-1.04193	-0.585864	0.0389191	0.274909	-0.792044	0.690039	-0.820362	-0.319524	0.0891247
TCONS_00056297	2.56812	0.0769446	-0.888609	-0.608017	-0.838661	0.030274	-0.522365	0.707206	-0.627529	-0.374815	0.477446
GSONMT00047049001	2.56713	1.26012	-0.494349	-0.355605	-0.492205	-0.484431	-0.494349	-0.494077	-0.027428	-0.490452	-0.494349
GSONMT00011754001	2.56558	0.525294	-0.825562	-0.631105	-0.424337	-0.528385	-0.629077	0.605375	-0.538792	0.461658	-0.580645
TCONS_00032208	2.56496	-0.190001	-0.481516	-0.465952	-0.459481	-0.427359	-0.481516	1.29991	-0.396011	-0.481516	-0.481516
GSONMT00057907001	2.56452	0.604154	-0.954145	-0.518515	-0.409662	0.431979	-0.912614	0.407463	-0.528806	-0.419146	-0.265228
GSONMT00034867001	2.56335	1.21791	-0.534546	-0.336939	-0.517734	-0.519893	-0.532123	0.111303	-0.399918	-0.518733	-0.532682
GSONMT00024730001	2.56302	0.565189	-0.893401	-0.673708	0.335088	0.00114855	-0.90806	0.364533	-0.725292	-0.496072	-0.13245
GSONMT00000466001	2.56272	0.466821	-0.889153	-0.710077	-0.178498	-0.326415	-0.75472	0.71173	0.194897	-0.330203	-0.747101
GSONMT00050502001	2.56218	-0.0990472	-0.770095	-0.00459788	1.00757	0.11012	-0.790655	-0.240073	-0.695831	-0.373449	-0.706124
GSONMT00033129001	2.56013	-0.494871	-0.680074	0.205579	-0.857889	-0.471204	-0.828281	0.781282	0.265551	-0.597731	0.117505
GSONMT00010458001	2.5601	1.17099	-0.724394	-0.379064	0.0331691	-0.450432	-0.549672	-0.11054	-0.740815	-0.480664	-0.328677
GSONMT00048509001	2.55885	-0.702541	-0.0535507	0.0751804	0.685805	-0.364266	-0.702541	-0.702541	-0.702541	-0.702541	0.610688
GSONMT00054512001	2.55788	1.29197	-0.508257	-0.311313	-0.370792	-0.500871	-0.508257	-0.508257	-0.131706	-0.50214	-0.508257
GSONMT00020495001	2.55787	0.130097	-0.873766	-0.574873	-0.321628	0.266899	-0.971902	0.876941	-0.5495	-0.19838	-0.341763
GSONMT00072218001	2.55737	1.18078	-0.783167	-0.524134	-0.17005	-0.295828	-0.756355	-0.541351	-0.221343	-0.0687677	-0.377157
GSONMT00057741001	2.55713	0.0314933	-1.07592	-0.266232	0.86134	-0.159023	-0.212227	-0.318702	-0.927034	-0.656476	0.165651
GSONMT00038747001	2.55542	1.33273	-0.446545	-0.321394	-0.445533	-0.449388	-0.448165	-0.448173	-0.433592	-0.446845	-0.448508
GSONMT00021793001	2.55489	1.27025	-0.538356	-0.334109	-0.535708	-0.530155	-0.538092	-0.131501	-0.162701	-0.516922	-0.537591
GSONMT00061100001	2.55448	0.298846	-0.873253	-0.844891	0.729516	-0.512226	-0.480399	0.419034	-0.66653	-0.127005	-0.497571
GSONMT00078059001	2.5544	-0.351116	-1.31602	-0.872194	0.20503	0.484177	-0.228891	0.0702437	-0.594333	-0.267971	0.316678
GSONMT00047081001	2.55437	0.19953	-0.526598	-0.420237	1.20906	-0.526598	-0.526598	-0.526598	-0.482028	-0.476422	-0.477888
TCONS_00123751	2.55415	0.418414	-0.934202	-0.662989	-0.182349	-0.319973	-0.777127	0.832579	-0.181981	-0.0236392	-0.722881
GSONMT00077039001	2.55335	1.26042	-0.638888	-0.211394	-0.504693	-0.388655	-0.64588	-0.404012	-0.414495	-0.08216	-0.523596
GSONMT00045090001	2.55271	0.263783	-0.833301	-0.186758	0.123778	-0.425403	-0.699158	-0.772386	-0.213711	0.91355	-0.723104
GSONMT00079380001	2.55265	0.581698	-0.792987	-0.72742	0.113569	0.293205	-0.89504	0.471947	-0.589812	-0.571813	-0.435995
GSONMT00006543001	2.55259	1.08322	-0.703241	-0.521134	0.288463	-0.211949	-0.659933	-0.528788	-0.646033	-0.514799	-0.138395
GSONMT00032278001	2.55251	0.247551	-0.851292	-0.306317	-0.348123	0.189593	-0.939561	0.86126	-0.79945	-0.316734	-0.289434
GSONMT00071779001	2.55181	1.32638	-0.458596	-0.319645	-0.471706	-0.469726	-0.4818	-0.473783	-0.249532	-0.479444	-0.473953
GSONMT00055331001	2.55123	0.0101769	-0.721521	0.980496	0.294833	-0.272866	-0.722644	-0.666747	-0.140728	-0.645134	-0.667094
TCONS_00252162	2.55013	-0.578629	-0.824312	0.34355	0.973846	-0.824312	-0.566764	-0.459699	-0.124278	-0.430274	-0.0592582
GSONMT00023914001	2.54923	1.06199	-0.710531	-0.523708	-0.66749	-0.0739407	-0.629471	0.345387	-0.506107	-0.507755	-0.337608
GSONMT00017768001	2.54922	0.871121	-0.84534	-0.62133	-0.277656	0.152736	-0.853397	0.200144	-0.726245	-0.493761	0.0445093
GSONMT00043656001	2.54908	1.17899	-0.537747	-0.368945	-0.491916	-0.487279	-0.526579	-0.521937	0.281832	-0.537747	-0.537747
TCONS_00010462	2.54869	0.708404	-0.415352	-0.239655	-0.490574	-0.692459	-0.71079	0.839305	-0.503661	-0.670343	-0.373563
GSONMT00051452001	2.54839	0.146636	-0.898299	-0.0206786	0.780254	0.115808	-1.05695	-0.838649	-0.378791	-0.122854	-0.274865
GSONMT00052561001	2.54798	-0.243361	-0.800124	-0.51485	-0.394711	0.156921	-0.865433	1.1224	-0.427878	-0.256627	-0.32432
GSONMT00046965001	2.54728	0.0255378	-0.990479	-0.496079	-0.273336	0.0584257	-0.768728	0.90565	-0.764231	-0.422413	0.178371
GSONMT00008610001	2.54636	-0.16458	-1.05617	-0.64437	-0.244447	0.112285	-0.629108	1.03778	-0.585217	-0.21124	-0.1613
GSONMT00044326001	2.54616	0.534642	-0.947938	-0.666352	0.764028	-0.769933	-0.519321	-0.164267	0.0339699	-0.612127	-0.198863
GSONMT00002261001	2.54543	0.524416	-0.446939	0.0279437	0.896737	-0.588898	-0.819373	-0.59586	-0.70969	-0.508103	-0.325662
GSONMT00008987001	2.54532	1.01077	-0.826929	-0.536282	-0.649711	-0.620167	0.423137	-0.31128	-0.58559	-0.254482	-0.194783
GSONMT00066865001	2.54439	1.26888	-0.390989	-0.441301	-0.622348	-0.0208746	-0.678523	-0.325442	-0.48888	-0.518385	-0.326526
GSONMT00016245001	2.54433	1.02884	-0.78516	-0.682722	-0.218836	-0.258829	-0.674384	-0.0227867	-0.580402	0.281577	-0.631626
GSONMT00016585001	2.54426	-0.589496	-0.589496	0.856588	0.583254	-0.589496	-0.589496	-0.589496	-0.589496	0.14237	-0.589496
GSONMT00045417001	2.54411	0.168876	-1.00378	-0.186152	0.331202	0.277231	-0.38548	-0.114924	-1.36629	-0.45378	0.188989
TCONS_00214726	2.54306	1.0641	-0.515953	-0.515953	-0.515953	-0.515953	-0.515953	-0.515953	0.520461	-0.515953	-0.515953
GSONMT00007775001	2.54286	0.420416	-0.953576	-0.381713	0.375019	0.256029	-0.964781	0.411661	-0.651122	-0.615119	-0.439675
GSONMT00049183001	2.54282	0.253262	-0.835912	-0.610412	-0.144952	0.103392	-0.825392	0.95817	-0.666859	-0.494668	-0.279453
TCONS_00105448	2.54163	-0.226163	-1.02748	-0.757515	-0.106053	-0.362661	-0.51296	1.05415	-0.0385064	0.019027	-0.583471
GSONMT00017412001	2.54147	-0.587212	-1.06698	-0.459922	0.540442	-0.528305	-0.403042	0.86719	-0.541474	-0.151514	-0.210652
GSONMT00019105001	2.53977	1.14494	-0.590472	-0.410693	-0.577072	-0.572146	-0.577485	0.305859	-0.160597	-0.571859	-0.530241
GSONMT00014810001	2.53884	-0.0121814	0.645295	0.54058	-0.241042	-0.172847	-1.10334	-0.0621359	-0.799678	-0.72892	-0.604576
GSONMT00080798001	2.53867	0.283123	-0.914887	-0.412783	-0.871448	-0.580985	0.281036	0.779392	-0.539552	-0.623947	0.0613811
C19452_c0_seq1_	2.53824	0.796694	-1.04038	-0.236547	0.0960545	-0.956086	-0.0565583	0.00197346	-0.904201	-0.195569	-0.0436149
GSONMT00007360001	2.53789	0.612666	-0.853914	-0.566661	-0.446736	0.495439	-0.779946	0.494779	-0.687141	-0.541107	-0.265269
GSONMT00028499001	2.53606	0.0822964	-0.978693	-0.561076	-0.270154	0.223187	-0.784431	0.968703	-0.68426	-0.304185	-0.227445
GSONMT00002758001	2.53601	-0.147534	0.0440314	0.144931	-0.311434	-0.991655	-1.12991	0.831361	-0.579279	-0.37362	-0.0229031
TCONS_00113983	2.5354	-0.676656	-0.417923	0.123808	1.19166	-0.778404	-0.563127	-0.414748	-0.509663	-0.125153	-0.365197
GSONMT00080938001	2.53458	0.90627	-0.68473	-0.418626	-0.167986	-0.0563553	-0.809369	0.495052	-0.523586	-0.851701	-0.423549
GSONMT00040464001	2.53348	0.0908456	-0.675047	-0.549591	0.0527859	-0.00245234	-0.97889	0.75563	-1.02241	-0.431804	0.227454
GSONMT00003636001	2.53342	1.13171	-0.84883	-0.578366	-0.629873	-0.228965	-0.538312	0.0905326	-0.59618	0.0412891	-0.376429
C662127_c0_seq1_	2.53319	1.05713	-0.603657	-0.59272	-0.166425	0.22007	-0.0512686	-0.375666	-0.841282	-0.338091	-0.841282
TCONS_00170946	2.53257	-0.067562	-0.855061	-0.694555	0.195815	-0.477401	-0.61804	1.08136	-0.149151	-0.275414	-0.672558
GSONMT00033675001	2.53212	-0.758885	-1.07402	-0.194412	0.00145362	-0.638115	0.027693	-0.225164	-0.774495	0.274938	0.82889
GSONMT00014892001	2.53202	0.50898	-1.04808	-0.625868	0.136501	-0.452559	-0.745285	0.508966	0.136602	-0.0690871	-0.882194
GSONMT00038491001	2.53161	0.505176	-0.12705	0.0782729	-0.3091	-1.27444	0.637127	-0.803415	-0.511094	-0.455128	-0.271958
GSONMT00055011001	2.53136	0.527799	-0.831006	-0.644732	-0.430445	0.0318948	-0.865593	0.867703	-0.551514	-0.397878	-0.23759
GSONMT00073586001	2.53072	1.16628	-0.831732	-0.642822	-0.656926	-0.12817	-0.408999	0.169125	-0.459877	-0.406791	-0.330807
TCONS_00025382	2.53015	-0.51953	-0.51953	-0.463371	-0.198737	-0.447635	1.33845	-0.197256	-0.483481	-0.51953	-0.51953
GSONMT00027826001	2.52999	1.00983	-0.883703	-0.615735	-0.790247	-0.49008	-0.458322	0.376648	-0.175418	-0.402325	-0.100632
GSONMT00053957001	2.52936	1.3638	-0.478256	-0.253641	-0.457897	-0.470865	-0.48173	-0.48173	-0.316502	-0.474373	-0.478159
GSONMT00016217001	2.52897	0.59624	-0.811763	-0.637203	0.636852	-0.661849	-0.705684	0.303551	-0.267914	-0.176805	-0.804392
GSONMT00015470001	2.52894	0.0108198	-0.837546	-0.525231	-0.484509	0.173082	-0.482913	1.14087	-0.696936	-0.421654	-0.404927
TCONS_00160204	2.52798	0.0778194	-1.1447	-0.176404	0.470838	-0.849416	0.381481	-0.150778	-0.936927	-0.455285	0.255392
TCONS_00158374	2.52789	-0.5268	-0.581036	-0.611052	-0.617102	-0.379733	-0.712253	0.977908	-0.372901	-0.326831	0.621909
C584042_c0_seq1_	2.52772	-0.223828	-0.602426	-1.06588	0.238998	0.201986	-0.763619	0.0310645	-0.420577	0.812783	-0.736216
GSONMT00018291001	2.52663	1.3479	-0.504179	-0.252304	-0.466402	-0.491078	-0.497215	-0.499049	-0.165069	-0.498219	-0.501017
GSONMT00011075001	2.52653	1.34266	-0.304719	-0.261358	-0.381569	-0.57848	-0.566025	-0.290372	-0.354536	-0.540982	-0.59115
GSONMT00036350001	2.52521	-0.463433	-1.09657	-0.576789	0.897141	0.194855	-0.771595	0.0683219	-0.647428	-0.103355	-0.0263532
GSONMT00062806001	2.52508	0.795728	-0.7846	-0.540134	0.647832	0.0196955	-0.737028	-0.676465	-0.28967	-0.237885	-0.722549
GSONMT00039663001	2.52438	-0.512737	-0.711634	-0.593034	-0.632615	-0.78816	-0.344896	0.728752	-0.196191	0.836733	-0.310594
GSONMT00035503001	2.52421	1.17507	-0.569543	-0.29641	-0.563278	-0.444765	-0.776203	0.0393715	-0.761497	-0.367037	0.0400848
TCONS_00276132	2.52317	-0.0425931	-0.919246	-0.650672	-0.513848	0.928763	-0.801341	0.487536	-0.358635	-0.41325	-0.239883
GSONMT00051502001	2.52198	-0.00273142	-0.905108	-0.193742	0.842847	-0.52712	-0.612397	0.571084	-0.282165	-0.616807	-0.795842
GSONMT00072008001	2.52037	1.05518	-1.11856	-0.151795	-0.103294	0.0969316	-0.356148	-0.393401	-0.813993	-0.254618	-0.480675
GSONMT00059187001	2.52035	1.37373	-0.469998	-0.281358	-0.4912	-0.487248	-0.515942	-0.285258	-0.354452	-0.510322	-0.498305
GSONMT00031317001	2.52008	1.17242	-0.559038	-0.445446	-0.547626	-0.553196	-0.559693	0.373911	-0.284436	-0.557904	-0.559067
GSONMT00077754001	2.52005	0.0873451	-0.834198	-0.703187	-0.432659	0.22302	-0.804802	0.932217	-0.797071	-0.244001	0.0532866
GSONMT00073068001	2.51999	-0.12836	-0.856067	-0.611266	0.348024	-0.258005	-0.784335	1.04997	-0.616138	-0.435419	-0.228392
GSONMT00036585001	2.51955	-0.16667	-0.738368	-0.130775	-0.224999	0.789599	-0.715416	-0.695936	-0.804821	0.687958	-0.520123
GSONMT00068339001	2.51916	0.215012	-0.661718	-0.5287	-0.494401	0.241328	-1.03048	0.959555	-0.675585	-0.286394	-0.257774
GSONMT00002071001	2.51875	1.36061	-0.479604	-0.302648	-0.428509	-0.519889	-0.519889	-0.144939	-0.444112	-0.519889	-0.519889
GSONMT00023250001	2.51826	1.38641	-0.474097	-0.368504	-0.461376	-0.465613	-0.4682	-0.469405	-0.261363	-0.467529	-0.46858
TCONS_00030184	2.51764	1.3938	-0.463507	-0.309888	-0.434192	-0.463507	-0.463507	-0.450947	-0.425628	-0.449934	-0.45033
GSONMT00019592001	2.51746	-0.361603	-0.451514	-0.335398	-0.651079	-0.342266	-1.06915	0.216692	-0.172466	1.11321	-0.463895
GSONMT00022283001	2.51722	0.524816	-1.02477	-0.571881	0.211113	-0.258456	-0.501913	0.69266	-0.843459	-0.671593	-0.0737396
TCONS_00045929	2.5164	0.0600346	-1.05744	0.292448	-0.465389	0.779964	0.195869	-0.845019	-0.797873	-0.250207	-0.428788
GSONMT00077025001	2.51562	1.38843	-0.496926	-0.257759	-0.468746	-0.413964	-0.4372	-0.364829	-0.480018	-0.496926	-0.487687
GSONMT00063560001	2.51512	0.510921	-0.799994	-0.599709	-0.378619	0.0113646	-0.781255	0.948158	-0.675683	-0.48151	-0.268793
GSONMT00016942001	2.51497	-0.440068	-0.822579	-0.578478	1.24425	-0.0408771	-0.735878	-0.107942	-0.267488	-0.350224	-0.415683
GSONMT00052246001	2.51461	-0.416295	-0.518556	-0.369842	-0.481061	-0.518193	-0.517631	-0.517666	0.0161559	1.33559	-0.527107
GSONMT00017878001	2.5143	0.0985978	-0.521741	-0.469506	-0.473485	-0.490507	1.31673	-0.502171	-0.521741	-0.500592	-0.449882
GSONMT00021951001	2.51424	0.711679	-0.739452	0.442728	-0.317581	-1.04221	-0.737952	-0.400044	-0.360289	0.414615	-0.485738
GSONMT00027335001	2.51375	0.119319	-0.848227	-0.607633	-0.374187	0.278829	-0.896073	1.01635	-0.56931	-0.310376	-0.322447
GSONMT00059526001	2.51356	0.85424	-0.748588	-0.544396	-0.598281	-0.301273	-0.668353	0.724052	-0.652445	-0.49279	-0.0857276
GSONMT00080800001	2.51296	0.593901	-0.889386	-0.426011	-0.85891	-0.562625	0.0501808	0.685593	-0.517963	-0.736586	0.148846
GSONMT00006570001	2.51287	1.32692	-0.501198	-0.297851	-0.516269	-0.491821	-0.523323	-0.518222	0.0407253	-0.514772	-0.51706
GSONMT00078180001	2.51254	-0.146266	-0.677075	-0.49062	-0.203026	-0.777348	-0.739869	-0.231739	0.531748	0.951279	-0.72962
GSONMT00062972001	2.51247	-0.0447979	-0.89422	-0.637045	-0.427401	-0.0122047	-0.774765	1.14962	-0.488201	-0.369893	-0.0135559
GSONMT00060779001	2.51241	1.35823	-0.696135	-0.217792	-0.341883	-0.372117	-0.335364	-0.403754	-0.408235	-0.465402	-0.629963
GSONMT00053055001	2.51238	0.357266	-0.855695	-0.645554	-0.158384	0.235701	-0.810321	0.906201	-0.694948	-0.499183	-0.347467
GSONMT00080933001	2.51194	0.208761	-0.887616	-0.663173	-0.528415	0.537981	-0.81829	0.802186	-0.58526	-0.406405	-0.171708
GSONMT00017951001	2.511	0.398692	-0.255257	0.793311	-0.291033	-0.746785	-1.25928	-0.586482	-0.469819	-0.195704	0.101356
GSONMT00067163001	2.51026	0.0436483	-0.990953	-0.158677	-0.233649	0.0690116	-0.549313	-0.427178	-0.469293	1.07889	-0.872748
GSONMT00027687001	2.51024	0.233266	-1.14817	-0.834091	-0.566499	-0.171295	0.167011	0.685977	-0.815805	-0.26929	0.208657
GSONMT00015879001	2.51012	0.917312	-1.01625	-0.568097	-0.686911	0.111715	-0.341578	-0.50277	-0.553861	0.473395	-0.343075
TCONS_00144994	2.50987	0.483162	-0.696787	-0.678574	-0.220632	-0.411425	-0.785801	-0.261939	-0.0204857	0.939421	-0.856815
TCONS_00062359	2.50954	0.129197	-1.22204	-0.389055	1.01798	-0.711661	-0.0668343	-0.105224	-0.486104	-0.432368	-0.243433
TCONS_00016696	2.50951	0.261296	-1.00792	-0.72339	0.431111	-0.49825	-0.662786	0.731642	-0.211921	-0.0290059	-0.800285
GSONMT00041053001	2.50897	-0.970527	-0.77639	-0.469251	-0.319012	0.811787	-0.724073	0.672103	-0.158754	-0.20693	-0.367925
GSONMT00003020001	2.50811	1.384	-0.531808	-0.315056	-0.365103	-0.496741	-0.516672	-0.193079	-0.441788	-0.514059	-0.517805
GSONMT00021485001	2.508	0.691403	-0.619048	-0.348684	-0.555131	0.96676	-0.619048	-0.594442	-0.271488	-0.539272	-0.619048
TCONS_00098106	2.50793	-0.267576	-0.649646	0.210003	0.637998	0.809523	-0.649646	-0.649646	-0.649646	-0.649646	-0.649646
GSONMT00054579001	2.50781	-0.0215473	-0.939765	-0.449573	-0.331979	0.515994	-1.00151	0.515973	-0.829503	-0.364257	0.398367
TCONS_00146659	2.50778	1.08945	-0.837687	-0.559355	-0.0420207	-0.262292	-0.659958	0.347853	-0.458668	-0.422652	-0.702446
GSONMT00076236001	2.50776	1.22669	-0.738435	-0.380949	-0.152296	-0.738435	-0.359699	0.0986342	-0.348248	-0.376586	-0.738435
GSONMT00016911001	2.50714	0.244467	-0.956179	-0.684586	-0.426195	0.0176181	-0.936682	0.921425	-0.41485	-0.413622	0.141463
GSONMT00005114001	2.50679	0.818771	-0.204596	-0.453521	-0.780583	-0.763603	-0.165666	-0.681059	-0.621848	0.750616	-0.405302
GSONMT00024074001	2.50673	1.22624	-0.572004	-0.413638	-0.620331	-0.463041	-0.691165	0.289805	-0.322877	-0.53176	-0.40796
GSONMT00015426001	2.50654	1.38182	-0.511516	-0.17613	-0.481842	-0.503045	-0.507052	-0.252413	-0.44771	-0.50711	-0.501537
GSONMT00073739001	2.50647	0.634608	-0.99352	-0.607765	-0.309201	0.651022	-0.891351	0.199662	-0.687928	-0.302875	-0.199119
GSONMT00042788001	2.50623	-0.502251	-0.553602	-0.472235	0.152175	-0.391423	-0.553602	-0.477392	1.30667	-0.460964	-0.553602
TCONS_00158353	2.50538	-0.366201	-0.517819	-0.495184	1.26577	-0.471971	0.220988	-0.369667	-0.582076	-0.496409	-0.692809
GSONMT00012903001	2.50526	0.0719492	0.879753	0.461465	-0.371791	-0.783997	-0.454193	-0.911093	-0.827262	-0.0666025	-0.503492
GSONMT00059904001	2.50505	0.367573	-1.0064	-0.476836	-0.7	-0.647072	0.0782957	-0.17904	-0.485508	0.985721	-0.441777
GSONMT00003249001	2.50502	-0.196176	-0.627369	-0.44972	0.0938428	-0.214125	-0.790172	1.23985	-0.649208	-0.591989	-0.319956
GSONMT00067993001	2.50465	-1.29707	-1.03164	0.0634814	-0.242917	0.0798897	-0.592221	0.594934	-0.377126	0.0506882	0.247329
GSONMT00082193001	2.50366	-0.13278	-0.531704	-0.311231	1.19995	-0.337907	-0.65446	0.235021	-0.678539	-0.615919	-0.676092
TCONS_00032982	2.50331	1.37612	-0.521766	-0.180526	-0.417395	-0.534798	-0.525652	-0.474931	-0.187386	-0.520227	-0.516755
GSONMT00005314001	2.5025	0.635301	-0.973877	-0.628899	0.0137363	-0.230319	-1.07787	0.51979	-0.670833	-0.203967	0.114436
GSONMT00066544001	2.50244	0.29253	-0.967058	-0.635235	0.0304052	-0.131691	-0.867679	0.984264	-0.552073	-0.491775	-0.164132
GSONMT00014774001	2.50222	-0.543581	-1.10852	-0.686647	0.128054	0.50417	-0.516347	0.476644	-0.70686	-0.513388	0.464253
TCONS_00072643	2.50158	0.933913	0.429348	0.206171	-0.0965281	-0.670563	-0.675478	-0.665776	-0.642072	-0.647377	-0.673216
TCONS_00032344	2.50099	0.939339	-0.676777	-0.520152	-0.00723716	-0.647049	-0.676777	0.618504	-0.264245	-0.595361	-0.67123
GSONMT00075407001	2.50067	0.499883	-1.01452	-0.712014	-0.430169	0.46353	-0.773278	0.599709	-0.708975	-0.283617	-0.141216
TCONS_00174676	2.5001	1.42115	-0.458722	-0.30116	-0.456587	-0.467687	-0.453557	-0.430695	-0.457118	-0.457459	-0.438264
TCONS_00048148	2.50008	1.32054	-0.530051	-0.354108	-0.504845	-0.517664	-0.530025	0.139274	-0.463898	-0.529513	-0.52979
GSONMT00051752001	2.49849	-0.946478	-0.963215	-0.137958	0.150153	-0.909736	0.133614	-0.129327	-0.677905	0.281313	0.701048
GSONMT00031635001	2.49824	-0.603674	-0.616426	-0.456116	-0.615416	-0.512602	-0.300209	-0.475576	1.20929	0.371006	-0.498517
GSONMT00063087001	2.49817	-0.106779	-0.875534	-0.62119	-0.218289	-0.121685	-0.671998	1.25598	-0.556192	-0.402559	-0.179927
GSONMT00013820001	2.4972	-1.04498	-1.25055	-0.550182	-0.635152	0.0165684	0.445976	0.193586	0.390371	0.0428092	-0.105642
GSONMT00017776001	2.49672	0.432623	-0.887033	-0.542887	-0.409037	0.132016	-0.839069	0.518955	-0.83987	-0.593453	0.531033
TCONS_00098619	2.49653	0.944455	-0.677221	-0.483209	0.198165	-0.67059	-0.724137	0.486264	-0.253475	-0.624789	-0.691988
GSONMT00007419001	2.49603	-0.648257	-0.384396	-0.303935	0.287427	-0.406488	-1.2144	0.926206	-0.501267	-0.476344	0.225429
GSONMT00019593001	2.49481	-0.383467	-0.386559	-0.5217	-0.798575	-0.278556	-1.12369	0.247488	0.00811032	1.03911	-0.296975
GSONMT00032528001	2.49464	0.0926142	-0.895192	-0.682517	0.459911	-0.518171	0.695045	-0.0583062	-0.972919	-0.754051	0.138943
GSONMT00059969001	2.49385	1.38786	-0.525115	-0.282907	-0.421494	-0.525115	-0.457431	-0.525115	-0.0943037	-0.525115	-0.525115
GSONMT00072219001	2.49377	1.35048	-0.670269	-0.453723	-0.152765	-0.264119	-0.704526	-0.507939	-0.221435	-0.31711	-0.552372
GSONMT00038447001	2.49356	0.892037	-0.666733	-0.517258	0.0689419	-0.656661	-0.679771	0.684386	-0.387407	-0.613875	-0.617222
GSONMT00067482001	2.49346	0.536892	-0.999896	-0.483889	-0.25159	0.587377	-0.795199	0.446939	-0.906257	-0.342883	-0.284954
GSONMT00032748001	2.49338	0.882185	-0.774604	-0.556862	-0.506794	0.461309	-0.655749	-0.590273	-0.787759	0.353339	-0.318169
GSONMT00004643001	2.49242	0.133939	-0.671578	-0.454419	-0.50303	-0.569934	-0.292111	1.31817	-0.422258	-0.544088	-0.487114
GSONMT00006018001	2.49233	-0.289751	-0.58606	-0.427614	0.53485	-0.612175	-0.516074	1.12175	-0.502416	-0.574139	-0.6407
TCONS_00060705	2.49171	-0.223496	-0.692346	-0.518191	0.859733	-0.454393	-0.609301	0.839549	-0.462023	-0.600909	-0.630329
GSONMT00019130001	2.49109	1.44101	-0.436901	-0.436901	-0.436901	-0.436901	-0.436901	-0.436901	-0.436901	-0.436901	-0.436901
GSONMT00006895001	2.49092	1.0362	-0.979196	-0.431477	0.238763	-0.82074	-0.4155	0.0624501	-0.73358	-0.348429	-0.0994175
GSONMT00064537001	2.49028	-0.997582	0.658768	-0.185304	0.148953	-0.488202	-0.631874	-0.818088	0.755428	-0.448562	-0.483818
TCONS_00088430	2.49016	-0.378099	-0.490554	-0.416075	-0.156408	-0.653051	-0.386546	1.39416	-0.327371	-0.460406	-0.615806
GSONMT00019595001	2.48836	-0.0395049	-0.815465	-0.64048	-0.798833	-0.626907	-0.685982	0.592607	-0.0957604	0.89228	-0.270314
TCONS_00022476	2.48799	-0.602023	-0.602023	0.190695	-0.0408611	-0.602023	-0.602023	-0.602023	-0.602023	1.23637	-0.262055
GSONMT00042363001	2.48761	-0.297782	-0.54541	-0.277041	0.213177	-0.714733	-0.627452	1.24774	-0.64207	-0.613852	-0.230191
GSONMT00059840001	2.48716	0.390819	-0.923485	-0.397489	-0.00108956	0.319693	-0.900669	0.795451	-0.780376	-0.546318	-0.443698
TCONS_00169250	2.48698	0.457442	-1.05647	-0.29799	-0.00797639	0.367886	-0.717366	-0.833217	0.527731	-0.046215	-0.880805
TCONS_00121422	2.4869	-0.311258	-0.861262	-0.417531	0.119213	-0.166389	-1.23665	0.845418	-0.547683	-0.281318	0.370568
GSONMT00041411001	2.48662	-0.364443	-0.852744	-0.641454	-0.124236	0.606338	-1.29876	0.332096	-0.534256	0.154604	0.236242
GSONMT00040678001	2.48656	-0.482643	-0.245655	-0.17794	-0.362144	-0.527179	-0.53224	1.40755	-0.499786	-0.532075	-0.534448
GSONMT00023609001	2.48638	1.3091	-0.674651	-0.46299	-0.405269	-0.389969	-0.538994	-0.450779	0.0932724	-0.209851	-0.756244
TCONS_00106446	2.48569	1.41462	-0.546467	-0.319941	-0.519968	-0.546467	-0.546467	-0.23179	-0.325068	-0.33505	-0.529091
TCONS_00022288	2.48549	-0.466798	-0.0421825	-0.421126	-0.521354	-0.919975	1.19353	0.00501762	-0.779852	-0.00892726	-0.523819
GSONMT00012159001	2.48534	0.957722	-0.688934	0.224487	0.477284	-0.752301	-0.442671	-0.30515	-0.751936	-0.664991	-0.538852
GSONMT00026833001	2.48518	-0.023302	-0.953191	-0.671631	-0.99161	0.273137	0.816774	-0.439168	-0.249767	0.352725	-0.59915
GSONMT00004589001	2.48458	0.081185	-0.940365	-0.578857	0.151447	0.634252	-0.855991	-0.632245	-0.00830902	0.534593	-0.870286
GSONMT00064476001	2.48407	0.454507	-0.793803	-0.467061	-0.519162	-0.0050721	-0.833214	0.807219	-0.913277	-0.495785	0.281581
GSONMT00033718001	2.48334	1.3456	-0.543305	-0.378471	-0.334173	-0.543286	-0.553523	0.1251	-0.518913	-0.536219	-0.54615
GSONMT00008732001	2.48317	1.18187	-0.951629	-0.112324	-0.41682	-0.624313	-0.270503	0.25141	-0.412832	-0.48551	-0.642512
TCONS_00007924	2.4823	1.34829	-0.683521	-0.550162	-0.207168	-0.319436	-0.714198	-0.516595	-0.0560625	-0.295616	-0.487833
C240330_c0_seq1_	2.48215	0.644475	-0.995979	-0.846203	0.493734	-0.374064	-0.338305	-0.490615	-0.667902	0.559336	-0.466628
TCONS_00225470	2.47982	1.45847	-0.437588	-0.437588	-0.437588	-0.437588	-0.437588	-0.437588	-0.437588	-0.437588	-0.437588
GSONMT00028411001	2.4797	-0.620087	-0.624643	-0.33802	1.08133	-0.638058	-0.644244	0.357233	-0.618059	0.210435	-0.645591
GSONMT00032185001	2.47934	0.518395	-0.550484	-0.401096	-0.475953	-0.610405	-0.707609	1.13677	-0.261552	-0.673812	-0.453587
GSONMT00073446001	2.47819	1.24359	-0.410945	-0.764613	-0.710029	-0.489989	0.0954628	-0.711797	-0.473071	-0.272916	0.016115
GSONMT00004013001	2.47698	-0.654239	-1.03784	-0.841293	0.151298	0.439997	0.531428	-0.0281557	-0.76938	0.377408	-0.646205
GSONMT00074221001	2.47663	-0.0787862	-0.7773	-0.335878	-0.33795	0.108033	-0.876408	1.22399	-0.714113	-0.298271	-0.389941
GSONMT00005274001	2.47588	0.842831	-0.823622	-0.704195	-0.660969	-0.489429	0.541397	0.3377	-0.789994	-0.288739	-0.440863
GSONMT00076667001	2.4758	1.16016	-0.66527	0.134257	-0.656471	-0.552508	-0.673936	0.0871132	0.0067352	-0.654863	-0.66102
GSONMT00079382001	2.47561	0.660901	-0.896884	-0.568836	0.150228	0.361472	-0.960231	0.481443	-0.677494	-0.596766	-0.42944
GSONMT00077889001	2.47533	1.37535	-0.600573	-0.525646	-0.572528	-0.583445	-0.342085	0.00253417	-0.235041	-0.427178	-0.566726
TCONS_00190385	2.47505	-0.623903	-0.648041	-0.0192327	0.76329	-0.900726	-0.764862	-0.765372	-0.0608981	0.68934	-0.144644
TCONS_00130832	2.47419	0.610573	-0.760526	-0.841748	0.710801	-0.497438	-0.892468	0.405436	-0.409134	-0.494551	-0.305135
GSONMT00053156001	2.47365	1.2913	-0.71436	0.120497	-0.49042	-0.449141	-0.785623	-0.0910656	-0.374805	-0.477824	-0.502215
GSONMT00048665001	2.47355	-0.763464	-0.874058	-0.506429	0.500655	0.103953	-0.89777	0.893332	-0.534668	-0.353773	-0.0413283
GSONMT00037213001	2.47329	-0.653684	-0.627518	0.0885561	-0.648754	-0.0499743	-0.733416	0.0488028	1.21062	-0.627748	-0.48018
GSONMT00021524001	2.47326	0.556666	-0.263799	-0.543806	-0.541323	1.12828	-0.583687	-0.668785	-0.480431	-0.390346	-0.686021
GSONMT00064557001	2.47278	0.854133	-1.09322	-0.452901	0.205861	-0.228157	-0.610298	0.373769	-0.943756	-0.50257	-0.0756344
TCONS_00118429	2.47232	1.13826	-0.68505	-0.212542	-0.406613	-0.192427	-0.743271	0.115894	-0.987838	-0.572702	0.0739675
TCONS_00051335	2.47073	1.17474	-0.683509	-0.533571	-0.61151	-0.13205	-0.672296	0.447147	-0.538574	-0.515242	-0.405871
GSONMT00030288001	2.47046	1.4674	-0.454999	-0.302246	-0.451109	-0.454999	-0.454645	-0.454999	-0.454865	-0.454999	-0.454999
GSONMT00057353001	2.47001	-0.0333087	-0.738024	0.167823	1.26372	-0.645198	-0.490081	-0.282088	-0.479717	-0.587952	-0.645184
GSONMT00002454001	2.46896	0.14903	-0.778008	-0.434057	-0.119265	-0.157967	-0.757404	1.24609	-0.684693	-0.563743	-0.368946
GSONMT00047980001	2.46779	1.38254	-0.537684	-0.471423	-0.52894	-0.526939	-0.537684	0.0985203	-0.31749	-0.537684	-0.491005
GSONMT00037649001	2.46676	0.96016	-0.11013	-0.111928	0.0661104	-0.927221	-0.983035	0.318703	-0.708644	-0.663056	-0.307716
GSONMT00052570001	2.46631	1.15232	-0.650596	0.0852192	-0.636826	-0.650596	-0.621944	-0.641635	-0.640238	-0.167842	0.305827
GSONMT00072539001	2.46473	0.13731	-0.721123	-0.578734	-0.146409	0.471657	-1.01908	0.891223	-0.882197	-0.36225	-0.255125
GSONMT00061737001	2.46272	1.28749	-0.859354	-0.487923	-0.584663	-0.328608	-0.00804174	-0.262251	-0.731091	0.00930178	-0.497579
GSONMT00035859001	2.46266	1.41396	-0.351339	-0.348391	-0.54022	-0.595213	-0.666987	-0.240578	-0.12693	-0.601613	-0.405345
GSONMT00015153001	2.46214	-1.28886	-1.08064	-0.00251093	-0.180082	-0.252764	0.535867	0.50507	-0.506508	0.216743	-0.40845
GSONMT00046832001	2.46168	0.305719	-0.790188	-0.00451679	0.0686107	0.775802	-0.790188	-0.790188	-0.790188	-0.790188	0.343644
GSONMT00078123001	2.46153	1.30898	-0.612104	-0.371522	-0.527766	-0.621084	-0.637544	-0.00230511	0.115389	-0.483784	-0.62979
GSONMT00045762001	2.46126	1.32701	-0.854208	-0.42037	-0.137591	-0.184909	-0.652057	-0.166279	-0.760059	-0.264806	-0.347992
GSONMT00032568001	2.4605	1.42406	-0.540324	-0.393222	-0.508303	-0.526883	-0.539133	-0.0181937	-0.314403	-0.538048	-0.506054
GSONMT00070099001	2.46038	-0.234312	-0.275457	-0.0141023	-0.371897	-0.64587	-0.749651	1.37691	-0.533142	-0.456339	-0.556529
GSONMT00048769001	2.46014	0.448158	-0.701247	-0.615452	-0.25168	0.74074	-0.960157	0.496163	-0.923296	-0.30551	-0.387853
GSONMT00051148001	2.46	0.225083	-0.612999	-0.424535	0.0893919	-0.674941	-0.942319	1.1536	-0.372671	-0.690092	-0.210521
GSONMT00040344001	2.45991	0.333709	-1.05562	-0.890568	0.046353	-0.100533	-0.763546	0.804998	-0.720306	-0.341254	0.226855
TCONS_00121156	2.45971	-0.581042	-0.94969	-0.640834	-0.102859	-0.537206	-0.435391	-0.210535	1.20262	-0.489241	0.284465
GSONMT00019429001	2.45967	-0.79268	-1.27921	-0.130905	0.318396	-0.364532	-0.293212	0.550836	-0.93712	0.402426	0.0663295
GSONMT00074332001	2.45921	-0.58001	-0.818014	-0.700538	-0.180109	-0.700938	-0.818014	0.392318	0.298411	-0.312697	0.960385
GSONMT00060484001	2.45836	-0.59677	0.143145	1.24002	-0.077138	-0.772865	-0.764465	-0.423767	-0.246114	-0.203424	-0.756976
GSONMT00069827001	2.45808	1.16557	-0.580525	-0.411351	-0.499697	-0.575651	-0.585007	0.583421	-0.39311	-0.576267	-0.585461
GSONMT00055015001	2.45697	1.40624	-0.483963	-0.294646	-0.525952	-0.513493	-0.533522	-0.53654	0.0707303	-0.529308	-0.51651
GSONMT00022981001	2.45685	-0.494358	-0.475474	-0.390288	1.4403	-0.0710337	-0.577911	-0.622003	-0.480733	-0.368332	-0.417027
GSONMT00077012001	2.456	1.48137	-0.527186	-0.274852	-0.476866	-0.508366	-0.400224	-0.491973	-0.403644	-0.380897	-0.473362
C98976_c0_seq1_	2.45546	1.2422	-0.592437	-0.31804	-0.515361	-0.447206	-0.58708	-0.592437	0.455775	-0.567852	-0.533021
GSONMT00061232001	2.45472	1.44756	-0.624721	-0.38751	-0.507311	-0.540761	-0.537215	-0.329628	-0.379702	-0.48481	-0.110621
TCONS_00116713	2.45286	-0.892068	0.831067	-0.426942	-0.707405	-0.041346	-0.753256	-0.40279	-0.208897	0.791416	-0.64264
GSONMT00045382001	2.45242	0.322066	-0.748272	-0.652615	-0.278198	-0.392069	-0.748463	1.25039	-0.583038	-0.373598	-0.24862
GSONMT00078566001	2.45098	1.46324	-0.548502	-0.287951	-0.459031	-0.487301	-0.520647	-0.493907	-0.129294	-0.505296	-0.482293
TCONS_00089313	2.44999	-0.611842	-0.877899	-0.346899	0.209271	-0.134671	-1.18748	0.851087	-0.507314	-0.286995	0.442758
TCONS_00004889	2.44896	0.66237	-0.780542	0.183581	0.816727	-0.762562	-0.860678	-0.138787	-0.360552	-0.765595	-0.442928
GSONMT00043478001	2.44778	-0.668091	-0.39103	0.242631	1.35535	-0.469887	-0.465795	-0.439909	-0.642824	-0.485906	-0.482328
GSONMT00045978001	2.44763	1.49902	-0.471601	-0.290426	-0.469115	-0.46549	-0.465105	-0.465494	-0.380638	-0.471601	-0.467177
GSONMT00062816001	2.44733	0.753906	-0.607123	0.40309	0.252201	-0.144795	-1.13727	-0.445146	-0.826524	-0.800542	0.104872
C457540_c0_seq1_	2.44723	0.379559	0.141691	-0.793683	-0.317589	-0.793683	-0.34056	1.03915	-0.793683	-0.174743	-0.793683
GSONMT00052167001	2.44675	0.842198	-0.814502	-0.554404	-0.440703	-0.830061	-0.677211	0.311445	0.468747	0.0665102	-0.818765
TCONS_00165164	2.44638	-0.916575	-0.931862	-0.81674	0.0153941	-0.158727	-0.814407	0.821699	0.246318	0.377707	-0.269188
GSONMT00010298001	2.44637	-0.516037	-1.12717	-0.599143	-0.0899104	-0.093786	-0.35079	1.18594	-0.674543	-0.31599	0.135065
GSONMT00071304001	2.44624	-0.143645	-0.942769	-0.423147	-0.388679	-0.297942	-0.337542	-0.143215	-0.361378	1.35605	-0.763974
GSONMT00046034001	2.44528	-0.876761	-0.192099	0.376795	0.698632	0.172712	-0.416893	-0.770961	-1.27761	-0.34598	0.186882
TCONS_00200441	2.4447	0.676811	-0.532528	-0.532528	-0.532528	-0.532528	-0.532528	1.13871	-0.532528	-0.532528	-0.532528
TCONS_00141114	2.44462	-0.96224	-0.176635	-0.519329	0.230171	0.318248	0.636828	-1.12994	-0.572841	0.411514	-0.680399
GSONMT00015399001	2.44353	0.256025	-1.37353	-0.2326	-0.232157	-0.574325	-0.778762	-0.496641	0.0380137	0.0672088	0.883237
GSONMT00082327001	2.44331	-0.276922	-0.541672	-0.337391	-0.30948	0.0620868	-0.879813	1.31314	-0.849029	-0.184485	-0.439747
GSONMT00008918001	2.44269	0.312615	-0.582141	-0.24767	-0.582141	-0.557224	-0.582141	-0.479425	-0.582141	1.32616	-0.468586
TCONS_00038500	2.44232	-1.21157	-0.902856	-0.364439	-0.80624	0.567815	0.418757	-0.0660607	-0.528568	0.432837	0.0180106
GSONMT00026840001	2.44066	0.0638375	-0.947907	-0.511032	-0.283163	0.376106	-0.913002	1.05085	-0.738489	-0.391208	-0.146656
GSONMT00030828001	2.44031	1.00069	-0.712889	-0.512894	-0.524312	-0.662578	-0.0703333	0.745165	-0.482115	-0.71093	-0.510121
TCONS_00076090	2.43959	0.280771	-0.834811	-0.648447	-0.678861	0.05013	-0.81855	0.355106	0.928599	-0.259158	-0.814374
GSONMT00003590001	2.43842	0.448687	-0.9226	-0.587511	-0.587326	0.28603	-0.988536	0.786866	-0.791257	0.00202441	-0.0848027
GSONMT00069243001	2.43822	0.0999609	-0.897028	-0.526537	-0.0911911	-0.940008	-0.880099	0.927535	0.431065	-0.065677	-0.496237
GSONMT00076343001	2.4379	1.43424	-0.593179	-0.348047	-0.359806	-0.47103	-0.593179	0.0245085	-0.593179	-0.345056	-0.593179
GSONMT00077188001	2.43783	1.47164	-0.566604	-0.222586	-0.157526	-0.510653	-0.534512	-0.523734	-0.32924	-0.535762	-0.528848
GSONMT00023856001	2.43624	-0.0110457	-0.8933	-0.497044	-0.262833	0.263863	-1.04664	1.11974	-0.601346	-0.397215	-0.110414
GSONMT00068809001	2.43597	-1.06302	0.0717358	-0.0874457	-0.295961	-0.937458	-0.226172	0.292931	-0.990021	-0.110258	0.909693
GSONMT00029799001	2.43513	-0.497138	-0.45744	0.619973	0.20979	-1.11101	-1.04149	0.578326	-0.728851	-0.0211195	0.0138424
GSONMT00042756001	2.43512	-0.144017	-1.13947	-0.754074	0.643964	-0.56906	0.463358	0.140636	-0.973473	-0.409594	0.306616
GSONMT00004537001	2.43487	-0.53048	-0.328913	-0.274383	-0.494581	1.48034	-0.621688	-0.603824	-0.292344	-0.522824	-0.246174
TCONS_00010429	2.43405	0.121461	-0.538653	-0.436025	-0.529405	-0.538653	-0.538653	1.42653	-0.323344	-0.538653	-0.538653
GSONMT00019465001	2.43373	0.994721	-0.835317	-0.587923	0.301287	-0.462559	-0.708335	0.523408	-0.39018	-0.691249	-0.57758
GSONMT00081642001	2.43357	0.795433	-0.907466	-0.668035	-0.878939	-0.325352	-0.460149	0.0101202	0.840897	-0.308152	-0.53193
C332139_c0_seq1_	2.43353	0.286542	-0.80466	0.455392	0.512751	-0.246349	0.162144	-0.539532	-1.01874	-0.0323045	-1.20877
GSONMT00028795001	2.43306	1.51903	-0.474532	-0.278869	-0.470692	-0.4726	-0.474893	-0.374617	-0.45731	-0.473689	-0.474893
GSONMT00042183001	2.43253	1.52265	-0.458525	-0.458525	-0.286981	-0.458525	-0.458525	-0.458525	-0.458525	-0.458525	-0.458525
GSONMT00062021001	2.43216	0.621412	-0.734174	-0.406615	0.936484	-0.510738	-0.912909	0.166757	-0.613195	-0.753801	-0.225382
GSONMT00059294001	2.43216	1.21894	-0.973882	-0.552212	0.284453	-0.571424	-0.217859	-0.347498	-0.729832	-0.483257	-0.0595871
TCONS_00085079	2.43109	1.20171	-0.719728	-0.404791	0.569567	-0.517862	-0.480354	-0.461487	-0.372127	-0.543019	-0.702995
GSONMT00008602001	2.43107	1.50664	-0.524304	-0.28218	-0.235376	-0.422911	-0.477123	-0.524304	-0.524304	-0.422899	-0.524304
GSONMT00016027001	2.43053	-0.534097	-1.16414	-0.130001	0.141765	0.608163	-0.434339	0.553284	-0.796278	0.249335	-0.924221
GSONMT00004067001	2.43002	-0.1915	-1.0723	0.129491	-0.491633	0.246588	-0.623774	-0.83862	0.907407	0.27686	-0.772541
GSONMT00021484001	2.42987	1.07422	-0.577424	-0.577424	-0.577424	0.776856	-0.577424	-0.577424	-0.360876	-0.455533	-0.577424
C75112_c1_seq1_	2.42962	-0.641222	-0.87055	-0.192328	-0.0466179	-0.912336	0.659793	0.864234	-0.292202	-0.118139	-0.880251
GSONMT00024304001	2.42811	-0.750366	-0.28798	-0.429112	-0.599973	-0.0331506	-0.948551	0.640305	-0.8144	-0.161017	0.956136
GSONMT00080740001	2.42689	0.316367	-0.910382	-0.713024	-0.239578	0.189823	-0.767899	1.06521	-0.755395	-0.526502	-0.0855132
GSONMT00026435001	2.42643	1.01031	-1.42319	-0.473775	-0.151846	-0.166366	-0.434189	0.376506	-0.464772	-0.362757	-0.336364
GSONMT00025212001	2.42641	1.5069	-0.616957	-0.346203	-0.197892	-0.426341	-0.573708	-0.442998	-0.471056	-0.478543	-0.379607
TCONS_00116449	2.42607	0.0231618	-0.920723	-0.582708	1.02034	-0.550251	-0.821998	-0.510689	0.495323	-0.630836	0.0523158
GSONMT00017368001	2.426	1.25026	-0.566771	-0.329558	-0.551998	0.535775	-0.568536	-0.568536	-0.513746	-0.547976	-0.564907
GSONMT00079428001	2.42585	0.329674	-1.47148	-0.0859609	0.0631903	0.118705	-0.156292	-0.393895	-1.17045	-0.152367	0.493024
GSONMT00048123001	2.42562	0.287882	-0.403686	-0.234232	-0.62337	-0.414469	-0.655729	1.34683	-0.556337	-0.671332	-0.501175
GSONMT00070983001	2.42411	1.03298	-0.599304	-0.228877	0.814843	-0.599304	-0.599304	-0.54653	-0.530549	-0.568754	-0.599304
GSONMT00025782001	2.424	1.07951	-0.705612	-0.477545	-0.656927	-0.567859	-0.456703	-0.717507	0.308246	0.448316	-0.677909
TCONS_00045545	2.42382	0.988404	-0.87321	-0.577821	-0.24428	-0.527617	-0.872974	-0.243452	0.123908	0.556471	-0.753246
GSONMT00028888001	2.42366	0.910067	-1.02158	-0.886477	0.201858	0.389394	-0.774025	-0.122302	-0.768108	-0.245649	-0.106843
GSONMT00075742001	2.42313	1.35589	-0.891064	-0.467717	-0.311285	-0.121081	-0.603412	0.0888194	-0.69649	-0.446954	-0.329845
GSONMT00048009001	2.42313	1.38728	-0.845298	-0.548731	-0.188219	-0.599166	-0.0426889	-0.216864	-0.654265	-0.182681	-0.532496
GSONMT00019431001	2.42294	-0.549714	-0.936386	-0.199867	1.08986	-0.929249	0.0821786	0.275462	-0.562631	-0.0145935	-0.678005
GSONMT00048326001	2.42216	0.337761	-0.946982	-0.619547	0.292146	-0.186554	-0.824725	1.06533	-0.532023	-0.58306	-0.424503
GSONMT00053405001	2.42154	0.488665	-1.00697	-0.613651	0.371911	0.611832	-1.04751	0.287046	-0.664364	-0.505158	-0.343339
GSONMT00004459001	2.42136	-0.911792	-0.45749	-0.0856121	-0.310809	-0.6916	0.959923	0.0834675	-0.859179	0.572583	-0.720855
TCONS_00091176	2.42063	1.4374	-0.604768	-0.604768	-0.0283414	-0.604768	-0.604768	-0.229667	-0.604768	-0.40246	-0.173723
GSONMT00035521001	2.42018	-0.431581	-0.612459	-0.298087	-0.628668	-0.413366	-0.702037	1.34585	-0.648954	-0.332162	0.301284
TCONS_00144361	2.41998	1.25699	-0.810335	-0.538936	-0.187054	-0.00299928	-0.796228	0.0959778	-0.681617	-0.0711608	-0.68462
GSONMT00019586001	2.41974	1.09116	-0.891536	-0.210933	-0.271708	-0.112198	-0.88381	0.149959	-0.825467	-0.699123	0.233915
GSONMT00062168001	2.41963	0.456693	-0.947008	-0.75451	-0.895379	-0.801472	0.385844	-0.279835	0.18516	0.723102	-0.492229
GSONMT00037011001	2.41929	1.37919	-0.653083	-0.497029	-0.610091	-0.144156	-0.643049	0.212852	-0.506141	-0.527123	-0.430661
GSONMT00019103001	2.41912	1.31398	-0.607879	-0.436262	-0.58216	-0.600459	-0.610854	0.408609	-0.253876	-0.579908	-0.470306
GSONMT00051503001	2.41883	-0.439806	-0.610266	-0.321293	-0.471648	-0.528266	-0.615491	1.48679	-0.0578617	-0.343085	-0.517905
GSONMT00070600001	2.41811	0.164113	-0.736818	0.80092	-0.903451	-0.635923	-0.252279	0.674144	-0.99172	-0.46212	-0.0749785
GSONMT00031054001	2.41732	-0.5327	-0.5327	-0.5327	-0.5327	-0.5327	0.617391	-0.5327	-0.5327	1.22689	-0.5327
GSONMT00081542001	2.41694	1.2674	0.0461765	0.0554325	-0.664493	-0.748733	-0.707006	-0.00443137	-0.840666	-0.383266	-0.437348
GSONMT00041486001	2.41679	-0.288462	-0.662057	-0.507365	0.978263	-0.224828	-1.18282	-0.139772	-0.502944	-0.532755	0.645954
TCONS_00260471	2.4167	-0.617364	-0.908875	-0.883543	1.09394	-0.0880007	-0.644741	-0.131807	-0.385794	0.507304	-0.357816
GSONMT00061260001	2.41552	1.3846	-0.967631	-0.735483	-0.0948476	-0.199503	-0.422274	-0.143193	-0.355958	-0.376299	-0.504936
TCONS_00264493	2.41478	-0.946092	-0.788328	-0.366258	0.88784	-0.236927	-0.848319	0.40911	-0.465087	-0.563553	0.502837
GSONMT00004425001	2.41476	0.914291	-0.699557	-0.539793	-0.0530361	0.133529	-0.866481	0.676674	-0.761899	-0.614759	-0.603734
GSONMT00078124001	2.41454	1.1408	-0.614621	-0.481032	-0.56982	-0.620577	-0.649974	-0.0594022	0.634834	-0.538655	-0.656094
GSONMT00020931001	2.41368	0.135077	-1.00956	-0.674557	0.177106	0.327142	-0.73143	0.988201	-0.817994	-0.538887	-0.268773
GSONMT00028370001	2.41342	-0.293082	-0.873846	-0.124304	-0.187766	0.482602	-0.860561	1.1224	-0.818476	-0.399176	-0.461206
GSONMT00078655001	2.41295	-1.04859	-0.451233	-0.389143	-0.38874	-0.272291	0.310673	0.428466	-1.00124	-0.553943	0.953087
GSONMT00040171001	2.41274	-0.932079	-1.28046	0.113616	0.383332	0.252251	0.23242	-0.239591	-0.998692	0.438374	-0.381915
GSONMT00009891001	2.41166	-0.370279	-1.10534	-0.617877	0.586755	0.65645	-0.861355	0.574478	-0.60604	-0.386043	-0.28241
GSONMT00026562001	2.41155	0.181284	-0.877561	0.378443	-0.286504	-0.636562	-0.939327	-0.732084	-0.423726	-0.140153	1.06464
C151627_c0_seq1_	2.4113	1.22704	-0.642334	-0.582932	-0.442432	-0.670986	-0.460853	0.469384	-0.656014	-0.646949	-0.00522281
GSONMT00001649001	2.411	1.00632	-0.419978	-0.572755	-0.926318	-0.864503	0.0896569	-0.882145	0.346681	0.171042	-0.358996
GSONMT00061628001	2.41087	-0.205966	-0.735988	-0.663118	-0.159744	-0.203023	-0.944339	1.33447	-0.526214	-0.37768	0.0707294
GSONMT00030412001	2.41045	-1.00287	-0.878525	-0.250708	0.163648	0.488542	-0.665187	0.6278	-1.06389	-0.139157	0.309901
TCONS_00157311	2.41025	1.13203	-0.76066	-0.26234	-0.620847	-0.547513	-0.484378	-0.735053	0.674505	-0.298532	-0.50747
C86205_c0_seq1_	2.41002	1.38622	-0.735928	-0.021642	-0.468612	0.0922314	-0.386874	-0.752421	-0.557555	-0.422245	-0.543196
TCONS_00124786	2.41	-0.538186	-0.321675	-0.350119	-0.08751	-0.446264	-1.10099	1.24654	-0.567644	-0.541186	0.297036
GSONMT00049169001	2.40995	-0.40676	-0.55115	-0.403661	0.443041	-0.60762	-0.532302	1.32872	-0.504817	-0.58221	-0.593183
GSONMT00038321001	2.40926	-0.0603655	-0.957672	0.545872	-0.275095	1.08136	-0.725932	-0.495931	-0.157042	-0.72245	-0.642004
TCONS_00106171	2.40863	0.872062	-0.771834	-0.595258	-0.723598	0.105112	-0.718002	0.843859	-0.582553	-0.551224	-0.287191
TCONS_00238895	2.40832	0.301823	-1.09057	0.827772	0.399779	-0.308189	-0.181189	-0.446861	-1.09057	-0.742743	-0.0775679
GSONMT00031422001	2.40813	-0.36139	-1.13694	-0.209561	-0.0997835	0.195002	-0.888378	1.09964	-0.502303	-0.644501	0.140082
GSONMT00068854001	2.40745	-0.511411	-0.552066	-0.478267	-0.0637202	-0.552066	-0.509448	1.51462	-0.469365	-0.486862	-0.29887
TCONS_00221355	2.40736	0.149934	-0.593726	-0.422545	1.44503	-0.562708	-0.585482	-0.564575	-0.253965	-0.490356	-0.528976
GSONMT00056923001	2.40669	0.312813	-0.938337	-0.621348	-0.575258	0.542959	-1.00979	0.853293	-0.63767	-0.10455	-0.228806
TCONS_00016176	2.40596	0.714378	-1.5679	-0.946398	-0.279391	-0.137733	0.15273	-0.173674	0.264842	-0.0884653	-0.344348
GSONMT00073564001	2.40561	1.5415	-0.508881	-0.1721	-0.471004	-0.490494	-0.507488	-0.324435	-0.484378	-0.491732	-0.496592
TCONS_00161962	2.40522	-0.475355	-0.514172	-0.469592	0.417723	-0.726777	-0.465681	1.3324	-0.319377	-0.538329	-0.646063
GSONMT00003658001	2.40399	0.365679	-1.01179	-0.70842	-0.220771	0.635246	-1.04861	0.464795	-0.847817	-0.208922	0.176618
GSONMT00004814001	2.40341	1.02838	-0.750771	-0.619203	-0.543116	-0.802831	-0.655897	0.384919	0.418131	-0.154127	-0.708892
TCONS_00142186	2.40201	-0.100458	-0.912628	-0.525109	0.490345	-0.503378	-0.310425	1.20153	-0.63419	-0.729981	-0.377719
TCONS_00077704	2.402	-0.32645	-1.12007	-0.677325	-0.600422	-0.400362	0.608882	0.973893	0.0739848	-0.213356	-0.720774
TCONS_00133894	2.40182	0.555113	-0.612796	-0.523604	-0.5807	-0.579198	-0.601644	1.21863	-0.0520209	-0.612796	-0.612796
GSONMT00059833001	2.40178	0.347285	-0.640008	-0.640008	1.18113	0.31135	-0.640008	-0.640008	-0.401493	-0.640008	-0.640008
GSONMT00028799001	2.40141	1.36486	-0.750841	-0.285493	-0.0691394	-0.561456	-0.681701	0.153404	-0.771207	-0.366782	-0.43306
GSONMT00060784001	2.40137	-0.462907	-1.01313	-0.593255	-0.331589	0.98663	-0.610027	0.767701	-0.706721	-0.203889	-0.23418
TCONS_00046044	2.40123	-0.430852	-0.80493	-0.555592	1.42789	-0.183091	0.125936	-0.587376	-0.384528	-0.47264	-0.536049
GSONMT00067730001	2.4011	-0.610905	-0.376838	-0.239055	1.52316	-0.44468	-0.635901	-0.165948	-0.421874	-0.4636	-0.565467
GSONMT00015979001	2.4004	1.49919	-0.529829	-0.34346	-0.510806	-0.517658	-0.529817	0.0581534	-0.468369	-0.52901	-0.528794
GSONMT00081084001	2.39944	-0.14373	-0.878248	-0.26845	0.285546	-0.230871	-0.925163	1.22269	-0.649073	-0.672373	-0.139768
GSONMT00056279001	2.39851	-0.59574	-0.59574	-0.190298	-0.470105	-0.355783	-0.392963	1.53509	-0.457949	-0.59574	-0.279281
GSONMT00071938001	2.39757	-0.770151	-1.41996	-0.605161	0.131358	-0.0817115	0.299712	0.816323	-0.697211	0.0249865	-0.0957532
TCONS_00082773	2.39749	0.884493	-1.12695	-0.461202	-0.854466	-0.328263	0.611069	0.282735	-0.511567	-0.314301	-0.57904
TCONS_00000079	2.39746	-0.541248	1.08193	-0.415281	0.100423	-0.349346	-0.870473	-0.628819	-0.0797901	0.388495	-1.08335
TCONS_00177259	2.39661	0.114515	-0.913341	-0.306104	-0.653016	0.0534934	-0.906241	0.835411	-0.852146	-0.438667	0.66949
TCONS_00047492	2.39503	-0.0783823	-0.535647	-0.535647	-0.235529	-0.535647	-0.535647	1.5277	-0.445613	-0.484968	-0.535647
GSONMT00071260001	2.39503	0.147193	-0.713707	-0.531029	-0.259525	-0.18769	-0.657472	1.42678	-0.579796	-0.561739	-0.478046
TCONS_00090342	2.39491	0.582485	-0.746566	-0.529439	-0.205681	-0.623095	-0.74323	0.887602	0.46594	-0.736358	-0.746566
GSONMT00006318001	2.39476	1.56901	-0.503889	-0.35155	-0.468283	-0.247947	-0.473572	-0.497785	-0.474083	-0.464172	-0.482492
GSONMT00072220001	2.39438	1.5088	-0.660947	-0.492511	-0.286339	-0.318523	-0.676747	-0.517574	-0.110899	-0.283948	-0.555696
GSONMT00018547001	2.39358	-0.39006	-0.985228	-0.716542	0.0317844	0.21999	-0.54946	1.24608	-0.779499	-0.313099	-0.157553
C135880_c0_seq1_	2.39264	0.404145	-0.77782	-0.531784	1.1048	-0.595725	-0.943782	0.312694	-0.295269	-0.552494	-0.51741
GSONMT00014759001	2.39209	1.21532	-0.726652	-0.491052	-0.476164	-0.135533	-0.8679	0.545682	-0.435754	-0.397017	-0.623015
TCONS_00015590	2.39207	0.269163	-1.40363	-0.369265	0.481135	-0.32502	-0.939788	0.36605	-0.0671865	0.372159	-0.775691
GSONMT00079787001	2.39191	1.14887	-0.685003	-0.489433	-0.103766	-0.644264	-0.685003	0.686056	-0.484787	-0.620581	-0.513999
GSONMT00012324001	2.39073	-0.252724	-0.739772	-0.404693	-0.436942	-0.0799489	-0.74004	1.48882	-0.572826	-0.384991	-0.26761
TCONS_00090338	2.39064	1.35543	-0.854987	-0.139435	-0.221506	0.14663	-0.34686	-0.806615	-0.66995	-0.280509	-0.572846
GSONMT00015002001	2.39023	0.714095	-1.55526	0.0980488	0.139958	-0.515078	-0.536976	0.0886027	-0.386464	0.292514	-0.729667
GSONMT00078565001	2.38955	1.50243	-0.53981	-0.341192	-0.517084	-0.503437	-0.518312	-0.523418	0.10122	-0.521102	-0.528853
GSONMT00049234001	2.38947	0.682272	-0.60822	0.101946	-0.384822	0.938104	-0.668587	-0.0373411	-0.886065	-0.669908	-0.856851
GSONMT00022267001	2.38822	-1.36092	-0.723011	0.134557	0.881953	-0.372856	-0.503747	-0.135731	-0.685572	-0.105796	0.482899
GSONMT00023262001	2.38774	-0.345888	-0.964042	-0.720752	-0.171004	1.30414	-0.540502	-0.417493	-0.575246	0.339267	-0.296212
GSONMT00027042001	2.38735	1.51726	-0.751605	-0.421148	-0.645158	-0.384393	-0.163214	-0.466491	-0.150217	-0.457555	-0.464825
TCONS_00046354	2.38681	-0.741767	-0.959258	0.184288	-0.590234	0.0979356	-0.90287	-0.811859	0.15485	0.241859	0.940248
C266792_c0_seq1_	2.38621	0.0263477	-0.550505	-0.302172	1.5155	-0.522647	-0.338938	-0.564328	-0.564328	-0.557431	-0.527714
GSONMT00035256001	2.38538	-0.94873	-0.459764	-0.592367	-0.427009	-0.534352	-0.453828	0.947572	0.29764	0.6557	-0.870244
GSONMT00034569001	2.38519	-0.191118	-0.129525	0.296415	1.06639	-0.355124	-1.19891	-1.0031	-0.655607	-0.17783	-0.0367822
GSONMT00008996001	2.38495	1.31079	-0.695823	-0.551941	-0.614991	-0.103934	-0.670059	0.447922	-0.545326	-0.538789	-0.422794
GSONMT00031342001	2.38464	0.908045	0.384828	-0.0791608	0.539851	-0.772689	-1.02223	-0.458339	-0.600932	-0.589001	-0.695014
GSONMT00038840001	2.38413	0.216284	-0.913405	-0.658541	-0.350187	0.244687	-0.898443	1.20985	-0.573292	-0.346751	-0.314332
GSONMT00064559001	2.38199	1.50543	-0.549967	-0.664335	-0.281235	-0.629198	-0.573914	-0.0551946	-0.274492	-0.250319	-0.608764
GSONMT00076689001	2.38174	1.34739	-0.597553	-0.291203	-0.474937	0.473822	-0.595357	-0.597553	-0.492011	-0.583002	-0.571335
GSONMT00000570001	2.38047	-0.723292	0.717556	0.563219	0.674681	-0.714826	-0.588136	-0.0786678	-0.746586	-0.761341	-0.723071
GSONMT00012271001	2.37995	1.18111	-0.679004	-0.459424	-0.613664	-0.465471	-0.553224	0.742627	-0.365848	-0.544505	-0.622547
GSONMT00023870001	2.37987	-0.154159	-0.784007	-0.444851	-0.591861	0.139203	-1.02562	0.789678	-0.896032	-0.195546	0.783324
GSONMT00060739001	2.3796	0.739409	-0.810272	-0.671849	-0.427649	-0.837381	-0.702191	0.539608	0.546621	0.0857419	-0.84164
GSONMT00066546001	2.37858	-1.09149	-0.873871	0.598755	0.193294	-0.433235	-0.9709	0.76317	-0.503469	0.0776831	-0.138518
GSONMT00067238001	2.37847	0.192899	-0.693696	-0.564259	-0.674325	1.30896	-0.700889	-0.348699	0.251708	-0.561844	-0.588324
GSONMT00032689001	2.37778	0.866511	-1.02326	-0.608605	-0.28162	0.478104	-0.990105	0.52672	-0.523685	-0.399057	-0.422777
GSONMT00047968001	2.37762	-0.601956	-0.601956	-0.433563	-0.00819765	-0.560001	-0.362393	1.54227	-0.445183	-0.42619	-0.480449
GSONMT00045979001	2.37667	1.56932	-0.528088	-0.250644	-0.481002	-0.493371	-0.508103	-0.503576	-0.141789	-0.528088	-0.51133
GSONMT00005666001	2.37658	0.90174	-0.619257	-0.494301	-0.602484	-0.599746	-0.619257	1.01438	-0.124587	-0.613816	-0.619257
GSONMT00076666001	2.37621	1.22961	-0.692608	0.125709	-0.699439	-0.580092	-0.710786	0.249756	0.0777432	-0.686067	-0.69003
GSONMT00025400001	2.3759	-0.485383	-0.485383	-0.148297	1.58488	-0.414803	-0.485383	-0.485383	-0.485383	-0.485383	-0.485383
GSONMT00048302001	2.37583	0.225457	-1.23183	0.1763	-0.0981764	0.230273	-0.375225	-0.146918	-1.33349	-0.518187	0.695971
GSONMT00069971001	2.37574	0.430208	-0.875535	-0.514569	0.785037	-0.547465	-0.904187	0.597104	-0.87821	-0.524358	0.0562388
TCONS_00020086	2.37548	1.43377	-0.716402	-0.453626	-0.014897	-0.613401	-0.647694	-0.0125553	-0.108823	-0.66147	-0.580385
GSONMT00051478001	2.37425	1.53554	-0.629288	-0.393283	-0.333193	-0.57776	-0.613262	-0.192464	-0.0911769	-0.486688	-0.59267
GSONMT00075301001	2.37408	1.2191	-0.789455	-0.639623	-0.46779	-0.771576	-0.350469	-0.208811	0.605057	-0.36786	-0.60265
TCONS_00249582	2.37363	-0.0933538	-0.886973	-0.734847	0.0672242	-0.210474	-0.692789	1.41179	-0.401588	-0.434389	-0.398222
GSONMT00078564001	2.37296	1.57474	-0.509131	-0.321504	-0.500476	-0.486923	-0.509471	-0.50348	-0.100996	-0.507754	-0.507968
GSONMT00035658001	2.37285	0.789679	-0.698318	-0.495546	0.441651	-0.696716	-0.790867	0.786447	-0.319185	-0.594003	-0.795994
GSONMT00032795001	2.37272	0.702268	-0.786848	-0.567037	-0.647838	-0.45497	-0.709174	0.650042	0.731448	-0.554865	-0.735741
GSONMT00005435001	2.37261	0.137084	-0.820646	-0.664514	-0.367553	0.0689485	-0.896283	1.35007	-0.436429	-0.418125	-0.325164
GSONMT00077299001	2.3725	0.32692	0.720383	0.498142	-0.147456	-0.865281	-0.973955	0.220661	-0.903374	-0.883156	-0.36538
GSONMT00004608001	2.37195	-0.0483674	-0.704875	-0.557764	-0.689547	-0.693622	-0.704875	-0.176109	-0.543895	1.23209	0.515013
GSONMT00043869001	2.37161	0.604268	-0.830827	-0.438824	1.15228	-0.0259561	-0.777476	-0.241678	-0.753859	-0.47238	-0.587158
TCONS_00074661	2.37158	-0.903679	-0.824193	-0.61864	0.138072	-0.547459	-0.427856	1.11401	-0.549526	0.582884	-0.335199
TCONS_00086890	2.37099	-1.20531	-0.669051	0.0317678	0.930227	0.66281	-0.367395	-0.438995	-0.676585	-0.621794	-0.0166597
TCONS_00003140	2.37074	0.459305	-0.926027	-0.556881	-0.162274	0.18662	-0.917742	0.882443	-1.00472	-0.522442	0.190982
GSONMT00020790001	2.37047	0.129156	-0.839311	-0.781004	-0.0855144	0.0282668	-0.84223	1.18563	-0.885569	-0.367123	0.0872338
GSONMT00043755001	2.36998	0.599077	-0.684085	-0.386525	0.303757	-0.562507	-0.683709	-0.683785	1.07497	-0.663087	-0.684085
GSONMT00040095001	2.36958	0.369284	-1.30427	-1.07072	-0.855202	0.471287	-0.0660382	0.490433	-0.437398	-0.0573695	0.0904101
GSONMT00013800001	2.3695	0.222286	-1.11981	-0.567475	1.3025	-0.603301	-0.576297	0.00294724	-0.382663	-0.248899	-0.398794
GSONMT00020120001	2.36616	-0.00175048	-0.93362	-0.593526	-0.355908	-0.162204	-0.830671	1.42049	-0.354986	-0.413212	-0.140775
GSONMT00022754001	2.3658	1.48091	-0.786293	-0.303528	-0.616291	-0.65713	-0.506962	0.124466	-0.381649	-0.285477	-0.433846
GSONMT00076688001	2.36539	0.999781	-1.01398	-0.661827	0.749833	0.0699487	-0.764638	-0.371022	-0.366087	-0.439229	-0.56817
GSONMT00063823001	2.36464	0.269129	-0.794834	-0.524785	-0.232926	-0.212617	-0.663419	-0.435059	-0.733368	-0.439871	1.40312
GSONMT00074588001	2.36458	0.580938	-0.874504	-0.53631	-0.0493839	-0.830848	-0.874504	0.540015	-0.498687	-0.619561	0.798269
GSONMT00019517001	2.36268	-0.438965	-0.457741	-0.358209	-0.448227	-0.457451	-0.457427	1.62544	-0.456221	-0.457627	-0.456256
GSONMT00043172001	2.36162	-0.726159	-1.3364	-0.560506	0.618808	0.453076	-0.81406	0.583387	-0.334954	0.05353	-0.298337
GSONMT00072221001	2.3607	-0.390213	-0.931918	-0.623269	0.795138	0.434563	-0.957553	-0.426324	-0.558373	0.757798	-0.460549
GSONMT00019263001	2.3606	1.49785	-0.898933	-0.64255	-0.467144	-0.341437	-0.289511	-0.280012	-0.626606	-0.0451575	-0.267104
GSONMT00037382001	2.36045	1.61601	-0.485097	-0.229493	-0.473816	-0.490294	-0.481826	-0.482192	-0.379795	-0.476778	-0.477169
GSONMT00008802001	2.36028	0.950051	-0.776765	-0.509009	-0.334008	-0.107823	-0.863911	0.843885	-0.729615	-0.735134	-0.0979504
GSONMT00080433001	2.35997	1.61662	-0.519246	-0.346803	-0.421274	-0.519327	-0.523848	-0.438861	-0.39413	-0.290142	-0.522957
GSONMT00016374001	2.35982	0.901655	-0.891729	-0.620274	-0.393768	-0.131777	-0.815076	0.960917	-0.643015	-0.38155	-0.345203
GSONMT00001826001	2.35904	-0.345703	-0.614983	-0.389159	-0.508756	-0.375362	-0.536129	1.61615	-0.398754	-0.439058	-0.367283
TCONS_00179644	2.35901	-1.08497	-0.418997	-0.353801	0.461306	-0.0191133	-0.919552	0.89505	-0.404714	-0.890097	0.375875
GSONMT00012968001	2.35892	0.653106	-0.890545	-0.691325	-0.849811	-0.756534	0.122467	-0.239147	-0.0552939	0.982644	-0.634485
GSONMT00000967001	2.35881	0.544791	-0.827965	-0.65373	-0.364741	-0.869568	-0.720989	0.570352	0.747863	0.0684315	-0.853254
GSONMT00070126001	2.35809	-0.30823	-0.722902	-0.446397	1.05301	-0.605762	-0.585841	0.896203	-0.640504	-0.713858	-0.283806
GSONMT00080958001	2.35567	0.371933	-1.01501	0.867902	-0.169843	-0.561742	-0.939742	-0.718676	-0.393162	0.653545	-0.450868
GSONMT00018163001	2.35554	1.62548	-0.522848	-0.409597	-0.42651	-0.463818	-0.523894	-0.45183	-0.438711	-0.480012	-0.263797
TCONS_00134362	2.35532	1.06915	-0.561771	0.524393	0.0443779	-0.295083	-1.04592	-0.530369	-0.802429	-0.781096	0.0234362
TCONS_00069521	2.35513	0.921358	-0.6278	-0.6278	-0.444169	-0.337928	-0.6278	1.06882	-0.424212	-0.6278	-0.6278
GSONMT00017541001	2.35488	1.56104	-0.535996	-0.340206	-0.513511	-0.51401	-0.537725	-0.477058	0.0661891	-0.528564	-0.535039
GSONMT00062804001	2.35415	1.16491	-0.777567	-0.605072	0.22886	-0.648399	-0.75982	-0.699077	-0.200128	-0.553186	0.495333
GSONMT00074528001	2.35399	0.161281	-0.821525	-0.578916	1.05617	-0.600807	-0.395536	0.746909	-0.625721	-0.667437	-0.628407
GSONMT00064172001	2.35253	1.55338	-0.359875	-0.349435	-0.392462	0.00276829	-0.698074	-0.609722	-0.365594	-0.489806	-0.643703
GSONMT00081928001	2.35061	0.548709	-0.696635	-0.414389	0.221942	-0.238776	-1.1247	-0.637236	0.483891	0.584964	-1.07838
GSONMT00033128001	2.35031	0.199818	-0.777203	0.00412379	-0.754918	-0.653734	-0.588127	1.31679	0.119648	-0.623336	-0.593371
GSONMT00075651001	2.34986	-0.200196	-1.10192	-0.5376	-0.0298366	0.403091	-0.860341	1.17507	-0.713904	-0.350703	-0.133521
GSONMT00035591001	2.34963	1.48635	-0.680454	-0.466633	-0.338074	-0.448969	-0.606863	-0.470214	0.276839	-0.533791	-0.567821
GSONMT00029599001	2.34949	-0.402917	-0.932969	-1.30819	0.395178	0.705869	0.257925	-0.289402	-0.50856	0.431109	-0.697541
TCONS_00019461	2.34715	0.131978	-0.962881	-0.732972	0.0278917	0.0863632	-0.282614	1.10257	-1.26181	-0.159534	-0.29614
GSONMT00026189001	2.34572	-0.26786	-0.893788	-0.203092	1.13917	-0.164672	-0.893788	0.0206805	-0.69713	-0.863983	0.47875
GSONMT00068790001	2.34546	1.28361	-0.624237	-0.323176	-0.826091	0.297943	-0.817929	0.217063	-0.724633	-0.444248	-0.383764
GSONMT00016098001	2.34517	1.60323	-0.587088	-0.350901	-0.558409	-0.498767	-0.597261	-0.349077	-0.100953	-0.419152	-0.486795
TCONS_00029941	2.34506	1.54012	-0.713759	-0.552291	-0.29033	-0.319387	-0.725559	-0.491595	0.00163152	-0.247399	-0.546489
GSONMT00004231001	2.34494	0.8599	-0.80614	-0.64655	-0.393411	-0.836753	-0.642532	0.828057	0.252618	-0.151607	-0.808518
GSONMT00031220001	2.34482	1.59652	-0.541496	-0.401128	-0.543057	-0.544654	-0.527631	-0.455506	-0.0286278	-0.359539	-0.539706
GSONMT00026258001	2.34441	0.354645	-0.912168	-0.288458	-0.517944	1.2062	-0.882157	-0.684202	0.209556	-0.185903	-0.643982
C70901_c0_seq1_	2.34365	-0.255693	-1.22303	0.0405651	-0.527963	-0.459483	0.106994	0.927634	-1.01133	-0.498944	0.557606
GSONMT00062167001	2.34336	0.373472	-1.00345	-0.655279	-0.896447	-0.841241	0.407625	-0.266662	0.0469166	0.974274	-0.482573
GSONMT00035911001	2.34284	0.967191	-0.68309	-0.526253	-0.211869	-0.643127	-0.705087	0.978328	-0.191755	-0.633057	-0.694117
GSONMT00009883001	2.34237	-0.0757617	-0.929836	-0.566914	-0.614889	-0.411916	1.33879	-0.628898	0.41533	-0.299094	-0.569185
GSONMT00037012001	2.34208	1.26059	-0.742917	-0.565669	-0.677694	-0.0559955	-0.675842	0.611896	-0.529061	-0.561945	-0.405447
GSONMT00062110001	2.34163	1.64004	-0.493118	-0.292435	-0.485381	-0.480858	-0.49291	-0.274018	-0.491041	-0.492791	-0.479111
TCONS_00213942	2.34105	-0.898378	-0.727264	-0.0163935	0.437989	-0.63448	-0.689807	0.622467	-0.664404	-0.678425	0.907645
TCONS_00015618	2.34096	1.48929	-0.674489	-0.00873132	-0.449574	-0.540197	-0.678755	-0.0570937	-0.094824	-0.655742	-0.670843
GSONMT00003343001	2.34062	1.51098	-0.593743	0.0848118	-0.260548	-0.189647	-0.602657	-0.415466	-0.771682	-0.684771	-0.4179
GSONMT00058061001	2.34019	1.63282	-0.541678	-0.387118	-0.486581	-0.505034	-0.510814	-0.533027	-0.241892	-0.494642	-0.272218
GSONMT00057666001	2.34008	1.38797	-0.861858	-0.606913	-0.555264	-0.0759695	-0.582777	-0.36774	-0.658045	0.353772	-0.373248
GSONMT00064545001	2.3399	0.773108	-0.508412	0.249532	0.985386	-0.664122	-0.740227	-0.556988	-0.475217	-0.450271	-0.952692
GSONMT00000539001	2.33982	1.44448	-0.648696	-0.386004	0.279971	-0.648696	-0.648696	-0.599246	-0.578574	-0.0520211	-0.502343
GSONMT00076665001	2.33898	1.44737	-0.673302	0.0145331	-0.649594	-0.497863	-0.673302	0.0147573	-0.0127875	-0.635492	-0.673302
TCONS_00164161	2.33809	0.535108	-1.11459	-1.11459	0.24272	0.298988	0.364703	0.0484396	0.00188037	-0.486149	-1.11459
TCONS_00057247	2.33769	-0.408719	-0.505138	-0.178812	-0.479241	-0.401805	-0.505138	-0.505138	1.63908	-0.487646	-0.505138
GSONMT00035684001	2.33765	-0.770728	-0.394061	-0.596416	-0.618573	-0.208732	0.31729	1.32264	-0.797706	-0.709773	0.118412
GSONMT00070396001	2.33721	0.436293	-0.727995	-0.39717	-1.10751	-0.772685	0.310286	-0.430457	1.11098	-0.253234	-0.505719
GSONMT00082779001	2.3369	-0.604173	-1.01441	-0.232566	-0.376984	0.34621	-0.190555	-0.496998	-0.298665	1.34153	-0.810291
GSONMT00040972001	2.3367	0.0640002	-0.936312	-0.313584	0.146708	0.269489	-1.05506	0.832618	-1.19515	-0.406836	0.257429
GSONMT00034866001	2.33656	1.43831	-0.577992	-0.372644	-0.567199	-0.569831	-0.577157	0.443919	-0.410771	-0.565828	-0.577361
GSONMT00009635001	2.33605	0.65366	-1.15158	-0.80773	-1.08555	-0.128893	0.502829	-0.453937	0.602769	-0.306126	-0.161485
TCONS_00285965	2.3357	0.938928	-1.31082	-0.348635	-0.830086	-0.971826	0.0926712	0.140967	-0.322645	0.235447	0.0402981
TCONS_00039301	2.33515	1.41053	-0.574941	-0.395252	-0.435586	-0.452051	-0.642851	-0.0226917	-0.936755	-0.557834	0.272279
GSONMT00042666001	2.33488	0.335526	-0.782279	-0.582908	-0.588785	-0.408254	-0.604967	1.41599	-0.530877	-0.0250885	-0.563232
GSONMT00078310001	2.33474	1.55506	-0.688072	-0.370931	-0.0768003	-0.649115	-0.652434	-0.0840536	-0.316662	-0.58237	-0.469369
GSONMT00056884001	2.33426	1.5796	-0.663388	-0.374701	-0.303328	-0.578389	-0.529643	0.0143969	-0.332117	-0.556505	-0.590189
GSONMT00037976001	2.33375	-0.286728	-1.10911	-0.76089	-0.156634	-0.158718	-0.59103	1.09034	-0.905758	0.0425392	0.502245
GSONMT00061930001	2.33339	0.857015	-1.32109	-0.373645	0.203048	0.439033	-0.802137	0.341554	-0.593527	-0.576781	-0.506862
GSONMT00025071001	2.33226	1.66392	-0.482601	-0.339879	-0.459691	-0.469804	-0.464956	-0.46762	-0.391354	-0.459758	-0.46052
TCONS_00023874	2.33187	0.0504349	-0.759275	-0.871226	0.541098	-0.30715	-1.04345	0.612258	0.718138	-0.791164	-0.481538
GSONMT00072654001	2.33126	-0.0872089	-1.03021	-0.445338	-0.268284	-0.274724	-0.905104	1.33001	-0.696117	-0.17308	0.218803
GSONMT00068532001	2.33114	0.213624	-0.637904	-0.462097	-0.769083	-0.167625	-0.704846	1.46833	-0.620706	-0.44841	-0.202418
GSONMT00045863001	2.33019	1.3928	-0.705929	-0.441006	-0.464563	-0.306311	-0.716957	0.497201	-0.60207	-0.593222	-0.390138
TCONS_00286504	2.3301	-0.423905	0.0407723	-1.25805	-1.12631	-0.383497	0.696192	-0.742407	0.159748	0.154438	0.552918
GSONMT00026794001	2.33001	1.18039	-0.651596	-0.516653	-0.625463	-0.617359	-0.641399	0.150777	0.675	-0.63211	-0.651596
GSONMT00076009001	2.32962	1.59261	-0.557445	-0.36943	0.0371373	-0.538728	-0.557445	-0.548713	-0.291701	-0.557445	-0.538467
GSONMT00048149001	2.32891	1.35595	-0.685214	-0.475017	-0.665347	-0.657621	-0.316459	0.448967	-0.0187299	-0.654241	-0.661194
GSONMT00067477001	2.32867	0.923678	-1.06384	-0.608691	-0.00445503	0.271064	-0.817773	0.633226	-0.859078	-0.497225	-0.305573
GSONMT00074911001	2.32862	-0.399432	-0.622026	-0.874482	-0.159111	-0.0632482	-0.854583	1.45256	-0.544361	-0.313099	0.0491564
GSONMT00038677001	2.32849	1.52351	-0.821946	-0.473558	-0.316975	-0.489789	-0.642489	0.0383338	-0.053817	-0.502884	-0.588877
GSONMT00070781001	2.32848	1.44834	-0.624456	-0.32127	0.417869	-0.588848	-0.624456	-0.457128	-0.370566	-0.612401	-0.595565
GSONMT00052547001	2.32842	-0.392253	-0.729815	-0.276517	1.34549	-0.404227	-0.863211	-0.586145	-0.247217	0.494436	-0.668956
GSONMT00006123001	2.32691	0.671195	-0.11767	-0.131613	-0.323118	-0.717551	-0.965199	-0.942518	1.08749	-0.23447	-0.653451
TCONS_00019114	2.32557	-0.254911	-1.23	-0.5322	1.01376	-0.46492	-0.799511	0.626209	-0.0935807	0.0737947	-0.66421
GSONMT00067686001	2.3255	0.922188	-1.14758	0.438781	-0.767681	0.231656	-0.940872	0.278065	-0.581898	-0.396169	-0.36199
GSONMT00037544001	2.32491	-0.36198	-1.0146	-0.658952	-0.711276	0.500309	-0.753694	0.83059	-0.727802	-0.0961093	0.668607
GSONMT00065654001	2.32475	1.60499	-0.343786	-0.0182343	-0.259697	-0.522382	-0.59558	-0.588101	-0.511539	-0.589801	-0.500612
GSONMT00041161001	2.32425	-0.704035	-0.240075	-0.312418	-0.149287	-0.603576	-0.812864	1.58043	-0.443019	-0.344219	-0.29518
GSONMT00028915001	2.32331	-0.707032	-0.79314	-0.0181792	0.184788	0.971711	-0.79314	-0.79314	-0.300919	0.718876	-0.79314
GSONMT00044709001	2.32324	0.968055	-1.47769	-0.775164	0.259309	-0.212252	-0.0491393	0.0164245	-0.833806	-0.262458	0.0434881
GSONMT00008543001	2.32261	-0.494889	-1.11805	-0.65096	1.24058	0.0884069	-0.671152	0.31575	-0.728918	-0.0727841	-0.230591
GSONMT00078136001	2.32242	0.652606	-0.571385	-0.376686	-0.59566	-0.563072	-0.65509	1.33372	-0.556136	-0.62235	-0.368364
GSONMT00081520001	2.32236	0.0171587	-0.831366	-0.427968	-0.57391	0.337312	-0.748123	1.39131	-0.689866	-0.401013	-0.39589
TCONS_00020215	2.32228	0.214547	-0.983015	-0.267751	0.784088	0.37804	-1.2955	0.43968	-0.539126	-0.682041	-0.371197
GSONMT00022294001	2.32211	-0.557791	-0.920988	-0.453793	0.029413	0.00953009	-0.832986	1.30858	-0.909928	0.0634221	-0.0575737
GSONMT00067138001	2.322	1.64744	-0.530289	-0.34965	-0.523318	-0.520328	-0.530289	-0.214066	-0.243132	-0.529165	-0.529198
GSONMT00065952001	2.3214	-0.548187	-0.474592	0.773687	-0.585577	1.07371	-0.798938	-0.816614	-0.763744	-0.298103	0.116958
GSONMT00019933001	2.32097	-0.0135537	-0.797815	-0.69745	-0.375461	0.407721	-0.816637	1.30404	-0.720203	-0.539934	-0.0716721
GSONMT00001976001	2.32085	-0.311728	-0.392781	-0.0604082	0.604178	1.12554	-0.347186	-0.431928	-1.19652	-0.400209	-0.909806
GSONMT00021420001	2.32052	1.09794	-0.778763	-0.469725	0.539249	-0.688233	-0.762555	-0.460629	0.437423	-0.430175	-0.805049
GSONMT00021904001	2.31883	1.45041	-0.444157	-0.68907	-0.530021	-0.797027	-0.667183	0.3172	-0.47014	-0.394069	-0.0947768
TCONS_00161995	2.31878	-0.998636	0.680174	-0.195478	-0.650331	0.532641	-0.477976	-0.0766312	-0.740887	0.686947	-1.0786
GSONMT00008638001	2.31871	0.6579	-0.680197	-0.355635	-0.335155	-0.659	-0.662655	1.30683	-0.322936	-0.627826	-0.640032
GSONMT00027468001	2.31817	0.892207	-0.673612	-0.451394	-0.617928	-0.412712	-0.622841	1.16945	-0.539489	-0.601721	-0.460129
GSONMT00029532001	2.31787	1.5783	-0.692491	-0.536452	-0.14527	-0.360791	-0.649414	-0.238442	-0.651887	-0.556924	-0.0644921
GSONMT00012703001	2.31784	1.03536	-1.09763	-0.45712	-0.325006	0.123129	-1.09264	0.462499	-0.726424	-0.288571	0.0485562
GSONMT00036917001	2.31734	-0.41736	-1.02784	-0.163874	0.01921	1.39857	-0.944189	-0.00211602	-0.589154	-0.334533	-0.256053
GSONMT00039378001	2.31705	1.3547	-0.733641	-0.589494	-0.711548	-0.671616	-0.373174	0.41457	-0.495705	-0.6199	0.108755
GSONMT00055733001	2.31679	1.42278	-0.636331	-0.434662	-0.609367	-0.579303	-0.630819	0.338141	0.0699427	-0.631065	-0.626107
GSONMT00016749001	2.31675	0.877673	-1.04676	-0.979433	-0.361559	0.451012	0.0476311	-0.21483	-0.453174	0.394206	-1.03152
GSONMT00079887001	2.31675	0.225681	-0.992907	-0.705377	-0.196	0.271351	-1.09695	1.00789	-0.743479	-0.367959	0.281001
GSONMT00052168001	2.31579	0.976272	-0.831635	-0.334748	-0.270655	-1.04296	-0.621682	0.111553	0.500509	0.2103	-1.01275
GSONMT00033938001	2.31537	0.0899918	-1.03253	-0.687401	-0.666123	0.649375	-0.818141	0.756798	-0.729526	-0.410688	0.532881
GSONMT00028889001	2.31472	1.03649	-1.16765	-0.726771	0.528997	0.176964	-0.868044	-0.387063	-0.633212	-0.244616	-0.0298093
TCONS_00063668	2.3146	1.41074	-0.647132	-0.381222	-0.0512566	-0.364986	-0.846547	0.342121	-0.380873	-0.691212	-0.704235
GSONMT00069266001	2.31429	1.11847	-0.830175	-0.787548	-0.651474	0.38752	-0.918709	-0.186272	-0.735134	0.299697	-0.0106644
GSONMT00032804001	2.31341	-0.213271	-1.3943	-0.801839	-0.414063	0.64721	-0.767875	0.855113	-0.315769	0.0290976	0.0622903
GSONMT00049040001	2.31334	-0.584574	-0.610055	-0.243049	-0.591951	-0.361373	-0.488515	1.65593	-0.471937	-0.298973	-0.318838
TCONS_00136226	2.31317	1.4438	-0.593763	-0.513905	0.497124	-0.575957	-0.602907	-0.526923	-0.325049	-0.565272	-0.550318
C31409_c0_seq1_	2.31278	1.35728	-0.69762	0.244555	-0.692236	-0.554162	-0.710083	0.0861656	0.0409428	-0.689708	-0.69791
GSONMT00048327001	2.31213	0.277462	-0.976862	-0.712738	0.195477	-0.0696059	-0.791725	1.28599	-0.556819	-0.574178	-0.389133
GSONMT00074078001	2.31207	-0.0244733	-0.903914	-0.516899	-0.108462	0.154066	-0.975942	1.40393	-0.488251	-0.493347	-0.358777
GSONMT00030920001	2.3117	1.02791	-0.908361	-0.439494	-0.610777	-0.708282	-0.804962	-0.0835693	-0.56719	0.851542	-0.068514
GSONMT00056975001	2.31149	-0.0717772	-0.215996	-0.339298	1.43088	-0.445469	-1.13312	-0.38865	-0.864532	-0.0378079	-0.245723
GSONMT00055014001	2.31146	0.657143	0.965259	-0.0685631	-0.72655	-0.869066	-0.780699	-1.05042	0.210195	-0.462663	-0.186097
GSONMT00009745001	2.3113	-0.542049	-0.687178	1.4085	0.0716273	0.284219	-0.651042	-0.687178	-0.652117	-0.168907	-0.687178
GSONMT00040222001	2.31123	1.28083	-0.587237	-0.225107	0.743703	-0.587237	-0.587237	-0.587237	-0.587237	-0.587237	-0.587237
GSONMT00018101001	2.31097	-0.569306	-0.239023	-0.405269	-0.600409	-0.130988	-0.252759	0.97248	-0.886222	-1.07989	0.880422
GSONMT00009438001	2.3083	-0.832463	-0.99723	0.143207	0.327791	1.03774	-0.880136	-0.604493	-0.101349	0.323053	-0.724412
GSONMT00048218001	2.30824	0.24711	-1.01074	-0.387833	-0.290309	-0.258867	-1.08477	1.1383	-0.686097	-0.402327	0.427288
GSONMT00071421001	2.3081	-0.312801	-0.895039	-0.508089	-0.413492	0.419467	-0.731467	1.41202	-0.6765	-0.321761	-0.280433
GSONMT00082015001	2.30786	0.989417	-0.996409	-0.605847	-0.863457	0.323261	-0.268442	-0.56429	0.718998	-0.387291	-0.653802
TCONS_00160534	2.30744	0.11882	-0.903332	-0.310736	1.37417	-0.54905	-0.931929	-0.140788	-0.702631	0.136338	-0.3983
GSONMT00009849001	2.30708	-0.445317	-0.445317	-0.445317	-0.445317	-0.445317	1.70077	-0.445317	-0.445317	-0.445317	-0.445317
GSONMT00008990001	2.30708	-0.445317	-0.445317	-0.445317	-0.445317	-0.445317	1.70077	-0.445317	-0.445317	-0.445317	-0.445317
GSONMT00079977001	2.30696	-0.957377	0.17834	-0.142194	0.0493162	0.935398	0.425376	-0.640139	-1.33155	-0.665614	-0.15852
GSONMT00069069001	2.30694	0.213512	-0.253197	0.548731	0.429017	-1.03045	-1.19378	0.232952	-0.174756	0.142188	-1.22116
GSONMT00014029001	2.30603	-0.516076	-0.658213	-0.259071	1.61564	-0.130019	-0.62179	-0.572987	-0.360249	-0.155632	-0.647627
GSONMT00019794001	2.30543	1.67191	-0.534105	-0.510718	-0.654546	-0.387575	-0.506396	-0.483651	-0.256633	-0.293878	-0.349837
GSONMT00055047001	2.30366	0.194471	-1.11488	-0.589712	0.36609	0.163191	-0.944245	1.09545	-0.694653	-0.503921	-0.275452
TCONS_00045705	2.30305	-0.483899	-0.524025	-0.206124	1.68869	-0.460662	-0.524025	-0.404924	-0.466859	-0.459669	-0.461549
GSONMT00051965001	2.30268	-0.226411	-0.890982	-0.345223	-0.335795	0.249407	-0.705962	1.46374	-0.77364	-0.521871	-0.21594
GSONMT00011136001	2.3025	1.61525	-0.589456	-0.397079	-0.471941	-0.569951	-0.589456	-0.125938	-0.0135451	-0.574953	-0.585421
TCONS_00006214	2.30223	1.53125	-0.968696	-0.515487	-0.00558239	-0.522012	-0.205399	-0.18159	-0.686051	-0.536063	-0.212599
GSONMT00064995001	2.30196	0.73672	-0.613418	-0.318791	1.29808	-0.613418	-0.613418	-0.337465	-0.613418	-0.613418	-0.613418
GSONMT00029318001	2.30163	-0.141509	-0.737811	-0.117993	-0.705059	-0.191893	-0.734799	1.40519	0.31783	-0.719088	-0.676501
GSONMT00076714001	2.30154	1.57166	-0.690635	-0.159784	0.144214	-0.613533	-0.592241	-0.429522	-0.613274	-0.459541	-0.458879
GSONMT00070825001	2.3014	0.148031	-0.842607	-0.590254	-0.820266	0.0318266	-0.651523	1.1827	-0.79671	-0.476629	0.514029
TCONS_00043144	2.30135	-0.116821	-1.18091	-0.942688	-0.793945	-0.260416	-0.437631	-0.198126	0.079122	1.1427	0.407362
TCONS_00099515	2.30131	1.38244	-0.773356	-0.614564	-0.214338	-0.236098	-0.507002	0.525564	-0.535437	-0.583701	-0.744809
TCONS_00018366	2.3013	0.496206	-0.801792	-0.566248	0.75506	-0.650983	-0.700529	0.952808	-0.567601	-0.472022	-0.746203
GSONMT00069483001	2.30115	-0.52735	-0.52735	-0.342009	1.68808	-0.52735	-0.40473	-0.52735	-0.289405	-0.316336	-0.52735
TCONS_00159604	2.30065	-0.315362	-1.02901	0.841114	0.770394	-0.492273	-1.13655	-0.406444	0.106733	-0.72751	0.0882522
GSONMT00030080001	2.30031	-0.389216	-0.915611	-0.143529	1.19775	0.206881	-0.921426	-0.572514	-0.448008	0.472653	-0.787289
GSONMT00081733001	2.30009	-0.281254	-0.56178	-0.265806	1.68757	-0.545038	-0.463921	-0.501616	-0.386545	-0.466942	-0.514759
TCONS_00121419	2.29881	-0.815379	-0.743485	-0.302799	0.178308	-0.107732	-1.24662	1.09391	-0.600912	-0.209251	0.455153
TCONS_00074496	2.2988	-0.580268	0.0625481	-0.206787	-0.0289769	0.192227	-0.204298	-0.450175	-1.42225	-0.822792	1.16197
GSONMT00008216001	2.29615	-0.0448655	-1.16274	-0.697371	1.31872	-0.247808	-0.435221	0.32237	-0.800198	-0.31049	-0.238551
TCONS_00005133	2.29567	0.904266	-0.973299	-0.238504	-0.43553	-0.239114	-0.46313	-0.906155	-0.363534	-0.628629	1.04796
TCONS_00082511	2.29551	-0.471447	-0.890563	-0.693974	-0.74915	0.175318	1.12621	0.199178	-0.824701	-0.648749	0.482366
GSONMT00046360001	2.29546	1.46373	-0.674954	0.482171	-0.398941	-0.423304	-0.507896	-0.438448	-0.447916	-0.674954	-0.674954
C99659_c0_seq1_	2.29544	0.374287	-0.564362	-0.316665	-0.564413	-0.555589	-0.540847	-0.569881	-0.572547	1.52834	-0.513758
TCONS_00145122	2.29497	-1.10868	0.445142	-0.18539	-0.653925	-0.0813734	-0.979185	-0.219133	-0.177495	1.22071	-0.555644
GSONMT00077242001	2.29493	0.266948	-0.658729	-0.449672	-0.641479	-0.780689	-0.744663	1.44816	-0.345143	-0.476096	0.086437
GSONMT00079448001	2.29415	1.23855	-0.741447	-0.483642	-0.371723	-0.71158	-0.743112	0.265426	0.550577	-0.709907	-0.587294
TCONS_00151581	2.29399	0.183925	-0.732573	1.04836	0.798703	-0.732573	-0.732573	-0.732573	-0.151804	-0.732573	-0.510314
GSONMT00033010001	2.29351	-0.419679	-1.22588	-0.567606	0.250629	-0.627047	0.236714	0.0623405	-0.560615	1.21504	-0.657403
GSONMT00058104001	2.29171	-0.292503	-1.02442	-0.768236	-0.560558	-0.0256146	-0.508723	-0.361572	0.51052	1.31429	-0.574893
GSONMT00039281001	2.29137	-0.852674	1.22248	-0.474709	-0.411868	0.196352	-0.971995	-0.649373	-0.213038	0.51198	-0.648529
GSONMT00023956001	2.291	-0.535918	-0.765162	0.135298	1.27746	-0.466031	-0.129171	-0.765162	-0.765162	0.488018	-0.765162
GSONMT00049544001	2.29075	-0.501733	-0.303561	0.126232	-0.332206	-0.781465	-0.97615	1.04778	-0.733248	-0.649588	0.81319
GSONMT00054082001	2.29025	1.60175	-0.629554	-0.433369	-0.422118	-0.61456	-0.628386	0.113466	-0.188046	-0.46534	-0.624093
GSONMT00033553001	2.2901	0.861025	-0.833699	-0.655224	-0.235572	-0.878101	-0.700884	0.265222	0.850036	-0.0843405	-0.878567
TCONS_00116037	2.28968	-0.459946	-0.786847	-0.786847	0.765603	1.05558	-0.444158	-0.786847	-0.321121	0.261751	-0.786847
GSONMT00040898001	2.28932	-0.40487	-1.27755	-0.147528	-0.355779	-0.463261	-0.0583188	1.47474	-0.19778	-0.512248	-0.346724
GSONMT00034381001	2.28842	1.71308	-0.579265	-0.345506	-0.411291	-0.512811	-0.426535	-0.450981	-0.343215	-0.420391	-0.511495
GSONMT00061881001	2.28691	-0.2162	-0.704055	-0.459148	-0.336969	0.41477	-0.806341	1.39708	-0.905651	-0.540428	-0.129975
GSONMT00046076001	2.28644	0.716521	-0.225079	0.167805	1.14433	-0.583147	-0.772452	-0.487881	-0.842913	-0.709047	-0.694583
GSONMT00015723001	2.28613	-0.562237	-0.569899	-0.455475	-0.548839	-0.517259	-0.51524	1.49974	0.484731	-0.550782	-0.55087
TCONS_00074414	2.28613	0.987628	-1.09014	-0.777151	0.161066	0.446564	-0.977106	0.386231	-0.502792	-0.46964	-0.45079
GSONMT00034191001	2.28597	-0.251033	-1.15043	-0.524281	-0.116833	-0.615815	-0.678119	1.07693	-0.477759	-0.394944	0.846304
GSONMT00071651001	2.28511	1.67458	-0.36734	-0.233591	-0.513775	-0.397351	-0.661095	-0.257116	-0.608555	-0.279859	-0.641008
GSONMT00080939001	2.28464	1.20043	-0.920146	0.606146	-0.534125	-0.143297	-0.879686	-0.310559	-0.895531	-0.382861	-0.0250118
GSONMT00026961001	2.28385	-0.531004	-0.874824	-0.876529	1.02083	0.302621	-0.994887	-0.190756	-0.462793	0.682353	-0.358867
GSONMT00035034001	2.28207	0.592136	-0.168325	-0.238453	0.628273	-1.05174	-1.25634	-1.10136	0.0114135	0.246688	0.0556449
GSONMT00056394001	2.28177	1.57656	-0.636528	-0.186497	0.044102	-0.189928	-0.548439	-0.584885	-0.90638	-0.472499	-0.37728
GSONMT00018849001	2.28142	-0.730582	-0.391941	-1.16897	0.679168	0.986435	-0.897097	-0.295936	-0.241946	0.29697	-0.517526
GSONMT00054637001	2.28123	1.60326	-0.561641	-0.33055	-0.550104	-0.547204	-0.561169	0.235751	-0.454194	-0.554336	-0.561034
TCONS_00058867	2.28112	0.436639	-0.991928	-0.938616	-1.20133	-0.0394448	0.662321	-0.158756	-0.743733	0.485685	0.208049
GSONMT00067817001	2.27963	1.12598	-1.3517	-0.704797	-0.245381	0.110844	0.0409162	0.256798	-0.946713	-0.370326	-0.19525
GSONMT00062478001	2.27955	0.754281	-0.920128	-0.772396	0.00737076	0.160113	-1.06968	0.924585	-0.683845	-0.524284	-0.155564
GSONMT00014702001	2.27898	1.031	-0.864511	-0.66639	-0.217755	-0.903968	-0.683323	0.321641	0.442005	0.200987	-0.938668
GSONMT00041500001	2.27847	0.197679	-0.716138	0.0693698	1.52294	-0.423539	-0.716138	-0.598285	-0.549156	-0.450814	-0.614394
GSONMT00000962001	2.27832	1.71052	-0.519844	-0.390868	-0.24435	-0.488529	-0.612186	-0.521715	-0.289636	-0.404442	-0.517271
TCONS_00251715	2.27832	-1.15562	-0.656426	0.279867	1.39124	-0.444942	-0.0950171	-0.366155	-0.613824	-0.554272	-0.0631709
GSONMT00015818001	2.2772	0.543331	-1.19608	-0.560412	-0.279779	0.368402	-0.866352	0.784299	-1.04561	-0.237381	0.212385
GSONMT00036216001	2.27656	0.714554	-0.727689	-0.648764	0.0452103	0.856851	-1.08355	0.367016	-0.965285	-0.541784	-0.293124
C194259_c0_seq1_	2.27518	1.63717	-0.200179	-0.370284	-0.0376261	-0.665196	-0.664207	-0.651662	-0.336294	-0.661129	-0.325775
TCONS_00097596	2.27508	0.639839	-0.629111	-0.517723	-0.629111	-0.518102	-0.629111	-0.107469	1.37393	-0.629111	-0.629111
GSONMT00019247001	2.27503	0.6615	-1.25715	-0.764549	-0.175806	0.561584	-0.824197	0.751815	-0.701426	-0.255703	-0.271098
TCONS_00038200	2.27501	-0.2124	-0.758063	0.161813	-0.221542	-0.900265	-0.744166	0.762289	1.02362	-0.39712	-0.989171
TCONS_00137112	2.27482	1.0402	-0.679041	-0.495636	-0.670791	-0.663998	-0.676544	0.770079	0.442084	-0.667582	-0.673595
GSONMT00065264001	2.2747	-0.56351	-0.759047	-0.0942685	1.33849	-0.759047	-0.759047	-0.141839	-0.759047	0.534533	-0.31192
GSONMT00022455001	2.27421	-0.259066	-0.85715	0.495848	-0.529757	-0.158593	-1.00175	-0.0565885	-0.224848	1.24668	-0.928988
GSONMT00011152001	2.27413	0.834914	-1.6174	-0.492926	0.628888	-0.0316647	-0.295067	-0.545692	-0.243536	0.131946	-0.643595
GSONMT00011146001	2.27395	1.73257	-0.471687	-0.248162	-0.470109	-0.469484	-0.471687	-0.471069	-0.461151	-0.471488	-0.471687
GSONMT00035007001	2.27343	1.38551	-1.00195	0.251212	-0.668211	-0.311544	-0.828215	0.204947	-0.39182	-0.419882	-0.493474
GSONMT00033789001	2.27295	-1.25298	0.893308	-0.70075	0.18262	-0.738254	0.0401357	0.733225	-0.49909	-0.76095	-0.170213
GSONMT00010141001	2.27267	0.606648	0.279233	-0.742926	0.991293	-0.742926	-0.742926	-0.742926	-0.742926	-0.742926	0.307714
GSONMT00072043001	2.27235	-0.438495	-0.460293	-0.369867	-0.451988	-0.45952	-0.459632	1.743	-0.457748	-0.459996	-0.457809
GSONMT00048124001	2.27097	0.756399	-0.720472	-0.600077	-0.122843	0.488594	-1.04792	0.84022	-0.944598	-0.554254	-0.36602
TCONS_00215612	2.27073	0.669119	-0.671427	0.15433	1.25167	-0.671427	-0.671427	-0.671427	-0.671427	-0.671427	-0.317289
TCONS_00172878	2.27028	0.405213	-0.905522	-0.863725	-0.984739	0.545254	-0.732251	0.343078	-0.915954	0.372703	0.46566
TCONS_00019171	2.27021	1.74192	-0.465394	-0.347052	-0.433874	-0.481909	-0.498567	-0.466067	-0.370433	-0.450273	-0.498567
GSONMT00076662001	2.26929	1.55317	-0.681443	-0.105796	-0.59026	-0.527533	-0.683084	0.107304	-0.0328581	-0.660027	-0.648764
TCONS_00010426	2.26903	0.51859	-1.00706	0.493366	-0.611272	-0.746386	-0.214935	1.10017	-0.502625	-0.50539	-0.79349
GSONMT00018165001	2.26897	1.73995	-0.506759	-0.427038	-0.448961	-0.480353	-0.506759	-0.445203	-0.439738	-0.477413	-0.276698
GSONMT00068851001	2.26863	-0.513936	-0.417447	-0.458934	-0.0521824	-0.52574	-0.45243	1.7062	-0.48157	-0.502557	-0.570025
GSONMT00009391001	2.26793	0.251856	-1.01123	-0.514958	-0.192055	0.233145	-0.92203	1.31008	-0.813177	-0.321808	-0.287754
GSONMT00082594001	2.26708	-0.889434	-0.865884	0.109911	-0.372076	-0.465526	-0.524303	-0.913897	0.281443	0.0457108	1.32698
GSONMT00056686001	2.26706	0.800018	-1.11345	-0.221562	0.834407	-0.367851	-0.675507	-0.748512	0.445549	-0.34502	-0.875137
GSONMT00004478001	2.26676	1.27243	-0.61092	-0.412165	-0.425166	-0.63914	-0.637006	0.859957	-0.417812	-0.61249	-0.644453
GSONMT00021507001	2.26676	1.68185	-0.630296	-0.442199	-0.496281	-0.590681	-0.61317	-0.204899	-0.223066	-0.152989	-0.595026
TCONS_00058350	2.26579	-0.238668	-1.10467	-0.53719	-0.101091	0.151487	1.37336	0.0077123	-0.358032	-1.03672	-0.421976
GSONMT00056034001	2.26567	-1.01132	-1.1644	-0.79819	-1.01152	0.424524	0.256555	0.304496	0.381725	-0.19878	0.551242
GSONMT00059970001	2.26557	1.74004	-0.488734	-0.249122	-0.47966	-0.485976	-0.474076	-0.488734	-0.361846	-0.488734	-0.488734
TCONS_00010590	2.26479	-0.78997	-1.1062	-0.0910515	-0.627743	-0.332556	-0.850508	0.0477148	1.20338	0.526105	-0.243959
GSONMT00049543001	2.26399	1.56817	-0.573994	-0.504205	-0.563378	-0.580436	-0.465207	0.398355	-0.442367	-0.5638	-0.537135
GSONMT00012289001	2.26379	1.26344	-0.666981	0.590014	-0.666981	-0.666981	-0.666981	-0.666981	-0.666981	-0.414751	0.299388
GSONMT00055332001	2.26377	-0.3192	-0.776129	0.84058	1.113	-0.0346358	-0.776129	-0.776129	-0.125156	-0.776129	-0.633842
GSONMT00062861001	2.26254	-0.681096	-0.681096	0.404223	0.0871978	-0.681096	-0.0543315	-0.681096	1.38694	-0.681096	-0.681096
TCONS_00011906	2.26201	1.22171	-0.621029	-0.412044	-0.606997	-0.608528	-0.621029	0.925094	-0.304315	-0.615197	-0.619671
GSONMT00067126001	2.26186	1.23232	-0.80708	-0.536407	-0.438828	-0.525329	-0.68664	0.866442	-0.187444	-0.642013	-0.536876
GSONMT00004375001	2.25879	-0.771856	-1.147	-0.421058	-0.338498	0.444788	-0.161953	-0.0549419	-0.411076	1.33021	-0.727402
GSONMT00081997001	2.25868	-0.414126	-1.44384	-0.534432	0.692908	0.373563	-0.901013	-0.649537	0.682475	0.100548	-0.165224
GSONMT00050554001	2.2577	1.71775	-0.43969	-0.273865	-0.504366	-0.518751	-0.543616	-0.523471	-0.0926496	-0.537456	-0.541589
TCONS_00118939	2.25658	-0.962413	-1.07092	0.947208	0.94179	0.0422107	-0.716755	-0.348753	-0.471698	-0.294008	-0.323236
GSONMT00019746001	2.2562	-0.42273	0.949411	0.259243	0.558773	-0.0733638	-1.24979	-1.18139	-0.550265	-0.140517	-0.405562
GSONMT00074606001	2.25543	1.71348	-0.555432	-0.371275	-0.494616	-0.448535	-0.566245	-0.0242891	-0.44858	-0.548146	-0.511792
TCONS_00103021	2.25427	1.52302	-0.81599	-0.565618	0.189093	-0.319627	-0.522531	0.138835	-0.625402	-0.590951	-0.665093
GSONMT00045216001	2.25268	-0.335158	-0.582577	-0.237423	0.885287	-0.575645	-0.600263	-0.712846	1.24134	-0.692246	-0.643149
GSONMT00058315001	2.2524	0.555435	-0.911346	-0.771265	-0.405524	0.563387	-0.902486	1.01661	-0.781341	-0.485186	-0.130678
TCONS_00124554	2.25232	1.60008	-0.671368	0.160177	-0.733523	-0.0859398	-0.410787	-0.714722	-0.559209	-0.384195	-0.452836
GSONMT00026806001	2.25221	1.066	-0.790547	0.216148	-0.817051	0.47948	-0.128628	0.242922	-0.944771	-0.70928	-0.866488
GSONMT00046191001	2.25159	0.32632	0.501106	-1.27729	0.552602	-1.27729	-0.381609	0.151637	-0.871538	0.20707	-0.182595
GSONMT00018562001	2.25093	-0.565295	-0.764083	-0.384058	1.52721	-0.559142	-0.564329	0.276758	-0.88623	-0.134812	-0.196949
GSONMT00047192001	2.25069	0.843444	-1.60168	-0.743076	0.384729	0.184096	-0.0950312	-0.105621	-0.504142	0.173445	-0.786848
GSONMT00058842001	2.2506	0.0430668	-0.94731	-0.688629	-0.334393	-0.460849	-0.804702	-0.235493	1.28552	0.607822	-0.715631
C202937_c0_seq1_	2.24996	-0.609819	-0.609819	-0.609819	-0.609819	-0.217147	-0.522927	1.60442	-0.49173	-0.476878	0.293581
GSONMT00073509001	2.24926	0.577711	-0.774843	0.727072	-0.726872	-0.774843	-0.774843	-0.774843	-0.774843	0.518778	0.528265
TCONS_00155645	2.2485	-0.819201	-0.463535	-0.53441	1.37494	-0.451313	-0.816625	0.631825	-0.28642	-0.177335	-0.706417
TCONS_00028395	2.24696	0.834702	-0.693833	-0.109641	-0.52681	1.25103	-0.693833	-0.693833	-0.671799	-0.298641	-0.644297
GSONMT00012592001	2.24674	-0.28995	-0.98652	-0.528692	1.46855	-0.325595	-0.465784	0.336693	-0.464152	-0.0984005	-0.892891
GSONMT00025558001	2.24619	1.1259	-0.687511	-0.507031	-0.650423	-0.655523	-0.685878	0.669966	0.506843	-0.675015	-0.687511
GSONMT00011366001	2.246	-0.858521	-1.41644	-0.848772	0.422755	-0.125821	0.214682	0.429567	-0.691752	0.756081	-0.12778
GSONMT00057860001	2.24575	-0.626061	-1.033	-0.475205	0.620339	-0.17812	-1.17543	0.265619	-0.366309	1.07109	-0.348677
GSONMT00028119001	2.24498	-0.168858	-0.865497	-0.663614	-0.34865	0.0643037	-0.625544	-0.702849	0.0397768	1.56255	-0.5366
GSONMT00014254001	2.2444	-0.703283	-1.41405	-0.850505	0.438852	-0.470469	-0.161845	-0.6248	0.478929	0.776921	0.28585
GSONMT00052885001	2.24392	0.0748221	-0.728861	-0.792939	1.04372	0.00301377	0.701528	-0.799001	-1.10716	-0.592788	-0.0462442
TCONS_00091836	2.24384	-0.623133	-0.47946	-0.222443	0.0405643	1.45085	-0.709145	-0.939569	0.364269	-0.423505	-0.702269
GSONMT00060738001	2.24369	0.710051	-0.899349	-0.646377	-0.354642	-0.958581	-0.714706	0.7462	0.456986	0.318224	-0.901494
TCONS_00215021	2.24354	0.316787	-0.95415	-0.269993	0.235148	-0.931972	-0.772524	1.11139	-0.797071	-0.578077	0.396926
TCONS_00142173	2.24351	0.456178	-0.638692	-0.11506	-0.587057	1.3774	0.0599565	-0.461056	-0.853199	-0.577744	-0.904233
GSONMT00014868001	2.2427	-0.566221	-0.395077	-0.379994	-0.334806	-0.592255	-0.466679	1.76456	-0.438638	-0.503536	-0.330052
GSONMT00046199001	2.24239	1.49838	-0.611335	-0.360944	-0.486346	-0.622388	-0.633114	0.566946	-0.390224	-0.60745	-0.595913
GSONMT00078417001	2.24122	1.74633	-0.541293	-0.242667	-0.521366	-0.534856	-0.541967	-0.229819	-0.294832	-0.53938	-0.54137
GSONMT00076663001	2.23921	1.54284	-0.676533	0.142526	-0.673163	-0.55026	-0.690258	0.0394507	-0.0380182	-0.666047	-0.669748
TCONS_00074897	2.23782	-0.713716	-0.842655	1.0298	-0.676966	0.668701	-0.842655	0.496838	-0.31807	-0.196452	-0.842655
GSONMT00032032001	2.2378	-0.517647	-0.0957338	-0.347145	1.26483	-0.911683	-0.97495	-0.403766	0.405653	0.249893	-0.907253
GSONMT00079999001	2.23779	1.70636	-0.350318	-0.216874	-0.0645658	-0.607047	-0.698183	-0.647735	-0.403896	-0.401777	-0.553751
GSONMT00053852001	2.23727	0.718047	-0.84654	-0.723924	-0.448658	-0.889526	-0.718754	0.875276	0.389871	0.267033	-0.860096
TCONS_00165028	2.23631	-0.00904662	-0.816383	-0.816383	0.591786	-0.816383	-0.816383	-0.274277	0.595958	0.94118	-0.816383
GSONMT00009874001	2.23625	0.785885	-0.889276	-0.731289	-0.857245	-0.563179	0.465103	-0.583942	-0.0778813	0.949604	-0.734033
GSONMT00078064001	2.23528	-0.482078	-0.56334	-0.13775	-0.214438	-0.56334	-0.56334	-0.56334	-0.56334	-0.321069	1.73675
TCONS_00024317	2.235	-0.128467	-0.669331	-0.428632	0.442483	1.53509	-0.531247	-0.519036	-0.597192	-0.669331	-0.669331
GSONMT00070501001	2.23416	1.0993	0.754341	-0.0634234	-0.234463	-1.05683	-0.747791	-0.802195	-0.830261	0.0481552	-0.400996
GSONMT00064228001	2.23415	1.04451	-0.84467	0.0356495	-0.811123	-0.84467	-0.123507	-0.84467	-0.711843	0.765402	0.100768
GSONMT00033306001	2.2338	-0.478924	0.0111212	0.844339	-0.329866	-0.742585	-0.743754	-0.742778	-0.611962	1.2213	-0.660695
GSONMT00072045001	2.23322	-0.432867	-0.462895	-0.358906	-0.457694	-0.462218	-0.462895	1.79015	-0.460102	-0.462895	-0.462895
GSONMT00052893001	2.23194	1.38498	-0.922526	-0.658633	0.513171	0.113313	-0.709453	-0.286182	-0.522249	-0.457004	-0.687348
TCONS_00150876	2.23128	1.77168	-0.545298	-0.337215	-0.254443	-0.521539	-0.545298	-0.433651	-0.321771	-0.545298	-0.498445
GSONMT00026218001	2.23046	0.260192	-0.124966	-0.367355	1.48223	-0.705702	-0.720649	-0.269851	-1.08764	-0.565055	-0.131663
TCONS_00035054	2.23003	1.77725	-0.499639	-0.308159	-0.516248	-0.316814	-0.523196	-0.54964	-0.329865	-0.419245	-0.544472
TCONS_00018278	2.23	-1.19729	0.730185	-0.365978	-0.0370655	0.152471	-0.974957	-0.317097	-0.275189	0.969146	-0.914219
TCONS_00273619	2.22985	0.375021	-0.938286	-0.709903	-0.178342	0.184549	-0.853404	1.39304	-0.584715	-0.508863	-0.408946
GSONMT00082777001	2.22917	0.0513885	-0.998407	-0.0685511	1.10204	-0.045034	0.725768	-0.888059	-0.686717	-0.631189	-0.790412
TCONS_00088838	2.22912	-0.274267	-1.0675	-0.69018	-0.721529	0.586929	-0.438628	-0.571351	0.292667	1.2373	-0.58257
C185486_c0_seq1_	2.22895	-0.293101	-1.18929	0.517697	1.37808	-0.196242	-0.56334	-0.464173	-0.363363	-0.299317	-0.755908
GSONMT00075387001	2.22865	-0.0698176	-0.798015	1.46662	0.474697	-0.639209	-0.181451	-0.541987	-0.766873	-0.632311	-0.540303
GSONMT00006777001	2.22848	-0.498221	-0.520826	-0.32545	-0.402319	-0.501285	-0.331917	1.78776	-0.50933	-0.470224	-0.456668
GSONMT00020500001	2.22832	-0.373195	-1.37907	-0.576707	-0.0431049	0.79471	-0.760507	0.986018	-0.675698	-0.0913722	-0.109394
GSONMT00043436001	2.22776	0.689113	-1.05717	-0.0618337	0.0801118	1.12433	-0.841369	-0.890854	-0.180265	-0.399374	-0.69045
GSONMT00005017001	2.22774	0.952023	-0.653495	-0.488485	-0.425115	-0.640254	-0.59836	1.26238	-0.403561	-0.615252	-0.617624
GSONMT00004393001	2.22598	-0.754312	-1.34476	-0.25061	0.211329	0.424514	-0.48232	0.500499	-1.12329	-0.182707	0.775677
GSONMT00009334001	2.2257	-0.601443	-1.24692	-0.159551	0.35986	0.542676	-0.556275	-1.0648	-0.543498	0.967311	0.0769407
GSONMT00053857001	2.22568	-0.109257	-0.941416	-0.379763	-0.289042	0.485532	-1.01979	1.36235	-0.720373	-0.508565	-0.105355
GSONMT00070827001	2.22511	0.283899	-0.858948	-0.539037	1.37687	-0.705964	-0.117374	-0.822094	0.0168808	0.0636216	-0.922959
GSONMT00060528001	2.22294	1.14259	-1.1279	-0.852478	-0.927858	-0.357864	-0.301255	0.692728	0.0617877	-0.138519	-0.414165
GSONMT00021222001	2.22259	0.750885	-1.20051	0.0995715	-1.17694	-0.409984	0.788013	-0.678464	0.123368	0.101936	-0.620467
GSONMT00034123001	2.22232	0.132288	-0.890891	-0.729879	-0.437393	0.370502	-0.88092	1.44934	-0.377632	-0.458164	-0.399573
GSONMT00048154001	2.22222	0.804183	-0.727874	-0.495709	0.072726	-0.714787	-0.734594	1.25724	-0.371251	-0.609704	-0.702453
GSONMT00046445001	2.22212	-0.453754	-0.471093	-0.397516	-0.446181	-0.439499	-0.45489	-0.46086	1.80456	-0.470514	-0.432376
GSONMT00019904001	2.22111	-0.26848	-1.14837	-0.796427	0.00691205	0.438958	-0.980093	1.02259	-0.795677	-0.137109	0.436589
GSONMT00067731001	2.22108	-0.512646	-0.506999	-0.143526	1.77974	-0.363173	-0.529856	-0.487647	-0.489337	-0.504202	-0.463433
GSONMT00027224001	2.22083	0.30828	-0.857364	-0.791976	0.095917	-0.723934	-0.111007	1.45983	-0.681666	-0.612722	-0.306194
GSONMT00001469001	2.22001	0.662923	-1.0179	-0.113171	-0.0447808	-0.913173	-1.25588	0.610637	0.348748	-0.773991	0.276581
TCONS_00038999	2.22	-0.408611	-0.799131	-0.550404	-0.413417	0.485734	-1.04319	1.17642	-0.527697	-0.700634	0.560927
GSONMT00007657001	2.21983	0.181164	-1.25828	0.994517	0.462357	-0.28028	0.393282	-0.370219	-0.854583	-0.592168	-0.895627
C109641_c0_seq1_	2.21904	-0.216007	-1.0716	-0.676602	-0.512284	0.176517	-0.397489	-0.692173	0.552227	1.30825	-0.689872
GSONMT00056987001	2.21898	1.79546	-0.496219	-0.299828	-0.474875	-0.491446	-0.496219	-0.482762	-0.283501	-0.49525	-0.494337
TCONS_00118439	2.21897	-0.757491	-1.24106	0.266917	-0.556968	-0.977454	0.74661	-0.246659	0.0252463	0.920558	-0.39867
TCONS_00192075	2.2189	0.906322	-0.634987	-0.507549	-0.314827	-0.593547	-0.624279	1.30734	-0.487398	-0.634987	-0.634987
TCONS_00003038	2.21886	-0.622418	-1.21652	-0.992927	0.604657	0.0244451	0.854436	0.249415	-0.728431	0.282612	-0.674138
GSONMT00012787001	2.2181	0.19286	-1.21481	-0.264709	0.10492	-0.0346874	-1.11734	0.561418	-0.995594	-0.349089	0.898941
GSONMT00008850001	2.21797	0.751635	-1.68544	-0.817717	-0.163976	0.212214	-0.693725	-0.215489	-0.35298	0.410358	0.337149
GSONMT00056580001	2.21654	0.266591	-0.76373	0.324781	0.0204117	0.0355812	-0.979171	1.22137	-0.740571	-0.65327	-0.94853
GSONMT00081847001	2.21639	-0.548016	-1.01035	-0.162784	-0.257452	0.621221	-0.927004	-0.161074	-0.646319	1.33258	-0.457193
GSONMT00006122001	2.21637	0.458287	-0.502212	0.429897	-0.431158	-0.286505	-1.159	-1.11779	1.13605	-0.292554	-0.451368
GSONMT00023525001	2.21613	-1.12282	-1.01477	0.408307	0.340439	-0.228737	-1.41664	0.180925	-0.152359	0.183994	0.605538
TCONS_00171488	2.21582	0.532529	-0.80556	-0.634878	-0.0985641	-0.780216	-0.795168	1.16905	0.511706	-0.582921	-0.731791
TCONS_00283350	2.21546	-1.20998	-0.724841	0.965723	0.705421	-0.650334	0.343823	0.0457476	-0.751209	-0.222036	-0.717777
GSONMT00048015001	2.21539	0.179829	-0.872485	-0.689744	-0.693436	0.41753	-0.343745	1.34534	-1.05403	-0.276389	-0.228257
GSONMT00040120001	2.2153	1.47137	-0.850207	-0.461363	-0.418452	0.266164	-0.627989	-0.733237	0.315708	-0.485714	-0.691577
GSONMT00049542001	2.2148	1.70396	-0.565196	-0.380685	-0.56491	-0.574831	-0.511299	0.179438	-0.353719	-0.568991	-0.578571
TCONS_00150961	2.21455	-0.312601	-1.1034	-0.155372	-0.268454	-0.700053	-0.485755	-0.338175	-0.320355	1.64625	-0.176631
GSONMT00001228001	2.21425	-0.0950453	-0.755254	-0.651348	-0.280141	-0.365601	-0.761146	1.69745	-0.55474	-0.302553	-0.145879
GSONMT00028070001	2.21415	-0.858546	-1.27628	-0.851518	0.163376	-0.0842567	0.47475	0.661173	-0.807062	0.726377	-0.362156
GSONMT00040579001	2.2138	1.80212	-0.531968	-0.382831	-0.546418	-0.46277	-0.509169	-0.403209	-0.471538	-0.438769	-0.269245
GSONMT00009298001	2.2128	-0.308354	-0.563915	-0.453948	-0.546545	-0.552118	-0.564031	1.70269	0.192689	-0.556606	-0.562663
GSONMT00071498001	2.21123	0.025652	-1.74192	-0.806294	-0.0626572	-0.179201	0.0491673	0.527312	-0.830391	0.187199	0.619901
GSONMT00043848001	2.21066	-0.728582	-1.12832	0.426619	1.06254	-0.341803	-0.876989	0.653547	-0.665016	-0.472273	-0.140383
GSONMT00042767001	2.20998	1.50159	-0.620976	-0.471573	-0.608773	-0.600316	-0.61861	0.598249	-0.159808	-0.614196	-0.61556
GSONMT00055934001	2.20972	0.868024	-0.653825	-0.506108	-0.421392	1.35497	-0.653825	-0.620451	-0.397525	-0.57719	-0.602403
GSONMT00031253001	2.20915	1.44612	-0.606485	-0.437668	-0.592364	-0.602922	-0.606485	0.739803	-0.354115	-0.593818	-0.601215
TCONS_00150741	2.20867	0.811107	0.0238593	0.330632	0.999394	-0.503459	-0.76825	-0.504291	-0.822663	-0.836865	-0.938135
GSONMT00035165001	2.20838	-0.587529	-0.737615	-0.334918	-0.500116	-0.0867	-0.529145	-0.540416	0.152851	1.66342	-0.708221
C576654_c0_seq1_	2.20803	-0.81797	-0.81797	-0.102247	0.0579712	-0.496444	-0.647069	1.29727	-0.714422	0.692314	-0.659459
C343810_c0_seq1_	2.20802	0.239552	0.0905823	-1.05024	1.09559	-0.253095	-0.999472	-0.58249	-0.380144	0.571195	-0.939494
GSONMT00045692001	2.2077	0.634628	-0.721006	-0.553041	0.337646	-0.726053	-0.784423	1.25583	-0.235796	-0.650216	-0.76527
TCONS_00152611	2.20729	1.2413	-0.785718	-0.629232	-0.833964	-0.684107	-0.223192	0.654483	-0.456882	-0.794216	0.304233
GSONMT00045880001	2.20611	1.63371	-0.683336	-0.530471	-0.100128	-0.507748	-0.116734	-0.174828	-1.09673	-0.350448	-0.279392
GSONMT00063156001	2.2059	-0.7328	-1.03192	-0.589792	0.700379	-1.0209	-0.652513	0.974802	0.429742	0.0179935	-0.300884
GSONMT00038719001	2.20581	-0.296468	-1.00194	-0.796333	-0.446678	1.29897	-0.873609	0.684199	-0.0691097	-0.488663	-0.216176
GSONMT00073515001	2.20543	-0.370771	-0.865375	-0.771367	-0.408618	0.829178	-0.984826	1.17682	-0.65865	-0.0702164	-0.0816131
GSONMT00025878001	2.20538	1.20264	-0.885219	-0.582635	0.942671	-0.162736	-0.205274	-0.769922	-0.572438	-0.616289	-0.556181
GSONMT00069242001	2.20523	1.5596	-0.706045	-0.453489	-0.517889	-0.740464	-0.738215	0.271568	0.149078	-0.433339	-0.596033
GSONMT00038676001	2.20455	1.63923	-0.922508	-0.405847	-0.422056	0.100698	-0.752079	-0.206756	-0.117381	-0.52777	-0.590081
GSONMT00068579001	2.20436	-1.02652	-0.552234	-0.558969	1.38044	-0.871203	0.128587	0.470256	-0.126136	-0.553263	-0.495318
TCONS_00022894	2.20328	-0.826801	-0.900382	-0.789864	0.0658388	-0.0419089	1.16828	0.539147	-0.892221	0.201888	-0.727258
GSONMT00059072001	2.20298	-1.21542	-0.605158	-0.310525	0.275844	0.295096	-1.06847	1.10698	-0.71564	-0.26927	0.30358
GSONMT00026610001	2.2028	0.120512	-1.25525	-0.680686	-1.15205	0.339363	-0.442912	1.10063	-0.390405	-0.120155	0.278157
GSONMT00013626001	2.20277	1.82205	-0.484486	-0.370043	-0.476178	-0.481063	-0.483678	-0.325592	-0.438845	-0.481784	-0.483155
TCONS_00005504	2.20209	-0.459817	-0.89373	0.101212	0.808367	0.820305	-0.89373	-0.397214	0.499977	-0.89373	-0.89373
TCONS_00023234	2.20183	0.942795	-0.561261	-0.635729	0.458476	-0.450182	-1.05553	0.92474	-0.465886	-0.781917	-0.577332
TCONS_00010826	2.20138	-0.845767	-0.845767	-0.263131	0.748948	-0.845767	0.551548	-0.436486	-0.845767	0.99719	-0.416379
GSONMT00020213001	2.20124	-0.302746	-0.658633	-0.52363	0.324522	-0.645646	-0.587464	1.65984	-0.464823	-0.418207	-0.584453
GSONMT00062825001	2.2006	-0.547229	-0.733606	-0.466152	-0.0842351	-0.166686	-0.942195	1.61889	-0.671749	-0.311411	0.103768
GSONMT00061183001	2.20045	1.77013	-0.562576	-0.417929	-0.559013	-0.55583	-0.568171	-0.3071	-0.0136553	-0.428673	-0.557639
GSONMT00035805001	2.19928	0.503891	-0.913063	-0.0383949	-0.684001	1.35671	-0.748974	-0.625669	-0.397651	0.144258	-0.796385
GSONMT00028122001	2.19899	0.772297	-1.08061	-0.291974	-0.502346	-0.0195954	-0.951658	-0.434928	1.22484	-0.61343	-0.301587
GSONMT00019332001	2.19852	0.999927	-1.05377	-0.479863	0.96995	-0.0387635	-0.821656	0.0738969	-0.426776	-0.783809	-0.637657
GSONMT00053654001	2.19845	1.57691	-0.604112	-0.424638	-0.591445	-0.589676	-0.604112	0.521952	-0.283724	-0.60118	-0.598419
GSONMT00021551001	2.19816	1.48953	-0.829194	-0.373992	-0.1153	-0.783496	-0.873572	0.133045	0.279303	-0.519047	-0.605436
GSONMT00034806001	2.19764	1.5623	-1.13742	-0.903814	-0.418684	-0.402003	-0.258786	0.00738736	-0.38525	-0.00324558	-0.258125
GSONMT00022759001	2.19764	1.39614	-1.05081	-0.88362	-0.37005	-0.305943	-0.933361	-0.32343	0.315808	0.099758	-0.14213
GSONMT00065865001	2.19685	0.892442	-0.824753	-0.721683	-0.369775	-0.926278	-0.751515	0.541366	0.566994	0.338518	-0.942169
GSONMT00059280001	2.19678	0.0639302	1.4323	0.393812	0.0746717	-0.765127	-0.765127	-0.765127	-0.457005	-0.7001	-0.709003
GSONMT00024692001	2.19668	1.26941	-1.44894	-0.512795	0.272237	-0.525206	-0.329896	0.226689	-0.745003	-0.36637	-0.0368041
GSONMT00060762001	2.19655	-0.447999	-0.447999	-0.447999	-0.447999	-0.447999	-0.447999	-0.447999	-0.447999	1.83544	-0.447999
GSONMT00042227001	2.19639	1.62077	-0.583887	-0.422164	-0.57077	-0.571103	-0.583887	0.461333	-0.382058	-0.583887	-0.580736
GSONMT00022345001	2.19547	0.29504	-0.744634	-0.776168	-0.364571	1.33182	-0.822341	0.529941	-0.88	-0.434793	-0.32977
TCONS_00050611	2.19456	1.24754	-1.22967	-0.954128	0.0288556	-0.54587	0.282684	-0.322474	-0.534629	-0.543137	0.37627
C648246_c0_seq1_	2.19444	-0.539825	-0.539825	1.60849	-0.539825	-0.539825	-0.539825	-0.539825	-0.539825	-0.539825	0.515678
GSONMT00011191001	2.19386	1.82019	-0.578952	-0.297908	-0.478342	-0.470148	-0.575003	-0.361856	-0.328061	-0.508083	-0.41569
TCONS_00168207	2.19376	0.494578	-0.743593	-0.604315	0.513002	-0.722584	-0.770568	1.30063	-0.490378	-0.466069	-0.704465
TCONS_00115310	2.19336	-0.391946	-0.746809	-0.149579	1.61991	-0.611382	-0.711815	0.293547	-0.746809	-0.258279	-0.490195
GSONMT00037491001	2.19319	0.937067	-0.587936	-0.348018	-0.56874	-0.633776	-0.619267	1.32386	-0.439272	-0.610107	-0.647
GSONMT00078909001	2.19311	1.51175	0.0478688	0.149028	-0.346029	-0.450272	-0.935701	0.059649	-0.622058	-0.798967	-0.808383
TCONS_00079493	2.19103	1.77295	-0.614745	-0.418421	-0.340168	-0.594833	-0.615548	-0.154941	-0.124164	-0.483804	-0.617353
GSONMT00058604001	2.19079	-0.130616	-0.839326	-0.446991	1.03531	-0.720526	-0.381586	-0.839326	-0.0893284	1.06092	-0.839326
GSONMT00010680001	2.19064	1.66786	-0.131218	-0.357459	0.000271866	-0.197851	-0.956198	-0.528841	-0.625138	-0.323143	-0.738921
GSONMT00078172001	2.1903	-0.0474914	-1.03654	-0.564287	1.31918	-0.572064	-0.946731	-0.355562	0.147017	0.519045	-0.652876
GSONMT00027313001	2.18999	-0.390401	-1.18862	-0.673406	1.11747	0.662216	0.0578428	-0.611628	-0.886495	0.246435	-0.523398
TCONS_00037607	2.18984	-0.401745	-0.688876	-0.554155	1.0792	-0.443738	-0.667377	1.20211	-0.434263	-0.655983	-0.625011
GSONMT00053583001	2.18919	-0.270862	-1.15861	-0.597184	0.905362	0.968529	0.0151118	-0.621862	-0.903153	0.146682	-0.673204
TCONS_00090240	2.18797	1.83397	-0.526968	-0.347039	-0.440329	-0.466313	-0.539736	-0.443935	-0.462155	-0.501517	-0.293942
GSONMT00068473001	2.18752	1.80889	-0.574806	-0.38757	-0.249975	-0.46987	-0.373638	-0.541827	-0.652428	-0.517203	-0.229086
GSONMT00014814001	2.18721	-0.13589	-0.563552	1.23898	0.387983	-1.14933	-0.266167	0.000294982	-1.07072	-0.793213	0.164401
C242306_c0_seq1_	2.18668	-0.823962	-0.764885	1.34498	0.591385	0.104942	-0.851179	-0.566744	-0.769156	-0.376479	-0.0755794
GSONMT00045098001	2.18641	-0.125713	-1.24702	-0.399735	-1.02231	0.738304	-0.624859	0.924326	-0.756928	0.0467974	0.280724
GSONMT00031642001	2.18579	0.392233	-0.0750034	1.53169	-0.0794282	-0.750935	-0.881591	-0.527442	-0.498898	-0.679253	-0.61716
GSONMT00045426001	2.18547	-0.572971	-0.652591	-0.399175	1.31838	-0.627092	-0.638079	0.960922	-0.474117	-0.456269	-0.644479
TCONS_00063667	2.18537	1.35676	-0.713818	-0.471351	0.179422	-0.265431	-0.918954	0.604299	-0.449791	-0.71951	-0.786993
GSONMT00072158001	2.18537	-0.543459	-1.4598	-0.823802	0.0307392	0.322534	0.397937	0.573039	-1.17469	0.131051	0.361087
GSONMT00055672001	2.18512	1.73107	-0.502997	0.187969	-0.445071	-0.646578	-0.650264	-0.546505	-0.485064	-0.525337	-0.302337
GSONMT00041745001	2.18419	-0.280185	0.672662	0.00182065	-0.531154	-0.956766	-1.25727	1.0988	-0.841064	-0.0701256	-0.0209065
GSONMT00035894001	2.18406	-0.62706	-0.994808	-0.495461	-0.182885	1.10961	-0.651124	-0.630167	-0.425304	1.09163	-0.378491
GSONMT00073229001	2.18389	1.10103	-0.68877	-0.57753	-0.6655	-0.642803	-0.687987	0.843189	0.494753	-0.673207	-0.687063
GSONMT00038987001	2.18372	-0.824466	-1.58748	0.0750555	0.358059	0.299381	-0.1168	0.193188	-1.16506	0.63054	-0.0461349
GSONMT00028360001	2.18356	1.8181	-0.521002	-0.117389	-0.413182	-0.458123	-0.530276	-0.533687	-0.376289	-0.519124	-0.53259
GSONMT00045362001	2.18315	0.642563	-0.959217	-0.824437	-0.897864	-0.808455	0.113711	-0.183826	0.0927202	1.18692	-0.545268
TCONS_00094007	2.18296	1.50371	-0.201658	-0.397288	-0.272876	-0.715118	-0.812142	0.578143	-0.499624	-0.762445	-0.603665
GSONMT00013057001	2.18284	0.253418	-1.22747	-0.518241	0.42869	0.154119	-0.753808	1.2005	-0.922738	-0.467594	-0.329713
TCONS_00025091	2.18263	-0.50975	-0.50975	-0.50975	-0.50975	0.12271	-0.50975	-0.50975	1.77266	-0.50975	-0.50975
TCONS_00020214	2.18249	0.0279997	-1.31387	-0.338443	0.774432	0.410826	-0.954315	0.861433	-0.589518	-0.708591	-0.352438
GSONMT00067337001	2.18241	-0.425038	-0.727336	-0.441395	1.4975	-0.462833	0.711084	-0.543127	-0.562121	-0.570581	-0.658561
GSONMT00031847001	2.18214	-0.143268	-0.422386	-0.650818	-0.814366	-0.773003	-0.940315	0.435767	-0.573304	1.35379	0.34577
GSONMT00014597001	2.18198	1.80696	-0.659346	-0.401237	-0.407986	-0.455657	-0.605293	-0.0847813	-0.466974	-0.437883	-0.469779
GSONMT00081970001	2.18176	-0.18091	-1.10417	0.149115	1.25882	-0.0113091	-1.16917	-0.963909	-0.0676154	0.148711	-0.241317
GSONMT00060760001	2.18147	-0.922751	-0.968942	-0.660958	-0.332238	-0.0446393	-0.686903	-0.409874	0.0691645	1.47115	0.304524
GSONMT00070858001	2.1814	0.938237	-1.07719	-0.434258	-0.859032	0.0916703	-0.45961	1.10227	-0.588331	-0.23207	-0.663094
GSONMT00013046001	2.1811	-0.842767	-0.463088	-0.145511	1.60383	-0.394711	-0.597691	-1.04032	0.0233946	0.0331078	-0.357347
GSONMT00066631001	2.18036	1.62065	-0.696144	-0.370408	-0.375796	-0.650471	-0.670155	-0.462117	0.453602	-0.647062	-0.382457
TCONS_00139374	2.17971	-0.331977	-0.574827	0.0879347	1.11396	-0.801804	-1.06721	-0.498105	-0.847769	-0.14816	0.888251
TCONS_00098811	2.17888	0.23762	-0.731994	-0.731994	-0.64597	-0.575133	-0.731994	0.00510941	1.6131	-0.463195	-0.154431
TCONS_00042441	2.17833	-0.237141	-0.820945	-0.614466	0.0116507	-0.0045275	-0.882873	1.66747	-0.551684	-0.42064	-0.325176
TCONS_00005497	2.17773	1.77588	-0.021248	-0.158503	-0.479352	-0.648171	-0.639634	-0.437175	-0.541654	-0.570423	-0.457445
GSONMT00066268001	2.17639	1.5537	-0.613332	-0.409101	-0.60489	-0.60141	-0.613332	0.61348	-0.278088	-0.610313	-0.613097
GSONMT00068853001	2.17565	-0.512435	-0.558848	-0.450082	-0.353128	-0.503035	-0.393378	1.85197	-0.429781	-0.422396	-0.40454
GSONMT00057435001	2.17537	1.26862	-1.08779	-0.336498	-0.42934	-0.416485	-0.331268	0.891941	-0.823092	-0.510097	-0.401366
GSONMT00022389001	2.17499	1.5338	-0.591691	-0.381853	-0.570064	-0.588345	-0.5923	0.684557	-0.582829	-0.562311	-0.523953
GSONMT00004105001	2.17264	1.57443	-0.684572	-0.490667	-0.720914	0.0500123	-0.702235	0.424467	-0.649107	-0.49565	-0.478407
C463645_c0_seq1_	2.17226	-1.01984	-0.796768	-0.328114	1.42259	-0.0808705	-0.786864	-0.607912	0.194502	-0.546892	0.377915
GSONMT00077300001	2.17121	-0.523811	0.802576	0.356812	0.419302	-0.552728	-1.29676	0.17751	-1.13019	-0.794387	0.370462
GSONMT00040125001	2.17099	-0.564015	-0.564015	-0.564015	1.19767	-0.564015	1.14346	-0.564015	-0.564015	-0.564015	-0.564015
TCONS_00037658	2.17087	1.65005	-0.660819	-0.446888	-0.379673	-0.632132	-0.641776	0.392354	-0.20698	-0.601638	-0.643363
TCONS_00029198	2.17049	0.410482	-1.63047	-0.850346	-0.322421	0.951415	-0.571238	0.347673	-0.300795	-0.394956	0.190171
GSONMT00007710001	2.17017	1.70645	-0.739184	-0.190395	0.209766	-0.572209	-0.582272	-0.601896	-0.580509	-0.252059	-0.567865
TCONS_00059971	2.16935	1.71533	-0.765865	-0.657924	-0.763266	-0.693005	-0.172983	-0.281878	0.0065773	-0.227395	-0.328939
C301659_c0_seq1_	2.16924	1.79912	-0.706172	-0.341571	-0.373928	-0.492439	-0.706172	-0.071736	-0.33787	-0.441257	-0.497213
GSONMT00033797001	2.16896	0.143246	-0.677395	-0.545506	-0.670067	-0.62345	-0.681442	1.48925	0.555448	-0.483356	-0.675696
GSONMT00049215001	2.16872	0.999611	-0.938365	-0.673601	-0.391405	0.288687	-0.846902	1.037	-0.694386	-0.498817	-0.450551
GSONMT00011058001	2.16754	1.8619	-0.474556	-0.284341	-0.469717	-0.471827	-0.474094	-0.474461	-0.43961	-0.466698	-0.474145
GSONMT00072776001	2.16739	0.820553	-1.35673	-0.654052	-0.0996044	0.285495	-0.942865	0.661063	-0.937746	-0.148159	0.204651
GSONMT00025263001	2.16674	-1.17671	-0.584472	-0.795261	0.0571685	-0.2602	-0.0332421	1.12576	-1.01685	-0.210233	0.727307
GSONMT00072042001	2.16471	-0.438949	-0.463781	-0.365918	-0.454922	-0.46318	-0.463519	1.87005	-0.459092	-0.463336	-0.462062
GSONMT00012335001	2.16452	-0.218797	-0.895731	-0.710204	-0.385487	-0.0344564	-0.800568	1.70382	-0.364481	-0.348764	-0.109852
GSONMT00056074001	2.16381	1.75677	-0.774415	-0.186907	-0.0934421	-0.550915	-0.576107	-0.0580213	-0.48926	-0.583421	-0.608091
GSONMT00057458001	2.16358	1.42085	-0.995152	-0.440117	-0.755386	-0.388124	-0.403498	0.76754	-0.476489	-0.354568	-0.538639
GSONMT00049490001	2.16348	1.5812	-0.883526	-0.234198	-0.355225	-0.581465	-0.88638	-0.110995	0.376154	-0.469247	-0.599793
GSONMT00079276001	2.16259	0.203423	-0.267593	-0.275314	1.66417	-0.277139	-0.811215	-0.30928	-0.467213	-0.811215	-0.811215
GSONMT00025883001	2.16194	0.441958	-1.85489	-0.637183	0.409657	-0.258358	-0.806781	0.161309	0.340197	-0.336657	0.378812
TCONS_00038631	2.16087	0.107002	-0.884625	-0.798353	-0.574064	0.364677	-0.919481	1.44978	-0.633377	0.0237147	-0.296138
GSONMT00005164001	2.16071	1.68544	-0.982655	-0.559953	-0.346395	-0.27405	-0.507968	0.262388	-0.50046	-0.464295	-0.472754
GSONMT00003038001	2.16056	1.45101	-0.624535	-0.480194	-0.617808	-0.600004	-0.624535	0.810598	-0.244351	-0.618306	-0.612441
GSONMT00076661001	2.16007	1.70251	-0.672086	-0.0227997	-0.597072	-0.554617	-0.682817	-0.0237851	-0.00371813	-0.649708	-0.655977
TCONS_00095771	2.15864	0.00441368	-1.76764	-0.800735	0.687247	0.411656	-0.782085	-0.250245	-0.171733	0.0330713	0.477411
GSONMT00043041001	2.15834	1.25888	-1.3882	-0.984795	0.153748	-0.741397	0.100382	-0.467678	0.0806977	-0.220625	0.0506456
GSONMT00001470001	2.15822	1.42714	-0.734243	-0.0166253	0.10287	-0.781521	-1.1259	0.221554	-0.0722119	-0.841943	-0.337338
GSONMT00052536001	2.15798	1.56623	-0.822275	0.39723	-0.42685	-0.435467	-0.654989	0.133003	-0.569203	-0.608882	-0.73678
GSONMT00069133001	2.15794	1.69678	-0.961989	-0.494711	-0.354704	-0.420289	-0.32501	0.237024	-0.375455	-0.67074	-0.488839
TCONS_00165556	2.15729	-0.834309	-0.609127	-0.991046	-0.466967	0.753795	-0.0513523	1.20552	-0.829478	-0.561309	0.226981
GSONMT00067780001	2.15694	-0.453864	-1.02893	-0.48894	0.348846	0.144319	-0.840313	1.51723	-0.679234	-0.296996	-0.379047
TCONS_00224423	2.15632	-0.658548	-0.437769	-0.259798	-0.142553	-0.50139	-0.820963	-0.370451	-0.0899478	-0.648547	1.77365
GSONMT00016781001	2.15606	1.60932	-0.688169	0.261169	-0.522446	-0.541344	-0.716614	0.186523	-0.335351	-0.698241	-0.710906
GSONMT00077104001	2.15561	-0.195109	-0.101371	-0.531934	-0.609394	0.882573	-1.1841	0.936694	-1.19876	-0.344829	0.190619
GSONMT00027298001	2.15472	1.70327	-0.796096	0.149838	-0.766111	-0.118673	-0.688394	-0.370826	-0.328659	-0.330801	-0.608266
GSONMT00046726001	2.15453	0.789578	-0.642548	-0.457764	-0.352271	-0.623743	-0.630375	1.48285	-0.469881	-0.613473	-0.636903
GSONMT00025659001	2.15345	1.06151	-0.122628	-0.0715832	0.101438	-1.12007	-0.473517	0.796419	-1.03999	-0.94672	-0.338306
GSONMT00019590001	2.15219	-0.454285	-0.417885	-0.0228946	-1.03786	-0.387222	-0.706648	0.0690171	-0.0568129	1.63126	-0.768855
TCONS_00056269	2.15201	1.45055	-0.905139	-0.570115	-0.360917	-0.520265	-0.513323	-0.645416	0.0875995	0.625421	-0.800401
TCONS_00063373	2.15067	0.316256	-0.934674	-0.522242	-0.625939	0.480747	-1.12684	1.24932	-0.77535	-0.265888	0.0539369
GSONMT00017019001	2.15015	1.42749	-0.813	-0.608551	0.196115	0.0331173	-0.86833	0.454453	-0.739155	-0.648734	-0.583554
GSONMT00023261001	2.14893	-0.728312	-1.05775	-0.986939	-0.223306	1.2619	-0.563189	-0.379532	-0.433615	0.529551	0.432258
GSONMT00045069001	2.14892	1.65926	-0.638798	-0.410261	0.484985	-0.624789	-0.629278	-0.490467	-0.335819	-0.59845	-0.565307
TCONS_00023516	2.14877	0.601683	-0.998744	0.876738	0.847349	-0.723934	-0.974193	-0.132043	-0.648436	-0.751945	-0.245244
GSONMT00073290001	2.14865	-0.251447	-0.716185	1.20998	-0.445559	0.712485	-0.36461	-0.65911	-0.903633	0.336916	-1.06748
GSONMT00070845001	2.14814	0.367737	-0.413423	-0.68223	-0.489152	-0.739716	-0.828725	-0.639985	0.739177	1.27901	-0.740835
GSONMT00077719001	2.14773	-0.797984	-1.04645	-0.54783	-0.374974	1.12247	-0.683555	1.02547	-0.644926	-0.101239	-0.0987056
GSONMT00082222001	2.14545	-0.895523	-0.505056	-0.658947	-0.356798	-0.732741	1.32889	0.494823	-0.843824	0.521014	-0.497286
GSONMT00014920001	2.14428	-0.119703	-0.796687	-0.370478	-0.638194	1.48723	-0.793304	-0.780396	0.300666	0.318983	-0.752402
GSONMT00043074001	2.14383	0.794327	-0.648222	-0.449862	-0.432998	-0.63502	-0.646031	1.48905	-0.346189	-0.623919	-0.644968
GSONMT00054580001	2.14342	-0.326099	-1.07684	-0.551811	-0.113923	0.904077	-1.06908	0.700691	-0.975866	-0.236834	0.602264
GSONMT00029720001	2.14265	-1.40727	-0.26275	-1.06348	0.212949	0.698166	-0.249429	0.561199	-0.633829	0.678001	-0.676211
GSONMT00077027001	2.14258	0.67811	-0.795911	-0.270524	1.4343	-0.541682	0.0847148	-0.60991	-0.642896	-0.682863	-0.795911
GSONMT00018059001	2.1425	1.88676	-0.477473	-0.254846	-0.436154	-0.505558	-0.479643	-0.478042	-0.435119	-0.485734	-0.47669
TCONS_00125732	2.14096	1.32263	-0.940783	-0.702121	0.255563	-0.112232	-0.547702	0.663922	-0.72388	-0.563371	-0.792987
GSONMT00044077001	2.14071	-0.687125	-0.731291	-0.500962	-0.611202	1.75871	-0.304999	-0.189621	-0.653394	-0.347643	0.126819
GSONMT00067449001	2.14026	1.53191	-0.765276	-0.351776	-0.503	-0.691938	-0.705986	0.577722	0.0289703	-0.671735	-0.589154
GSONMT00071463001	2.13949	-1.2921	-1.39355	-0.431423	-0.407746	-0.413401	-0.262291	0.661301	0.353961	0.288809	0.756946
GSONMT00017607001	2.13891	0.460678	-1.19769	0.545856	-0.182372	0.797228	-0.832757	-0.839049	-0.312482	0.468866	-1.04719
GSONMT00077493001	2.13827	-0.508822	-0.508822	-0.216219	1.87447	-0.508822	-0.508822	-0.234765	-0.508822	-0.508822	-0.508822
TCONS_00049839	2.13769	1.66503	-0.674109	-0.541073	-0.236681	-0.547728	-0.770823	-0.475067	-0.0861372	0.319657	-0.790757
GSONMT00053453001	2.1367	-0.735036	-0.370965	-0.000712987	0.14273	0.140676	-1.37767	0.707642	-1.20137	-0.320484	0.878494
GSONMT00073230001	2.1366	1.03833	-0.668781	-0.57921	-0.65076	-0.635464	-0.658484	1.19493	0.138915	-0.656019	-0.660049
C242418_c0_seq1_	2.135	1.89724	-0.483523	-0.280144	-0.425376	-0.471614	-0.483523	-0.483523	-0.437498	-0.483523	-0.483523
GSONMT00066481001	2.13462	0.688723	-0.792239	0.370619	-0.794137	-0.521589	-0.756036	-0.705279	-0.182868	1.28981	-0.731628
GSONMT00072878001	2.1346	-0.0238489	-0.565583	-0.406982	-0.326266	0.796856	-0.914209	0.79044	-1.09601	0.665291	-1.05429
C70867_c0_seq1_	2.13379	0.918845	-0.849734	0.611332	-0.776316	-0.517117	0.439789	0.549398	-0.907164	-0.931997	-0.670824
GSONMT00082598001	2.13375	-0.0450501	-0.673136	1.60713	-0.673136	-0.673136	-0.673136	0.377276	-0.0342987	-0.673136	-0.673136
TCONS_00166047	2.13343	0.104745	-0.801649	-1.13801	-1.25411	0.0498772	1.02858	-0.0869735	-0.756829	0.475161	0.245778
GSONMT00027556001	2.1332	-0.620725	-1.00074	0.600074	-0.014949	1.44255	-0.0887033	-0.635357	-0.332678	-0.737493	-0.745183
GSONMT00008237001	2.13288	0.910892	-1.14944	-0.79913	0.203217	-0.0222175	-0.912384	0.953104	-0.0604088	-0.421418	-0.835101
GSONMT00074639001	2.13141	1.87224	-0.735298	-0.470173	-0.314457	-0.390409	-0.480626	-0.197881	-0.482044	-0.441382	-0.491376
GSONMT00074654001	2.13128	-0.149708	-1.09891	-0.721776	-0.593971	0.840285	-0.867998	0.828228	-0.754365	-0.33779	0.724733
GSONMT00003493001	2.1302	-0.819522	0.0510617	0.536926	0.337036	0.715603	-0.97961	-0.467061	-1.638	0.113249	0.0201125
GSONMT00005765001	2.1298	0.486386	-1.2225	-0.758042	-0.154332	-0.401644	-1.31073	0.504272	0.427317	-0.472095	0.771573
GSONMT00033466001	2.1278	-0.39708	-0.722786	-0.31044	1.63646	-0.478055	-0.860014	0.482511	-0.703782	-0.283197	-0.491423
GSONMT00002294001	2.12775	-1.80167	-0.0459516	-0.356106	-0.236068	0.593072	-0.984359	0.722245	0.352669	-0.129656	-0.241926
TCONS_00173685	2.12766	-1.10413	-0.271848	-0.389891	-0.767812	-0.275642	-0.221889	1.70686	-0.618522	-0.10398	-0.0808047
GSONMT00043040001	2.12735	0.473196	-1.61988	-1.06285	0.396804	-0.482121	0.554434	0.613071	-0.574516	-0.173717	-0.251771
GSONMT00072699001	2.12673	-0.551309	-0.468942	-0.450554	-0.15654	-0.546054	-0.517891	1.88706	-0.477084	-0.504247	-0.341172
GSONMT00013056001	2.12665	1.16662	-1.15478	-0.427366	-0.125727	0.866304	-0.646711	-0.0955425	-0.0367816	-0.780262	-0.892398
GSONMT00052886001	2.12644	0.0320484	-0.936272	-0.638991	0.87309	-0.022627	0.657969	-0.440771	-1.54152	-0.51298	0.403614
GSONMT00082328001	2.12634	1.80338	-0.572125	-0.36478	-0.509257	-0.557258	-0.533193	0.216533	-0.507505	-0.542474	-0.559658
GSONMT00016987001	2.12501	-0.966048	0.07141	0.39823	1.24879	-0.626511	-1.47649	0.0872227	-0.293297	-0.273521	-0.294799
GSONMT00075800001	2.125	0.951726	-0.358859	-0.00833119	-0.763478	0.516972	-0.656175	-0.935385	0.552729	-0.0141045	-1.41009
GSONMT00028409001	2.12362	-0.136161	-0.819974	-0.448651	-0.777733	-0.898752	-0.634394	-0.131075	-0.0721154	0.139607	1.65562
GSONMT00013985001	2.12336	0.922727	-0.812926	-0.835139	1.28389	-0.865915	-0.477745	-0.579254	-0.0506756	-0.17216	-0.536158
TCONS_00037339	2.12268	1.22753	-0.880335	-0.619547	-0.536441	-0.536985	-0.725717	-0.392457	0.187738	0.949909	-0.796372
GSONMT00017061001	2.12062	-0.135957	-0.62499	-0.0966447	-0.280936	-0.677616	-0.67899	-0.604189	-0.323432	1.82751	-0.525366
TCONS_00079885	2.12011	-0.893406	1.09104	-0.382244	-0.391699	0.160779	-0.935679	-0.105384	-0.593639	0.952419	-1.0223
TCONS_00285966	2.11868	0.875172	-1.33289	-0.0522529	-0.988935	-0.662434	-0.215734	-0.0776828	-0.596218	1.0605	-0.128199
GSONMT00040093001	2.11783	1.08103	-0.972716	0.714195	0.479054	-0.272823	-0.869683	0.0348979	-0.843612	-0.873717	-0.594455
GSONMT00018008001	2.11767	1.46412	-0.729876	-0.503104	-0.389609	-0.918599	-0.793448	0.266228	0.356438	0.00360175	-0.873424
GSONMT00064991001	2.11711	0.159887	-1.10972	-0.529204	-0.713735	1.52605	-0.44451	0.414308	-0.704826	-0.256196	-0.459163
GSONMT00057793001	2.11661	1.84014	-0.54544	-0.278248	-0.533285	-0.529891	-0.545205	-0.545168	0.105138	-0.539342	-0.545306
GSONMT00076081001	2.11622	0.133775	-1.11862	-0.87254	-0.499701	1.236	-0.848254	0.731243	-0.573547	-0.357361	0.0527849
GSONMT00063704001	2.11619	-0.277436	-1.25526	-0.434804	0.649246	-0.120748	-0.0739075	0.597948	-1.54891	-0.285162	0.63285
GSONMT00072640001	2.11331	1.8707	-0.531285	-0.320356	-0.510504	-0.5384	-0.570788	-0.00257695	-0.410903	-0.561429	-0.537762
GSONMT00062970001	2.11322	-0.435041	-0.866272	-0.0180743	1.60032	0.0187463	-0.722222	-0.877819	-0.730985	-0.359561	0.277686
GSONMT00057003001	2.11266	0.58971	0.284883	0.129894	0.498229	0.426203	-1.10429	-0.826311	-1.12334	0.216501	-1.20415
GSONMT00079491001	2.11241	0.299432	-1.26882	-0.0504171	-0.502263	1.2386	-0.76976	-0.466409	0.655548	-0.747193	-0.501117
GSONMT00055362001	2.11205	1.39069	-1.03719	0.43955	-0.288969	-0.00701281	0.0506282	-0.9717	-0.0763189	-0.780658	-0.831077
GSONMT00009538001	2.11185	0.330454	-1.61119	-0.806009	-0.148565	0.871232	-0.371707	0.820869	-0.674489	-0.280731	-0.241718
TCONS_00044358	2.11118	0.559996	0.00373164	0.163611	1.44667	-0.606575	-0.809121	-0.607934	-0.843678	-0.724969	-0.69291
GSONMT00072190001	2.11069	0.802839	-0.616001	-0.350298	-0.582862	-0.588875	-0.616001	1.53594	-0.465053	-0.61438	-0.616001
TCONS_00178256	2.11066	-1.39189	-1.546	0.62093	0.511892	0.365305	-0.382346	0.312768	-0.417057	-0.0629447	-0.121319
TCONS_00033008	2.11048	0.153143	-1.43063	0.141147	0.26857	-1.24648	0.321321	0.576249	-1.16462	0.163916	0.106897
GSONMT00013561001	2.11039	0.882793	-0.991741	-0.537724	-0.932028	-0.251153	-1.01292	1.18096	-0.110943	-0.359184	0.0215466
GSONMT00053840001	2.10967	-0.471545	-1.00952	0.182827	-0.00802719	0.479745	-1.01581	1.39747	-0.854525	-0.425818	-0.384469
TCONS_00265625	2.10827	-0.506616	-0.649909	1.82116	-0.433752	0.125502	-0.529636	-0.437251	-0.197946	-0.649909	-0.649909
GSONMT00018632001	2.10819	1.89474	-0.549976	-0.342683	-0.524449	-0.536821	-0.549233	-0.197184	-0.208786	-0.546125	-0.54768
TCONS_00261362	2.10792	-1.26637	-1.04004	0.954053	0.920811	-0.546928	-0.277902	0.29448	-0.676229	-0.437964	-0.0318308
GSONMT00011616001	2.10762	1.52098	-0.753399	-0.392269	-0.821352	-0.303768	-0.554097	0.727086	-0.688386	-0.206993	-0.635427
TCONS_00107198	2.10706	-0.647121	-0.857076	-0.844552	-0.948527	0.410528	-0.940869	0.114863	0.723077	1.07953	-0.196918
GSONMT00018460001	2.10686	1.67571	-0.902826	-0.141852	-0.243657	-0.25301	-0.723411	-0.727271	-0.472255	0.32491	-0.643199
TCONS_00038558	2.10657	1.52996	-0.80452	-0.556746	0.0126143	-0.352842	-0.877126	0.581116	-0.252868	-0.629714	-0.756439
GSONMT00040569001	2.10467	1.37258	0.0984866	-0.616505	-0.915716	-0.210596	-1.31612	0.0728259	0.406575	-0.412266	-0.583937
GSONMT00067397001	2.10403	1.14827	-0.7147	-0.403503	1.24945	-0.282902	-0.611758	-0.641832	-0.594809	-0.537549	-0.7147
GSONMT00008400001	2.10319	1.64151	-1.0898	-0.57609	-0.023634	-0.134275	-0.585082	-0.0773595	-0.977822	-0.147158	-0.133482
TCONS_00122895	2.10258	-0.6293	-0.837415	-0.752069	-0.632859	0.365563	-1.0697	0.863658	-0.621304	0.173636	1.03721
GSONMT00042044001	2.10257	-0.499691	-0.52334	-0.407161	-0.512267	-0.510049	-0.52284	1.88489	0.0274203	-0.516658	-0.522877
C285902_c0_seq1_	2.10241	-0.0434005	-0.644715	-0.630286	-0.333829	-0.958203	-0.958203	1.49886	0.262956	-0.626284	0.330689
GSONMT00009856001	2.10214	1.42834	-0.665148	-0.717502	-0.784486	-0.662956	-0.900578	0.470615	-0.389349	-0.351333	0.470255
GSONMT00022709001	2.10122	1.80313	-0.838222	-0.426219	-0.124774	-0.592887	-0.453637	0.120945	-0.426023	-0.623162	-0.540369
TCONS_00064944	2.10087	-0.236708	-1.12936	-0.654638	-0.6105	0.604727	-0.822123	-0.471875	0.176949	1.41979	-0.377132
GSONMT00038898001	2.09989	0.285084	-0.638586	-0.502591	1.7978	-0.525552	-0.660096	-0.617947	-0.49538	-0.401041	-0.341582
GSONMT00042051001	2.09901	-0.330898	-0.914727	-0.551913	-0.165932	0.459405	-0.94179	1.55471	-0.858522	-0.210512	-0.138831
TCONS_00109293	2.09898	0.0275538	-0.689246	-0.489791	-0.287788	-0.668502	-0.689246	1.70867	0.30264	-0.64448	-0.668793
GSONMT00035205001	2.09898	1.81159	-0.959863	-0.621823	-0.316293	-0.416747	-0.255318	-0.189107	-0.72152	-0.12339	-0.306508
GSONMT00043849001	2.09886	-0.710231	-0.967	0.0629485	1.39528	-0.434173	-0.789854	0.767956	-0.666259	-0.567918	-0.189607
GSONMT00071474001	2.09856	1.337	-1.37046	-0.63482	-0.000952665	0.0113234	-0.302341	0.611962	-0.566939	-0.450696	-0.73263
GSONMT00049808001	2.09839	0.704449	-0.868346	-0.305042	1.51843	-0.410605	-0.765087	-0.790816	-0.148105	-0.437014	-0.596258
TCONS_00065002	2.09814	1.18587	-1.01465	-0.680693	-0.664613	-0.808533	0.974629	0.0269474	-0.617477	-0.520485	0.0208666
GSONMT00074555001	2.09813	1.64209	-0.254754	-0.588253	-0.740026	-0.307385	-0.918665	-0.918665	-0.154777	-0.180216	0.322526
TCONS_00012757	2.09788	-0.15233	-1.15234	-0.422424	1.15992	0.566396	0.0879452	-1.19072	0.321935	-0.720021	-0.596241
GSONMT00082481001	2.09754	0.452506	-1.15652	-0.498009	1.27188	-0.80514	-0.935684	0.242699	-0.642316	-0.32712	0.300162
GSONMT00060692001	2.09716	-1.03039	0.227071	0.504723	1.07108	0.175566	-0.365095	-0.966445	-1.02833	-0.932693	0.247359
GSONMT00076916001	2.096	-0.655024	-0.619898	0.241263	1.58668	-0.682321	0.0790731	-0.644493	-1.12967	-0.0423113	-0.229294
GSONMT00013256001	2.09584	1.3366	-1.1321	-0.77615	0.123321	-0.322404	-0.763532	0.334694	-0.810509	-0.523585	0.437832
GSONMT00071327001	2.0956	1.21361	-0.446302	-0.415174	1.04075	-0.5012	-1.2771	-0.597762	-0.454867	-0.233138	-0.424422
GSONMT00079537001	2.09515	1.15884	-0.199456	-0.173828	1.13307	-0.75624	-0.75624	-0.75624	-0.23258	-0.75624	-0.75624
TCONS_00015312	2.09504	-0.777333	-1.4012	0.285095	0.734434	-0.143162	-0.914092	-0.6028	-0.0163882	1.05164	-0.311236
GSONMT00035254001	2.09409	-0.624306	-0.659855	-0.129784	0.402376	1.71491	-0.679141	-0.697966	-0.292881	-0.553643	-0.573804
GSONMT00078710001	2.09273	-0.108353	-0.182156	-0.604515	-0.326851	0.994269	-1.05534	1.18349	-1.07161	-0.577476	-0.344196
GSONMT00014316001	2.0927	-0.538876	-0.646382	-0.22433	-0.584838	0.678846	-0.594757	1.61858	-0.603596	-0.551052	-0.646294
GSONMT00008378001	2.09242	1.30984	-0.390216	-0.3666	0.938388	-0.198907	-1.10595	-0.693887	-0.656524	-0.206866	-0.721699
GSONMT00025983001	2.0914	-0.798536	-1.01667	-0.46237	-0.103305	0.999272	-0.840371	1.24415	-0.578216	-0.27031	-0.265043
GSONMT00033285001	2.09076	0.748913	-0.656716	1.33139	-0.315261	-0.861262	-0.832378	-0.906804	-0.225639	0.2535	-0.6265
TCONS_00176212	2.0907	-0.412245	-0.500095	-0.774355	1.56235	-0.488449	-0.774355	-0.236954	-0.406047	0.713806	-0.774355
GSONMT00000839001	2.08923	1.30532	0.0689847	-0.0680338	-0.155072	-0.858453	-1.40674	-0.0483534	0.462166	-0.719946	-0.669106
GSONMT00035612001	2.08703	1.94468	-0.495892	-0.297665	-0.472199	-0.490784	-0.495722	-0.488661	-0.303061	-0.494336	-0.49339
GSONMT00019198001	2.08672	-0.408729	-1.03558	-0.453848	1.32085	0.709688	-0.862124	0.353098	-0.797879	-0.581131	-0.331055
TCONS_00044320	2.0859	1.27179	-1.32317	-0.690712	-0.16325	-0.701239	-0.960845	0.224936	0.28557	-0.353244	0.324255
GSONMT00008239001	2.08576	0.833958	-0.79725	-0.654145	0.707548	-0.643489	-0.796937	1.07734	-0.368225	-0.746265	-0.698297
TCONS_00123163	2.08544	0.710062	0.206749	-0.0949418	0.874675	-0.803249	-0.826421	0.635268	-0.967772	-0.856365	-0.963449
GSONMT00004744001	2.08532	0.0258998	0.237432	1.37788	-0.151841	-0.560152	-1.04488	-1.24063	0.271274	-0.222529	-0.777781
GSONMT00000920001	2.08512	-0.42796	-0.823634	-0.117622	-0.508	-0.78358	-0.303595	0.228757	-0.567345	1.77015	-0.552296
GSONMT00062079001	2.08511	-0.367122	-1.01048	-0.55975	-0.469684	0.753838	-0.892789	1.37537	-0.39237	-0.716741	0.194615
TCONS_00132080	2.08293	0.236263	-0.56194	-0.46623	-0.525492	-0.527896	-0.549276	1.84946	-0.443925	-0.541355	-0.552535
GSONMT00023998001	2.08282	1.14545	-1.24705	-0.811781	-0.178903	0.525384	-0.627364	0.698165	-0.778956	-0.486423	-0.321333
GSONMT00015166001	2.08277	-0.274071	-1.06105	-0.826015	-0.933945	-0.353962	-0.308008	-0.0305465	-0.444049	0.774873	1.374
GSONMT00054547001	2.08264	1.76458	-0.856414	-0.470227	-0.414748	-0.63581	-0.815658	-0.174934	0.181141	-0.141641	-0.518926
GSONMT00022500001	2.08251	-1.66236	-0.261021	0.247122	1.30497	-0.410599	-0.525176	-0.741395	-0.196759	-0.0224451	0.185159
TCONS_00216830	2.08247	0.577419	-0.860954	-0.535594	-0.522261	-0.741428	-0.723156	1.52644	-0.167934	0.12777	-0.762774
GSONMT00020789001	2.08201	1.60579	-0.778922	-0.318072	0.543612	-0.692855	-0.781852	-0.689943	0.0426339	-0.534402	-0.478004
GSONMT00019549001	2.08198	1.77715	-0.870403	-0.485365	-0.110563	-0.504742	-0.964415	-0.18904	-0.0401699	-0.20877	-0.485669
TCONS_00070349	2.08101	-0.79268	-1.20138	-0.984475	0.29404	0.576599	-0.950858	0.571953	-0.569142	0.78681	0.188129
GSONMT00059407001	2.08039	0.837935	-0.758386	-0.546514	0.301793	-0.707512	-0.758386	1.34536	-0.423996	-0.68088	-0.689808
C101242_c0_seq1_	2.08036	1.01803	-0.627101	-0.494426	-0.56701	-0.626991	-0.629909	1.42139	-0.36249	-0.589486	-0.62237
GSONMT00067125001	2.08011	1.76255	-0.621817	-0.373929	-0.581192	-0.599306	-0.615547	0.408395	-0.244763	-0.605325	-0.609179
GSONMT00012279001	2.07994	-1.2566	-1.07622	0.279759	-0.0554095	0.925465	-0.78833	-0.207331	0.801152	0.120884	-0.823314
GSONMT00035829001	2.07964	-0.145278	-0.641694	-0.519074	-0.658366	-0.47991	-0.697569	1.84331	-0.0143059	-0.127984	-0.638773
GSONMT00056393001	2.07863	1.85019	-0.688977	-0.274089	-0.0939478	-0.283774	-0.483409	-0.557473	-0.93068	-0.218025	-0.398445
GSONMT00019899001	2.07836	-0.202135	0.515171	0.113851	-0.724709	-0.118157	-1.24815	-0.181497	-1.45426	0.180479	1.04104
C483425_c0_seq1_	2.07815	-0.583647	-1.36326	0.344089	-1.36326	-0.212766	0.267476	1.15968	-0.177252	-0.0975302	-0.0516748
GSONMT00063686001	2.07802	0.100055	-1.5983	-0.407174	-0.0211348	0.168874	-0.875836	1.18336	-0.216393	-0.764137	0.352664
GSONMT00025695001	2.07779	-1.30778	-1.12901	-0.892349	-0.290261	0.973106	-0.329514	0.782366	-0.272363	0.204731	0.18329
GSONMT00031627001	2.07765	1.30152	-1.04808	0.0151187	-0.876596	-0.379698	-1.29184	0.179575	-0.261141	0.432116	-0.148625
TCONS_00065765	2.07749	1.72971	-0.606019	-0.312646	-0.606019	-0.606019	-0.606019	0.50715	-0.365583	-0.606019	-0.606019
TCONS_00135654	2.07734	0.0769035	-0.875163	-0.432426	0.131609	-0.0596565	-0.948383	1.69271	-0.569213	-0.451635	-0.642087
GSONMT00054429001	2.07726	1.63602	-1.10961	-0.466274	0.275254	-0.470216	-0.785066	0.0134814	-0.531309	-0.0372672	-0.602273
TCONS_00033436	2.07512	-0.213388	-0.547511	-0.418306	-0.474822	-0.499167	-0.53602	1.94253	-0.260862	-0.546614	-0.520959
GSONMT00022929001	2.0749	-0.186012	-1.2768	-1.20593	-0.504935	0.151461	-0.317088	0.0458948	0.139062	1.43225	-0.352807
GSONMT00070881001	2.07479	0.293267	-0.65291	-0.454253	1.82396	-0.64176	-0.415624	-0.371214	-0.460222	-0.585665	-0.610373
GSONMT00062531001	2.07443	1.60305	-0.664101	-0.48824	-0.586496	-0.601196	-0.638852	0.697937	-0.103292	-0.644357	-0.64888
GSONMT00004591001	2.07383	-0.379605	-1.12412	-0.435368	0.535741	0.372022	-1.04315	-0.600647	0.399705	1.1126	-0.911007
GSONMT00037489001	2.07381	1.20891	-0.598805	-0.500695	-0.56135	-0.646043	-0.646387	1.2674	-0.415301	-0.617862	-0.563683
GSONMT00045591001	2.07351	0.302326	-0.578129	0.689231	1.32035	-0.134964	-0.630101	-0.399661	-0.81421	-0.642872	-1.18548
GSONMT00066324001	2.07264	1.22814	-1.48714	-0.395319	-0.88266	-0.136265	-0.889747	0.391321	-0.00481372	-0.148201	0.252045
GSONMT00006563001	2.07262	-0.331614	-0.812709	-0.745837	-0.19427	0.340127	-1.02335	1.15743	-0.969142	-0.366934	0.873673
TCONS_00100107	2.07202	-1.37225	-1.21108	-0.128309	-0.118787	0.802183	-0.72559	0.313005	0.298676	0.730328	-0.660187
GSONMT00048360001	2.07166	-0.558158	-1.07407	-0.991469	-0.147193	-0.585734	0.16108	0.610299	-0.421103	1.43758	-0.502892
GSONMT00040798001	2.07144	-0.00458496	-1.93103	-0.872148	0.119223	0.389323	0.812116	0.0735992	-0.622944	-0.00831401	-0.0266796
GSONMT00001597001	2.07021	-0.601015	1.34249	0.992147	0.0943346	-0.685392	-0.706076	-0.542294	-0.701976	-0.57913	-0.683306
GSONMT00004758001	2.06991	-0.966547	-0.578674	-0.257536	-0.3329	1.00309	-1.39457	0.938182	-0.414239	-0.396814	0.330094
GSONMT00008288001	2.06981	0.954265	-0.840878	0.908386	-0.840878	0.441701	-0.840878	-0.840878	-0.427819	0.258046	-0.840878
GSONMT00059864001	2.06959	0.153005	-0.755802	-0.162786	0.356825	1.58269	-0.621508	-0.201359	-0.861398	-0.580931	-0.978324
GSONMT00025026001	2.06934	1.58206	-1.09013	-0.135518	-0.690066	-0.14313	-0.0256803	-0.665587	-0.907728	0.352401	-0.345959
GSONMT00078350001	2.06913	1.47542	-0.828022	-0.430924	-0.749966	-0.798798	-0.710176	0.0131926	0.647663	0.0497309	-0.737249
GSONMT00001151001	2.06786	0.621514	-0.985702	0.488421	1.22202	-0.724474	-1.04368	-0.083802	-0.631161	-0.766574	-0.164421
TCONS_00106385	2.06733	1.2092	-0.637618	-0.452192	-0.637618	-0.637618	-0.637618	1.25578	-0.284949	-0.607078	-0.637618
GSONMT00029682001	2.06721	-0.724866	0.651176	0.427197	0.251693	-0.526031	-0.932573	-0.805214	-0.810313	1.20068	-0.798957
GSONMT00061039001	2.06645	-0.210567	-1.09918	-1.10143	-0.135283	0.427552	-0.680164	1.10015	-1.00218	0.0137821	0.620872
GSONMT00020214001	2.06526	-0.614087	-0.703865	-0.506438	0.449128	-0.614715	-0.528296	1.77402	-0.437427	-0.346522	-0.53706
GSONMT00079554001	2.06494	0.423246	-0.995323	0.163101	0.0656549	1.51528	-0.686981	-0.568485	-0.599228	-0.436327	-0.945872
GSONMT00023718001	2.06481	0.755048	-1.09694	-0.52432	0.0507686	-0.896301	-0.0322962	1.3458	-0.75969	-0.65568	-0.2512
GSONMT00035530001	2.06438	-0.0505123	-0.914899	-0.563994	1.53044	0.0979001	-1.04968	0.314517	-0.834432	-0.575724	-0.0179944
GSONMT00006398001	2.06406	0.064491	-0.615695	-0.460175	-0.629535	-0.614788	-0.720362	1.84412	-0.266931	-0.613823	-0.0513628
GSONMT00080527001	2.06405	1.76626	-0.626291	-0.421864	-0.523626	-0.606916	-0.625151	0.435789	-0.211944	-0.624434	-0.625872
GSONMT00081488001	2.06401	-0.165095	-0.675796	-0.559293	0.844145	1.53825	-0.675796	-0.621236	-0.571045	-0.616833	-0.561316
GSONMT00040554001	2.06248	0.287985	-1.26618	-0.22578	-0.0610491	0.752178	-1.109	1.14416	-0.717318	-0.363935	-0.503544
GSONMT00057487001	2.0611	0.12488	-0.600852	-0.494498	-0.59194	-0.580908	-0.600852	1.83412	0.0454379	-0.596726	-0.59976
TCONS_00033437	2.06094	0.566286	-0.653465	-0.491913	-0.653465	-0.653465	-0.653465	1.61169	0.173782	-0.653465	-0.653465
GSONMT00019566001	2.0592	-0.685987	-1.43101	-0.99234	0.318585	-0.484933	0.688223	0.87562	-0.41541	0.536348	-0.468296
GSONMT00047397001	2.05896	0.217491	-0.762763	-0.147113	1.26623	-0.0835292	-0.384182	-0.287995	-1.79486	-0.18974	0.107502
TCONS_00115533	2.0588	-0.820613	-0.832157	-0.753163	1.5648	-0.981818	-0.463954	0.364009	-0.247467	0.0705121	0.0410558
GSONMT00046573001	2.05761	-0.687158	-1.20859	-0.553385	0.170679	-0.199278	-1.05784	0.981212	0.722304	0.531164	-0.756725
GSONMT00027395001	2.05751	-0.516078	-1.43427	-1.19133	-0.455946	0.727338	-0.422518	0.897748	-0.103893	0.532415	-0.0909883
GSONMT00050763001	2.05701	-0.877829	-0.926891	-0.289067	1.46339	0.150642	-0.848476	0.434057	-0.781745	0.196199	-0.577298
GSONMT00067681001	2.05629	-0.323454	-1.03536	-0.705198	-0.772515	0.175886	-0.56236	0.673444	-0.665975	-0.310552	1.4698
GSONMT00030265001	2.05623	0.545282	-0.0760185	-0.311068	1.31921	-0.656016	-1.19641	0.388638	-0.442461	-0.591278	-1.03611
TCONS_00126865	2.05602	-0.333323	-1.26478	-0.253637	0.320286	-0.179314	-0.331442	-0.458782	0.0543152	-1.1206	1.51125
GSONMT00034871001	2.0547	0.318763	-0.0775592	-0.631397	-0.57989	-0.255653	-0.919714	-0.217319	-1.19052	-0.0983344	1.59692
GSONMT00064084001	2.0547	0.241839	-1.12548	-0.72762	0.668578	-0.0967354	-0.745695	1.33495	-0.893738	-0.552517	-0.15828
GSONMT00018938001	2.05427	-0.680082	-1.12052	0.902095	-0.108101	0.501997	-0.983646	-0.772738	-0.123002	0.986529	-0.656797
GSONMT00014913001	2.05409	0.275434	-1.03683	-0.84311	0.809393	-0.00883765	-1.09937	0.240883	0.906678	-0.241584	-1.05675
GSONMT00078090001	2.05407	-0.206649	-0.905431	-0.61112	-0.639972	0.255296	-0.465105	1.63187	-0.894443	-0.537549	0.319037
GSONMT00055041001	2.05385	-0.152561	-1.06628	0.517324	0.240894	-0.06166	-1.26327	0.0965046	-1.08435	-0.431475	1.15102
GSONMT00047892001	2.0537	-0.0658357	-0.630993	1.82575	-0.574602	0.215989	-0.643496	-0.640308	-0.642026	-0.326623	-0.571558
C22677_c0_seq1_	2.05289	1.88962	-0.66865	-0.377033	-0.429035	-0.558597	-0.602313	-0.492606	0.172515	-0.554728	-0.432069
GSONMT00048587001	2.05273	-0.82969	-0.689349	-0.811075	1.01524	0.0133389	-0.691116	-0.00371423	-0.498249	1.24818	-0.806297
TCONS_00062353	2.05265	-0.637318	-1.42904	-0.19993	-1.20378	0.328029	0.568002	0.858209	-0.735897	0.0244153	0.374663
GSONMT00023890001	2.05222	1.96161	-0.558842	-0.383857	-0.49228	-0.478379	-0.437117	-0.533411	-0.110346	-0.477567	-0.542033
GSONMT00071691001	2.05183	0.620018	-0.615132	-0.427125	1.7193	-0.501274	-0.494094	-0.508126	-0.615132	-0.615132	-0.615132
GSONMT00023744001	2.05134	1.84643	-0.681165	0.187609	-0.406961	-0.491593	-0.588544	-0.61496	-0.553334	-0.0870742	-0.661749
C152458_c0_seq1_	2.0511	1.9763	-0.506037	-0.32315	-0.494645	-0.482232	-0.506037	-0.221235	-0.506037	-0.481993	-0.506037
GSONMT00046050001	2.05102	0.350303	-0.64997	-0.558418	1.78082	-0.64997	-0.64997	-0.135476	-0.238389	-0.64997	-0.64997
GSONMT00029872001	2.04962	1.44914	-1.24264	-0.321129	0.207975	0.42058	-0.717526	-0.342959	-1.03008	-0.12199	-0.350995
GSONMT00075916001	2.04896	-0.961626	-0.0295635	0.286077	1.35587	-0.852802	-0.71962	-0.992656	0.125284	0.4514	-0.711326
GSONMT00009912001	2.04888	1.8719	-0.596574	-0.483531	0.0440188	-0.769644	-0.724571	-0.433195	-0.0987039	-0.321796	-0.536784
GSONMT00008873001	2.04792	0.851412	-1.04784	-0.610088	-0.0593385	-0.109889	-0.775101	1.40341	-0.706377	-0.623355	-0.370759
GSONMT00081412001	2.04689	-0.56181	-0.414593	-0.396067	-0.251136	-0.455087	-0.551188	1.98336	-0.489444	-0.498447	-0.412481
GSONMT00041472001	2.04679	-0.56011	-0.56011	-0.56011	1.62842	-0.56011	-0.56011	-0.56011	-0.56011	0.805664	-0.56011
GSONMT00052771001	2.04675	0.886746	-0.622909	-0.308096	-0.606326	-0.500616	-0.622909	-0.622909	1.55583	-0.605826	-0.599727
GSONMT00047927001	2.04638	1.95352	-0.589336	-0.27697	-0.482061	-0.570606	-0.36282	-0.551219	-0.100909	-0.545413	-0.520557
GSONMT00044926001	2.04609	-0.0470596	-0.911335	0.599975	0.144546	1.2571	-0.944287	-0.826145	0.306049	-0.686897	-0.938037
GSONMT00077867001	2.04598	-0.404142	0.659043	0.939179	0.797927	-0.564758	-0.767752	-0.0770577	-1.41929	-0.467053	-0.742077
TCONS_00175891	2.04527	1.24333	-1.00992	-1.16149	-0.816289	-0.752547	0.291238	0.0708209	-0.58293	0.418579	0.253935
GSONMT00025297001	2.04509	-0.342993	-0.839961	-0.196747	0.514983	0.0538813	-1.68544	0.816249	0.0156242	0.553949	-0.934634
TCONS_00017072	2.04504	-0.369605	-1.11502	-0.752907	1.20318	-0.905015	0.684151	0.156834	-0.776856	-0.581785	0.41198
GSONMT00008872001	2.04429	1.13316	-1.02109	-0.644166	-0.0935264	0.0300874	-0.6885	1.14672	-0.787646	-0.689501	-0.429837
GSONMT00025989001	2.04416	0.280675	-0.852465	-0.687859	-0.519973	-0.852465	-0.78755	1.33786	-0.0363014	0.789132	-0.71522
C675875_c0_seq1_	2.04411	-0.125167	-0.755073	-0.755073	1.71681	0.0668642	-0.755073	0.0173995	-0.755073	-0.755073	0.0553511
GSONMT00030607001	2.04305	-0.464182	-0.495148	-0.392335	-0.48209	-0.486998	-0.495148	1.99626	-0.330249	-0.489235	-0.403928
TCONS_00175260	2.04295	1.77832	-0.738618	-0.541532	-0.300678	-0.183948	-0.738618	0.358833	-0.317211	-0.649667	-0.709834
GSONMT00016690001	2.04211	1.87002	-0.807426	-0.388202	-0.183725	-0.556698	-0.698782	-0.0495853	-0.3262	-0.148255	-0.753251
TCONS_00130830	2.04202	-0.138496	-0.933122	-0.616592	1.49658	-0.908805	-0.683614	0.491835	0.312321	-0.282466	-0.779653
GSONMT00003037001	2.04185	1.86267	-0.573882	-0.409352	-0.560607	-0.562647	-0.573408	0.311754	-0.394547	-0.569679	-0.572153
GSONMT00017651001	2.04132	-0.65043	0.843392	-0.530052	0.908266	-0.964882	-0.97298	-0.758516	-0.633738	0.849016	-0.131393
C458570_c0_seq1_	2.04099	-0.967886	-1.32197	-0.139451	-0.960163	0.460667	0.671851	0.175799	0.183798	0.785495	-0.929132
GSONMT00020981001	2.04066	1.1372	-1.7767	-0.399799	0.206783	0.306355	0.118654	-0.469691	-0.649165	0.130791	-0.645092
GSONMT00065277001	2.04032	-0.760645	-1.06672	-0.199148	0.564872	0.287255	-1.45175	1.06695	-0.532451	-0.246905	0.298211
TCONS_00091182	2.03869	-0.111708	-0.855839	-0.525675	1.73278	-0.621722	-0.939871	0.301548	-0.0996241	-0.342456	-0.576121
GSONMT00041165001	2.03846	-0.475079	-0.885377	-0.607404	1.19898	-0.0747719	-1.2613	-0.0319648	-0.602951	-0.290215	0.991619
GSONMT00058474001	2.03809	2.00195	-0.480954	-0.338373	-0.483713	-0.487455	-0.47933	-0.422241	-0.381374	-0.470457	-0.496144
GSONMT00048943001	2.03721	-0.218204	-1.08956	-0.826146	-0.497479	0.521467	-1.00391	1.35418	-0.524688	-0.240859	0.487998
GSONMT00063771001	2.03612	-0.000510664	-0.944738	0.6367	1.46701	-0.122962	-0.669589	-0.938626	-0.564874	-0.0388041	-0.859722
GSONMT00001159001	2.03492	-0.0805727	-0.0303191	-0.254097	-0.455358	-1.224	-1.09	-0.286159	-0.240378	1.65913	-0.0331675
GSONMT00058441001	2.03398	0.199438	-0.715853	-0.535362	1.76505	-0.310485	-0.61255	0.161478	-0.434944	-0.873822	-0.676935
GSONMT00079376001	2.0336	1.2556	-1.04706	0.991309	-0.222459	-0.446569	-0.760791	-0.984001	-0.295393	-0.568915	0.044676
TCONS_00151775	2.03332	-1.13066	-0.75754	-1.13066	-0.0709846	0.146932	-0.35601	0.377969	0.273044	-0.735602	1.3502
GSONMT00005199001	2.03329	-1.10721	-1.12283	-0.115272	0.134061	1.38331	-0.489353	0.328	-0.378866	0.268453	-0.93358
TCONS_00191883	2.03326	-0.713319	-1.08638	1.02165	-0.317319	-0.124131	0.169415	1.17372	-0.918321	-0.63106	-0.607515
GSONMT00071910001	2.03326	-0.985382	-0.638953	-0.279386	-0.112743	0.666278	-1.15243	1.40133	-0.656544	-0.446861	0.171441
GSONMT00053114001	2.03315	1.53118	-0.901447	-0.569628	-0.240531	-0.850158	-0.897698	0.620026	0.135268	-0.543058	-0.317109
GSONMT00036636001	2.03291	1.96306	-0.665564	-0.270994	-0.269664	-0.411282	-0.611006	-0.573234	-0.171395	-0.533739	-0.489092
GSONMT00042168001	2.03289	-1.12596	-1.15947	-0.604843	-0.0608742	0.647649	-1.21062	0.0111643	0.569169	0.818361	0.0825334
GSONMT00019826001	2.03247	-0.676017	-0.69352	-0.557778	0.289023	-0.61671	-0.0885492	-0.380067	-0.416587	1.82208	-0.714347
GSONMT00025000001	2.03149	-0.706507	-0.636888	-0.178511	1.57455	-0.644496	-0.927668	0.503099	-0.605476	0.283921	-0.693509
GSONMT00066970001	2.0312	1.7869	-0.946234	-0.464899	-0.74925	0.179549	-0.71933	-0.0838567	-0.50576	-0.431884	-0.0964421
GSONMT00067991001	2.03117	-0.94116	-1.09227	-0.655744	0.306187	1.02413	-1.07554	0.409329	-0.658393	0.681376	-0.0290825
GSONMT00014344001	2.03095	1.15836	-1.15712	-0.476475	-0.538548	-0.183504	-1.45272	0.567642	0.369613	-0.268446	-0.0497631
GSONMT00079724001	2.03009	0.749705	-1.25958	-0.378532	0.987384	-0.375011	-0.727866	0.558829	-0.159637	-0.170527	-1.25485
C502600_c0_seq1_	2.02998	-0.793667	-0.93133	0.786161	0.368495	1.27258	-0.642706	-0.93133	0.0209979	-0.462195	-0.716989
TCONS_00278358	2.02983	-0.497485	-0.57591	-0.434686	1.98549	-0.266216	-0.695708	-0.331595	-0.340684	-0.497693	-0.375348
C145769_c0_seq1_	2.02971	1.30394	-1.0116	-0.345446	-0.322902	0.342176	-0.636571	-1.0116	0.600005	0.0638937	-1.0116
GSONMT00019903001	2.02909	0.339178	-1.34182	-1.01487	0.192358	0.588046	-0.981199	0.917567	-0.858378	0.0173163	0.112706
GSONMT00080983001	2.02901	1.8712	-0.883824	-0.226947	-0.247446	-0.400155	-0.645087	-0.105666	-0.747782	-0.580822	-0.0624765
GSONMT00038010001	2.0288	1.81655	-0.755325	-0.529837	0.302347	-0.733871	-0.760346	-0.169643	-0.302276	-0.485723	-0.410684
GSONMT00016359001	2.02872	-0.622799	-1.3104	-0.92483	-0.34026	1.38735	-0.587555	0.03212	-0.453118	0.493417	0.297348
GSONMT00035259001	2.02852	-1.21166	-0.707487	-0.775138	-0.240238	-0.757604	0.0406445	1.4256	0.112021	0.605599	-0.520259
GSONMT00018164001	2.0285	1.99322	-0.541502	-0.414923	-0.447942	-0.436595	-0.541502	-0.541502	-0.422662	-0.514565	-0.160518
TCONS_00005125	2.02839	1.50793	-0.611123	-0.259692	-0.611123	-0.611123	-0.611123	0.978459	-0.588347	-0.611123	-0.611123
GSONMT00051864001	2.0282	1.98993	-0.623332	-0.363161	-0.478317	-0.484062	-0.327327	-0.602057	-0.216926	-0.446024	-0.47692
TCONS_00011907	2.02766	0.309587	-0.598392	-0.547405	-0.596267	-0.623635	-0.623635	1.7948	0.0987385	-0.623635	-0.617813
GSONMT00054205001	2.02657	-1.00776	-1.47299	0.559093	0.396023	0.989257	-0.794782	0.0282701	-0.789841	0.0573098	0.00884648
TCONS_00009591	2.0265	-0.952252	-0.952252	-0.279204	0.764364	0.740091	0.829885	0.308525	-0.808239	-0.725165	-0.952252
GSONMT00069159001	2.02602	0.118232	-0.887831	0.129479	-0.479833	1.7913	-0.25413	-0.828193	-0.620047	-0.557967	-0.437028
GSONMT00025527001	2.02598	1.95999	-0.540746	-0.184209	-0.535666	-0.523764	-0.540746	-0.540746	-0.0434974	-0.535847	-0.540746
GSONMT00004012001	2.02589	-0.600004	-1.22967	0.905127	1.20462	-0.263564	-0.267337	0.058534	-0.870593	-0.0414284	-0.921576
GSONMT00026496001	2.02519	0.631789	-0.706874	-0.568374	-0.683466	1.66667	-0.706874	-0.426832	-0.00845403	-0.577364	-0.645409
GSONMT00060236001	2.02514	-0.964494	-1.62918	0.0595482	0.965072	0.171561	0.448179	-0.517835	-0.892912	0.28493	0.0500006
GSONMT00016688001	2.0249	1.7877	-0.657309	-0.504126	0.51462	-0.632891	-0.722037	-0.36118	-0.487237	-0.477922	-0.484512
TCONS_00058395	2.02467	0.813244	-0.625208	-0.109317	0.868458	0.0381764	-0.182889	0.358742	-1.65184	-0.849104	-0.684927
GSONMT00064558001	2.02437	1.19801	-1.44675	-0.820496	-0.746157	0.313808	-0.467615	0.720291	-0.469696	-0.2949	-0.0108706
GSONMT00068748001	2.02266	2.01954	-0.480343	-0.375369	-0.464552	-0.477327	-0.480343	-0.394647	-0.409892	-0.479856	-0.47987
GSONMT00032527001	2.02139	-0.415306	-1.06679	-0.56119	1.04139	-0.297124	1.17594	-0.281072	-1.15157	-0.564015	0.0983414
GSONMT00035563001	2.0211	2.00441	-0.509464	-0.260573	-0.49084	-0.494594	-0.509464	-0.501079	-0.246528	-0.506443	-0.506532
GSONMT00053301001	2.0208	1.84377	-0.580697	-0.443223	-0.575265	-0.575744	-0.570834	0.42469	-0.397714	-0.57399	-0.571795
GSONMT00016456001	2.02075	-0.471757	-0.471757	-0.471757	2.01663	-0.471757	-0.263322	-0.471757	-0.471757	-0.471757	-0.471757
GSONMT00056341001	2.02037	-0.470892	-1.05333	-0.833151	0.11654	0.901564	-0.849004	1.21289	-0.931446	-0.0435395	-0.0700128
GSONMT00065478001	2.0192	-0.664367	-0.949372	-0.56356	1.28167	-0.545376	-0.95252	-0.814318	0.297679	0.81051	0.0804498
TCONS_00252395	2.01872	0.866103	-0.763281	0.193136	-0.194313	0.848546	0.654327	-0.917475	-1.04216	-1.00088	-0.662722
GSONMT00025943001	2.01825	2.00263	-0.457233	-0.24304	-0.494534	-0.544989	-0.598263	-0.437254	-0.333217	-0.333423	-0.578918
GSONMT00030594001	2.01821	-0.699411	-0.761825	0.266229	1.7455	-0.0285793	-0.605897	-0.0021792	-0.82584	-0.750369	-0.35584
GSONMT00067334001	2.0181	2.00009	-0.614855	-0.386829	-0.304141	-0.440519	-0.488121	-0.485963	-0.207074	-0.528509	-0.562179
GSONMT00012012001	2.01711	-0.504429	-0.971734	-0.432812	-0.244667	0.430586	-0.764202	1.68315	-0.911818	-0.206265	-0.094916
GSONMT00055696001	2.01617	-0.867173	-0.984957	-0.275015	-0.264435	-0.326503	-1.04076	0.920957	-0.208868	1.36816	-0.337573
TCONS_00142801	2.01465	-1.18222	-0.139869	0.539056	0.101857	0.282342	-0.264073	-1.23572	-1.24138	0.994155	0.131204
GSONMT00033846001	2.01414	1.99831	-0.540147	-0.248436	-0.498628	-0.164269	-0.430146	-0.519913	-0.54365	-0.51757	-0.549685
TCONS_00027452	2.01342	-0.633924	-0.799215	-0.829526	-0.191404	-0.493768	-0.59028	0.0302562	0.17817	1.81779	-0.501521
GSONMT00042813001	2.01317	-0.468115	-0.645973	-0.219935	2.00518	-0.604845	-0.438019	-0.325809	-0.43715	-0.459011	-0.419493
GSONMT00052829001	2.01218	1.39428	-0.765743	-0.481996	1.04327	0.00419358	-0.78128	-0.614436	-0.574083	-0.522735	-0.713639
GSONMT00035299001	2.01199	1.89199	-0.77961	-0.384362	-0.61934	-0.188757	-0.77961	0.145882	-0.424233	-0.379538	-0.494411
GSONMT00000838001	2.01175	1.714	0.115591	-0.2458	-0.302172	-0.779758	-1.1792	-0.171953	0.102578	-0.707388	-0.557648
TCONS_00070241	2.01011	-0.0959398	-0.641395	0.0727783	-0.641395	-0.316192	1.91005	-0.373832	-0.641395	-0.641395	-0.641395
GSONMT00033214001	2.01008	1.94481	-0.466698	-0.637356	-0.640519	-0.375551	-0.565031	0.110751	-0.427781	-0.606009	-0.346696
TCONS_00125604	2.01008	-1.12361	1.54378	-0.692035	0.194	-0.206357	-0.25582	-0.923722	-0.0686664	0.36002	-0.837663
GSONMT00066426001	2.00996	0.799989	-1.14365	-0.539044	1.32089	-0.350849	-0.941271	-0.0935997	-0.883933	-0.373604	0.195118
GSONMT00011153001	2.00951	1.32705	-1.7593	-0.343702	0.0544844	-0.0415421	-0.0799341	-0.532325	-0.393435	0.384243	-0.625046
TCONS_00010941	2.00915	1.44111	-0.787315	-0.232275	0.339213	-0.949933	-0.133853	-0.902076	0.356789	-0.0293016	-1.11151
TCONS_00149241	2.00872	-1.26342	-0.142709	0.327848	-0.261689	0.314819	-1.34749	-0.553141	0.819324	-0.749765	0.847498
GSONMT00020751001	2.00758	-0.125425	-1.02165	-0.470998	-0.0670371	-0.403801	-1.0593	1.44081	-0.921414	-0.0639999	0.68524
GSONMT00047312001	2.0068	0.363615	-1.21669	-0.502349	0.581787	-0.0867397	-1.23777	1.20963	-0.854928	-0.154026	-0.109326
GSONMT00078132001	2.00596	1.99477	-0.552636	-0.40159	-0.535793	-0.525098	-0.552423	-0.528603	-0.0868339	-0.265691	-0.55207
GSONMT00026253001	2.00574	1.97388	-0.547346	-0.296501	-0.504748	-0.527927	-0.547346	-0.529096	0.048314	-0.527623	-0.547346
GSONMT00069479001	2.00544	-0.630884	-1.00379	-0.150977	-0.777188	0.0458974	-0.101888	-0.523671	0.540229	1.56117	-0.964342
GSONMT00033966001	2.00481	1.94124	-0.68784	0.0113287	-0.265334	-0.469539	-0.583855	-0.68097	-0.531155	-0.158855	-0.579838
GSONMT00067598001	2.0029	0.317858	-1.63037	-0.594028	-0.731764	-0.586696	-0.909751	0.453415	0.658067	0.440098	0.580269
TCONS_00115194	2.0027	1.48211	-1.19911	-0.833788	0.183262	-0.259862	-0.0052011	0.0961708	-1.19966	-0.326137	0.0595243
GSONMT00064603001	2.00269	-1.42538	0.00954632	0.081391	0.62191	-0.972791	-0.617723	0.419048	-1.043	0.984401	-0.0600923
TCONS_00061267	2.00185	-0.459545	-1.25834	-0.841376	1.38471	0.769886	-0.5001	-0.0855333	-0.658779	0.159992	-0.512764
GSONMT00014596001	2.00158	2.01106	-0.641181	-0.38163	-0.475238	-0.422312	-0.573474	-0.136365	-0.500012	-0.413323	-0.4691
GSONMT00019823001	2.00069	-0.341507	-1.47876	-1.28019	-0.623801	-0.0690522	-0.240964	0.688249	0.197039	1.03848	0.10982
GSONMT00024814001	2.00053	-0.617062	-1.21216	-0.483679	0.305172	0.995992	-0.981545	1.01224	-0.683667	-0.565952	0.230123
GSONMT00028283001	2.0005	-0.888183	-0.826687	-0.397568	-0.589516	0.963583	-0.801817	1.34144	-0.752713	-0.226376	0.177337
TCONS_00190865	2.00046	-0.653097	-1.23333	-0.280222	1.31149	-0.404209	-0.159461	0.130314	-0.832799	-0.759733	0.880587
TCONS_00026296	2.00042	1.40159	-0.498436	-0.493029	1.10053	-0.454907	-0.759339	-0.469853	-0.360252	-0.486929	-0.979796
GSONMT00064758001	2.00004	-0.0310125	0.575521	0.604989	-0.6574	0.48248	-1.55257	-1.35013	-0.509243	0.0630897	0.374228
GSONMT00033465001	1.99915	-0.579153	-0.682349	-0.369754	1.84789	-0.341862	-0.777903	0.391589	-0.576699	-0.336782	-0.574126
GSONMT00055814001	1.99889	-0.608065	-1.25409	-0.630063	0.510347	0.417664	-0.402743	-1.15021	0.22264	1.25226	-0.356629
GSONMT00005310001	1.9988	0.829283	-1.34602	-0.268973	0.16346	0.751855	-1.04234	0.707932	-0.90766	-0.578625	-0.307711
GSONMT00046363001	1.99859	-0.763203	-1.04394	-1.04919	1.21715	0.56439	-0.642085	-0.135554	-0.145316	0.699857	-0.700703
GSONMT00047569001	1.99698	1.10095	-1.12866	-1.04748	-0.841157	0.247534	0.942599	-0.40443	-0.386688	0.174571	-0.654232
GSONMT00072931001	1.99665	1.65763	0.118781	0.0880866	-0.185576	-0.895294	-0.778069	0.266116	-0.682315	-0.857568	-0.728438
GSONMT00068082001	1.99564	-0.398691	-1.38087	-0.692578	-0.221539	0.588129	-0.908702	1.14338	-0.641182	-0.188733	0.705156
GSONMT00015594001	1.99509	1.42443	-0.597096	-0.0960092	-0.549463	-0.922016	-1.00319	0.86332	-0.726047	-0.437725	0.0486965
TCONS_00227552	1.99506	-0.31825	-0.806348	-0.844334	0.262603	-0.00519228	-0.697009	1.8198	-0.57748	-0.491559	-0.33729
GSONMT00020089001	1.99499	0.631333	-2.09755	-0.690701	0.0478093	0.419833	-0.341165	-0.168625	-0.442942	0.412368	0.234652
GSONMT00040803001	1.99458	0.669579	-0.605878	-0.450313	-0.5427	-0.643247	-0.722024	1.69301	-0.0476977	-0.659572	-0.685739
C588625_c0_seq1_	1.99441	0.498304	-1.07243	-0.684784	-0.334326	-0.189841	-1.07243	1.46912	0.371167	-0.287673	-0.691516
GSONMT00033467001	1.99375	-0.500944	-0.778089	-0.423482	1.76396	-0.40845	-0.769205	0.555794	-0.666141	-0.193517	-0.573673
GSONMT00057483001	1.99352	-0.147594	-0.638662	-0.376369	1.96163	-0.155999	-0.76066	-0.166143	-0.573464	-0.539841	-0.59642
GSONMT00047795001	1.99331	1.30285	-1.14696	-0.834999	-0.95899	-0.344502	-0.0377033	0.00173761	-0.622577	-0.258894	0.90672
GSONMT00053702001	1.99257	0.134345	-1.27535	-0.777164	-0.320612	0.830765	-0.610064	1.19161	-1.03329	-0.310893	0.178086
GSONMT00024928001	1.99206	2.03738	-0.517404	-0.388044	-0.497167	-0.511084	-0.509218	-0.257534	-0.329033	-0.514194	-0.505768
GSONMT00003899001	1.99173	0.967805	-1.26628	-0.840441	-0.390793	0.148829	-1.06197	0.749805	-0.830396	0.0527755	0.478925
GSONMT00049587001	1.9915	2.03631	-0.515021	-0.344146	-0.514216	-0.45475	-0.510394	-0.225454	-0.444741	-0.464446	-0.554643
TCONS_00033924	1.99127	-0.684069	0.671041	-0.337639	0.544735	-0.431859	-0.708319	1.41151	-0.730543	-0.832568	-0.893553
GSONMT00063757001	1.99034	1.95104	-0.545643	-0.287046	-0.552873	-0.551221	-0.562523	0.189937	-0.506959	-0.562523	-0.562523
TCONS_00123177	1.99022	0.614359	-1.43476	-0.840486	-0.00861369	0.742703	-0.927241	0.956623	-0.582185	-0.479727	-0.0308966
GSONMT00012753001	1.99008	1.88728	-0.571559	-0.398629	-0.545079	-0.564951	-0.565048	0.404421	-0.53182	-0.548284	-0.556414
GSONMT00020130001	1.99001	0.819075	-1.12433	-0.914203	-1.15587	0.505687	0.251317	-0.986012	-0.380954	0.469981	0.525311
GSONMT00032663001	1.98989	-0.285228	-1.18661	1.04166	0.280674	-1.05254	-0.348513	-1.14683	0.836799	-0.323502	0.194201
TCONS_00144970	1.98868	2.04368	-0.513047	-0.292764	-0.450648	-0.513047	-0.513047	-0.391766	-0.33194	-0.513047	-0.513047
GSONMT00018166001	1.98839	2.0436	-0.529429	-0.428741	-0.441716	-0.456652	-0.529429	-0.505654	-0.401835	-0.495937	-0.242595
GSONMT00009513001	1.9874	0.217412	-0.817954	1.36713	0.435689	-0.320848	-0.927219	0.104735	-1.17982	-0.949981	0.0834597
GSONMT00065369001	1.98648	-0.487049	-0.50289	-0.407001	-0.491366	-0.49289	-0.497621	2.04464	-0.218884	-0.43494	-0.498479
TCONS_00162522	1.98544	-1.14096	-1.26727	-0.0263754	-0.531614	-0.516379	-0.793973	0.24439	0.828912	1.09961	0.118225
GSONMT00072700001	1.98489	-0.529012	-0.357469	-0.477116	-0.249375	-0.518863	-0.500609	2.04459	-0.516229	-0.504376	-0.376427
TCONS_00131025	1.98467	0.425044	-1.21536	-1.12084	0.0376779	-0.108074	1.4895	-0.392862	-0.625953	-0.595309	0.1215
TCONS_00100458	1.9844	-0.686914	-1.19876	-0.0468653	-0.169143	0.0985706	1.27069	0.74951	-1.03834	-0.925623	-0.0375293
TCONS_00064406	1.98405	1.30223	-0.68887	-0.888757	-0.289793	-0.494152	-0.765461	-0.38552	-0.0223484	1.1266	-0.877982
GSONMT00014410001	1.98367	1.6798	-0.720374	-0.586665	-0.692082	-0.690666	-0.522122	-0.449913	0.695713	-0.0154991	-0.681858
TCONS_00149951	1.98344	-0.380851	-0.902311	-1.23645	-0.172085	-0.772073	0.112794	0.913559	1.31587	-0.399408	-0.462487
[truncated: 59,414 more rows]

## Sheet: Tissue specificity of DE mRNA
	Normalized relative expression values (z scores)
Feature ID	red muscle	white muscle	liver	skin	Brain	Gill	spleen	Head kidney	Stomach	Intestine	Kidney
GSONMT00009781001	3.01283	-0.261622	-0.324602	-0.200729	-0.318975	-0.318781	-0.32458	-0.324602	-0.290103	-0.324286	-0.324552
GSONMT00011893001	3.0116	-0.233689	-0.369826	-0.297311	-0.235211	-0.250889	-0.282261	-0.342275	-0.29822	-0.359017	-0.3429
GSONMT00009782001	3.01152	-0.259246	-0.329834	-0.173436	-0.325408	-0.325606	-0.329834	-0.329834	-0.278902	-0.329581	-0.329834
GSONMT00082485001	3.0097	-0.334096	-0.155139	-0.225151	-0.325324	-0.283382	-0.338902	-0.331991	-0.348435	-0.339099	-0.328183
GSONMT00082364001	3.00061	-0.159206	-0.352665	-0.0597466	-0.340157	-0.34141	-0.352273	-0.349321	-0.341541	-0.352074	-0.352218
GSONMT00047791001	2.99853	-0.0243537	-0.354229	-0.181354	-0.340709	-0.348293	-0.354337	-0.354236	-0.334848	-0.352639	-0.353525
GSONMT00007795001	2.98821	-0.0233775	-0.390872	-0.0975969	-0.376366	-0.193538	-0.390872	-0.390872	-0.344469	-0.389379	-0.390872
GSONMT00069612001	2.97438	-0.00541536	-0.39906	-0.229705	-0.396478	-0.389733	-0.397896	-0.398458	0.0344176	-0.395484	-0.396565
GSONMT00022409001	2.96937	-0.1573	-0.434792	-0.182667	-0.445595	0.0686556	-0.552141	-0.23583	-0.233971	-0.414844	-0.38089
C171931_c0_seq1_	2.96261	0.229736	-0.420211	-0.254092	-0.397402	-0.375486	-0.415366	-0.241111	-0.403673	-0.372878	-0.31213
GSONMT00081507001	2.93931	-0.000302643	-0.450067	-0.237795	-0.422693	-0.422044	-0.413098	-0.407298	0.246586	-0.398986	-0.433614
TCONS_00058870	2.93752	0.284064	-0.460738	-0.355472	-0.482061	-0.491614	-0.16432	-0.284717	-0.399255	-0.150385	-0.43302
GSONMT00057053001	2.92359	0.423959	-0.397346	-0.227859	-0.384361	-0.406449	-0.41094	-0.341298	-0.364894	-0.406553	-0.407852
C311744_c0_seq1_	2.91429	-0.137018	-0.44736	-0.393759	-0.175201	-0.411748	-0.44736	-0.44736	0.404068	-0.41119	-0.44736
TCONS_00097693	2.91425	0.0757927	-0.458337	-0.347743	-0.277243	-0.433729	-0.458337	-0.458337	0.318698	-0.416681	-0.458337
GSONMT00004715001	2.89171	0.00113517	-0.587982	-0.290997	-0.301899	-0.533184	-0.492462	0.0714486	-0.410654	0.248171	-0.595282
GSONMT00080159001	2.87951	-0.366986	-0.441087	-0.189559	-0.41216	-0.299057	-0.440753	-0.4402	0.570593	-0.419218	-0.441087
GSONMT00030514001	2.87842	0.193758	-0.487769	-0.33537	-0.481451	-0.479566	-0.476129	0.364135	-0.219497	-0.48139	-0.475143
GSONMT00046771001	2.8749	0.431469	-0.27075	-0.0978085	-0.628664	-0.262241	-0.59793	-0.159591	-0.637599	-0.327872	-0.32391
GSONMT00039064001	2.87138	0.321473	-0.625967	-0.210512	-0.189133	-0.3253	-0.536158	-0.477898	0.191373	-0.476549	-0.542706
GSONMT00005405001	2.85833	0.655602	-0.413399	-0.233147	-0.410658	-0.403943	-0.414527	-0.414527	-0.394673	-0.414527	-0.414527
GSONMT00017014001	2.85443	-0.369821	-0.434433	-0.0503047	-0.407831	-0.513335	-0.200139	-0.523627	-0.399114	0.578805	-0.534628
TCONS_00098636	2.85268	0.578373	-0.569356	-0.492163	-0.528388	-0.531113	-0.337643	-0.224029	-0.195169	-0.127031	-0.426162
GSONMT00005406001	2.83278	0.738071	-0.41788	-0.286894	-0.399935	-0.406372	-0.417708	-0.415141	-0.408555	-0.412052	-0.406312
GSONMT00030641001	2.83174	0.0790301	-0.747137	-0.341673	-0.312965	-0.491654	-0.726675	0.446392	-0.431783	-0.154512	-0.150765
GSONMT00007676001	2.82978	0.700576	-0.446789	-0.122264	-0.387834	-0.263959	-0.468062	-0.460881	-0.468159	-0.455669	-0.456734
TCONS_00088339	2.82826	-0.0795221	-0.663764	-0.210318	-0.34735	-0.561261	-0.526474	0.207564	-0.430105	0.413653	-0.630685
GSONMT00021671001	2.81877	-0.307176	-0.436112	-0.152088	0.538919	-0.389249	-0.508509	-0.807462	-0.593319	-0.202043	0.0382635
GSONMT00033762001	2.81606	0.774146	-0.493185	-0.320317	-0.384301	-0.379597	-0.477184	-0.288919	-0.405394	-0.46223	-0.37908
GSONMT00016768001	2.81583	0.626705	-0.588342	-0.43694	-0.551942	-0.557154	-0.362522	-0.282183	-0.138744	0.0189293	-0.54364
GSONMT00057050001	2.79655	0.605244	-0.561197	-0.377984	0.0340162	-0.558992	-0.553288	0.0820824	-0.399967	-0.538443	-0.528018
GSONMT00055461001	2.78993	0.853317	-0.425367	-0.316877	-0.417986	-0.426896	-0.427409	-0.423234	-0.352635	-0.426185	-0.426659
C67373_c0_seq1_	2.78611	-0.0307364	-0.501184	-0.381477	-0.121304	-0.501184	-0.501184	-0.501184	0.754507	-0.501184	-0.501184
GSONMT00070637001	2.77672	0.636182	-0.519158	-0.343767	-0.512006	-0.506494	-0.519158	0.305389	-0.281891	-0.516805	-0.519013
GSONMT00029524001	2.7749	0.834893	-0.565304	-0.294637	-0.498947	-0.302342	-0.176093	-0.545377	-0.277964	-0.477333	-0.471796
GSONMT00057626001	2.75894	0.629501	-0.561394	-0.3384	-0.623915	-0.218014	-0.997545	-0.0350303	-0.250871	-0.192818	-0.170455
GSONMT00031929001	2.74689	0.699712	-0.613899	-0.452775	-0.592516	-0.587463	-0.380619	-0.3228	-0.196049	0.270628	-0.571113
GSONMT00020817001	2.72522	0.726408	-0.66232	-0.423206	-0.575113	-0.347022	-0.539803	0.287804	-0.589076	-0.493255	-0.109639
GSONMT00023044001	2.72215	0.921854	-0.504901	-0.334559	-0.496796	-0.480914	-0.504963	-0.363115	0.0472788	-0.501073	-0.504963
GSONMT00026025001	2.72047	0.0647948	-0.697081	-0.566672	-0.296901	-0.56519	0.192795	0.715833	-0.49269	-0.607194	-0.468167
GSONMT00050194001	2.71666	0.741126	-0.740163	-0.598024	-0.676855	-0.429245	-0.0137807	0.018058	-0.538037	-0.482301	0.00256087
GSONMT00062661001	2.71443	0.970687	-0.511274	-0.233823	-0.509614	-0.500518	-0.511615	-0.234658	-0.164287	-0.507871	-0.511458
GSONMT00060880001	2.70657	0.647599	-0.647289	0.0818101	-0.24541	0.298999	-0.647614	-0.627498	-0.343543	-0.609479	-0.614142
GSONMT00015059001	2.69977	0.253802	-0.917774	0.575909	-0.626827	-0.0223893	-0.410397	-0.565052	-0.0624291	-0.17914	-0.745474
GSONMT00014922001	2.69085	0.600186	-0.794774	-0.630055	-0.70881	-0.400404	0.158439	0.106149	-0.652409	-0.482554	0.11338
GSONMT00045963001	2.6859	0.634459	-0.445931	-0.338513	-0.544294	-0.441754	-0.544294	-0.544294	-0.544294	0.627309	-0.544294
GSONMT00080308001	2.68416	0.92815	-0.352002	0.107945	-0.164831	-0.391524	-0.511636	-0.623426	-0.59056	-0.423526	-0.662751
GSONMT00054194001	2.6803	-0.501931	0.0696838	0.098038	-0.471658	-0.655191	-0.839066	0.351702	-0.795891	-0.434169	0.498182
TCONS_00006537	2.67875	1.05896	-0.481877	-0.0763051	-0.348763	-0.417296	-0.491226	-0.512235	-0.512235	-0.447951	-0.449828
GSONMT00029001001	2.67026	0.694912	-0.536654	-0.192722	0.481365	-0.267923	-0.814583	-0.597138	-0.632651	-0.319045	-0.485821
GSONMT00061645001	2.66821	1.12675	-0.446642	-0.337763	-0.408257	-0.446642	-0.446642	-0.446642	-0.417823	-0.446642	-0.397903
GSONMT00079943001	2.66354	0.417482	-0.278583	-0.558864	-0.357254	-0.204085	-1.18819	0.392594	-0.768862	0.00453111	-0.122303
GSONMT00070884001	2.66252	0.855894	-0.565266	-0.311053	-0.554216	-0.543664	-0.541551	-0.331055	0.411289	-0.518119	-0.564774
TCONS_00166825	2.65598	1.1159	-0.574793	-0.35708	-0.407024	-0.534754	-0.51694	-0.225601	-0.274389	-0.37253	-0.508763
GSONMT00042730001	2.65522	0.347699	-1.13317	-0.164151	-0.181151	0.0438084	0.0670226	-0.677516	-1.0084	-0.00210283	0.0527446
GSONMT00082158001	2.64505	0.770193	-0.553639	-0.326082	-0.541475	-0.509681	-0.509719	-0.525816	0.599158	-0.512775	-0.535217
GSONMT00049913001	2.63975	0.72356	-0.473532	-0.508039	-0.624006	-0.657864	-0.707457	0.496571	-0.011469	-0.249742	-0.627771
GSONMT00048793001	2.63121	1.06535	-0.743967	-0.305298	-0.562361	-0.494108	-0.460579	0.0982171	-0.471137	-0.332875	-0.424443
GSONMT00072161001	2.61081	0.105835	-1.31006	-0.543902	0.273568	0.30052	-0.339823	-0.245827	-0.85887	0.20594	-0.198191
GSONMT00070518001	2.60765	0.574569	-1.0562	-0.453437	-0.372798	-0.32075	0.728429	-0.335279	-0.543626	-0.30208	-0.52648
GSONMT00073103001	2.60751	1.16078	-0.501412	-0.381649	-0.475078	-0.494996	-0.501412	-0.483322	0.0658861	-0.494895	-0.501412
GSONMT00014544001	2.60233	1.17593	-0.340027	-0.220383	-0.483451	-0.434784	-0.600069	-0.546989	-0.568687	-0.521058	-0.0628077
GSONMT00051538001	2.59952	0.409542	-0.904474	0.770888	-0.401186	-0.0509758	-0.510777	-0.650085	-0.685142	0.0107845	-0.588094
GSONMT00067581001	2.59425	0.101833	-0.713335	-0.173984	0.759637	-0.0415834	-0.993438	-0.945933	-0.214141	-0.455329	0.0820264
C9546_c1_seq1_	2.58827	-0.0107441	-0.550658	-0.466005	-0.545847	-0.537894	-0.551314	0.0361474	1.13438	-0.545021	-0.551314
GSONMT00036484001	2.57998	0.519324	-0.925242	-0.275703	-0.993097	-0.4378	-0.334532	-0.178946	0.582479	0.142206	-0.678667
GSONMT00051537001	2.57972	0.694338	-0.84854	0.651353	-0.420055	-0.0978554	-0.462591	-0.667488	-0.689435	-0.120302	-0.619141
GSONMT00071779001	2.55181	1.32638	-0.458596	-0.319645	-0.471706	-0.469726	-0.4818	-0.473783	-0.249532	-0.479444	-0.473953
GSONMT00044326001	2.54616	0.534642	-0.947938	-0.666352	0.764028	-0.769933	-0.519321	-0.164267	0.0339699	-0.612127	-0.198863
GSONMT00008987001	2.54532	1.01077	-0.826929	-0.536282	-0.649711	-0.620167	0.423137	-0.31128	-0.58559	-0.254482	-0.194783
GSONMT00014892001	2.53202	0.50898	-1.04808	-0.625868	0.136501	-0.452559	-0.745285	0.508966	0.136602	-0.0690871	-0.882194
GSONMT00072008001	2.52037	1.05518	-1.11856	-0.151795	-0.103294	0.0969316	-0.356148	-0.393401	-0.813993	-0.254618	-0.480675
GSONMT00036585001	2.51955	-0.16667	-0.738368	-0.130775	-0.224999	0.789599	-0.715416	-0.695936	-0.804821	0.687958	-0.520123
GSONMT00077025001	2.51562	1.38843	-0.496926	-0.257759	-0.468746	-0.413964	-0.4372	-0.364829	-0.480018	-0.496926	-0.487687
GSONMT00003020001	2.50811	1.384	-0.531808	-0.315056	-0.365103	-0.496741	-0.516672	-0.193079	-0.441788	-0.514059	-0.517805
GSONMT00077889001	2.47533	1.37535	-0.600573	-0.525646	-0.572528	-0.583445	-0.342085	0.00253417	-0.235041	-0.427178	-0.566726
GSONMT00047980001	2.46779	1.38254	-0.537684	-0.471423	-0.52894	-0.526939	-0.537684	0.0985203	-0.31749	-0.537684	-0.491005
GSONMT00032568001	2.4605	1.42406	-0.540324	-0.393222	-0.508303	-0.526883	-0.539133	-0.0181937	-0.314403	-0.538048	-0.506054
GSONMT00077188001	2.43783	1.47164	-0.566604	-0.222586	-0.157526	-0.510653	-0.534512	-0.523734	-0.32924	-0.535762	-0.528848
GSONMT00017368001	2.426	1.25026	-0.566771	-0.329558	-0.551998	0.535775	-0.568536	-0.568536	-0.513746	-0.547976	-0.564907
GSONMT00070983001	2.42411	1.03298	-0.599304	-0.228877	0.814843	-0.599304	-0.599304	-0.54653	-0.530549	-0.568754	-0.599304
GSONMT00006318001	2.39476	1.56901	-0.503889	-0.35155	-0.468283	-0.247947	-0.473572	-0.497785	-0.474083	-0.464172	-0.482492
GSONMT00037382001	2.36045	1.61601	-0.485097	-0.229493	-0.473816	-0.490294	-0.481826	-0.482192	-0.379795	-0.476778	-0.477169
GSONMT00018163001	2.35554	1.62548	-0.522848	-0.409597	-0.42651	-0.463818	-0.523894	-0.45183	-0.438711	-0.480012	-0.263797
GSONMT00000539001	2.33982	1.44448	-0.648696	-0.386004	0.279971	-0.648696	-0.648696	-0.599246	-0.578574	-0.0520211	-0.502343
GSONMT00038677001	2.32849	1.52351	-0.821946	-0.473558	-0.316975	-0.489789	-0.642489	0.0383338	-0.053817	-0.502884	-0.588877
GSONMT00019794001	2.30543	1.67191	-0.534105	-0.510718	-0.654546	-0.387575	-0.506396	-0.483651	-0.256633	-0.293878	-0.349837
GSONMT00011146001	2.27395	1.73257	-0.471687	-0.248162	-0.470109	-0.469484	-0.471687	-0.471069	-0.461151	-0.471488	-0.471687
GSONMT00018165001	2.26897	1.73995	-0.506759	-0.427038	-0.448961	-0.480353	-0.506759	-0.445203	-0.439738	-0.477413	-0.276698
GSONMT00021507001	2.26676	1.68185	-0.630296	-0.442199	-0.496281	-0.590681	-0.61317	-0.204899	-0.223066	-0.152989	-0.595026
GSONMT00078417001	2.24122	1.74633	-0.541293	-0.242667	-0.521366	-0.534856	-0.541967	-0.229819	-0.294832	-0.53938	-0.54137
GSONMT00079999001	2.23779	1.70636	-0.350318	-0.216874	-0.0645658	-0.607047	-0.698183	-0.647735	-0.403896	-0.401777	-0.553751
TCONS_00024317	2.235	-0.128467	-0.669331	-0.428632	0.442483	1.53509	-0.531247	-0.519036	-0.597192	-0.669331	-0.669331
GSONMT00070501001	2.23416	1.0993	0.754341	-0.0634234	-0.234463	-1.05683	-0.747791	-0.802195	-0.830261	0.0481552	-0.400996
GSONMT00033306001	2.2338	-0.478924	0.0111212	0.844339	-0.329866	-0.742585	-0.743754	-0.742778	-0.611962	1.2213	-0.660695
GSONMT00070827001	2.22511	0.283899	-0.858948	-0.539037	1.37687	-0.705964	-0.117374	-0.822094	0.0168808	0.0636216	-0.922959
GSONMT00021222001	2.22259	0.750885	-1.20051	0.0995715	-1.17694	-0.409984	0.788013	-0.678464	0.123368	0.101936	-0.620467
GSONMT00056580001	2.21654	0.266591	-0.76373	0.324781	0.0204117	0.0355812	-0.979171	1.22137	-0.740571	-0.65327	-0.94853
GSONMT00040579001	2.2138	1.80212	-0.531968	-0.382831	-0.546418	-0.46277	-0.509169	-0.403209	-0.471538	-0.438769	-0.269245
GSONMT00038676001	2.20455	1.63923	-0.922508	-0.405847	-0.422056	0.100698	-0.752079	-0.206756	-0.117381	-0.52777	-0.590081
GSONMT00013626001	2.20277	1.82205	-0.484486	-0.370043	-0.476178	-0.481063	-0.483678	-0.325592	-0.438845	-0.481784	-0.483155
GSONMT00078909001	2.19311	1.51175	0.0478688	0.149028	-0.346029	-0.450272	-0.935701	0.059649	-0.622058	-0.798967	-0.808383
TCONS_00090240	2.18797	1.83397	-0.526968	-0.347039	-0.440329	-0.466313	-0.539736	-0.443935	-0.462155	-0.501517	-0.293942
GSONMT00072158001	2.18537	-0.543459	-1.4598	-0.823802	0.0307392	0.322534	0.397937	0.573039	-1.17469	0.131051	0.361087
GSONMT00028360001	2.18356	1.8181	-0.521002	-0.117389	-0.413182	-0.458123	-0.530276	-0.533687	-0.376289	-0.519124	-0.53259
GSONMT00022389001	2.17499	1.5338	-0.591691	-0.381853	-0.570064	-0.588345	-0.5923	0.684557	-0.582829	-0.562311	-0.523953
GSONMT00011058001	2.16754	1.8619	-0.474556	-0.284341	-0.469717	-0.471827	-0.474094	-0.474461	-0.43961	-0.466698	-0.474145
GSONMT00052536001	2.15798	1.56623	-0.822275	0.39723	-0.42685	-0.435467	-0.654989	0.133003	-0.569203	-0.608882	-0.73678
TCONS_00023516	2.14877	0.601683	-0.998744	0.876738	0.847349	-0.723934	-0.974193	-0.132043	-0.648436	-0.751945	-0.245244
GSONMT00070845001	2.14814	0.367737	-0.413423	-0.68223	-0.489152	-0.739716	-0.828725	-0.639985	0.739177	1.27901	-0.740835
GSONMT00014920001	2.14428	-0.119703	-0.796687	-0.370478	-0.638194	1.48723	-0.793304	-0.780396	0.300666	0.318983	-0.752402
GSONMT00074639001	2.13141	1.87224	-0.735298	-0.470173	-0.314457	-0.390409	-0.480626	-0.197881	-0.482044	-0.441382	-0.491376
GSONMT00057793001	2.11661	1.84014	-0.54544	-0.278248	-0.533285	-0.529891	-0.545205	-0.545168	0.105138	-0.539342	-0.545306
GSONMT00018460001	2.10686	1.67571	-0.902826	-0.141852	-0.243657	-0.25301	-0.723411	-0.727271	-0.472255	0.32491	-0.643199
GSONMT00040569001	2.10467	1.37258	0.0984866	-0.616505	-0.915716	-0.210596	-1.31612	0.0728259	0.406575	-0.412266	-0.583937
GSONMT00019198001	2.08672	-0.408729	-1.03558	-0.453848	1.32085	0.709688	-0.862124	0.353098	-0.797879	-0.581131	-0.331055
GSONMT00020789001	2.08201	1.60579	-0.778922	-0.318072	0.543612	-0.692855	-0.781852	-0.689943	0.0426339	-0.534402	-0.478004
GSONMT00001151001	2.06786	0.621514	-0.985702	0.488421	1.22202	-0.724474	-1.04368	-0.083802	-0.631161	-0.766574	-0.164421
GSONMT00047892001	2.0537	-0.0658357	-0.630993	1.82575	-0.574602	0.215989	-0.643496	-0.640308	-0.642026	-0.326623	-0.571558
GSONMT00023890001	2.05222	1.96161	-0.558842	-0.383857	-0.49228	-0.478379	-0.437117	-0.533411	-0.110346	-0.477567	-0.542033
GSONMT00023744001	2.05134	1.84643	-0.681165	0.187609	-0.406961	-0.491593	-0.588544	-0.61496	-0.553334	-0.0870742	-0.661749
GSONMT00030607001	2.04305	-0.464182	-0.495148	-0.392335	-0.48209	-0.486998	-0.495148	1.99626	-0.330249	-0.489235	-0.403928
GSONMT00067991001	2.03117	-0.94116	-1.09227	-0.655744	0.306187	1.02413	-1.07554	0.409329	-0.658393	0.681376	-0.0290825
GSONMT00018164001	2.0285	1.99322	-0.541502	-0.414923	-0.447942	-0.436595	-0.541502	-0.541502	-0.422662	-0.514565	-0.160518
GSONMT00025527001	2.02598	1.95999	-0.540746	-0.184209	-0.535666	-0.523764	-0.540746	-0.540746	-0.0434974	-0.535847	-0.540746
GSONMT00068748001	2.02266	2.01954	-0.480343	-0.375369	-0.464552	-0.477327	-0.480343	-0.394647	-0.409892	-0.479856	-0.47987
GSONMT00033846001	2.01414	1.99831	-0.540147	-0.248436	-0.498628	-0.164269	-0.430146	-0.519913	-0.54365	-0.51757	-0.549685
GSONMT00033966001	2.00481	1.94124	-0.68784	0.0113287	-0.265334	-0.469539	-0.583855	-0.68097	-0.531155	-0.158855	-0.579838
GSONMT00064758001	2.00004	-0.0310125	0.575521	0.604989	-0.6574	0.48248	-1.55257	-1.35013	-0.509243	0.0630897	0.374228
TCONS_00033924	1.99127	-0.684069	0.671041	-0.337639	0.544735	-0.431859	-0.708319	1.41151	-0.730543	-0.832568	-0.893553
GSONMT00012753001	1.99008	1.88728	-0.571559	-0.398629	-0.545079	-0.564951	-0.565048	0.404421	-0.53182	-0.548284	-0.556414
GSONMT00018166001	1.98839	2.0436	-0.529429	-0.428741	-0.441716	-0.456652	-0.529429	-0.505654	-0.401835	-0.495937	-0.242595
GSONMT00063130001	1.98037	1.48142	-0.691056	-0.46817	-0.678515	-0.670222	-0.691056	0.906373	0.200461	-0.680613	-0.688992
GSONMT00012216001	1.97603	1.72039	-1.04146	-0.374128	-0.696181	-0.481782	0.631415	-0.329749	-0.602844	-0.369391	-0.432294
GSONMT00024152001	1.97466	1.91154	-0.563993	-0.475061	-0.552987	-0.584276	-0.55527	0.386292	-0.448127	-0.559694	-0.533081
GSONMT00057299001	1.9726	1.96714	-0.558567	-0.374295	-0.552653	-0.554972	-0.558567	0.215083	-0.442742	-0.55446	-0.558567
GSONMT00024835001	1.97096	0.821421	-0.725244	-0.189223	1.64292	-0.699406	-0.6892	-0.549099	-0.552121	-0.318502	-0.712506
GSONMT00040585001	1.94748	-0.142717	-0.765134	-0.343117	-0.649215	1.63332	-0.708573	-0.885882	0.170869	0.594505	-0.851531
GSONMT00052539001	1.9436	1.53076	-0.680534	-0.49687	-0.677773	-0.357034	-0.784143	1.00427	-0.642655	-0.730781	-0.108839
GSONMT00024892001	1.93514	2.05986	-0.458235	-0.181995	-0.125225	-0.622389	-0.568056	-0.530404	-0.546651	-0.466082	-0.495964
GSONMT00073637001	1.92939	-0.752094	-1.02454	-0.410203	0.714805	-0.935838	-0.0337426	1.02584	-0.954562	-0.502449	0.943395
TCONS_00033923	1.92554	-0.626865	0.232028	-0.545189	0.838906	-0.202408	-0.594313	1.51339	-0.824278	-0.800112	-0.916705
GSONMT00067582001	1.91232	-0.218639	-0.372727	-0.36005	1.5553	0.504471	-1.29685	-1.24099	-0.0162398	-0.338744	-0.127847
GSONMT00067758001	1.90831	0.742971	-0.722014	0.220549	-0.536714	-0.481688	1.66262	-0.705988	-0.692642	-0.68637	-0.709036
GSONMT00008250001	1.90782	2.01894	-0.1679	-0.235931	-0.0320295	-0.771046	-0.669016	-0.472742	-0.776975	-0.46778	-0.333345
GSONMT00065167001	1.90673	2.12576	-0.51683	-0.307662	-0.371746	-0.489373	-0.488167	-0.493725	-0.49244	-0.456979	-0.415565
GSONMT00030564001	1.9035	2.1038	-0.561352	-0.347299	-0.525168	-0.551174	-0.557308	-0.459959	-0.175027	-0.276932	-0.553083
GSONMT00035233001	1.87824	1.2833	-1.17188	-0.928418	-0.340267	0.394872	-0.873232	0.955305	-0.582868	-0.0684109	-0.546639
GSONMT00064012001	1.8744	0.561149	-0.634363	-0.49746	-0.59648	-0.615974	-0.633134	1.90142	-0.132996	-0.597675	-0.628884
GSONMT00000504001	1.87023	2.16042	-0.490151	-0.289463	-0.441484	-0.46964	-0.470966	-0.481208	-0.458564	-0.465357	-0.463813
GSONMT00063957001	1.86556	1.9187	-0.589135	-0.346138	-0.567955	-0.558745	-0.59301	-0.585854	0.611661	-0.562075	-0.59301
GSONMT00035074001	1.86524	0.806893	-1.44391	0.974974	-1.2394	-0.478306	0.0471916	-0.359827	-0.666385	0.67798	-0.184458
C31672_c1_seq1_	1.85523	2.16302	-0.542004	-0.277098	-0.431734	-0.484288	-0.533239	-0.363779	-0.318843	-0.525256	-0.542004
GSONMT00019800001	1.85056	2.17883	-0.541055	-0.4029	-0.498341	-0.413982	-0.480631	-0.421519	-0.376396	-0.409736	-0.484834
GSONMT00012132001	1.82945	1.45868	-0.668137	-0.489567	-0.612094	-0.64144	-0.668079	1.29692	-0.16618	-0.667405	-0.672151
C33333_c0_seq1_	1.82857	2.18353	-0.524896	-0.256237	-0.348854	-0.511964	-0.556078	-0.323243	-0.420224	-0.525838	-0.54476
TCONS_00051616	1.81855	1.00012	-1.09498	-0.801238	-0.844463	-0.135385	1.44951	-0.412879	-0.877498	-0.242584	0.140843
TCONS_00087708	1.81454	2.17903	-0.53342	-0.397056	-0.53342	-0.061267	-0.503348	-0.53342	-0.410812	-0.487411	-0.53342
GSONMT00072451001	1.79289	-0.460861	-0.477733	-0.388707	-0.454139	-0.369221	-0.481581	-0.450083	2.23025	-0.460205	-0.480606
GSONMT00018973001	1.78183	-0.660351	-1.14477	-0.665412	0.234793	1.85246	-0.979835	-0.0152861	-0.416848	-0.0795201	0.0929374
GSONMT00020506001	1.77491	0.477008	-1.41912	-1.154	0.931373	0.552783	-0.716303	0.191853	-1.09982	-0.114036	0.575353
GSONMT00036552001	1.77376	2.07132	-0.66324	-0.50951	-0.642235	-0.640601	-0.516422	-0.459483	0.35935	-0.126277	-0.646667
TCONS_00176896	1.77313	0.59335	-0.57864	-0.319919	-0.661829	-0.641098	-0.639791	1.97915	-0.643126	-0.661829	-0.199396
GSONMT00040920001	1.7692	2.23612	-0.531034	-0.392325	-0.283741	-0.528831	-0.533304	-0.418238	-0.286998	-0.49817	-0.532676
GSONMT00057300001	1.76546	2.15485	-0.584124	-0.25106	-0.584124	-0.576014	-0.584124	0.162762	-0.335374	-0.584124	-0.584124
TCONS_00021511	1.7641	2.21238	-0.624728	-0.369297	-0.496307	-0.556589	-0.572851	-0.502801	-0.43119	-0.376155	-0.0465614
C122910_c0_seq1_	1.76355	2.20794	-0.561471	-0.365403	-0.549283	-0.447485	-0.560649	-0.389579	-0.00397503	-0.544678	-0.548971
GSONMT00058475001	1.75887	2.25778	-0.475195	-0.349832	-0.46221	-0.477132	-0.468131	-0.441641	-0.393904	-0.468069	-0.480528
GSONMT00047439001	1.75863	2.12164	-1.0482	-0.651296	-0.0692257	-0.413437	-0.47266	-0.115489	-0.561171	-0.32433	-0.224467
GSONMT00035251001	1.75577	1.15912	-1.1635	-0.088839	1.17962	0.382578	-0.89805	-1.09825	-0.734055	-0.231207	-0.263194
TCONS_00097890	1.75127	0.65309	-1.03925	-0.599202	-0.900724	-0.261268	1.7507	-0.401614	-0.916581	-0.264012	0.227578
GSONMT00063472001	1.73959	2.05588	-0.981154	-0.444523	0.0725109	0.00688621	-0.743577	-0.579064	-0.798424	-0.131976	-0.196155
GSONMT00006545001	1.73769	-1.11734	0.139539	0.29298	1.46856	-0.601248	-0.807276	-0.838497	0.753428	0.0596043	-1.08745
GSONMT00030276001	1.73455	0.219339	-0.629148	-0.464713	-0.510362	-0.606945	-0.631664	2.12585	0.0153809	-0.626642	-0.625647
GSONMT00072452001	1.72706	-0.460334	-0.48849	-0.401202	-0.432223	-0.372808	-0.474499	-0.456261	2.28433	-0.454379	-0.471193
GSONMT00012519001	1.72278	2.13627	-1.09008	-0.334127	-0.236204	-0.34761	-0.0148518	-0.600699	-0.696976	-0.267717	-0.270788
GSONMT00025982001	1.72077	2.28805	-0.468298	-0.383421	-0.459117	-0.479535	-0.483191	-0.356818	-0.418269	-0.478362	-0.481811
TCONS_00023823	1.70344	-0.356841	-0.590983	-0.34027	2.24006	-0.0289564	-0.724304	-0.273587	-0.5577	-0.494257	-0.576592
GSONMT00040586001	1.70304	-0.338419	-0.879803	0.256031	-0.870932	1.36921	-0.943582	-0.856648	0.350943	1.03857	-0.828414
GSONMT00060224001	1.70244	2.28912	-0.538838	-0.410783	-0.284063	-0.531715	-0.538575	-0.371126	-0.292284	-0.485339	-0.538838
GSONMT00003050001	1.69253	-0.608296	-0.706749	-0.339982	1.56706	-0.710143	-0.743377	-0.692648	-0.190791	1.32883	-0.596425
GSONMT00056857001	1.68824	2.30951	-0.480639	-0.343462	-0.478627	-0.476886	-0.480531	-0.480528	-0.297933	-0.478547	-0.48059
GSONMT00014493001	1.67871	1.48761	-1.3709	-0.0138383	-1.12538	-0.445058	0.132765	-0.774756	0.686235	0.374029	-0.62942
GSONMT00071718001	1.67648	2.31908	-0.491973	-0.355942	-0.486461	-0.485015	-0.491434	-0.36522	-0.338389	-0.490206	-0.490914
GSONMT00067990001	1.67424	-1.12302	-1.2077	-0.892582	0.68022	1.2816	-0.83286	0.494841	-0.646524	0.119612	0.452184
GSONMT00051770001	1.65916	-0.455725	-0.469477	-0.379132	-0.457233	-0.379903	-0.473575	-0.453714	2.33701	-0.454284	-0.473125
GSONMT00055546001	1.64968	0.92687	-1.10403	-0.45883	-0.577739	-0.0243366	-0.636719	-1.06675	-0.761644	1.48706	0.566437
GSONMT00067647001	1.64886	2.13159	-0.626865	-0.431781	-0.568412	-0.469733	-0.610627	0.565492	-0.41234	-0.614854	-0.611331
GSONMT00035052001	1.64497	1.35509	-0.625923	-0.453675	-0.528585	-0.60175	-0.626752	1.65119	-0.56892	-0.622557	-0.62308
GSONMT00048286001	1.63619	2.05992	-0.371332	-0.210161	0.368934	-0.82261	-0.563366	0.093841	-1.05477	-0.574549	-0.562096
GSONMT00019804001	1.63485	-0.242611	-0.828494	-0.362973	-0.756121	1.3024	-0.809935	-0.84039	0.319664	1.42042	-0.836813
GSONMT00023809001	1.62477	0.556156	-1.25301	0.162961	-1.11456	0.776661	-0.03414	-1.2037	0.428688	1.02141	-0.965232
GSONMT00066098001	1.61956	2.03945	-0.64287	0.127441	0.44095	-0.494762	-0.600554	-0.632931	-1.08621	-0.620932	-0.149137
GSONMT00051340001	1.61178	2.32	-0.829568	-0.228084	-0.357453	-0.266895	-0.475378	-0.422589	-0.250564	-0.609115	-0.492134
GSONMT00013716001	1.59377	2.37006	-0.534954	-0.402843	-0.257926	-0.493437	-0.537055	-0.298135	-0.375833	-0.528972	-0.534675
GSONMT00026553001	1.58748	2.10851	-0.630732	-0.4418	-0.601306	-0.613745	-0.619591	0.696673	-0.239503	-0.621814	-0.624169
GSONMT00065334001	1.58433	0.774339	-0.579428	-0.450877	-0.576457	-0.579393	-0.575886	2.09658	-0.5682	-0.550221	-0.574786
GSONMT00059828001	1.57826	-0.340616	-0.881796	-0.0487297	-0.915166	1.15754	-0.770114	-0.881332	0.573813	1.40362	-0.875481
GSONMT00034164001	1.57776	0.238546	-0.596885	-0.470031	-0.54786	-0.589957	-0.589986	2.28433	-0.188414	-0.52564	-0.591869
GSONMT00021608001	1.57739	2.26077	-0.606403	-0.396526	0.374305	-0.597767	-0.573037	-0.517997	-0.466181	-0.462739	-0.591812
GSONMT00048631001	1.57116	2.38888	-0.533828	-0.383915	-0.282644	-0.529291	-0.534802	-0.382457	-0.314518	-0.463783	-0.534802
GSONMT00020189001	1.57093	2.39841	-0.528234	-0.363742	-0.489997	-0.460673	-0.340158	-0.445417	-0.409586	-0.451145	-0.480384
GSONMT00000505001	1.56847	2.40044	-0.468078	-0.288379	-0.459222	-0.464125	-0.464255	-0.467697	-0.426639	-0.463832	-0.466682
TCONS_00015458	1.56329	-0.0686005	-2.21597	-0.710561	1.03696	0.12145	-0.229265	0.804815	-0.539146	0.00246245	0.234566
GSONMT00025113001	1.5561	2.1879	-1.21383	-0.321432	-0.176269	0.0506329	0.000368752	-0.415544	-0.43104	-0.448319	-0.788568
GSONMT00011757001	1.55527	1.86484	-0.64456	-0.418197	-0.657532	-0.264794	-0.733941	1.12786	-0.372344	-0.744079	-0.712518
GSONMT00081204001	1.52886	2.19786	-0.626935	-0.439877	0.171049	-0.510457	-0.707827	0.367085	-0.568152	-0.724972	-0.686638
GSONMT00023975001	1.52116	2.42676	-0.500875	-0.237143	-0.455583	-0.34668	-0.493562	-0.498804	-0.435846	-0.484931	-0.494494
GSONMT00059371001	1.51696	2.36887	-0.930054	-0.168556	-0.310478	-0.593889	-0.394328	-0.390453	-0.239968	-0.503486	-0.354614
GSONMT00001899001	1.51577	-0.547284	0.590539	0.828642	0.807366	1.0059	-1.45292	-0.524678	-1.19377	-0.0890461	-0.94052
GSONMT00028775001	1.51361	2.42608	-0.664486	-0.411457	-0.477402	-0.492806	-0.498886	-0.330108	-0.301936	-0.352385	-0.41023
GSONMT00028420001	1.5128	2.1995	-0.884273	-0.520804	-0.298049	-0.582755	-0.73773	0.310205	-0.263236	0.085861	-0.821518
GSONMT00062174001	1.51195	2.41247	-0.424889	-0.289896	-0.12285	-0.587176	-0.556507	-0.523207	-0.547409	-0.490305	-0.382181
GSONMT00036026001	1.5029	-0.407803	-0.864906	-0.182969	-0.936499	-0.14612	-0.232924	-0.712542	1.35015	1.60208	-0.971362
GSONMT00020688001	-0.206322	3.00746	-0.337771	-0.121875	-0.314953	-0.337745	-0.337753	-0.337771	-0.33773	-0.337771	-0.337771
GSONMT00016103001	-0.184647	3.00644	-0.349031	-0.1254	-0.291022	-0.331776	-0.339229	-0.347945	-0.352707	-0.341866	-0.342812
GSONMT00002220001	-0.146174	3.00395	-0.346805	-0.113767	-0.316513	-0.346817	-0.3466	-0.346817	-0.346817	-0.346817	-0.346817
GSONMT00062090001	-0.161091	3.00331	-0.34479	-0.0927994	-0.321138	-0.349804	-0.349804	-0.349804	-0.345088	-0.339186	-0.349804
GSONMT00057539001	-0.0956096	3.00074	-0.353489	-0.117567	-0.315325	-0.35162	-0.353178	-0.353489	-0.353489	-0.353489	-0.353489
GSONMT00044844001	-0.110691	3.00063	-0.351537	-0.0987077	-0.331608	-0.351422	-0.350644	-0.351482	-0.351401	-0.351618	-0.35152
GSONMT00023875001	-0.175775	3.0005	-0.367483	-0.0647295	-0.330024	-0.366633	-0.367483	-0.359899	-0.259163	-0.343922	-0.365389
GSONMT00016020001	0.00546114	2.99747	-0.353279	-0.228532	-0.336042	-0.345969	-0.354529	-0.353304	-0.326316	-0.351717	-0.353244
GSONMT00073107001	-0.167632	2.99551	-0.368172	-0.0186664	-0.249132	-0.362895	-0.368172	-0.368172	-0.368172	-0.356323	-0.368172
GSONMT00063880001	-0.129508	2.99463	-0.392907	-0.056411	-0.225414	-0.356696	-0.386451	-0.37865	-0.290628	-0.389604	-0.388363
GSONMT00034720001	0.0713009	2.99098	-0.358923	-0.289255	-0.294563	-0.358923	-0.358923	-0.358923	-0.324923	-0.358923	-0.358923
GSONMT00022188001	-0.0284272	2.99086	-0.381491	-0.0907586	-0.340807	-0.378318	-0.381346	-0.379853	-0.250045	-0.3795	-0.380316
TCONS_00149793	0.0586125	2.98105	-0.221216	-0.152324	-0.4034	-0.410124	-0.416124	-0.411734	-0.248198	-0.410788	-0.365758
TCONS_00279445	0.166322	2.97549	-0.396644	-0.324109	-0.266743	-0.265712	-0.354641	-0.393465	-0.393804	-0.384251	-0.36244
GSONMT00073752001	0.111188	2.97192	-0.404873	-0.200746	-0.409712	-0.115912	-0.404976	-0.425267	-0.383439	-0.316793	-0.42139
GSONMT00059916001	0.020521	2.97185	-0.0789406	-0.121999	-0.411744	-0.438651	-0.441827	-0.442627	-0.238589	-0.440908	-0.377081
TCONS_00057314	-0.0516903	2.95584	-0.410044	-0.346934	-0.350477	-0.386537	-0.410044	0.209109	-0.410044	-0.389138	-0.410044
GSONMT00016104001	0.305552	2.94748	-0.387841	-0.165792	-0.374795	-0.386333	-0.387942	-0.388132	-0.388132	-0.386497	-0.387567
GSONMT00049811001	0.347953	2.9407	-0.397373	-0.221569	-0.313688	-0.397373	-0.397373	-0.397373	-0.36916	-0.397373	-0.397373
GSONMT00062954001	0.0588446	2.93569	-0.597041	-0.278437	0.12909	-0.386269	-0.460694	-0.434021	-0.480463	-0.123927	-0.36277
GSONMT00068795001	-0.283285	2.93562	-0.430376	-0.316329	-0.590497	-0.378315	0.181457	-0.512358	-0.165362	0.0087812	-0.449341
TCONS_00124673	0.0190216	2.91896	-0.436562	-0.318748	0.345145	-0.426895	-0.423727	-0.436562	-0.372419	-0.431653	-0.436562
GSONMT00054317001	0.434133	2.89502	-0.629359	-0.312007	-0.14145	-0.237667	-0.276018	-0.502314	-0.544472	-0.355549	-0.330312
GSONMT00033157001	0.566037	2.88688	-0.402666	-0.248107	-0.401095	-0.401021	-0.402666	-0.402666	-0.402666	-0.402666	-0.389358
GSONMT00046593001	0.578398	2.8724	-0.452097	-0.288484	-0.141268	-0.452238	-0.444385	-0.460159	-0.419347	-0.355598	-0.437221
GSONMT00016221001	0.476499	2.86801	-0.612483	-0.338658	-0.0824739	-0.194368	-0.425813	-0.130312	-0.543303	-0.474355	-0.542743
GSONMT00026598001	0.346081	2.86759	-0.456246	-0.37576	-0.452483	-0.452689	-0.456246	0.312123	-0.420532	-0.455714	-0.456121
GSONMT00046591001	0.644612	2.85775	-0.449521	-0.268026	-0.238812	-0.439316	-0.43472	-0.449189	-0.411534	-0.357496	-0.453749
GSONMT00036946001	0.635192	2.85703	-0.554433	-0.342167	-0.451597	-0.359053	-0.35631	-0.303309	-0.513948	-0.362938	-0.248471
GSONMT00079932001	0.618002	2.85338	-0.527266	-0.32289	-0.327471	-0.5102	-0.344516	-0.437174	-0.470821	-0.429845	-0.101197
GSONMT00041125001	-0.331407	2.82297	-0.450165	-0.952687	-0.675737	0.0309198	0.37391	-0.102869	-0.156573	-0.173391	-0.384971
GSONMT00041695001	0.785831	2.81685	-0.409177	-0.329125	-0.408811	-0.40951	-0.409134	-0.408172	-0.409627	-0.409627	-0.409496
GSONMT00064561001	0.782806	2.81633	-0.433483	-0.290305	-0.389914	-0.428908	-0.429334	-0.382002	-0.406155	-0.426107	-0.412932
GSONMT00047824001	0.777799	2.81203	-0.489305	-0.247077	-0.289066	-0.412998	-0.472947	-0.439108	-0.358619	-0.442704	-0.438003
GSONMT00070841001	0.459689	2.80642	-0.71894	-0.516588	-0.4218	0.324384	-0.425669	-0.359054	-0.615543	-0.352546	-0.180351
GSONMT00065439001	0.803873	2.78728	-0.658632	-0.391861	-0.448574	-0.351684	-0.243502	-0.345166	-0.535249	-0.214311	-0.402175
GSONMT00060133001	0.878957	2.78107	-0.414544	-0.34248	-0.413821	-0.415373	-0.414394	-0.413051	-0.41547	-0.415479	-0.415418
GSONMT00050693001	0.922365	2.76177	-0.425425	-0.298867	-0.417627	-0.424899	-0.425424	-0.42224	-0.418904	-0.425322	-0.425423
TCONS_00025387	0.966825	2.74189	-0.445293	-0.316195	-0.411934	-0.445293	-0.445293	-0.417735	-0.343542	-0.438134	-0.445293
GSONMT00021399001	0.424833	2.73722	-0.0287688	-0.424163	-0.618367	-0.26451	-0.766784	-0.605741	-0.800531	0.0352025	0.311611
GSONMT00027415001	0.0450598	2.73611	-0.780289	-0.517266	0.260525	0.616606	-0.564041	-0.634404	-0.424058	-0.284704	-0.453537
TCONS_00067175	0.968377	2.73521	-0.465485	-0.273736	-0.430553	-0.256263	-0.444342	-0.465485	-0.436751	-0.465485	-0.465485
GSONMT00034943001	0.956253	2.72059	-0.386037	-0.213483	-0.392076	-0.536161	-0.571005	-0.564022	-0.20222	-0.276391	-0.535452
C185087_c0_seq1_	0.918723	2.7109	-0.775858	-0.268859	-0.523355	-0.380026	-0.503997	-0.142158	-0.54333	-0.136658	-0.355384
GSONMT00047413001	-0.00486807	2.67726	-0.813431	-0.528279	0.268539	0.693264	-0.56942	-0.708533	-0.469179	-0.00467064	-0.540687
GSONMT00054263001	0.964672	2.66787	-0.536995	-0.223668	0.197336	-0.516254	-0.536995	-0.530497	-0.453238	-0.522075	-0.510155
GSONMT00077992001	0.649787	2.66739	-0.681014	-0.269965	0.0664015	-0.938518	-0.984149	-0.121426	-0.0635588	-0.142365	-0.18258
GSONMT00042656001	0.736545	2.65199	-0.551983	-0.313999	0.608616	-0.53607	-0.551983	-0.551983	-0.405107	-0.551983	-0.534045
GSONMT00065898001	-0.125244	2.64098	-0.492031	1.12901	-0.492031	-0.492031	-0.492031	-0.492031	-0.200528	-0.492031	-0.492031
TCONS_00163186	1.18119	2.63503	-0.504429	-0.421638	-0.42416	-0.45717	-0.457178	-0.478454	-0.254803	-0.373658	-0.44473
TCONS_00087458	1.20588	2.61842	-0.468585	-0.393088	-0.468585	-0.196375	-0.468585	-0.468585	-0.423331	-0.468585	-0.468585
GSONMT00032900001	1.13321	2.60782	-0.639153	-0.503377	-0.448685	-0.602251	-0.522931	0.0705671	-0.28519	-0.431076	-0.37893
GSONMT00080902001	1.22797	2.60479	-0.477933	-0.368142	-0.470785	-0.470474	-0.477228	-0.433393	-0.18612	-0.472429	-0.476257
GSONMT00059373001	1.22089	2.59976	-0.71642	-0.258506	-0.415621	-0.391996	-0.328328	-0.428373	-0.429488	-0.478744	-0.37317
GSONMT00043294001	1.12652	2.59681	-0.555169	-0.320374	-0.48684	-0.533453	-0.508631	0.184744	-0.426064	-0.529247	-0.548298
TCONS_00041480	1.23916	2.58677	-0.541894	-0.21418	-0.518218	-0.433493	-0.524948	-0.500633	-0.179513	-0.426114	-0.486938
GSONMT00069084001	1.25014	2.58677	-0.498988	-0.367243	-0.491085	-0.493926	-0.498988	-0.169902	-0.32068	-0.497168	-0.498927
TCONS_00173205	0.974226	2.56707	-0.684491	-0.469592	0.400634	-0.558698	-0.689061	-0.0990232	-0.198103	-0.660146	-0.582818
TCONS_00023235	0.783316	2.56369	-1.24406	0.201982	-0.568729	-0.735936	-0.228867	-0.394451	-0.388412	0.0326987	-0.021233
GSONMT00069575001	1.22832	2.5517	-0.578049	-0.234077	0.0912812	-0.57066	-0.573899	-0.564644	-0.42208	-0.476533	-0.451359
GSONMT00081306001	1.20394	2.53044	-0.568075	0.296411	-0.388562	-0.538871	-0.527611	-0.428383	-0.560662	-0.494636	-0.523992
C57887_c0_seq1_	1.3788	2.51854	-0.583028	-0.29621	-0.505336	-0.399811	-0.493989	-0.392803	-0.495446	-0.398576	-0.332146
GSONMT00000435001	1.39626	2.51009	-0.472395	-0.224273	-0.453989	-0.470421	-0.472395	-0.472395	-0.396696	-0.471392	-0.472395
GSONMT00020100001	1.38279	2.50028	-0.584862	-0.420029	-0.370379	-0.315651	-0.481778	-0.505999	-0.131607	-0.52376	-0.549003
GSONMT00034829001	1.35172	2.49449	-0.615091	-0.419603	-0.563224	-0.555288	-0.525445	-0.409724	-0.461893	-0.334112	0.0381666
GSONMT00036731001	1.4325	2.49438	-0.461202	-0.338547	-0.460818	-0.457272	-0.457023	-0.438897	-0.411911	-0.453877	-0.447323
GSONMT00018181001	0.596975	2.49212	-0.636672	-0.571944	0.371251	-0.0755993	-0.877797	-0.424215	-0.706436	-0.823221	0.655542
GSONMT00048131001	1.33421	2.48888	-0.57255	0.105489	-0.372573	-0.372473	-0.531571	-0.658513	-0.503215	-0.362969	-0.554712
GSONMT00067460001	1.27212	2.48727	-0.644655	-0.357896	0.0269936	-0.630753	-0.640017	0.0611347	-0.429816	-0.577008	-0.567376
GSONMT00062213001	1.42221	2.48687	-0.528659	-0.201179	-0.492863	-0.323553	-0.441996	-0.528659	-0.419304	-0.460295	-0.512569
TCONS_00062583	0.884487	2.48632	-1.44058	-0.379575	-0.293063	-0.617203	0.108768	-0.43411	-0.227706	0.172849	-0.260197
GSONMT00016199001	1.34066	2.48606	-0.745971	-0.385355	-0.330956	0.0247124	-0.365739	-0.410445	-0.655337	-0.387159	-0.57047
GSONMT00065684001	1.45864	2.46964	-0.480104	-0.384342	-0.223219	-0.463227	-0.478908	-0.48075	-0.46377	-0.472244	-0.481718
GSONMT00066040001	0.882953	2.45566	-0.613072	-0.270519	-0.493951	-0.634139	-0.625831	0.893702	-0.338557	-0.649403	-0.606844
GSONMT00027827001	0.601493	2.45174	-1.21394	0.487448	-0.146441	0.343712	-0.0286356	-0.959519	-0.562547	-0.306789	-0.666529
GSONMT00021700001	1.48401	2.44416	-0.560533	-0.341535	-0.42516	-0.547779	-0.258872	-0.440246	-0.288986	-0.549939	-0.515119
GSONMT00075003001	-0.218796	2.4231	-1.73005	0.027867	-0.428516	0.483901	0.243753	0.0855755	-0.728108	0.0932621	-0.251989
GSONMT00006333001	1.45437	2.41983	-0.574985	-0.466689	-0.509918	-0.461815	-0.509429	-0.511752	-0.407343	0.120603	-0.552872
GSONMT00020190001	1.45154	2.41862	-0.590775	-0.377163	-0.373988	-0.35163	-0.616567	-0.487016	0.0797771	-0.589258	-0.563546
GSONMT00009231001	1.45697	2.41214	-0.529763	-0.434498	-0.538197	-0.560113	-0.527555	0.148834	-0.487869	-0.523679	-0.416267
GSONMT00074678001	1.11567	2.39031	-0.909301	-0.458483	-0.00331053	-0.75762	-0.0585584	0.462045	-0.302211	-0.860447	-0.618095
GSONMT00013882001	0.621499	2.35226	-0.798786	0.0454674	0.958725	-0.263449	-1.07253	-0.842878	-0.186376	-0.071424	-0.74251
GSONMT00062129001	1.37415	2.35132	-0.600396	-0.048919	-0.575596	0.422223	-0.598973	-0.593055	-0.545518	-0.585587	-0.599647
TCONS_00111394	1.43879	2.34779	-0.175865	-0.205815	0.28008	-0.631148	-0.634986	-0.6249	-0.621992	-0.572652	-0.599304
GSONMT00009283001	1.45807	2.34637	-0.589434	-0.229651	-0.493689	-0.572323	-0.588419	-0.588066	0.340344	-0.577417	-0.505785
GSONMT00006327001	0.314531	2.33882	-0.325778	0.93448	0.791998	-0.689655	-0.559942	-0.776653	-0.673482	-0.852312	-0.502002
GSONMT00062198001	0.779761	2.33582	-0.727026	-0.546789	-0.640345	-0.564157	-0.376555	1.21893	-0.39359	-0.605523	-0.480525
GSONMT00060609001	1.44075	2.32662	-0.612325	-0.436102	0.45232	-0.603128	-0.321261	-0.60948	-0.479662	-0.542227	-0.615503
GSONMT00075308001	-0.373257	2.31242	-1.54775	0.681373	-0.862046	0.451619	0.0320024	0.487435	-0.407957	-0.35475	-0.419084
GSONMT00049457001	0.134599	2.30627	-0.861563	1.01655	-0.0026271	0.254668	-0.608074	-0.938514	-0.914407	0.381393	-0.768301
GSONMT00034239001	-0.836152	2.29859	-0.563336	-0.0383391	1.42693	-0.243365	-0.769189	-0.310077	-0.953826	0.0468989	-0.0581341
GSONMT00049456001	0.154584	2.21809	-0.949764	0.908434	0.150513	0.221691	-0.565937	-1.03647	-0.925434	0.615935	-0.791639
GSONMT00038618001	1.49313	2.21183	-0.674621	-0.372322	0.312889	-0.657501	-0.633582	0.276922	-0.651932	-0.648951	-0.655862
GSONMT00037970001	0.516484	2.17246	-1.10178	-0.198878	1.24362	-0.0232582	-0.266496	-0.820965	-1.16415	-0.335114	-0.0219301
GSONMT00031082001	0.624678	2.14957	-0.978148	0.449037	-0.667956	1.20639	-0.623486	-0.88385	-0.66523	-0.0504875	-0.560516
GSONMT00069466001	1.16581	2.12257	-1.23395	0.831078	0.0524929	-0.214932	-0.26563	-0.931616	-0.458796	-0.25507	-0.811954
GSONMT00007060001	1.26381	2.11193	-1.20567	0.183486	0.763501	-0.575504	-0.303517	-0.374688	-0.913752	-0.581465	-0.368129
GSONMT00019175001	1.22249	2.06597	-1.15562	-0.293929	0.850542	-0.245799	-0.640153	-0.232526	-1.03422	-0.689123	0.152367
GSONMT00031083001	1.21322	2.05761	-1.49682	0.124303	-0.315382	0.734403	-0.58927	-0.782029	-0.620532	-0.125623	-0.19988
GSONMT00050176001	0.548532	2.02876	-0.783829	-0.371613	1.65704	-0.698704	-0.775994	0.0587305	-0.374297	-0.542361	-0.746266
GSONMT00027257001	1.42232	2.01292	-1.13657	-0.472343	0.246034	0.173991	-0.861402	0.499168	-0.933847	-0.52359	-0.426675
GSONMT00002689001	0.0130023	1.98534	-0.739805	-0.898559	-1.05834	-0.266067	-1.25182	0.995275	0.648514	0.716704	-0.144234
GSONMT00050177001	0.808138	1.98045	-0.760061	-0.485964	1.57075	-0.710215	-0.760061	-0.0326752	-0.175345	-0.711897	-0.723122
GSONMT00047108001	1.43221	1.95628	-1.1215	-0.249014	-0.472022	-0.436268	-0.3013	-0.150129	-0.879427	-0.748974	0.970144
TCONS_00071537	1.04883	1.93808	-1.33795	-0.245201	0.556111	-0.248213	0.794393	-0.841154	-1.10974	-0.592584	0.0374244
GSONMT00072179001	0.839799	1.93544	-0.624993	-0.495771	1.72831	-0.551382	-0.54289	-0.558256	-0.681264	-0.54227	-0.506723
TCONS_00015198	-0.775383	1.90785	-0.775383	0.0815285	0.279585	-0.392358	-0.775383	1.7467	-0.775383	-0.775383	0.253613
GSONMT00006326001	0.268717	1.88625	-0.583485	1.02013	1.44108	-0.538438	-0.686792	-0.905337	-0.759476	-0.796189	-0.346467
TCONS_00007183	0.819977	1.88604	-1.05722	-0.440033	0.256921	-0.103239	1.32864	-0.693681	-1.14371	-0.908272	0.0545742
GSONMT00061951001	0.127677	1.86679	-0.853521	-0.241795	-1.23891	-0.868145	-1.13536	0.579759	0.997614	0.887708	-0.121821
TCONS_00047932	1.00559	1.86306	-1.05865	-0.552344	0.149874	-0.100691	1.26071	-0.83272	-1.22075	-0.534713	0.0206414
TCONS_00118006	1.06402	1.85373	-0.987988	-0.249846	1.11269	0.589343	-0.934428	-1.09374	-0.727417	-0.232948	-0.393412
GSONMT00062600001	0.127139	1.8501	-0.582259	0.392038	1.8918	-0.309107	-0.527231	-0.826434	-0.476393	-0.871297	-0.668358
GSONMT00080054001	0.27242	1.83137	-1.04989	-0.0220448	1.87671	-0.28614	0.0268506	-0.730278	-0.891899	-0.449523	-0.577578
GSONMT00074152001	0.300437	1.81952	-0.183068	0.030084	1.98591	-0.650457	-0.678641	-0.692645	-0.545842	-0.692645	-0.692645
TCONS_00061032	1.33541	1.79153	-1.20592	-0.751153	0.469748	-0.319244	-0.963016	0.355455	-0.973568	-0.431083	0.691847
GSONMT00017163001	-0.830085	1.78114	0.0878275	1.81991	0.561116	-0.602501	-0.290701	-0.792689	-0.445077	-0.197682	-1.09125
GSONMT00014724001	0.0153961	1.77881	-1.01931	-0.727158	0.533739	-0.767708	-0.502815	1.89229	-0.189618	-0.578749	-0.434876
GSONMT00072490001	-0.375362	1.76774	1.05507	0.953875	-0.155377	-0.949512	-0.806692	-0.927199	-0.836804	-0.73955	1.01381
GSONMT00021701001	0.373845	1.76424	-0.856481	-0.647177	1.6308	-0.85804	0.850978	-0.221151	-0.776114	-0.751311	-0.509586
GSONMT00041874001	0.8932	1.75496	-0.952856	-0.156114	-0.408628	-0.193969	1.46232	-0.659865	-1.24006	-0.861592	0.3626
GSONMT00060291001	-1.16003	1.70046	-0.595053	-1.30143	-0.988466	1.15676	0.412069	0.487157	-0.644253	0.733404	0.199374
GSONMT00014355001	-0.242365	1.6993	-0.636594	-0.601945	-0.508089	-0.644206	-0.635678	-0.647699	1.85941	0.97512	-0.617259
GSONMT00040290001	-0.544781	1.68118	-1.10574	-0.764185	1.41755	0.948359	-0.969546	-0.820582	-0.192063	0.64921	-0.299405
GSONMT00062170001	0.544811	1.67126	-1.04298	-1.03632	-0.559638	0.621093	-0.231952	-0.0897665	-0.969042	-0.560903	1.65344
GSONMT00067161001	0.248067	1.62519	-0.627894	-0.34768	-0.695805	-0.4378	2.22271	-0.426105	-0.728265	-0.647962	-0.184462
GSONMT00010019001	1.14695	1.58505	-1.55435	-0.616224	0.209171	1.36104	-0.348533	-0.271141	-1.02622	-0.00401446	-0.481734
GSONMT00076266001	-0.406144	1.57992	-1.52386	-0.766251	-1.10478	0.656747	0.490682	1.13462	-0.931392	0.475797	0.394669
GSONMT00061611001	0.427875	1.57115	-0.10282	-0.215152	2.18742	-0.660988	-0.668254	-0.668254	-0.542771	-0.659954	-0.668254
GSONMT00054562001	-1.28514	1.5687	1.59912	-0.913354	-0.863377	0.505409	0.736152	-0.644925	-0.0480021	0.0733087	-0.727893
GSONMT00075495001	0.000121106	1.56519	-1.58433	1.01665	0.821253	0.0875549	0.795429	-0.678431	-1.23129	-0.844167	0.0520237
GSONMT00014794001	0.625044	1.54333	-1.04893	-0.258404	-1.06371	0.311125	1.84879	-0.410478	-1.05022	-0.149817	-0.346728
GSONMT00066202001	1.16965	1.54128	-1.38286	-0.111165	-1.12552	0.738706	-0.953361	0.317346	0.757951	0.0148708	-0.966902
GSONMT00027513001	0.821505	1.53321	-0.922903	-0.437552	0.387967	-0.695278	1.83235	-0.554998	-0.990743	-0.783663	-0.189889
GSONMT00062707001	-0.588129	-0.658114	2.93089	-0.469417	-0.515365	-0.0604137	-0.303357	-0.0630013	-0.173796	0.0215534	-0.120851
GSONMT00062538001	-0.387152	0.264122	2.84058	0.238829	-0.0348036	-0.522627	-0.719556	-0.557884	-0.0849448	-0.575813	-0.460752
GSONMT00077567001	-0.801969	-0.798131	2.82062	-0.412998	-0.326457	-0.245936	-0.360588	-0.11804	-0.242098	0.472855	0.0127432
TCONS_00051857	-0.513615	0.158751	2.80354	0.442875	-0.146804	-0.399579	-0.76085	-0.550692	0.00836104	-0.364929	-0.677059
TCONS_00139838	-0.483621	0.0296154	2.79339	0.118375	-0.0825315	-0.289854	-0.799523	-0.631876	0.276493	-0.0718417	-0.858629
GSONMT00068455001	-0.773271	-0.837228	2.7806	-0.617339	-0.505786	-0.0935387	-0.311431	-0.105697	-0.033563	0.461639	0.035612
GSONMT00041136001	-0.841402	-0.961624	2.72193	-0.0386724	-0.30551	-0.326487	-0.561597	-0.312358	0.280445	0.493406	-0.14813
GSONMT00068090001	-0.134141	0.0703399	2.67393	0.86957	0.00859273	-0.601536	-0.627914	-0.618602	-0.393343	-0.618984	-0.627914
GSONMT00068448001	-1.07842	-1.05116	2.65022	-0.0536652	-0.468249	0.0214791	-0.511474	0.0882106	-0.160064	0.408529	0.154597
GSONMT00059040001	-0.0187076	-0.383072	2.64239	0.776544	0.122571	-0.568999	-0.907142	-0.697193	-0.753376	-0.228199	0.0151816
GSONMT00038745001	-0.743095	-0.947192	2.64061	0.254846	-0.119116	-0.036645	-0.665105	-0.696043	0.469255	0.332271	-0.489787
GSONMT00031501001	-0.802177	-1.00588	2.61771	0.344345	-0.0255548	-0.300959	-0.319652	-0.631535	-0.220988	0.752547	-0.40786
GSONMT00074474001	-1.141	-1.26504	2.45409	0.121353	0.198373	-0.00291316	-0.57804	-0.416675	0.319592	0.581232	-0.270966
GSONMT00034616001	-0.269483	-1.19719	2.43028	-0.863703	-0.730325	0.0857198	0.506964	-0.480038	0.449735	0.585883	-0.517843
GSONMT00049946001	-0.554276	-0.581368	2.42773	1.0794	0.786992	-0.424684	-0.574601	-0.556668	-0.533672	-0.529264	-0.539584
GSONMT00070499001	-0.408273	-0.701281	2.40617	-0.342802	-0.687538	-0.756276	0.0784144	-0.523246	-0.0417989	1.39139	-0.414762
GSONMT00004624001	-0.470503	0.586603	2.36889	0.0126886	-0.247309	-0.982722	-0.968791	-0.675654	0.300677	-0.770469	0.846586
GSONMT00026184001	-0.680729	0.630306	2.36684	-0.553636	-0.78664	0.610394	-0.78495	-0.671936	0.838541	-0.481288	-0.486901
GSONMT00012081001	-0.111952	-0.143951	2.32015	1.22294	0.661375	-0.70973	-0.700415	-0.451173	-0.694216	-0.679003	-0.714021
GSONMT00068450001	-0.491979	-1.30512	2.26334	0.561294	-0.265634	-0.0476907	-0.958474	0.974217	-0.765402	0.229573	-0.194128
GSONMT00031868001	-0.433836	0.8432	2.2626	0.0410305	-0.07139	-1.01255	-0.989332	-0.725505	0.112862	-0.859464	0.83238
GSONMT00004169001	0.0809341	-0.657	2.18445	0.684092	1.33937	-0.506071	-0.861107	-0.348952	-0.929517	-0.663992	-0.322208
GSONMT00072557001	-1.35963	-1.43177	2.17023	-0.098648	-0.76921	0.626078	-0.0562952	0.163465	-0.000488764	0.580973	0.175294
GSONMT00069403001	-1.25147	-1.45753	2.13025	-0.616997	0.439967	-0.145508	-0.0427364	0.269008	-0.388628	0.970649	0.0930025
GSONMT00021661001	-0.902341	-0.939949	2.10594	1.06641	0.0837717	-0.509356	-0.948254	-0.903197	0.479394	0.686297	-0.218713
GSONMT00040824001	-0.315332	1.22011	2.0963	0.127763	-0.0871112	-1.04536	-1.05014	-0.805992	0.111316	-0.868843	0.617285
GSONMT00078004001	-1.38609	-1.52739	2.06804	0.136461	-0.630239	-0.116605	-0.173197	0.188585	0.220978	0.911137	0.308323
GSONMT00075321001	0.572987	-0.638648	2.04866	1.49709	0.425396	-0.738992	-0.745247	-0.392993	-0.727213	-0.568559	-0.732479
GSONMT00074414001	-1.31342	-1.55701	2.03614	0.192756	-0.308735	0.165288	-0.4717	-0.222393	-0.105235	0.851053	0.733262
GSONMT00062364001	-0.370604	-0.662975	2.02242	0.613583	1.74181	-0.3732	-0.690651	-0.597766	-0.53986	-0.52371	-0.619049
GSONMT00029410001	-0.553539	-0.469453	2.01076	-0.918304	-0.947489	0.902996	-0.739217	-0.556537	1.41491	-0.122621	-0.0215026
GSONMT00066802001	-1.18685	-1.21361	2.00221	-0.577673	-0.25782	0.079088	-0.560566	-0.0135873	0.358444	1.49802	-0.127655
GSONMT00008756001	-0.671486	-0.696982	1.92627	1.45779	1.19812	-0.308144	-0.540611	-0.563806	-0.65754	-0.551543	-0.592062
GSONMT00049391001	-1.37364	-1.38826	1.89935	-0.387922	-0.317238	0.48596	-0.344364	-0.25171	0.374308	1.32977	-0.0262496
GSONMT00021193001	-0.0805285	-1.10298	1.88496	-0.62463	-0.679139	-0.390095	1.64232	-0.487361	-0.881246	0.71341	0.00529126
GSONMT00044767001	-1.35241	-1.38654	1.82563	-0.623819	-0.715121	0.389547	-0.166258	0.332689	-0.0477574	1.1897	0.554344
GSONMT00082167001	-1.53652	-1.44623	1.68687	0.299755	0.516468	0.202399	-0.419794	-0.217487	0.633724	1.04592	-0.765104
GSONMT00057481001	-0.647114	-0.723114	1.60893	0.780262	2.04543	-0.276568	-0.701921	-0.5868	-0.404063	-0.567195	-0.527844
GSONMT00071309001	-0.698244	0.680451	1.56173	0.945806	1.52017	-0.447364	-0.380161	-1.15836	-1.06645	-0.231059	-0.726512
GSONMT00081589001	0.203256	1.0038	1.51173	0.594582	0.843055	-1.20994	-1.23694	0.0493842	0.426347	-0.959294	-1.22599
GSONMT00056571001	-0.297627	-0.113678	-0.352356	3.00809	-0.28191	-0.275584	-0.350123	-0.33901	-0.343697	-0.307832	-0.346273
GSONMT00056570001	-0.317315	-0.0907583	-0.380258	3.00438	-0.231853	-0.249898	-0.367968	-0.358026	-0.354522	-0.30459	-0.349191
GSONMT00008227001	-0.40487	0.0693408	-0.714263	2.92756	-0.518239	-0.279952	-0.34376	0.121281	-0.399301	-0.172206	-0.285592
GSONMT00043537001	-0.35408	-0.261322	-0.783454	2.86999	-0.465764	-0.381355	0.324728	0.00719572	-0.552318	-0.426858	0.0232334
TCONS_00016338	-0.566906	-0.623416	-0.65278	2.8636	-0.537207	0.357543	0.0189208	-0.243703	-0.0127841	-0.353397	-0.249866
GSONMT00062939001	-0.59758	-0.684844	-0.664133	2.83763	-0.546869	0.441784	-0.123338	-0.174278	0.0333104	-0.218061	-0.303621
GSONMT00018066001	-0.799082	-0.83705	0.0324879	2.68503	0.573416	0.418719	-0.587924	-0.53174	-0.370093	-0.219456	-0.364305
GSONMT00050732001	0.933973	-0.325082	-0.785881	2.67329	-0.331833	-0.378335	-0.411557	-0.50781	-0.52637	0.177974	-0.518365
GSONMT00068926001	-0.876946	-1.14005	-0.127901	2.58706	-0.323501	0.53139	-0.205138	0.162077	-0.751679	-0.236793	0.381485
GSONMT00038612001	-0.41015	-0.8291	1.17641	2.49741	-0.0904925	-0.000554479	-0.666943	-0.820548	-0.521385	0.0187297	-0.353377
GSONMT00040802001	-0.456773	0.197115	-0.635712	2.42256	-0.192036	-0.34424	-0.640936	1.38065	-0.614346	-0.616223	-0.500058
GSONMT00060507001	0.0431832	-0.562247	-1.5272	2.31043	0.444964	-0.0159829	-0.890939	-0.614109	0.779191	-0.115493	0.148201
GSONMT00056998001	-0.663561	-0.0280054	-0.704184	2.2243	-1.06525	-0.403578	0.753909	1.01258	-1.1055	0.0197934	-0.0405096
TCONS_00212210	1.13219	-0.103026	-0.558511	2.14155	-0.841224	0.867766	-0.960844	-0.934548	0.238088	-0.407727	-0.573714
GSONMT00059692001	-0.50181	0.395745	-0.649861	2.12659	-0.226081	-0.368551	-0.681036	1.70134	-0.671263	-0.657658	-0.46741
GSONMT00040801001	-0.385192	0.855489	-0.661236	2.12093	-0.415218	-0.583287	-0.661236	1.48274	-0.618414	-0.637132	-0.49744
GSONMT00056997001	-0.155558	0.637178	-1.22682	2.00779	-0.854227	-0.366763	0.862206	0.808761	-0.772275	0.13536	-1.07566
GSONMT00070359001	-1.17768	-0.897078	0.96074	1.99772	-0.348937	-0.250034	-1.09119	-0.18788	0.0130854	-0.21738	1.19864
TCONS_00073426	0.130552	-0.616963	-0.900395	1.80945	-0.0721194	1.99931	-0.592324	-0.578992	-0.322379	-0.00466004	-0.851481
GSONMT00044623001	-0.695244	-1.48224	-0.508198	1.71126	0.475114	0.576197	1.42301	-0.742399	-0.945698	-0.114497	0.302709
TCONS_00091120	0.78662	1.43792	-0.77477	1.67415	-0.203434	-0.973254	-0.926825	-1.01448	0.0163839	0.707612	-0.729922
GSONMT00081823001	-0.0905894	-0.225549	-0.401678	-0.314193	2.99952	-0.385975	-0.414806	-0.190079	-0.398806	-0.305313	-0.272537
GSONMT00015190001	-0.0581911	-0.330308	-0.392483	-0.0891302	2.99305	-0.387705	-0.391406	-0.384931	-0.324975	-0.250079	-0.383842
GSONMT00035771001	0.0316787	-0.374872	-0.422009	-0.20954	2.99004	-0.386495	-0.424108	-0.289474	-0.342503	-0.256312	-0.3164
GSONMT00057369001	-0.0185891	-0.408563	-0.318416	-0.0718625	2.98703	-0.421416	-0.252403	-0.389071	-0.325983	-0.398707	-0.382017
GSONMT00073813001	-0.447934	-0.515701	-0.483174	-0.204077	2.98069	-0.353652	-0.295016	-0.0160933	-0.308167	-0.14101	-0.215863
GSONMT00011713001	-0.421252	-0.421252	-0.333577	-0.0755327	2.9798	-0.421252	-0.421252	-0.3403	-0.254811	-0.333767	0.0431937
GSONMT00000730001	0.0480413	-0.0747061	-0.45462	-0.207335	2.97678	-0.396278	-0.429543	-0.357799	-0.312416	-0.38378	-0.408348
GSONMT00021609001	0.0413228	-0.0620575	-0.403233	-0.110395	2.97094	-0.433445	-0.422508	-0.394767	-0.376434	-0.375979	-0.433445
GSONMT00076698001	0.117126	-0.0469813	-0.485435	-0.251512	2.95128	-0.492225	-0.47717	-0.135139	-0.380856	-0.293283	-0.5058
GSONMT00080903001	-0.559762	-0.595951	-0.599767	-0.315081	2.93853	-0.0675084	-0.0550724	-0.0291738	-0.434603	-0.157604	-0.124009
TCONS_00155042	-0.36198	-0.382199	-0.495017	-0.218476	2.9216	-0.495017	-0.495017	-0.495017	-0.213184	0.324915	-0.0906091
GSONMT00078853001	-0.380077	0.468253	-0.462353	-0.219938	2.90199	-0.462353	-0.462353	-0.462353	-0.431231	-0.192483	-0.297103
GSONMT00004155001	0.622931	-0.386036	-0.512267	-0.245728	2.81716	-0.502429	-0.512267	-0.503021	0.133119	-0.418595	-0.492866
GSONMT00063187001	-0.440997	-0.418188	-0.459955	-0.239838	2.81031	-0.387585	-0.394005	0.791604	-0.449759	-0.403499	-0.408085
GSONMT00025969001	-0.605795	-0.637622	-0.644217	-0.243855	2.80822	-0.336883	0.624155	-0.146016	-0.549193	-0.177846	-0.0909418
GSONMT00015941001	-0.383526	-0.337328	-0.588444	-0.346846	2.76952	0.863261	-0.442647	-0.205059	-0.501755	-0.301284	-0.525893
GSONMT00079053001	-0.238956	0.864284	-0.540632	-0.158899	2.76195	-0.516609	-0.518619	-0.375647	-0.295779	-0.444297	-0.536799
GSONMT00048909001	-0.33005	-0.235707	-0.420095	0.52654	2.75759	-0.67115	-0.672929	-0.212764	-0.468507	0.398402	-0.671333
GSONMT00059106001	-0.141959	0.869766	-0.559334	-0.346432	2.75427	-0.487934	-0.385174	-0.559554	-0.383856	-0.194192	-0.565599
GSONMT00026599001	-0.400309	0.474076	-0.805585	-0.435112	2.75191	-0.409034	-0.271777	-0.57657	-0.623302	0.462373	-0.166675
GSONMT00048590001	-0.285825	-0.313021	-0.463778	-0.30302	2.75144	-0.554736	-0.453936	-0.554736	-0.371513	0.919812	-0.370684
GSONMT00011579001	-0.717971	-0.488613	-0.773747	-0.469576	2.74423	-0.0109228	0.561812	-0.316663	-0.611131	0.26807	-0.185489
GSONMT00041074001	-0.0632923	0.6994	-0.891521	0.112975	2.72553	-0.132092	-0.489114	-0.363468	-0.673449	-0.480067	-0.444904
GSONMT00049440001	-0.565575	-0.464369	-1.09873	-0.476537	2.71095	0.0673041	0.447422	0.215196	-0.640885	-0.107867	-0.0869096
GSONMT00049441001	-0.448807	-0.326353	-1.26121	-0.435961	2.69131	-0.0132172	0.367839	0.236532	-0.684138	-0.0427549	-0.0832371
GSONMT00023555001	0.408486	0.622889	-0.598615	0.115539	2.68753	-0.242755	-0.598615	-0.598615	-0.598615	-0.598615	-0.598615
GSONMT00015318001	0.321684	-0.62172	-0.840456	-0.137163	2.63922	-0.21374	-0.636163	0.662927	-0.705442	-0.63566	0.166507
TCONS_00088807	-0.213792	1.14609	-0.552681	-0.231	2.63745	-0.405683	-0.524621	-0.552681	-0.464239	-0.338213	-0.50063
GSONMT00076505001	-0.574153	-0.719862	-0.549995	-0.496343	2.60257	-0.413684	0.920103	-0.520276	-0.527551	0.474419	-0.195231
GSONMT00051621001	-0.584715	-0.805739	-0.77888	0.684578	2.58549	0.655873	-0.356494	-0.655102	-0.464573	-0.200412	-0.0800318
GSONMT00053786001	-0.532667	-0.56728	0.865467	0.668817	2.5489	-0.594329	-0.596034	-0.600187	-0.581608	-0.0736937	-0.53739
GSONMT00074372001	-0.739435	-0.0982334	-1.28896	-0.247531	2.52115	0.704615	-0.09992	-0.256786	-0.841371	0.0628549	0.28362
TCONS_00076695	-0.161291	-0.233304	-0.590885	-0.382119	2.51007	-0.632322	-0.623368	-0.470812	-0.623978	-0.101282	1.30929
GSONMT00030941001	-0.665181	-0.72454	1.00184	0.70005	2.47244	-0.360148	-0.689519	-0.509254	-0.208766	-0.527398	-0.489526
GSONMT00037943001	-0.0397301	-0.907153	-1.19777	0.238286	2.4286	1.02922	-0.370071	-0.676458	-0.345453	-0.0734045	-0.0860578
GSONMT00035039001	-0.819433	0.0295308	-0.990078	-0.00967921	2.41364	-0.153201	-0.750998	0.855507	-0.851378	-0.330634	0.60672
GSONMT00033716001	0.798679	0.261809	-0.590673	-0.284029	2.38917	-0.817299	-1.26706	0.169454	-0.71731	0.439471	-0.382204
GSONMT00030942001	-0.769669	-0.8475	0.829004	0.981928	2.38431	-0.275164	-0.812244	-0.303813	-0.210188	-0.53369	-0.442974
GSONMT00076845001	-0.566322	-1.28651	-1.02808	0.644866	2.33183	-0.256611	0.754714	-0.678833	0.0197833	-0.0545769	0.119737
GSONMT00081277001	-0.224183	1.07488	-1.24674	-0.613597	2.32433	-0.639765	0.588703	0.0301547	-0.729055	-0.363714	-0.20102
TCONS_00131989	-0.985657	0.0710421	0.397496	-0.385769	2.28075	0.819423	0.272404	-0.773857	-0.0159482	-0.223901	-1.45598
GSONMT00030940001	-0.648528	-0.744922	1.30029	0.758076	2.27777	-0.353577	-0.718867	-0.520171	-0.266101	-0.533963	-0.550015
GSONMT00006435001	0.171087	-1.20927	-0.567502	-0.113996	2.25909	0.576653	-1.38848	0.52477	0.464381	-0.182933	-0.533796
GSONMT00071980001	1.0964	0.908498	-0.858133	-0.0789819	2.2509	-0.642439	-0.623226	-0.81759	-0.08003	-0.677408	-0.47799
GSONMT00018120001	-0.480969	-0.203494	-0.640254	-0.307944	2.19817	1.78766	-0.549347	-0.392888	-0.511362	-0.259322	-0.640254
GSONMT00063702001	0.386583	0.353805	-1.12187	-0.164204	2.18068	-0.393955	-1.29206	0.482684	-0.563303	-0.740677	0.87231
GSONMT00054550001	-0.835873	0.561699	-1.22957	-0.567936	2.13704	-0.895863	-0.48784	0.359397	-0.422593	1.06617	0.315377
GSONMT00064195001	-0.880711	-1.22458	-0.994654	-0.706579	2.13676	-0.245643	0.0994785	0.99971	-0.230349	0.529146	0.51742
GSONMT00066733001	0.658366	1.422	-0.943757	-0.280627	2.13674	0.0150041	-0.335558	-0.819233	-0.828614	-0.596495	-0.427821
GSONMT00061567001	0.700505	1.43735	-0.0810394	0.00452035	2.11054	-0.747016	-0.716896	-0.773762	-0.439422	-0.773762	-0.721019
GSONMT00042478001	1.39215	-0.0333828	-0.721275	-0.879762	2.06479	-1.34773	-0.463072	-0.426879	0.326632	0.343927	-0.255391
GSONMT00036469001	-0.453785	-0.984554	-0.970697	-0.223922	1.99516	1.8331	-0.486873	-0.336898	-0.366625	-0.059286	0.0543829
GSONMT00064193001	-0.840809	-1.37425	-1.00958	-0.642723	1.97567	-0.182467	0.199842	1.04432	-0.283825	0.876425	0.237405
GSONMT00008769001	-0.8283	-0.267925	-1.20507	-0.924576	1.95492	0.257001	-0.938939	0.537559	-0.419478	1.01104	0.823768
GSONMT00068617001	-0.572513	-0.239165	-1.27509	-0.866091	1.94423	1.08521	-0.68422	1.03146	-0.765295	0.400183	-0.0587236
GSONMT00015228001	0.520585	0.0736249	-1.34866	-0.74988	1.94005	-0.337337	-0.926492	1.28307	0.500089	-0.121194	-0.833863
GSONMT00035808001	-1.0336	-1.13096	-0.986299	-0.724052	1.93393	0.0875882	-0.296815	1.04472	-0.371135	0.725302	0.751314
TCONS_00072696	-0.71595	-1.14462	-1.26729	-0.974892	1.89348	0.289678	0.479534	0.462299	-0.535851	0.562743	0.950863
GSONMT00045396001	-0.350064	-0.457256	-1.47245	0.0659596	1.88278	0.673798	-1.14807	0.351947	-0.935795	1.02206	0.367088
GSONMT00004071001	-0.970984	-0.962124	-1.13987	-0.0557788	1.88211	0.977126	-0.198433	1.03076	-0.812679	-0.393947	0.643806
GSONMT00020347001	0.0510127	1.18121	-1.62799	-0.314989	1.83255	-0.44346	0.571684	-0.190964	-1.1092	0.617881	-0.567737
GSONMT00079100001	-0.780832	-0.485455	-0.355786	0.169593	1.8252	1.00061	-0.691319	1.53219	-1.10818	-0.580395	-0.525622
TCONS_00016613	0.878374	0.316078	-1.33474	-0.80959	1.8	-0.332975	-1.0008	1.09269	0.529751	-0.240663	-0.898121
GSONMT00016611001	-0.727701	0.994709	-1.76735	-0.136215	1.70706	0.326611	-0.41742	-0.764296	1.19946	-0.0750825	-0.339782
GSONMT00017222001	-0.938203	-1.20027	-0.728434	-0.533748	1.69444	0.277568	1.0355	-0.653457	0.101707	1.46225	-0.517355
GSONMT00056361001	-0.851634	-0.727656	-1.24908	-1.02833	1.63541	0.74034	-0.702008	0.895087	-0.390608	0.681615	0.99686
GSONMT00072412001	1.08902	0.151889	-1.41245	0.814361	1.58155	0.989509	-1.19444	-0.543411	-0.419603	-0.214952	-0.84147
TCONS_00138470	0.489055	0.548793	-1.35152	-0.261171	1.55922	-0.424691	-1.49325	0.961948	-0.195331	-0.850887	1.01783
GSONMT00051616001	-0.606014	-0.757932	-0.909947	-0.572367	1.54456	2.26766	-0.567102	-0.113003	-0.115941	-0.00603602	-0.163885
GSONMT00076085001	-0.463768	-1.38536	-1.06768	-0.52793	1.53969	1.42928	-0.461664	0.670347	-0.73465	0.0949041	0.906829
GSONMT00056343001	-0.221494	0.408213	-1.40349	-1.24507	1.53365	0.750804	-1.05877	0.660219	-0.846903	0.88775	0.535082
GSONMT00030752001	1.12152	-1.73406	0.752437	0.0713824	1.52626	-0.0481145	-0.402872	-1.29291	0.565647	0.231198	-0.790492
GSONMT00013940001	1.45265	1.34317	-0.521242	0.0520655	1.52506	-0.85218	-1.14877	-0.381254	-1.05298	0.0139075	-0.430431
TCONS_00282155	-1.01883	0.928965	-1.34239	0.79546	1.51375	0.263722	-0.902487	-1.05456	1.14093	-0.267869	-0.0566945
GSONMT00011122001	-0.309504	-0.30398	-0.312124	-0.281076	-0.306128	3.01461	-0.312143	-0.312161	-0.312155	-0.253882	-0.31146
TCONS_00002386	-0.317511	-0.313988	-0.321212	-0.250282	-0.313567	3.01416	-0.306818	-0.321212	-0.257585	-0.292802	-0.319187
GSONMT00076512001	-0.311427	-0.302668	-0.316676	-0.276499	-0.310826	3.01404	-0.316676	-0.316606	-0.316541	-0.229439	-0.316676
GSONMT00071125001	-0.328942	-0.320834	-0.340978	-0.0677124	-0.327507	3.00523	-0.338565	-0.341345	-0.341345	-0.261092	-0.336909
GSONMT00080459001	-0.417575	-0.437297	-0.422904	-0.373138	-0.334004	2.99435	-0.349865	-0.205761	-0.207729	-0.138299	-0.107778
TCONS_00027116	-0.411733	-0.232536	-0.0103496	-0.140136	0.00311299	2.9604	-0.496597	-0.573148	-0.447565	-0.376049	-0.275398
TCONS_00134687	-0.277441	0.13312	0.048138	-0.270572	-0.136163	2.92093	-0.559302	-0.700057	-0.299414	-0.335423	-0.523809
GSONMT00042507001	0.131526	-0.347367	-0.775016	-0.406271	-0.145862	2.8126	-0.691002	-0.574537	0.394192	0.0479084	-0.446172
GSONMT00069973001	-0.0888856	-0.696861	-0.845589	-0.489936	0.0112815	2.77842	-0.565779	0.124831	-0.584191	-0.0350641	0.391773
TCONS_00053121	-0.535476	-0.552811	-0.720241	0.559639	-0.708722	2.72968	0.219775	-0.607762	0.159291	-0.145916	-0.397452
GSONMT00073613001	-0.597021	-0.128022	-0.157193	-0.357452	-0.457319	2.72356	-0.826278	0.394262	-0.959561	0.287856	0.0771639
GSONMT00001041001	0.778591	-0.250423	-0.591073	-0.482464	0.346936	2.70531	-0.601859	-0.580724	-0.530874	-0.313508	-0.479908
GSONMT00025224001	0.954158	-0.0320759	-0.564473	-0.242913	-0.237749	2.70489	-0.488775	-0.541844	-0.558056	-0.475879	-0.517282
GSONMT00057421001	-0.511838	-0.527747	-0.712077	0.712247	-0.70923	2.70325	0.137156	-0.614387	0.123022	-0.153649	-0.446745
GSONMT00005466001	-0.267249	-0.920752	-0.779972	0.651841	-0.769725	2.68368	-0.227646	-0.183581	-0.383585	0.0775226	0.11947
GSONMT00060072001	0.472498	-0.781708	-0.552249	0.15551	-0.7893	2.64188	-0.359447	-0.645821	0.278223	0.301205	-0.720796
GSONMT00000536001	-0.327531	-0.540196	-0.350806	1.10326	-0.0758554	2.63043	-0.619541	-0.622374	-0.553265	-0.162368	-0.481755
GSONMT00037347001	1.10254	0.0671086	-0.579457	-0.413006	-0.089164	2.60878	-0.568466	-0.532777	-0.553856	-0.478563	-0.563132
GSONMT00049633001	-0.644478	-0.616166	-0.604764	-0.478857	1.19878	2.58554	-0.420224	-0.189841	-0.429446	-0.127542	-0.273003
GSONMT00073033001	-0.553037	-0.304157	-1.29327	0.703003	0.299276	2.5741	-0.653384	0.0145825	-0.452606	-0.042015	-0.292491
GSONMT00050330001	-0.476981	0.0828617	-0.640442	-0.259536	-0.650904	2.5693	-0.617223	-0.66654	0.136247	1.06237	-0.539154
GSONMT00030857001	-0.716747	-0.49221	-0.0307162	-0.540722	0.759667	2.52383	-0.969929	-0.499859	-0.429621	0.722615	-0.326312
GSONMT00066615001	-1.07953	-1.08562	-0.654872	0.515713	0.397344	2.51239	-0.593231	-0.217839	0.163377	0.20039	-0.158119
GSONMT00072415001	0.0948548	-0.554034	-1.08739	-0.355807	-0.786406	2.50683	-0.491131	0.941313	-0.540717	0.224593	0.0478933
GSONMT00057578001	1.3119	0.110717	-0.547603	-0.361804	-0.159756	2.48854	-0.569257	-0.594953	-0.576982	-0.531061	-0.569735
GSONMT00045806001	-0.817799	-1.14077	-0.426376	0.273345	0.118222	2.46281	-0.173674	-0.511765	-0.885896	0.62148	0.480428
GSONMT00052739001	-0.869735	-1.11171	-0.573182	-0.193587	-0.0718947	2.4373	-0.6754	-0.147515	-0.293766	0.688182	0.811308
GSONMT00027830001	1.21366	-0.0292797	-0.802873	-0.0454467	-0.743838	2.37886	-0.765956	-0.785348	-0.0565676	0.262596	-0.625802
GSONMT00020643001	-0.227963	-0.671559	-0.578054	-0.643209	-0.651373	2.36253	0.536422	-0.751214	0.100383	1.1958	-0.671759
GSONMT00040729001	-0.969778	-1.02854	-0.7806	0.506214	-0.557437	2.33425	0.826815	-0.727724	-0.135275	0.308144	0.223935
GSONMT00002307001	1.40133	-0.224891	-0.141207	-0.241943	-0.564847	2.30636	-0.837206	0.312131	-0.804082	-0.823257	-0.382393
C62841_c0_seq1_	-0.418056	-1.10918	-1.09968	-0.123425	1.32325	2.24571	-0.457325	-0.266948	-0.411067	-0.0374273	0.354141
GSONMT00069710001	-0.463901	-0.766869	-0.937523	-0.499415	1.03938	2.22093	-0.474222	-0.801807	-0.559179	0.848234	0.39437
GSONMT00076080001	-0.271262	-1.14113	-0.844074	0.851944	-0.0965532	2.216	-0.993819	-0.311914	-0.636213	0.721869	0.505155
GSONMT00051154001	0.465098	1.00748	-1.31676	-0.176169	-0.19504	2.2114	0.247227	-0.84722	-1.08701	0.0288559	-0.337864
TCONS_00159976	-0.889784	-1.14418	-0.71194	0.536231	-0.236871	2.20814	0.170736	-0.549631	-0.433516	1.26752	-0.2167
TCONS_00134212	0.00756635	-0.577117	-1.32109	-0.53938	-0.493892	2.17893	-0.132189	1.02503	-1.07021	0.468243	0.454114
GSONMT00081096001	0.109073	-0.728403	-0.111208	1.48262	-0.105172	2.16869	-0.551954	0.0929595	-1.06237	-0.291277	-1.00296
GSONMT00072551001	-0.976	-1.06065	-0.474422	-0.791371	-0.0521611	2.15063	-0.453134	0.227804	-0.373287	1.3606	0.441992
GSONMT00000432001	-0.176465	-0.76271	-0.643618	-0.602404	-0.837386	2.14861	0.973765	-0.66758	-0.0212055	1.22307	-0.634069
GSONMT00074929001	-0.196754	1.22289	-1.04093	-0.696176	0.776996	2.14228	-1.16273	-0.361274	-0.286884	-0.373123	-0.0242982
GSONMT00075645001	-0.265358	-0.656124	-0.486126	-0.861508	-0.615158	2.03563	-0.736359	1.42181	-0.919317	0.5833	0.499211
TCONS_00121062	0.0739704	-0.241002	-0.853606	-0.522332	-0.49683	1.99053	-0.763255	-0.374033	1.82952	-0.795618	0.152652
GSONMT00067793001	-0.863036	-0.870012	-1.24879	1.00438	-0.989222	1.96745	0.561365	0.418709	-0.542911	0.0189158	0.543145
TCONS_00077971	0.53086	0.721494	-1.41537	0.692155	-1.52983	1.91978	0.15849	-0.680322	-0.0978719	0.121432	-0.420815
GSONMT00041524001	0.665923	-1.09096	-1.12598	-1.20717	-0.419595	1.90231	0.564964	0.771836	-0.631155	-0.14568	0.715508
TCONS_00170920	-0.975365	-1.43117	-0.550812	-0.884811	0.0895898	1.88857	1.1804	-0.0938158	0.185976	0.898951	-0.307515
GSONMT00060255001	-1.16862	-0.774084	-0.921752	-0.900484	-0.262559	1.86421	-0.0276959	0.180592	-0.199615	1.50194	0.708063
GSONMT00060099001	0.366511	0.193002	-0.490909	-0.473441	1.43986	1.81491	-1.06443	-0.965483	-0.878499	-0.731532	0.790015
GSONMT00058124001	-0.699773	0.0747721	-1.71185	-1.18147	0.409174	1.8076	0.125048	0.244674	-0.529611	1.13052	0.330911
GSONMT00048497001	-1.38791	-0.494511	0.230526	-0.854947	-1.11111	1.79131	0.181513	0.824227	-0.774316	0.891211	0.704011
TCONS_00025092	-1.36563	-0.20883	0.023718	-0.920115	-0.0278666	1.76825	-0.417198	-0.145337	-0.502791	1.91189	-0.116088
GSONMT00059543001	0.165355	-0.844167	-1.08442	0.114064	1.06243	1.74626	-0.715194	-0.914383	0.0127038	1.33334	-0.875978
GSONMT00053513001	-0.657475	-0.392031	-1.05703	-1.32832	0.0953197	1.72961	-0.678666	0.351062	-0.142788	1.65806	0.422261
GSONMT00018975001	1.14568	-0.742639	-1.26687	-1.02084	0.648967	1.7291	-1.12479	-0.0911252	-0.287702	0.180016	0.830203
GSONMT00073205001	-0.288739	-1.08921	-1.55898	-0.702252	-0.134102	1.7071	-0.414157	0.74098	-0.288296	1.10077	0.926888
GSONMT00006631001	0.301406	-1.27974	-1.34242	-0.574268	-0.322924	1.70326	-0.822399	0.732486	-0.302877	0.881863	1.02561
GSONMT00049973001	-0.526345	-0.499206	-0.100005	0.60996	-0.890857	1.59651	0.86788	-0.828491	-1.40316	-0.321978	1.49569
GSONMT00018534001	-0.665591	-0.293859	-1.27725	-1.74405	0.0786001	1.57836	0.187658	0.437431	-0.208673	1.27851	0.628872
GSONMT00053514001	-0.659128	-0.302903	-1.22151	-1.37924	-0.0512077	1.57355	-0.453057	0.514496	-0.438804	1.29652	1.12128
C14231_c3_seq1_	-1.01943	-1.35494	-0.151361	1.44326	-0.342036	1.5561	-0.600241	-0.369959	0.127597	1.28135	-0.570338
GSONMT00026938001	-1.46511	-0.667979	-0.487387	-1.10071	1.12576	1.53064	-0.526837	0.607049	-0.611257	0.963617	0.632213
GSONMT00012337001	-1.05105	-0.957521	-0.557658	-1.34526	0.571674	1.52695	-0.808723	0.828359	-0.126321	0.938959	0.980592
GSONMT00067854001	-0.849766	-1.36332	-1.00092	-0.766837	0.0644501	1.52247	-0.360402	0.564141	-0.150065	1.5563	0.78394
GSONMT00066357001	-1.52291	-1.44584	-0.556952	0.602833	-0.0246114	1.51008	0.233715	0.88324	-0.962417	0.48034	0.80252
GSONMT00005804001	-0.308513	-0.0395186	-0.362167	-0.236478	-0.362167	-0.267474	3.00094	-0.362167	-0.362167	-0.338123	-0.362167
GSONMT00082197001	-0.376583	-0.564848	-0.118505	0.185687	-0.234093	-0.105996	2.92827	-0.587607	-0.608206	-0.272838	-0.245283
C2611_c0_seq1_	-0.485111	-0.607637	-0.517904	-0.486198	-0.42963	0.35291	2.84035	-0.449912	-0.51481	0.115106	0.182838
GSONMT00031685001	-0.840888	-0.840244	0.475529	-0.00734633	-0.68049	-0.441232	2.74036	-0.182959	-0.329241	0.204653	-0.098141
TCONS_00142686	-0.860253	-0.924318	-0.0675509	-0.807352	-0.430117	0.0857639	2.72687	0.20558	-0.184404	0.0501674	0.205617
TCONS_00011280	-0.529312	-0.684293	0.188787	0.594281	0.210927	-0.502262	2.72542	-0.320431	-0.684293	-0.314528	-0.684293
GSONMT00069267001	0.293753	0.163849	-1.0963	0.476662	-0.688307	0.0286724	2.55711	-0.4146	-1.10949	-0.203638	-0.00770036
GSONMT00062739001	-0.456357	-0.0584924	-0.203886	1.24139	-0.272737	-0.657788	2.54816	-0.407222	-0.657788	-0.417493	-0.657788
GSONMT00023392001	-0.654925	-0.646917	0.410702	-0.58953	-0.92668	-1.0496	2.46667	0.588914	-0.222279	0.291898	0.331743
GSONMT00069270001	1.08562	0.129481	-1.21454	-0.460341	-0.159319	0.0868294	2.46603	-0.461432	-0.472005	-0.683688	-0.316637
GSONMT00080266001	-0.771975	-0.176358	-0.869469	-0.205148	-1.10976	0.21695	2.45569	0.422482	-0.770606	0.115195	0.692993
GSONMT00082103001	-0.35535	-0.157149	-1.10296	-0.763031	-0.796385	-0.622228	2.43213	0.815915	-0.277232	0.534976	0.291316
TCONS_00090611	-0.285444	0.0669314	-1.01446	-0.460113	0.888747	-0.0867259	2.40304	-0.0316003	-1.04007	-0.898956	0.458644
GSONMT00047778001	0.536528	-0.241436	-1.37393	-0.828665	-0.0785965	0.108948	2.40165	0.362211	-1.0545	-0.0507515	0.21855
GSONMT00059210001	-0.4823	-1.16549	-0.312306	-0.683166	-1.11916	-0.0605135	2.24299	0.0584187	0.158721	1.2293	0.133512
GSONMT00025881001	0.620078	0.778943	-1.15058	-0.51981	0.705609	-0.294705	2.21807	-0.507706	-1.09537	-0.667005	-0.0875171
GSONMT00062121001	-0.037854	-0.677533	-1.21498	1.04684	-1.11789	0.637293	2.21685	-0.50923	-0.0446931	0.0642101	-0.363018
TCONS_00080006	-0.876079	-1.35931	0.174387	-0.84372	-0.142802	0.798698	2.08671	0.162542	-1.00647	0.708416	0.297631
GSONMT00067230001	-0.426213	0.144402	-1.87456	-0.257373	-0.458094	0.641004	2.0518	-0.451214	-0.615503	0.503965	0.741791
GSONMT00076944001	0.43454	0.75077	-1.13129	-1.00565	-1.14803	0.618467	2.00945	0.5654	-0.931252	-0.175824	0.0134262
GSONMT00074648001	-0.340878	-1.06736	-0.781211	-0.250707	-1.1056	0.746142	1.96929	-0.507544	-0.490226	1.26429	0.563808
GSONMT00035410001	0.818537	1.32945	-1.01527	-0.62943	0.371005	-0.424009	1.94484	-0.628299	-1.01438	-0.781771	0.029324
GSONMT00056895001	0.47772	-0.518466	-1.36034	1.46502	-0.750871	-0.0869734	1.89864	0.0827591	-1.07309	-0.352298	0.217903
GSONMT00032806001	0.682911	-1.1005	0.874134	-0.559115	-0.695044	-0.43489	1.86561	-0.619497	-1.06751	1.23913	-0.185224
GSONMT00046753001	-0.934931	0.246843	-0.98675	0.784494	-0.901266	0.547339	1.84882	0.473457	-1.08057	-0.880212	0.882776
GSONMT00069894001	-0.629465	-1.37766	-0.9966	-0.470552	0.159881	0.195008	1.68672	0.240958	-0.760148	0.254196	1.69767
GSONMT00022276001	-0.442692	0.579007	0.999775	0.798284	0.889955	-1.06902	1.67883	-1.00311	-0.710931	-1.06942	-0.650673
GSONMT00072575001	-0.942526	-1.17002	0.0212418	-0.467395	-0.966718	0.0892106	1.67512	-0.144114	-0.0614575	1.93644	0.0302231
GSONMT00079892001	0.980507	1.29237	-1.40995	-0.434579	-0.721468	-0.358029	1.67304	0.714328	-0.962277	-0.450536	-0.3234
GSONMT00057271001	-0.317887	-1.7389	0.0838783	-1.1294	0.47953	-0.687558	1.64833	-0.263964	0.60785	1.31672	0.0013918
TCONS_00014594	-0.816044	-0.987512	0.551693	-0.227821	-0.510048	-0.975311	1.6122	-0.20513	-0.0300944	1.99572	-0.40765
GSONMT00044049001	0.209027	-0.510392	-1.25714	-0.928907	-0.124474	1.41189	1.53723	-0.516904	-0.967511	1.28748	-0.140298
TCONS_00117521	-0.0965509	-0.382276	-0.268412	-0.382276	-0.382276	-0.382276	-0.382276	2.98198	-0.382276	-0.382276	0.0589165
GSONMT00004885001	0.344934	-0.384924	-0.39159	-0.355287	-0.386935	-0.374009	-0.391935	2.9421	-0.220898	-0.390429	-0.391024
GSONMT00007481001	0.515078	-0.399508	-0.408905	-0.373108	-0.402757	-0.390793	-0.408891	2.89961	-0.215257	-0.407196	-0.408271
GSONMT00064578001	0.340297	0.167638	-0.497522	-0.420688	-0.410027	-0.488408	-0.482311	2.88474	-0.145935	-0.465837	-0.481947
GSONMT00010157001	0.708925	-0.345288	-0.216599	-0.243814	-0.456934	-0.521671	-0.529096	2.82648	-0.311437	-0.383136	-0.527432
GSONMT00070874001	-0.900523	-0.969473	0.0539573	0.122561	-0.147812	-0.0522517	-0.512304	2.80609	-0.185967	-0.0279225	-0.186352
TCONS_00074135	1.34521	-0.725379	-0.0806347	-0.386202	-0.483522	-0.734571	-0.4993	2.46186	-0.622221	-0.144629	-0.130614
GSONMT00078104001	1.3453	-0.100936	-0.575484	-0.615032	0.169345	-0.71532	-0.705364	2.4227	-0.246997	-0.380229	-0.597985
GSONMT00064459001	1.02652	-0.0833586	-0.550823	-0.601557	-0.180717	-0.860983	-0.82513	2.41317	0.534855	-0.030006	-0.841966
GSONMT00036456001	1.49062	0.232364	-0.592122	-0.506151	-0.54935	-0.573813	-0.590655	2.34073	-0.117321	-0.542178	-0.592122
GSONMT00078105001	1.49235	-0.0632416	-0.592571	-0.615056	-0.107235	-0.733715	-0.674696	2.33167	0.0419723	-0.458127	-0.62135
GSONMT00029978001	-0.701835	-0.622667	-0.717016	-0.44121	-0.371289	0.125245	-0.443478	2.29464	-0.765567	0.166138	1.47704
GSONMT00062214001	-0.417645	-0.119655	-0.912352	-0.794225	-0.90981	0.152398	0.248694	2.22469	-0.66233	-0.223113	1.41335
GSONMT00019749001	-0.762783	-0.839969	-0.738613	-0.609535	-0.598995	0.163868	0.102997	2.21412	-0.673056	0.357798	1.38417
GSONMT00013271001	0.968423	-0.441036	-0.268983	0.468742	-1.23803	-0.894766	-0.221517	2.19555	-0.979821	-0.199291	0.61073
GSONMT00027735001	-0.666188	-0.137722	-0.943206	-0.875413	-0.502029	0.68809	-0.256105	2.19512	-0.737576	-0.0770819	1.31211
GSONMT00012455001	0.283497	1.40816	-0.719573	-0.429245	0.54782	-0.598956	-0.626048	2.18619	-0.681441	-0.708482	-0.661925
GSONMT00076490001	-0.743014	-0.931262	-0.415704	-0.391661	-0.888701	-0.00368691	-0.608579	2.15979	-0.329417	1.02587	1.12637
GSONMT00082573001	-0.68189	-0.84758	-0.69539	-0.952266	-0.841017	-0.119775	-0.390598	2.07441	0.429632	1.09892	0.925562
GSONMT00012505001	-0.793105	-1.11082	-0.422364	-0.586144	-0.586845	0.0423242	-0.213981	2.03027	-0.659919	1.2486	1.05198
GSONMT00004436001	1.2826	0.662563	-0.848055	-0.675086	0.777177	-0.844263	-0.541934	1.99602	-0.588209	-0.776602	-0.444213
GSONMT00076844001	-0.217239	-0.120823	-1.30474	-0.990413	-0.342962	-0.281189	-0.316722	1.99125	-0.61452	0.781649	1.41571
GSONMT00032560001	-0.869029	-1.01187	-0.761193	-0.465407	-0.703963	0.347556	0.11282	1.98563	-0.6638	0.594224	1.43504
GSONMT00060910001	-0.845967	-0.780378	-0.997801	-0.13337	-0.700082	0.622076	-0.100955	1.96947	-0.875815	0.457291	1.38554
GSONMT00065518001	-0.583467	-0.480239	-1.3966	-0.717038	-0.48102	0.0765641	-0.245884	1.95882	1.08986	-0.428548	1.20755
GSONMT00081668001	-0.330976	-0.655586	0.103073	-0.836556	-1.45628	-0.324313	-0.660593	1.94397	0.430247	0.380146	1.40687
GSONMT00076298001	-1.04109	-1.14434	-0.754442	-0.634055	0.0792419	0.437671	-0.2543	1.94116	-0.679705	0.880314	1.16955
GSONMT00004158001	-0.155853	0.72244	-1.06743	-1.63347	-0.244962	0.122396	-0.0259736	1.93803	-0.896496	0.273999	0.967328
GSONMT00065249001	-0.382921	-0.461454	-1.09416	-0.578744	-1.1796	0.691245	-0.567425	1.91686	-0.354673	0.78737	1.22351
GSONMT00080321001	-0.128059	0.371339	-1.52952	-0.128817	0.538516	-0.098924	0.0833983	1.87574	-1.62038	-0.328266	0.96497
GSONMT00062476001	0.716555	-0.964725	-1.14996	-0.9727	0.187009	0.577178	-0.788394	1.84185	-0.878419	0.4825	0.949106
GSONMT00005173001	-0.687513	-0.799255	-0.908114	0.0525	-1.17116	0.201523	-0.545863	1.80985	-0.374502	1.19196	1.23057
GSONMT00014838001	-0.787483	-1.13567	-0.574691	-0.668831	-0.724405	0.996559	-0.125235	1.80549	-0.751674	0.87882	1.08712
GSONMT00041468001	-0.961667	-1.19239	-0.956526	-0.668882	-0.207019	0.703072	-0.349215	1.76799	-0.312531	0.94992	1.22725
GSONMT00022891001	-0.936434	-1.03479	-0.799689	-0.612968	-0.643899	0.257187	-0.137412	1.69724	-0.407793	1.4855	1.13306
GSONMT00032092001	-0.691984	-1.33823	0.0469306	-0.665397	-0.673467	0.669208	-0.395202	1.68474	-0.887261	0.938967	1.31169
GSONMT00079280001	-0.761175	-0.860476	-0.73663	-0.630646	-1.11559	0.247802	-0.533231	1.66563	0.133838	1.26333	1.32715
GSONMT00078373001	-0.542854	-1.00592	-0.90452	-0.844776	-0.912176	0.578194	-0.330843	1.64649	-0.145697	1.47871	0.983389
GSONMT00029544001	-0.379195	-0.420278	-1.13574	-1.2137	-0.167999	0.973579	-0.925105	1.64513	-0.417197	0.772907	1.2676
GSONMT00017902001	-0.809988	-0.762353	-0.839838	-0.64305	-0.762882	0.255584	-0.629692	1.64334	-0.217106	1.26673	1.49926
GSONMT00020186001	-0.672524	-0.857804	-1.08122	-0.303938	-1.06012	0.399596	-0.736052	1.64096	0.516288	0.606093	1.54872
GSONMT00004427001	-0.345461	-0.96391	-0.664787	-0.26141	-1.43624	0.578862	-0.686458	1.63511	-0.236453	1.25634	1.1244
GSONMT00004372001	-0.733948	-1.04995	-1.14489	-0.774893	0.822452	-0.179953	1.48434	1.6043	-0.478378	-0.336369	0.787304
GSONMT00031948001	-0.846018	-0.685023	-1.21018	-0.246435	-1.01287	0.382286	-0.566876	1.60239	0.153107	1.57099	0.858628
GSONMT00005312001	0.285821	0.177916	-1.38423	-1.12677	-0.644248	-0.0254208	-0.606533	1.6005	-0.577004	0.715283	1.58469
GSONMT00078153001	-0.796922	-0.922291	-0.880976	-0.736243	-0.287042	0.311938	-0.231156	1.59345	-0.626612	0.690534	1.88532
GSONMT00065250001	-0.328036	-0.501558	-1.12102	-0.739631	-1.20574	0.808646	-0.718557	1.56667	-0.104949	1.17514	1.16904
GSONMT00072398001	-0.47211	-0.785065	-0.128074	-1.12414	-1.34235	-0.0295319	-0.658719	1.51615	0.87762	0.70435	1.44187
GSONMT00052649001	-1.03915	-1.06357	-1.09465	-0.858692	0.0875018	0.417671	-0.051241	1.50248	-0.420639	1.0894	1.4309
GSONMT00021544001	-0.263227	-0.0579402	-0.336188	-0.0315475	-0.433222	-0.231612	-0.457037	-0.439987	2.982	-0.295483	-0.43576
GSONMT00070791001	0.321503	-0.372863	-0.386344	-0.337941	-0.376025	-0.325192	-0.382594	-0.345451	2.95012	-0.358873	-0.386344
GSONMT00048742001	0.0861949	0.749536	-0.554473	-0.514148	-0.497381	-0.536933	-0.505537	-0.537989	2.73438	0.113526	-0.537179
GSONMT00048743001	0.141389	0.928397	-0.558648	-0.465114	-0.501305	-0.558648	-0.546953	-0.558648	2.67203	-0.028588	-0.523908
GSONMT00000099001	0.19302	0.815492	-0.562667	-0.478375	-0.551353	-0.562809	-0.562308	-0.570758	2.67047	0.180048	-0.570758
GSONMT00033029001	1.17791	-0.704173	-0.41228	-0.352879	-0.231588	-0.238073	-0.473062	-0.554969	2.61294	-0.493501	-0.330318
GSONMT00033489001	0.229044	1.00162	-0.575206	-0.463076	-0.57822	-0.57547	-0.527448	-0.574598	2.60272	0.0508647	-0.590236
GSONMT00054217001	0.100136	1.054	-0.568823	-0.507939	-0.52876	-0.576589	-0.586548	-0.600062	2.56402	0.241265	-0.5907
GSONMT00074458001	0.24446	1.07031	-0.602848	-0.45888	-0.573156	-0.595478	-0.605458	-0.612841	2.52815	0.206705	-0.600965
GSONMT00063874001	1.41297	-0.445158	-0.459651	-0.379571	-0.449907	-0.351383	-0.464814	-0.457076	2.50661	-0.447228	-0.464791
GSONMT00035044001	0.366022	1.10413	-0.624744	-0.47628	-0.59176	-0.642669	-0.642669	-0.642669	2.42773	0.365586	-0.642669
GSONMT00074457001	0.277211	1.18818	-0.641033	-0.473898	-0.537972	-0.635572	-0.631263	-0.650723	2.42375	0.307137	-0.625825
TCONS_00095286	0.878343	-0.0434233	-0.889169	-0.533889	-0.447779	0.974936	-0.814446	-0.340373	2.34109	-0.7939	-0.331387
GSONMT00047774001	1.03985	-0.497624	-0.883692	-0.728314	0.774782	-0.134862	0.0645348	-0.648862	2.33313	-0.622288	-0.696652
GSONMT00008727001	-0.348182	0.0289302	-0.860304	-0.573308	-0.157591	-0.610969	-0.821809	0.609157	2.23658	1.30669	-0.809203
TCONS_00014568	0.228624	-0.423489	-1.07937	-0.558304	1.10778	-0.166951	-0.72985	-0.682946	2.23652	0.752717	-0.684739
TCONS_00069986	0.568909	-0.00842956	-0.948402	-0.614215	-0.46771	1.40781	-0.879494	-0.343924	2.1366	-0.861332	0.0101842
TCONS_00166066	0.0153474	-1.00443	-0.457655	0.501569	-0.630772	1.31476	-1.15582	-0.537163	2.05404	-0.576646	0.476771
GSONMT00016295001	0.762559	1.04085	-0.424233	-0.560377	-0.897842	-1.12856	-1.06136	0.410288	2.05069	0.252388	-0.444399
GSONMT00064390001	-0.483913	-0.474051	-0.741854	-1.03928	-0.38844	0.519797	0.315489	-0.805273	2.04507	1.52758	-0.475126
GSONMT00008904001	0.684389	-1.44847	0.400444	-0.412679	-1.04273	0.689632	-0.853398	0.859668	1.9234	-0.237308	-0.562955
GSONMT00068219001	0.65256	-0.260881	-1.10256	0.431799	-0.195803	-0.696655	-0.97895	-0.0631037	1.91239	1.35796	-1.05676
GSONMT00082433001	-0.291563	-0.438421	-0.53004	-0.46032	-0.250492	-0.516715	-0.534396	-0.521314	1.82419	2.18949	-0.470423
GSONMT00042021001	0.150025	1.11268	-0.842067	-0.719645	-0.811907	-0.806744	-0.765348	1.40628	1.64478	0.474018	-0.842067
GSONMT00064501001	0.940536	0.0387741	-1.06726	-0.939248	-0.51322	-0.590155	-0.585792	1.0695	1.60701	1.11782	-1.07796
GSONMT00037821001	-0.104211	-0.552096	-0.631624	-0.324736	-0.71597	-0.500338	-0.440482	-0.526015	1.57344	2.33613	-0.114104
GSONMT00040581001	-0.884101	0.620606	-0.367866	0.980382	-0.502737	-0.00615417	-1.81791	-0.533391	1.51652	1.239	-0.244348
TCONS_00160965	-0.191912	-0.553904	-0.379642	-0.487165	-0.530995	0.211848	0.0331813	-0.602765	0.163397	2.87543	-0.537468
GSONMT00063910001	-0.369382	-0.0932367	-0.707298	-0.563434	-0.702273	0.253971	0.322529	-0.449365	-0.241747	2.83448	-0.284242
GSONMT00052971001	-0.421662	-0.2086	-0.690544	-0.665948	-0.749834	0.0822558	0.600187	-0.360437	-0.0762881	2.77696	-0.286093
GSONMT00016296001	-0.51073	-0.509182	-0.279273	-0.487218	-0.475933	-0.501562	0.808432	-0.463291	0.0214172	2.77095	-0.373615
TCONS_00057377	0.00182843	-0.550814	-0.526041	-0.596441	-0.631265	0.494253	-0.230231	-0.624492	0.386412	2.7566	-0.479807
GSONMT00017587001	0.207992	-0.628551	-0.573321	-0.641422	-0.605524	0.409237	-0.165996	-0.482049	0.355595	2.74209	-0.61805
GSONMT00064863001	-0.452751	-0.414136	-0.601247	0.112131	-0.421469	0.802328	-0.426106	-0.634307	-0.133887	2.73896	-0.569514
GSONMT00023147001	0.162919	-0.389951	-0.641572	-0.305432	-0.679204	0.200207	-0.36921	-0.637984	0.63423	2.71846	-0.692459
GSONMT00017586001	0.180715	-0.67025	-0.684998	-0.504169	-0.716867	0.366469	-0.181672	-0.526081	0.597201	2.68089	-0.541235
GSONMT00023146001	-0.012836	-0.499256	-0.681173	0.00216223	-0.762487	0.0141899	-0.401062	-0.561927	0.850963	2.66889	-0.617464
GSONMT00023148001	0.270575	-0.422463	-0.651571	-0.370772	-0.71343	0.362465	-0.421888	-0.682071	0.667148	2.64427	-0.682262
GSONMT00067744001	-0.368706	-1.06117	-0.196025	0.41967	-0.929097	0.0352149	0.180066	-0.578743	0.465433	2.59903	-0.565675
TCONS_00054998	-0.289308	-0.368815	-0.488284	-0.450848	-0.346171	-0.481328	-0.483666	-0.4846	1.32077	2.55711	-0.484855
GSONMT00015292001	0.0161258	-0.279175	-0.678618	-0.629664	-0.641551	-0.60699	0.921181	-0.550077	0.506541	2.55081	-0.608588
GSONMT00054212001	-0.777905	-1.08143	0.270628	0.109409	-0.987431	-0.0847153	0.80883	-0.601726	0.0579133	2.4707	-0.184278
GSONMT00060243001	-0.651853	-0.974114	-0.505001	-0.465958	-0.559627	1.27698	-0.398207	-0.135964	-0.0416848	2.45589	-0.000459688
GSONMT00033407001	-0.95019	-1.51557	0.4936	-0.245859	-0.566717	0.299276	0.197195	0.0042888	-0.134471	2.455	-0.0365528
GSONMT00021172001	0.3753	-0.454276	-0.851799	0.581985	-0.824593	0.322149	-0.35272	-0.82163	0.484397	2.44138	-0.900189
GSONMT00074687001	-0.49876	-1.1137	-0.561313	0.138178	-0.210977	1.00498	0.00569124	-0.887205	0.305693	2.42365	-0.606241
TCONS_00000554	0.246375	-0.516336	-0.393136	-0.602672	-0.797448	-0.623982	0.826326	-0.691653	0.918839	2.36438	-0.730691
GSONMT00019834001	0.170096	-0.879971	-0.736245	0.0243092	-0.964244	0.87758	-0.0811838	-0.914575	0.585561	2.36069	-0.442017
GSONMT00020438001	-0.502915	-1.01202	0.861309	0.60725	-0.768917	0.393076	-0.278907	-0.842437	-0.101237	2.358	-0.713196
GSONMT00029545001	0.730012	-0.673033	-0.978409	-0.0806722	-0.0252621	0.329534	-0.727587	-0.830327	0.754255	2.33601	-0.83452
GSONMT00005166001	-0.626663	-1.03348	0.328583	-0.103401	-0.567481	-0.948382	1.14237	-0.378441	0.364565	2.31785	-0.495519
GSONMT00000383001	-0.606492	0.12096	-1.0025	-0.749453	-0.861831	-0.708	-0.433756	0.936837	0.6838	2.26941	0.351016
GSONMT00012098001	-0.279518	-0.445693	-0.659883	-0.600164	-0.657748	-0.61152	1.10456	-0.556922	1.04548	2.26556	-0.604152
GSONMT00041814001	0.873216	-0.613648	-0.871934	0.120197	-0.997282	0.141193	-0.102963	-0.871023	1.00866	2.14378	-0.830197
GSONMT00045625001	1.04092	0.538236	-0.853048	0.197293	0.163196	-0.717186	-0.973867	-0.946853	0.341556	2.1257	-0.91595
GSONMT00069825001	0.947293	-0.442297	-0.810389	-0.282757	-0.801323	0.885567	-0.68727	-0.832317	0.716629	2.10453	-0.79767
GSONMT00014624001	1.28931	-0.466463	-0.721639	-0.282969	-0.876382	-0.216568	0.101299	-0.831851	0.837699	2.10344	-0.935877
GSONMT00069826001	0.761416	-0.552866	-0.896595	0.23892	-0.915413	0.680356	-0.728129	-0.839352	0.921279	2.07664	-0.746253
GSONMT00050580001	0.451184	-0.877621	-1.14139	0.0378778	-0.489499	0.226647	1.40109	-0.969324	-0.204879	2.05974	-0.493829
GSONMT00026181001	-1.02879	-1.16311	0.249127	-0.249751	0.914483	-0.15106	-0.706827	-0.85134	1.08805	2.04357	-0.144357
GSONMT00011610001	-0.0812693	-0.790268	-1.3467	-1.15342	-0.825053	0.731232	-0.111296	0.604312	0.228615	2.01039	0.733459
GSONMT00069372001	0.0770831	-0.788392	-1.35972	-0.864679	-0.088867	0.254556	-1.18289	0.683084	0.733626	2.00401	0.532182
GSONMT00074494001	-0.75359	-0.33499	-1.16604	-0.749612	-0.33057	0.92036	-0.335502	1.01663	-0.924784	2.00281	0.655288
GSONMT00046738001	-0.238856	-0.437124	-1.13999	-1.08216	0.55806	0.577434	-1.10621	1.02636	-0.507707	1.99356	0.356639
GSONMT00062643001	0.995993	0.16308	-1.36779	-0.25551	0.860903	-0.313422	0.0928352	-1.22925	-0.0587616	1.98154	-0.869612
GSONMT00014622001	1.24341	-0.406094	-0.884387	-0.128922	-1.00413	-0.177291	0.0106341	-0.811744	1.09638	1.94977	-0.887619
GSONMT00044124001	0.951009	-0.600024	-0.870409	0.097304	-0.925547	0.907387	-0.632326	-0.928597	0.852875	1.92317	-0.774842
GSONMT00067276001	-0.833496	-0.870422	-0.978932	-0.370772	-0.883984	1.43585	-0.338615	0.71392	-0.308185	1.89766	0.536976
GSONMT00059418001	1.23271	-0.322796	-0.83707	-0.357332	-0.749282	1.13594	-0.822204	-0.812071	0.453948	1.87574	-0.79758
GSONMT00081369001	-1.38309	-0.707467	-0.364608	-0.90425	-0.496246	0.883594	-0.646384	0.809676	-0.0982252	1.84118	1.06582
GSONMT00013312001	-0.764451	-0.929273	-1.19263	-0.0796208	-0.94809	0.304343	-0.609646	1.05282	0.22254	1.8385	1.10551
GSONMT00040270001	-1.2527	-1.46543	0.130602	-0.27672	-1.15568	1.10715	0.331474	0.144099	0.274421	1.81742	0.345372
GSONMT00072787001	1.36675	-0.583174	-0.851042	-0.0539869	-0.911645	0.28615	-0.390825	-0.870929	1.08041	1.81365	-0.885359
GSONMT00030380001	-0.896134	-1.23039	-1.04486	-0.794895	0.652106	1.33626	-0.525903	0.395972	0.288241	1.7977	0.0219042
GSONMT00019805001	1.30137	-0.374728	-0.902848	0.0571905	-0.913711	0.939245	-0.863074	-0.819814	0.594722	1.79045	-0.808802
GSONMT00032493001	0.0448006	-0.614481	-1.30894	-0.708685	-1.39685	0.459384	-0.361926	0.794851	0.185983	1.78704	1.11882
GSONMT00014623001	1.38381	-0.415852	-0.889399	-0.196452	-0.862327	-0.0731859	-0.304264	-0.80861	1.29364	1.7654	-0.892752
GSONMT00048468001	-1.14303	-1.77652	0.618344	-0.522701	-0.678538	0.897504	0.657052	0.313907	-0.0857059	1.75419	-0.0345037
GSONMT00009952001	0.927041	0.451701	-1.40212	-0.559239	0.0894223	1.15523	-0.820642	-0.835947	-0.94316	1.73572	0.201992
GSONMT00075333001	-1.35272	-1.46962	-0.191811	-0.77549	-0.486227	1.0681	-0.179372	0.358028	0.763239	1.71814	0.547731
GSONMT00012247001	-0.199431	-0.380952	-1.02181	0.735092	0.237258	-0.040875	-2.0175	0.354978	0.972999	1.70592	-0.345679
GSONMT00073153001	-1.32391	-1.66343	-0.479202	-0.403315	-0.268039	1.04067	-0.285747	0.474802	0.611841	1.70274	0.59359
GSONMT00020273001	-1.17631	-1.26941	-0.982282	-0.46723	0.154996	1.33882	-0.39293	0.591189	-0.247368	1.69305	0.757471
GSONMT00051768001	-0.38741	0.172074	-1.62402	-1.14561	-0.550449	0.67437	-0.633855	0.889331	-0.117324	1.67702	1.04587
GSONMT00033752001	-0.937664	-1.05148	-0.709268	-0.925502	0.210587	0.69382	-0.53069	1.28501	-0.675613	1.67647	0.964331
GSONMT00026912001	1.23235	-0.475765	-0.965355	0.0162727	-0.794645	0.377261	-0.54657	-0.912725	1.34795	1.65293	-0.931699
GSONMT00016931001	-0.746168	-0.85388	-1.40258	-0.282817	-0.726908	0.75333	-0.522906	0.895023	-0.0914245	1.65182	1.32651
GSONMT00061877001	-1.0562	-1.40981	-0.686225	0.0584138	0.139647	-0.109009	-0.254981	1.19797	-0.778997	1.65154	1.24765
GSONMT00076136001	-1.18229	-1.37804	-1.09951	-0.275158	0.451147	1.13684	-0.577092	0.699148	-0.0570703	1.63786	0.644169
GSONMT00000976001	1.22846	-0.476533	-0.918964	0.351422	-1.0068	1.13199	-0.715808	-0.900156	0.592194	1.59653	-0.882332
GSONMT00080739001	-1.0192	-1.76752	-0.790742	0.0843753	0.357278	0.861661	-0.434344	0.966447	-0.506855	1.58611	0.662783
GSONMT00055643001	1.491	-0.275939	-0.875604	-0.348748	-0.767344	1.16769	-0.84355	-0.819029	0.540157	1.57369	-0.842322
GSONMT00042231001	-0.933491	-1.28857	0.101213	-1.3077	-0.393141	0.856603	-0.752306	0.906544	0.259185	1.54885	1.00282
C20247_c1_seq1_	0.840265	0.942811	-1.31871	0.197127	0.808233	-0.736369	-0.540327	-1.14614	-1.09901	1.53238	0.519744
GSONMT00059411001	-1.00299	-1.25199	-0.966562	-0.661827	0.276651	1.45273	-0.493675	0.562529	-0.358869	1.53167	0.912339
GSONMT00033890001	-1.07559	-0.194459	-0.722285	-1.42601	-0.644472	0.31643	0.420321	1.45311	-0.552373	1.52906	0.896263
GSONMT00067277001	-0.875137	-0.946484	-0.93296	-0.687966	-0.87141	1.09701	-0.15213	1.30003	-0.382701	1.51449	0.937265
GSONMT00075166001	0.352313	0.534071	-1.14804	-1.0423	-1.25406	0.226487	-1.23443	0.720897	0.251474	1.51154	1.08204
GSONMT00004311001	-0.0598509	-0.554271	-0.239293	-0.49278	-0.276377	0.498364	-0.534611	-0.109131	-0.587093	-0.503081	2.85812
GSONMT00081526001	0.119979	0.259117	-0.652261	-0.671603	-0.626894	-0.349471	-0.556089	-0.308858	0.00332385	-0.0664173	2.84917
GSONMT00042438001	0.526347	-0.320924	-0.172246	-0.398819	-0.48318	-0.679719	-0.87396	-0.0636277	-0.791405	0.619852	2.63768
GSONMT00032972001	-0.0394459	-0.432397	0.741014	-0.422013	-0.0987429	-0.965414	-0.7628	-0.316527	-0.662055	0.328945	2.62944
GSONMT00042441001	0.424015	-0.824045	0.196208	-0.162347	-0.276187	-0.899618	-0.33324	0.264088	-1.22572	0.304047	2.5328
GSONMT00032971001	-0.459257	-0.850403	0.721063	-0.467278	0.189096	-0.721085	-0.781913	-0.388881	-0.44994	0.693452	2.51515
GSONMT00066350001	-0.859106	-0.705641	-0.241719	0.670524	0.199544	-0.830009	-0.733916	0.240748	-0.677919	0.430326	2.50717
GSONMT00055745001	-0.83033	-0.777811	-0.00950499	0.372439	0.414472	-0.696735	-0.87796	0.0707522	-0.736319	0.566987	2.50401
GSONMT00001885001	0.295574	-0.232319	-0.842569	-0.924424	-0.930895	-0.120517	-0.675408	0.876545	-0.157792	0.240836	2.47097
GSONMT00048513001	0.650533	0.23879	0.411847	-0.273035	-1.05446	-0.549317	-0.776397	-1.188	-0.399563	0.642878	2.29672
TCONS_00157077	-0.150709	-1.44143	-0.596584	-1.01542	0.0499198	-0.408313	0.348121	0.277994	-0.285301	0.949893	2.27183
GSONMT00048512001	0.994534	0.123381	-0.639187	-0.223209	-1.12546	-0.351942	-0.396137	-1.09048	-0.314315	0.758695	2.26413
GSONMT00001884001	0.388594	-0.095956	-0.957655	-0.859892	-1.1245	0.478503	-0.828576	0.377745	-0.411183	0.777463	2.25545
GSONMT00006529001	-0.206853	0.0740753	0.13135	1.27665	-0.758842	-0.338564	-0.858784	-1.09049	-0.783799	0.326721	2.22854
GSONMT00032093001	-0.700394	-1.09361	-0.494358	-0.736677	-0.299135	0.975639	-0.909635	1.00588	-0.560146	0.971956	1.84047
GSONMT00067129001	1.12599	0.168211	-1.76865	0.154239	0.312908	-0.433824	0.439279	-0.994758	-0.938428	0.151895	1.78314
GSONMT00073409001	-0.871559	-1.57323	-0.0137958	0.0526895	1.05231	1.08312	-1.07747	-0.193581	-0.438128	0.237495	1.74215
GSONMT00011767001	-0.744002	-1.02732	-1.20861	-0.916146	0.302498	0.440896	-0.162959	1.1134	-0.611003	1.08381	1.72943
GSONMT00075977001	-0.853535	-0.879074	-0.959911	-0.256693	-0.936294	1.10902	-0.744621	-0.121617	0.774989	1.18588	1.68185
GSONMT00030807001	-1.03082	-0.81564	-1.47522	-0.501121	-0.206668	0.426801	-0.137726	1.1732	-0.276403	1.19262	1.65098
GSONMT00065571001	0.271689	1.30126	-0.747136	-0.225464	1.46786	-0.725708	-0.790181	-0.657473	-0.778659	-0.759981	1.64379
GSONMT00011154001	-0.334925	-0.320195	-1.18628	-0.835635	-1.04961	0.611948	-0.827538	1.42408	-0.0156266	0.892375	1.64141
GSONMT00030915001	-0.50818	-0.21909	-1.38963	-0.817415	-1.0001	0.0208998	-0.480096	1.4759	0.341145	0.935161	1.6414
TCONS_00036055	-0.807812	-1.13777	-1.28421	-0.650373	-0.272891	0.722605	0.15388	1.03423	-0.542023	1.14657	1.6378
GSONMT00040558001	-0.681668	-1.02377	-1.26518	-0.412183	-0.408515	1.2951	-0.548405	0.84983	-0.439232	1.01079	1.62324
GSONMT00062027001	-0.974101	-1.38224	-1.08578	-0.798642	0.949459	0.972329	0.556548	-0.518501	0.172676	0.485729	1.62252
GSONMT00081504001	-0.500674	-0.867467	-1.04222	-0.438625	-1.03043	0.425204	-0.573363	1.35504	-0.226057	1.27793	1.62066
GSONMT00054048001	-1.25426	-1.01463	-1.00839	0.692841	0.0396546	0.120552	-0.586559	1.34654	-0.730783	0.794388	1.60064
GSONMT00002656001	-1.17811	-0.138845	-1.40224	-0.609326	-1.16312	0.576166	0.00594625	0.968842	0.375386	0.96608	1.59922
GSONMT00046754001	0.186518	-0.78847	-1.1182	-0.648697	-1.12235	0.145237	-0.923536	1.48245	0.378368	0.818998	1.58968
GSONMT00040393001	-1.01379	-1.0256	-0.951715	-0.442073	-0.456432	0.936239	-0.274863	1.4101	-0.633767	0.863429	1.58847
GSONMT00028255001	-0.50102	0.371827	-1.57432	-0.605826	-0.840209	0.814992	-0.639836	0.996182	-0.641423	1.03541	1.58423
GSONMT00003481001	-0.791123	-0.0842856	-1.32638	-0.917657	-0.271397	0.910237	-0.299594	1.37559	-0.914738	0.738349	1.581
GSONMT00006941001	-0.673366	-0.548629	-1.61984	-0.819345	-0.32797	0.493687	-0.57189	1.25427	0.134965	1.12176	1.55637
GSONMT00044304001	-0.315308	-0.911307	-0.826633	-0.583978	-1.42864	0.659082	-0.479531	1.38591	-0.061366	1.02153	1.54025
GSONMT00011640001	0.415027	0.420563	-2.11851	-1.09869	-0.716417	0.388091	0.237856	0.821932	-0.248496	0.359636	1.53901
GSONMT00050296001	-0.363334	-0.23931	-0.941018	-0.831164	-1.36979	0.159078	-0.420994	1.3764	-0.259861	1.35156	1.53843
GSONMT00026920001	-0.952981	-1.00632	-0.930607	-0.801997	-0.856146	0.64514	0.305658	1.49929	-0.25146	0.816718	1.53271
GSONMT00001897001	0.652643	-0.0507425	1.00894	0.583044	0.92348	1.0627	-1.43966	-1.09073	-1.06758	0.619992	-1.20209
GSONMT00001955001	-0.52478	-1.79235	1.32616	-0.237572	-0.284881	-0.143541	1.28413	-0.0076708	-1.09202	1.31483	0.157703
GSONMT00002657001	-1.08321	1.01169	-0.699105	-0.0811479	-1.85303	0.0554664	-0.127613	1.20525	-0.439735	0.700961	1.31048
GSONMT00003634001	1.31244	0.883803	-1.77284	-0.596462	0.442212	0.99786	-1.53385	0.249434	-0.312128	0.511011	-0.18149
GSONMT00004464001	1.02387	-0.126651	-1.86175	-1.05222	0.847596	1.48251	-0.0308297	-0.473592	-0.555035	0.936277	-0.190181
GSONMT00005667001	1.37943	0.239548	-0.639363	0.64375	0.832616	1.24381	-1.64627	-1.42904	-0.0798552	-0.458373	-0.086249
GSONMT00007327001	-0.671336	-1.01806	-1.14607	-0.702139	-0.657599	1.04339	-0.598862	1.29559	-0.0507326	1.19836	1.30746
GSONMT00010063001	-1.36832	-1.37085	-0.934947	0.0663278	0.676752	1.41312	-0.424099	0.551703	-0.618119	0.878098	1.13033
GSONMT00011790001	-0.526657	-0.770248	-1.4971	-1.01475	0.286868	0.685147	-0.168595	1.21929	-0.752999	1.29371	1.24533
GSONMT00011854001	-0.571978	-1.04466	-1.10172	-0.528975	-1.03446	0.735068	-0.65223	1.01379	0.414518	1.30089	1.46975
GSONMT00012818001	-0.115874	-1.51969	0.511837	-1.06822	1.40495	-0.756919	0.84243	-1.03501	0.737775	1.17139	-0.172669
GSONMT00014182001	-1.08426	-1.16727	-1.24225	-0.579768	1.38922	0.463021	0.795424	0.942748	-0.946129	0.704691	0.724576
GSONMT00015146001	-1.57217	-1.71339	0.578223	-0.300076	-0.330863	1.35563	-0.438602	0.230651	0.730217	1.16369	0.296698
GSONMT00015752001	1.46562	-0.587148	-0.82204	-0.254125	-0.912968	0.676728	-1.15763	-0.93319	1.01993	1.49132	0.0135029
GSONMT00016239001	-0.12035	0.730701	-0.788947	1.068	-1.87791	-0.200349	0.446792	-0.230906	-1.18885	0.837185	1.32463
GSONMT00016653001	-0.501357	-1.29551	-1.57086	-0.779122	0.812411	1.43497	-0.312091	0.536426	-0.23875	0.995123	0.918756
GSONMT00018242001	-1.15478	-0.750362	0.247351	-1.20882	-1.17244	1.11552	-0.0771733	1.16555	-0.297955	1.40835	0.72476
GSONMT00018803001	0.483289	1.30158	-1.38325	-0.958954	-0.758773	0.798833	-1.38789	-0.273916	0.998154	0.997042	0.183875
GSONMT00019195001	-0.736602	-1.76037	-1.38603	0.143774	0.525229	-0.248496	1.05238	-0.298409	1.13189	0.364918	1.21172
GSONMT00019473001	-0.825103	-0.396605	-1.35246	-0.981404	1.14074	0.254794	-0.899772	0.964578	-0.39534	1.19214	1.29843
GSONMT00021188001	-0.625908	-0.455706	-1.33327	-0.497434	-1.27641	0.70611	-0.661693	1.01328	0.476545	1.45549	1.199
GSONMT00022710001	-1.09823	-1.35326	-0.832491	0.442367	-0.81773	0.565616	0.155574	1.31182	-0.731591	1.29079	1.06714
GSONMT00022842001	0.968385	-1.01558	-1.87672	-0.76705	0.760813	1.18514	-0.190956	-0.0631859	-0.527746	0.287901	1.239
GSONMT00024020001	-0.661022	-0.816278	-1.1792	-0.445963	-0.894286	0.102428	-0.786483	1.48396	1.32701	0.645657	1.22418
GSONMT00025962001	0.133873	0.581098	-1.53305	-0.976472	-0.428717	0.820172	-0.645855	1.3889	-1.15784	0.639632	1.17826
GSONMT00028105001	-1.24197	-0.711187	-1.15832	0.0497999	-1.13536	1.15565	1.46518	0.736085	-0.559891	0.721303	0.678702
GSONMT00028693001	-0.76515	-0.696434	-1.04648	-0.45856	-0.95019	0.546433	-0.723693	1.29129	-0.102704	1.45619	1.44929
GSONMT00028694001	-0.90206	-1.72859	-0.143709	-0.666799	0.275349	0.647816	0.32872	1.4696	-1.12478	0.879945	0.964518
GSONMT00029317001	-0.909784	-1.13051	-1.16353	-0.546993	-0.628609	1.0826	0.248345	1.2644	-0.545876	1.191	1.13895
GSONMT00029369001	0.0803544	-0.0729388	-1.30088	-0.974825	-1.39065	0.602253	-0.741676	1.38861	0.177335	0.962241	1.27018
GSONMT00030121001	-0.33462	-0.912319	-1.09888	-0.898816	-0.902866	0.0665335	-0.513043	1.47331	0.445286	1.40708	1.26833
GSONMT00031137001	-1.57663	-1.58593	1.32288	0.102582	-0.537296	0.474062	-0.0823659	-0.0722153	-0.32584	1.0856	1.19516
GSONMT00032114001	-1.27087	-1.35381	1.2275	-0.600126	-0.817358	0.317467	0.106874	1.46657	-0.651713	0.577628	0.997841
GSONMT00032740001	1.0037	-0.462292	0.698563	0.128906	0.791605	-1.72396	-0.302677	0.104322	-1.60327	-0.0491748	1.41428
GSONMT00032805001	-1.3978	-1.91372	-0.349118	-0.510499	0.455657	-0.0765973	0.862766	1.15917	-0.0221862	1.11191	0.680417
GSONMT00034216001	-0.763341	-1.05929	-0.999979	-0.511859	-1.1111	0.680028	-0.0884638	1.37306	-0.132091	1.38317	1.22986
GSONMT00034517001	0.390308	0.876773	-1.2168	1.41833	-1.60071	0.699561	-1.10241	-0.329024	-0.323562	1.04188	0.145658
GSONMT00035250001	1.32023	0.977494	-1.26608	-0.20166	1.30321	1.13652	-0.761613	-1.10186	-0.833837	-0.200691	-0.37171
GSONMT00040790001	-0.46414	-0.841544	-1.1223	-0.705445	-1.2056	0.496697	-0.23375	1.41404	-0.00798662	1.3245	1.34553
GSONMT00041778001	-0.176595	-0.834597	-1.40301	-1.15439	-0.73334	0.927449	-0.515357	0.427775	1.40917	1.15246	0.900433
GSONMT00046046001	-1.0912	-1.45292	-1.10639	-0.629257	0.901362	1.12874	-0.567116	0.942285	0.00662423	1.0712	0.79667
GSONMT00047505001	-1.04424	-0.854992	-1.08181	-0.917403	-0.209767	0.740107	0.36748	1.45342	-0.74038	0.858565	1.42902
GSONMT00048231001	-0.851498	-1.45797	-1.48043	-0.423346	0.495018	1.02722	-0.281353	0.716548	-0.138122	1.21932	1.17461
GSONMT00048379001	-0.457579	-1.18008	-0.59676	-1.01079	-0.146574	1.32431	-0.824795	0.973292	-0.616227	1.37711	1.15809
GSONMT00049674001	-1.26786	-1.55432	-1.11507	-0.0619362	1.06024	1.14943	-0.206156	0.650457	-0.442515	0.782759	1.00497
GSONMT00050623001	-0.402093	-0.840741	-1.15564	-0.98558	-1.02973	1.38493	-0.316103	0.77579	0.0646777	1.29735	1.20713
GSONMT00050724001	-0.78007	-0.385717	-1.43321	-1.02216	-0.482541	0.430701	0.334475	1.13042	-0.608164	1.3973	1.41896
GSONMT00051336001	-0.293901	-0.959341	-0.996235	1.31591	-1.52638	0.177369	-0.497433	1.08122	-0.44136	1.12704	1.01311
GSONMT00051525001	-0.37404	-0.841589	-0.806396	-0.952521	-1.15894	0.331402	-0.523025	1.47012	0.141099	1.31253	1.40136
GSONMT00051809001	-0.894323	-1.29992	-0.954135	-0.742418	0.120473	0.815122	-0.348523	1.0796	-0.531146	1.32745	1.42781
GSONMT00055703001	-1.06666	-0.773841	-1.82889	0.925356	1.21603	-0.516497	1.01116	-0.0542931	-0.395942	0.611162	0.872412
GSONMT00055973001	-1.01392	-0.507262	-1.29958	-1.19336	0.637249	1.21497	-0.318528	1.07396	-0.616865	0.875472	1.14786
GSONMT00056342001	-0.183181	1.03716	-1.55827	-1.17205	1.28709	0.956583	-1.0662	0.207737	-0.686252	0.882952	0.294432
GSONMT00056362001	-0.785917	-0.278808	-1.45215	-1.18165	1.37836	0.783209	-0.76903	0.89753	-0.435296	0.927987	0.915769
GSONMT00057789001	1.13227	-0.227734	-1.58332	-0.887009	0.140026	0.408453	-1.04909	1.25772	-0.909288	0.541981	1.17599
GSONMT00059722001	1.13858	-0.888161	-1.26592	-0.890011	1.21653	1.35977	-0.876761	0.356615	-0.920751	0.110275	0.65984
GSONMT00061127001	-0.396244	-0.972659	-1.70007	0.538589	1.49785	1.22005	-0.193509	0.210631	-1.13984	0.179331	0.755868
GSONMT00061952001	-0.187952	1.20858	-0.792939	-0.446612	-1.46394	-0.349315	-1.24394	1.16976	0.555641	1.47673	0.0739813
GSONMT00062946001	-1.11945	-1.72879	0.567246	-0.83967	-0.214781	1.29774	-0.183197	-0.359745	0.769067	1.4561	0.355476
GSONMT00063049001	0.772278	1.10937	1.21445	0.871768	-0.738795	-0.566836	0.675756	-1.93515	-0.81824	-0.171763	-0.412841
GSONMT00063851001	-1.10589	-1.54656	-1.23289	-0.298914	0.0754086	0.409375	-0.360157	1.44485	0.848146	1.11286	0.653772
GSONMT00065487001	-0.0680492	-0.689677	-1.27158	-0.300751	-0.791002	1.43918	-0.802229	0.906384	-0.838827	1.32412	1.09243
GSONMT00066225001	-0.97286	-0.974442	-0.83107	-0.637685	-0.999725	1.21428	0.0509645	1.16892	-0.444984	1.31717	1.10944
GSONMT00069013001	-0.785776	-0.780441	-1.30473	-1.21378	-0.20861	1.32025	-0.319814	1.20205	0.0262031	1.28923	0.77541
GSONMT00069245001	0.919563	0.380872	-0.75548	1.15037	-1.46152	0.928881	-0.701366	-1.3155	0.321847	1.17409	-0.641755
GSONMT00069914001	-1.01807	-1.25335	-0.784081	-0.519999	-0.776164	0.541603	-0.563133	1.47212	0.516577	1.09837	1.28614
GSONMT00070171001	-1.26214	-1.43115	-0.686354	-0.622664	-0.0717422	1.30851	0.0686454	1.05713	-0.537668	1.06885	1.10858
GSONMT00071511001	-0.909919	-0.869068	-1.07741	-1.10374	-0.201591	0.260126	-0.597353	1.46739	0.826666	0.711823	1.49307
GSONMT00072708001	-0.949823	-2.04915	-0.9861	0.807803	-0.388414	0.54168	0.537259	0.847472	-0.203527	0.717245	1.12556
GSONMT00073852001	-1.49089	-1.53111	1.16046	-0.760142	-0.0248682	-0.20662	0.139048	0.904297	-0.288557	1.46345	0.634935
GSONMT00075536001	-1.16088	1.47298	-0.970505	-0.417896	1.39406	0.97748	-0.890966	-1.11335	0.552458	0.319608	-0.162987
GSONMT00076787001	-0.745912	-1.0376	-0.84222	-0.75957	-0.996004	1.32507	-0.249261	1.2756	-0.238698	1.05261	1.21599
GSONMT00078236001	-0.976739	-1.45628	-0.825828	-0.563966	1.28252	0.494645	-0.338028	1.27196	-0.743954	0.808925	1.04674
GSONMT00079310001	-0.690159	-1.09393	-1.14494	-0.815973	1.33034	1.09796	-0.503476	1.43315	-0.673033	0.367669	0.692393
GSONMT00079640001	-0.765795	1.02466	0.793857	0.762686	1.26381	1.15732	-0.784666	-1.36591	-0.416139	-1.12335	-0.546472
GSONMT00079643001	-0.645248	0.415444	1.33186	0.249456	1.29116	1.07237	-1.37216	-1.28025	0.402464	-0.712099	-0.752996
GSONMT00079937001	-0.353941	-1.24662	-1.64156	-0.128362	-0.428455	1.11827	0.708221	-0.630923	1.19846	1.35534	0.0495687
GSONMT00080439001	-0.0656238	1.06494	1.27557	-0.808782	-1.72379	0.308939	-0.569839	0.00145103	-1.05041	1.43831	0.129228
GSONMT00081590001	0.151868	1.34971	1.31283	0.371547	0.653739	-1.215	-1.22886	0.201455	0.613694	-1.00931	-1.20168
GSONMT00082062001	-0.72427	0.312395	-1.4773	-0.724975	-0.761389	0.997251	-1.22896	1.21726	0.603292	1.16116	0.625534
TCONS_00011649	-1.03118	-1.44356	-0.786212	0.291758	1.41767	0.758005	-0.134185	-1.09128	0.352755	1.48262	0.183613
TCONS_00042423	-1.06098	-2.02719	-1.00147	0.617874	-0.279408	0.164426	0.129046	1.06291	0.516503	0.717987	1.1603
TCONS_00056972	-0.390248	0.186535	-1.2727	-1.22157	1.38124	0.912726	-0.535502	0.475009	-1.18703	1.40664	0.244899
TCONS_00056973	0.315667	0.591774	-1.41123	-1.07238	1.01416	0.912355	-1.16132	1.33309	-1.0052	0.625445	-0.142357
TCONS_00081289	-1.01394	-1.63553	0.0197239	-0.997506	1.04282	0.730044	-0.416466	0.583761	-0.622856	0.919389	1.39057
TCONS_00152830	-1.00479	-1.63777	-1.30934	-0.0541203	0.418563	0.330456	-0.365768	1.1291	1.4691	0.839877	0.184693
TCONS_00168289	-0.937522	1.06722	-2.17154	0.281384	-0.63079	1.1766	0.401157	1.08824	0.0128782	-0.0481979	-0.239432

## Sheet: Muscle specific DE mRNA
	Normalized relative expression values (z scores)
Feature ID	red muscle	white muscle	liver	skin	Brain	Gill	spleen	Head kidney	Stomach	Intestine	Kidney	Fold change	FDR p-value correction	DE mRNA name	GO terms
GSONMT00016768001	2.81583	0.626705	-0.588342	-0.43694	-0.551942	-0.557154	-0.362522	-0.282183	-0.138744	0.0189293	-0.54364	377.707	6.90926e-16	f-box only protein 32	C:cellular_component
TCONS_00058870	2.93752	0.284064	-0.460738	-0.355472	-0.482061	-0.491614	-0.16432	-0.284717	-0.399255	-0.150385	-0.43302	213.38	9.39594e-07	Oncorhynchus mykiss F-box protein 32 (fbxo32), mRNA >gi|300244972|gb|HM189693.1| Oncorhynchus mykiss F-box protein 32 (FBXO32) mRNA, complete cds
GSONMT00031929001	2.74689	0.699712	-0.613899	-0.452775	-0.592516	-0.587463	-0.380619	-0.3228	-0.196049	0.270628	-0.571113	152.442	1.62926e-15	f-box only protein 32	-
TCONS_00163186	1.18119	2.63503	-0.504429	-0.421638	-0.42416	-0.45717	-0.457178	-0.478454	-0.254803	-0.373658	-0.44473	135.783	1.35707e-14	uncharacterized LOC106577416 (LOC106577416), mRNA
TCONS_00098636	2.85268	0.578373	-0.569356	-0.492163	-0.528388	-0.531113	-0.337643	-0.224029	-0.195169	-0.127031	-0.426162	110.606	1.81913e-08	f-box only protein 32
GSONMT00055546001	1.64968	0.92687	-1.10403	-0.45883	-0.577739	-0.0243366	-0.636719	-1.06675	-0.761644	1.48706	0.566437	110.572	2.51528e-09	large neutral amino acids transporter small subunit 2-like	F:amino acid transmembrane transporter activity; P:amino acid transport; C:integral component of membrane; C:membrane; P:amino acid transmembrane transport; F:organic cation transmembrane transporter activity; F:peptide antigen binding; P:leukocyte migration; F:L-amino acid transmembrane transporter activity; F:neutral amino acid transmembrane transporter activity; P:cellular amino acid metabolic…
TCONS_00041480	1.23916	2.58677	-0.541894	-0.21418	-0.518218	-0.433493	-0.524948	-0.500633	-0.179513	-0.426114	-0.486938	85.4049	2.43349e-10	uncharacterized LOC106577416 (LOC106577416), mRNA
GSONMT00041695001	0.785831	2.81685	-0.409177	-0.329125	-0.408811	-0.40951	-0.409134	-0.408172	-0.409627	-0.409627	-0.409496	68.9533	1.20074e-10	calcium-binding and coiled-coil domain-containing protein 1-like	transcription cofactor activity
TCONS_00279445	0.166322	2.97549	-0.396644	-0.324109	-0.266743	-0.265712	-0.354641	-0.393465	-0.393804	-0.384251	-0.36244	66.6572	4.0845e-05	WD repeat-containing protein KIAA1875-like (LOC106590093), mRNA
GSONMT00065684001	1.45864	2.46964	-0.480104	-0.384342	-0.223219	-0.463227	-0.478908	-0.48075	-0.46377	-0.472244	-0.481718	63.8112	2.42588e-09	protein soga3-like isoform x3	P:regulation of autophagy; C:extracellular space; P:regulation of transcription, DNA-templated; F:sequence-specific DNA binding; F:sequence-specific DNA binding transcription factor activity
GSONMT00060133001	0.878957	2.78107	-0.414544	-0.34248	-0.413821	-0.415373	-0.414394	-0.413051	-0.41547	-0.415479	-0.415418	63.1105	1.58413e-09	calcium-binding and coiled-coil domain-containing protein 1-like	P:regulation of transcription, DNA-templated; P:transcription, DNA-templated; C:integral component of membrane; C:nucleus; F:DNA binding
TCONS_00166825	2.65598	1.1159	-0.574793	-0.35708	-0.407024	-0.534754	-0.51694	-0.225601	-0.274389	-0.37253	-0.508763	61.3872	8.43621e-05	uncharacterized LOC106590264 (LOC106590264), mRNA
GSONMT00018164001	2.0285	1.99322	-0.541502	-0.414923	-0.447942	-0.436595	-0.541502	-0.541502	-0.422662	-0.514565	-0.160518	58.1632	7.38244e-08	amp deaminase 3-like isoform x2	P:IMP biosynthetic process; F:AMP deaminase activity; F:deaminase activity; P:purine ribonucleoside monophosphate biosynthetic process; C:cellular_component
GSONMT00049913001	2.63975	0.72356	-0.473532	-0.508039	-0.624006	-0.657864	-0.707457	0.496571	-0.011469	-0.249742	-0.627771	54.1277	3.12816e-06	kelch-like protein 38-like	ubiquitination
GSONMT00007795001	2.98821	-0.0233775	-0.390872	-0.0975969	-0.376366	-0.193538	-0.390872	-0.390872	-0.344469	-0.389379	-0.390872	47.6646	4.19372e-06	heavy polypeptide skeletal muscle	F:ATP binding; F:nucleotide binding; C:myosin complex; F:motor activity; F:actin binding; P:response to activity; P:somite specification
GSONMT00023744001	2.05134	1.84643	-0.681165	0.187609	-0.406961	-0.491593	-0.588544	-0.61496	-0.553334	-0.0870742	-0.661749	45.3782	3.38306e-10	large neutral amino acids transporter small subunit 4-like	C:integral component of membrane; F:L-amino acid transmembrane transporter activity; P:transmembrane transport; P:L-amino acid transport
GSONMT00033966001	2.00481	1.94124	-0.68784	0.0113287	-0.265334	-0.469539	-0.583855	-0.68097	-0.531155	-0.158855	-0.579838	42.3998	1.03851e-09	large neutral amino acids transporter small subunit 4-like	C:integral component of membrane; F:L-amino acid transmembrane transporter activity; P:transmembrane transport; P:L-amino acid transport; P:amino acid transport; P:ion transport; C:plasma membrane
GSONMT00018165001	2.26897	1.73995	-0.506759	-0.427038	-0.448961	-0.480353	-0.506759	-0.445203	-0.439738	-0.477413	-0.276698	38.0706	8.8917e-10	amp deaminase 3-like isoform x2	P:IMP biosynthetic process; F:AMP deaminase activity; F:deaminase activity; P:purine ribonucleoside monophosphate biosynthetic process; C:cellular_component	predominant in muscle and liver
GSONMT00006333001	1.45437	2.41983	-0.574985	-0.466689	-0.509918	-0.461815	-0.509429	-0.511752	-0.407343	0.120603	-0.552872	37.9907	6.8219e-05	kelch-like protein 33-like	ubiquitination
GSONMT00018166001	1.98839	2.0436	-0.529429	-0.428741	-0.441716	-0.456652	-0.529429	-0.505654	-0.401835	-0.495937	-0.242595	35.5688	2.48402e-06	amp deaminase 3-like isoform x2	P:IMP biosynthetic process; F:AMP deaminase activity; F:deaminase activity; P:purine ribonucleoside monophosphate biosynthetic process; C:cellular_component
GSONMT00021608001	1.57739	2.26077	-0.606403	-0.396526	0.374305	-0.597767	-0.573037	-0.517997	-0.466181	-0.462739	-0.591812	35.3723	2.36468e-08	zinc finger and btb domain-containing protein 16-a-like	F:metal ion binding; F:nucleic acid binding; C:nucleus; P:regulation of neurogenesis; F:DNA binding; C:cytoplasm; P:protein ubiquitination; P:regulation of transcription, DNA-templated; P:transcription, DNA-templated; P:positive regulation of apoptotic process; P:skeletal system development; P:negative regulation of cell proliferation; P:anterior/posterior pattern specification; P:forelimb morpho…
GSONMT00045963001	2.6859	0.634459	-0.445931	-0.338513	-0.544294	-0.441754	-0.544294	-0.544294	-0.544294	0.627309	-0.544294	28.9878	0.00753188	microfibril-associated glycoprotein 4-like	extracellular matrix organization, collagen metabolism, cell-cell adhesion
C171931_c0_seq1_	2.96261	0.229736	-0.420211	-0.254092	-0.397402	-0.375486	-0.415366	-0.241111	-0.403673	-0.372878	-0.31213	27.6909	8.93478e-09	calcium-independent phospholipase A2-gamma-like (LOC106567269), transcript variant X1, mRNA	fatty acid metabolism
GSONMT00018163001	2.35554	1.62548	-0.522848	-0.409597	-0.42651	-0.463818	-0.523894	-0.45183	-0.438711	-0.480012	-0.263797	25.6527	9.35307e-07	amp deaminase 3-like isoform x2	P:IMP biosynthetic process; F:AMP deaminase activity; F:deaminase activity; P:purine ribonucleoside monophosphate biosynthetic process; C:cellular_component
GSONMT00038618001	1.49313	2.21183	-0.674621	-0.372322	0.312889	-0.657501	-0.633582	0.276922	-0.651932	-0.648951	-0.655862	24.942	8.95337e-05	endophilin-b1 isoform x1	C:cytoplasm; P:positive regulation of protein insertion into mitochondrial membrane involved in apoptotic signaling pathway; P:protein oligomerization; F:fatty acid binding; C:membrane; F:protein homodimerization activity; F:identical protein binding; C:Golgi membrane; C:mitochondrial outer membrane; P:apoptotic process; P:phosphatidic acid biosynthetic process; F:lysophosphatidic acid acyltransf…
GSONMT00061645001	2.66821	1.12675	-0.446642	-0.337763	-0.408257	-0.446642	-0.446642	-0.446642	-0.417823	-0.446642	-0.397903	23.5545	0.00185655	kinesin-like protein kif24	F:ATP binding; C:kinesin complex; F:microtubule motor activity; F:microtubule binding; P:microtubule-based movement; C:microtubule; P:cell projection organization; P:cilium assembly; F:nucleotide binding; C:cytoplasm; C:centriole; P:microtubule depolymerization; C:cytoskeleton
TCONS_00090240	2.18797	1.83397	-0.526968	-0.347039	-0.440329	-0.466313	-0.539736	-0.443935	-0.462155	-0.501517	-0.293942	23.3655	4.37614e-05	AMP deaminase 3-like (LOC106587203), transcript variant X2, mRNA
GSONMT00047791001	2.99853	-0.0243537	-0.354229	-0.181354	-0.340709	-0.348293	-0.354337	-0.354236	-0.334848	-0.352639	-0.353525	22.9091	1.47461e-06	myozenin-2-like	-
GSONMT00024835001	1.97096	0.821421	-0.725244	-0.189223	1.64292	-0.699406	-0.6892	-0.549099	-0.552121	-0.318502	-0.712506	21.412	0.000668215	transmembrane protease serine 5-like	P:proteolysis; F:serine-type endopeptidase activity; F:scavenger receptor activity; F:serine-type peptidase activity; F:hydrolase activity; C:membrane; F:catalytic activity; F:peptidase activity; C:plasma membrane
GSONMT00055461001	2.78993	0.853317	-0.425367	-0.316877	-0.417986	-0.426896	-0.427409	-0.423234	-0.352635	-0.426185	-0.426659	20.7513	0.000494215	adp-ribosylation factor-like protein 14-like	F:GTP binding; P:small GTPase mediated signal transduction; F:nucleotide binding; C:intracellular
GSONMT00033762001	2.81606	0.774146	-0.493185	-0.320317	-0.384301	-0.379597	-0.477184	-0.288919	-0.405394	-0.46223	-0.37908	20.2023	7.32112e-07	amp deaminase 3-like isoform x1	P:IMP biosynthetic process; F:AMP deaminase activity; F:deaminase activity; P:purine ribonucleoside monophosphate biosynthetic process; C:cellular_component
GSONMT00040579001	2.2138	1.80212	-0.531968	-0.382831	-0.546418	-0.46277	-0.509169	-0.403209	-0.471538	-0.438769	-0.269245	20.1923	7.32112e-07	pyruvate dehydrogenase	F:kinase activity; F:ATP binding; P:phosphorylation; F:transferase activity; C:cellular_component
GSONMT00006327001	0.314531	2.33882	-0.325778	0.93448	0.791998	-0.689655	-0.559942	-0.776653	-0.673482	-0.852312	-0.502002	19.7828	8.98274e-11	protein ndrg2	P:nervous system development; P:cell differentiation; C:cytoplasm; P:multicellular organismal development; P:Wnt signaling pathway; P:negative regulation of ERK1 and ERK2 cascade; P:negative regulation of smooth muscle cell proliferation; P:regulation of platelet-derived growth factor production; C:cell projection; C:nucleus; P:negative regulation of cytokine production; C:Golgi apparatus; C:cent…
GSONMT00082485001	3.0097	-0.334096	-0.155139	-0.225151	-0.325324	-0.283382	-0.338902	-0.331991	-0.348435	-0.339099	-0.328183	19.4178	3.40361e-06	-dihydroxyvitamin d 24- mitochondrial-like	F:metal ion binding; P:oxidation-reduction process; F:oxidoreductase activity, acting on paired donors, with incorporation or reduction of molecular oxygen; F:heme binding; F:oxidoreductase activity; F:iron ion binding; F:monooxygenase activity; P:response to vitamin D; P:vitamin D metabolic process; F:25-hydroxycholecalciferol-24-hydroxylase activity; C:mitochondrion; F:1-alpha,25-dihydroxyvitam…
GSONMT00082364001	3.00061	-0.159206	-0.352665	-0.0597466	-0.340157	-0.34141	-0.352273	-0.349321	-0.341541	-0.352074	-0.352218	19.2276	1.29547e-05	glutamate-rich protein 1	-
GSONMT00079932001	0.618002	2.85338	-0.527266	-0.32289	-0.327471	-0.5102	-0.344516	-0.437174	-0.470821	-0.429845	-0.101197	18.8421	3.86121e-05	6-phosphofructo-2-kinase fructose- -bisphosphatase-like isoform x2	F:ATP binding; P:fructose 2,6-bisphosphate metabolic process; P:metabolic process; F:fructose-2,6-bisphosphate 2-phosphatase activity; F:6-phosphofructo-2-kinase activity; F:catalytic activity; P:fructose metabolic process; F:transferase activity; P:phosphorylation; F:kinase activity; C:cellular_component; F:hydrolase activity; F:nucleotide binding; C:6-phosphofructo-2-kinase/fructose-2,6-biphosp…
GSONMT00034829001	1.35172	2.49449	-0.615091	-0.419603	-0.563224	-0.555288	-0.525445	-0.409724	-0.461893	-0.334112	0.0381666	17.2747	6.65591e-08	response gene to complement 32 protein	F:molecular_function; P:biological_process; C:cellular_component; P:negative regulation of angiogenesis; P:negative regulation of cell proliferation; F:protein kinase activator activity; P:negative regulation of fibroblast growth factor production; P:negative regulation of endothelial cell proliferation; C:nucleus; P:positive regulation of mitosis; P:positive regulation of collagen biosynthetic p…
TCONS_00021511	1.7641	2.21238	-0.624728	-0.369297	-0.496307	-0.556589	-0.572851	-0.502801	-0.43119	-0.376155	-0.0465614	17.1266	2.67788e-06	Response gene to complement 32 protein (rgc32), mRNA >gi|221221551|gb|BT057565.1| clone ssal-evf-540-279 Response gene to complement 32 protein putative mRNA, complete cds
GSONMT00011893001	3.0116	-0.233689	-0.369826	-0.297311	-0.235211	-0.250889	-0.282261	-0.342275	-0.29822	-0.359017	-0.3429	16.6812	6.43468e-06	connective tissue growth factor	P:regulation of cell growth; F:insulin-like growth factor binding; C:extracellular region; P:ossification; P:cartilage condensation; P:positive regulation of cell differentiation; P:cell migration; C:intracellular membrane-bounded organelle; P:cell differentiation; P:positive regulation of JNK cascade; P:lung development; P:chondrocyte proliferation; P:fibroblast growth factor receptor signaling …
GSONMT00019800001	1.85056	2.17883	-0.541055	-0.4029	-0.498341	-0.413982	-0.480631	-0.421519	-0.376396	-0.409736	-0.484834	16.6319	1.04358e-06	pyruvate dehydrogenase	F:kinase activity; F:ATP binding; P:phosphorylation; F:transferase activity; C:cellular_component
GSONMT00080159001	2.87951	-0.366986	-0.441087	-0.189559	-0.41216	-0.299057	-0.440753	-0.4402	0.570593	-0.419218	-0.441087	16.5052	1.97232e-06	troponin cardiac muscle isoforms-like	C:troponin complex; P:regulation of muscle contraction
GSONMT00034164001	1.57776	0.238546	-0.596885	-0.470031	-0.54786	-0.589957	-0.589986	2.28433	-0.188414	-0.52564	-0.591869	16.1943	1.8112e-05	alpha-protein kinase 3-like	F:ATP binding; P:protein phosphorylation; F:transferase activity, transferring phosphorus-containing groups; F:protein serine/threonine kinase activity
GSONMT00018460001	2.10686	1.67571	-0.902826	-0.141852	-0.243657	-0.25301	-0.723411	-0.727271	-0.472255	0.32491	-0.643199	15.8806	1.83876e-05	large neutral amino acids transporter small subunit 4-like isoform x2	C:integral component of membrane; F:L-amino acid transmembrane transporter activity; P:transmembrane transport; P:L-amino acid transport; P:amino acid transport; P:ion transport; C:plasma membrane; C:membrane; P:transport
GSONMT00062129001	1.37415	2.35132	-0.600396	-0.048919	-0.575596	0.422223	-0.598973	-0.593055	-0.545518	-0.585587	-0.599647	15.7322	1.19475e-07	mid1-interacting protein 1-b-like	F:molecular_function; C:cytoplasm; C:cytoskeleton; P:biological_process; C:microtubule; C:nucleus
GSONMT00014355001	-0.242365	1.6993	-0.636594	-0.601945	-0.508089	-0.644206	-0.635678	-0.647699	1.85941	0.97512	-0.617259	15.4835	0.00522755	supervillin-like isoform x1	F:actin binding; P:cytoskeleton organization
GSONMT00033306001	2.2338	-0.478924	0.0111212	0.844339	-0.329866	-0.742585	-0.743754	-0.742778	-0.611962	1.2213	-0.660695	15.2086	2.65588e-06	liver-expressed antimicrobial peptide 2	P:defense response to bacterium; F:molecular_function; C:cellular_component
GSONMT00050194001	2.71666	0.741126	-0.740163	-0.598024	-0.676855	-0.429245	-0.0137807	0.018058	-0.538037	-0.482301	0.00256087	15.1636	0.000319275	minor histocompatibility protein ha-1-like isoform x2	F:metal ion binding; P:intracellular signal transduction; P:signal transduction; C:intracellular
GSONMT00046771001	2.8749	0.431469	-0.27075	-0.0978085	-0.628664	-0.262241	-0.59793	-0.159591	-0.637599	-0.327872	-0.32391	14.6074	7.60078e-07	acyl-coenzyme a thioesterase 1-like	F:thiolester hydrolase activity; P:acyl-CoA metabolic process; P:lipid metabolic process; F:palmitoyl-CoA hydrolase activity; C:mitochondrion; C:cytosol; P:long-chain fatty acid metabolic process; F:acyl-CoA hydrolase activity
GSONMT00062600001	0.127139	1.8501	-0.582259	0.392038	1.8918	-0.309107	-0.527231	-0.826434	-0.476393	-0.871297	-0.668358	13.902	1.9406e-08	protein ndrg2-like	P:nervous system development; P:cell differentiation; C:cytoplasm; P:multicellular organismal development; P:Wnt signaling pathway; P:negative regulation of ERK1 and ERK2 cascade; C:growth cone; P:negative regulation of smooth muscle cell proliferation; P:regulation of platelet-derived growth factor production; C:nucleus; P:negative regulation of cytokine production; C:Golgi apparatus; C:perinucl…
GSONMT00041125001	-0.331407	2.82297	-0.450165	-0.952687	-0.675737	0.0309198	0.37391	-0.102869	-0.156573	-0.173391	-0.384971	12.9022	1.04488e-06	4f2 cell-surface antigen heavy chain-like	P:carbohydrate metabolic process; F:cation binding; F:catalytic activity; P:regulation of syncytium formation by plasma membrane fusion; C:cellular_component
GSONMT00042730001	2.65522	0.347699	-1.13317	-0.164151	-0.181151	0.0438084	0.0670226	-0.677516	-1.0084	-0.00210283	0.0527446	12.8671	8.3955e-05	oxysterol-binding protein 1 isoform x1	P:lipid transport; P:transport; F:cholesterol binding; C:cytoplasm; C:late endosome; C:nucleus
GSONMT00057050001	2.79655	0.605244	-0.561197	-0.377984	0.0340162	-0.558992	-0.553288	0.0820824	-0.399967	-0.538443	-0.528018	12.4805	0.000107975	tumor protein d54-like isoform x1	P:positive regulation of MAP kinase activity; P:activation of cysteine-type endopeptidase activity involved in apoptotic process; P:positive regulation of JNK cascade; P:apoptotic DNA fragmentation; F:protein homodimerization activity; F:identical protein binding; C:cytoplasm; C:perinuclear region of cytoplasm; P:G2/M transition of mitotic cell cycle; F:protein heterodimerization activity; F:cyst…
GSONMT00078909001	2.19311	1.51175	0.0478688	0.149028	-0.346029	-0.450272	-0.935701	0.059649	-0.622058	-0.798967	-0.808383	12.1979	2.65111e-05	serine threonine-protein kinase ulk2-like isoform x1	F:ATP binding; F:protein kinase activity; F:nucleotide binding; P:protein phosphorylation; F:transferase activity, transferring phosphorus-containing groups; F:protein serine/threonine kinase activity; F:transferase activity; P:phosphorylation; F:kinase activity; P:neuron projection development; C:autophagic vacuole; P:positive regulation of macroautophagy; P:protein localization; F:Rab GTPase bi…
GSONMT00059371001	1.51696	2.36887	-0.930054	-0.168556	-0.310478	-0.593889	-0.394328	-0.390453	-0.239968	-0.503486	-0.354614	12.0682	4.24878e-06	cysteine protease atg4b	P:proteolysis; P:autophagy; C:cytoplasm; F:hydrolase activity; F:cysteine-type peptidase activity; F:peptidase activity; P:protein transport; P:transport
GSONMT00070841001	0.459689	2.80642	-0.71894	-0.516588	-0.4218	0.324384	-0.425669	-0.359054	-0.615543	-0.352546	-0.180351	11.7497	0.000505931	leucine-rich repeat-containing protein 14	-
TCONS_00111394	1.43879	2.34779	-0.175865	-0.205815	0.28008	-0.631148	-0.634986	-0.6249	-0.621992	-0.572652	-0.599304	11.487	1.26228e-05	Oncorhynchus mykiss somatostatin receptor subtype 2 (LOC100499615), mRNA >gi|296840659|gb|HM053471.1| Oncorhynchus mykiss somatostatin receptor subtype 2 mRNA, complete cds
GSONMT00014922001	2.69085	0.600186	-0.794774	-0.630055	-0.70881	-0.400404	0.158439	0.106149	-0.652409	-0.482554	0.11338	11.319	0.001176	minor histocompatibility protein ha-1-like	F:metal ion binding; P:intracellular signal transduction; P:signal transduction; C:intracellular; F:GTPase activator activity; P:regulation of small GTPase mediated signal transduction; P:small GTPase mediated signal transduction; C:cytosol
GSONMT00057299001	1.9726	1.96714	-0.558567	-0.374295	-0.552653	-0.554972	-0.558567	0.215083	-0.442742	-0.55446	-0.558567	10.7955	5.37973e-08	leucine-rich repeat-containing protein 2	-
GSONMT00035251001	1.75577	1.15912	-1.1635	-0.088839	1.17962	0.382578	-0.89805	-1.09825	-0.734055	-0.231207	-0.263194	10.6117	2.0113e-09	uveal autoantigen with coiled-coil domains and ankyrin repeats-like isoform x1	-
GSONMT00057300001	1.76546	2.15485	-0.584124	-0.25106	-0.584124	-0.576014	-0.584124	0.162762	-0.335374	-0.584124	-0.584124	10.6099	2.13682e-07	leucine-rich repeat-containing protein 2-like	-
GSONMT00047413001	-0.00486807	2.67726	-0.813431	-0.528279	0.268539	0.693264	-0.56942	-0.708533	-0.469179	-0.00467064	-0.540687	10.4807	0.000671508	85 88 kda calcium-independent phospholipase a2-like	P:lipid metabolic process; F:hydrolase activity; P:metabolic process
GSONMT00019794001	2.30543	1.67191	-0.534105	-0.510718	-0.654546	-0.387575	-0.506396	-0.483651	-0.256633	-0.293878	-0.349837	10.1086	6.14559e-05	nuclear factor erythroid 2-related factor 1-like isoform x1	P:regulation of transcription, DNA-templated; F:sequence-specific DNA binding; C:nucleus; F:sequence-specific DNA binding transcription factor activity; F:DNA binding
GSONMT00051770001	1.65916	-0.455725	-0.469477	-0.379132	-0.457233	-0.379903	-0.473575	-0.453714	2.33701	-0.454284	-0.473125	10.024	9.21713e-05	myosin-binding protein slow-type-like isoform x1	-
GSONMT00001899001	1.51577	-0.547284	0.590539	0.828642	0.807366	1.0059	-1.45292	-0.524678	-1.19377	-0.0890461	-0.94052	9.93483	0.000649765	pantothenate kinase 1	P:coenzyme A biosynthetic process; F:ATP binding; P:response to yeast; F:pantothenate kinase activity; C:cellular_component; C:cell periphery; P:coenzyme biosynthetic process; P:water-soluble vitamin metabolic process; P:vitamin metabolic process; P:pantothenate metabolic process; P:small molecule metabolic process; C:cytosol; F:kinase activity; P:phosphorylation; C:nucleus; C:recycling endosome;…
GSONMT00066098001	1.61956	2.03945	-0.64287	0.127441	0.44095	-0.494762	-0.600554	-0.632931	-1.08621	-0.620932	-0.149137	9.75876	6.89264e-06	cell cycle progression protein 1-like isoform x2	-
GSONMT00071779001	2.55181	1.32638	-0.458596	-0.319645	-0.471706	-0.469726	-0.4818	-0.473783	-0.249532	-0.479444	-0.473953	9.67739	2.11056e-08	flocculation protein flo11-like isoform x2	-
GSONMT00012216001	1.97603	1.72039	-1.04146	-0.374128	-0.696181	-0.481782	0.631415	-0.329749	-0.602844	-0.369391	-0.432294	9.65258	6.68987e-07	gamma-aminobutyric acid receptor-associated 1	P:autophagy; F:molecular_function
GSONMT00072451001	1.79289	-0.460861	-0.477733	-0.388707	-0.454139	-0.369221	-0.481581	-0.450083	2.23025	-0.460205	-0.480606	9.60698	0.000663838	myosin-binding protein slow-type-like isoform x1	-
GSONMT00027415001	0.0450598	2.73611	-0.780289	-0.517266	0.260525	0.616606	-0.564041	-0.634404	-0.424058	-0.284704	-0.453537	9.59268	0.00257	novel protein vertebrate phospholipase group vi (zgc:77476)	P:lipid metabolic process; F:hydrolase activity; P:metabolic process; P:cardiolipin biosynthetic process; C:cytoplasm; C:centrosome
GSONMT00030564001	1.9035	2.1038	-0.561352	-0.347299	-0.525168	-0.551174	-0.557308	-0.459959	-0.175027	-0.276932	-0.553083	9.49044	1.04693e-05	alpha-crystallin b chain	P:response to stress; F:structural constituent of eye lens; C:cytoplasm; C:nucleus; P:lens development in camera-type eye; P:response to hydrogen peroxide; F:unfolded protein binding; P:muscle organ development; C:Z disc; C:contractile fiber; P:negative regulation of cysteine-type endopeptidase activity involved in apoptotic process; F:protein homodimerization activity; P:camera-type eye developm…
GSONMT00082158001	2.64505	0.770193	-0.553639	-0.326082	-0.541475	-0.509681	-0.509719	-0.525816	0.599158	-0.512775	-0.535217	9.39909	1.47461e-06	otu domain-containing protein 1	Deubiquitinating enzyme that specifically hydrolyzes 'Lys-63'-linked polyubiquitin to monoubiquitin, ubiquitination activity
GSONMT00067581001	2.59425	0.101833	-0.713335	-0.173984	0.759637	-0.0415834	-0.993438	-0.945933	-0.214141	-0.455329	0.0820264	9.30608	0.00580113	serine threonine-protein kinase ulk2	P:regulation of dendrite morphogenesis; F:molecular_function; P:habenula development; C:cellular_component; F:ATP binding; F:protein kinase activity; F:nucleotide binding; P:protein phosphorylation; F:transferase activity, transferring phosphorus-containing groups; F:protein serine/threonine kinase activity; P:phosphorylation; P:regulation of autophagy; P:protein autophosphorylation; P:response t…
GSONMT00070501001	2.23416	1.0993	0.754341	-0.0634234	-0.234463	-1.05683	-0.747791	-0.802195	-0.830261	0.0481552	-0.400996	9.29778	1.65868e-05	growth hormone receptor isoform 1 precursor	-
TCONS_00124673	0.0190216	2.91896	-0.436562	-0.318748	0.345145	-0.426895	-0.423727	-0.436562	-0.372419	-0.431653	-0.436562	9.14878	0.000505931	voltage-gated potassium channel subunit beta-2 (LOC106565914), transcript variant X3, mRNA
GSONMT00079999001	2.23779	1.70636	-0.350318	-0.216874	-0.0645658	-0.607047	-0.698183	-0.647735	-0.403896	-0.401777	-0.553751	9.13831	8.47474e-06	calcium-binding and coiled-coil domain-containing protein 1-like	P:regulation of transcription, DNA-templated; P:transcription, DNA-templated; C:integral component of membrane; C:nucleus; F:DNA binding
TCONS_00118006	1.06402	1.85373	-0.987988	-0.249846	1.11269	0.589343	-0.934428	-1.09374	-0.727417	-0.232948	-0.393412	9.09688	2.12642e-06	uveal autoantigen with coiled-coil domains and ankyrin repeats-like (LOC106587897), mRNA
GSONMT00067582001	1.91232	-0.218639	-0.372727	-0.36005	1.5553	0.504471	-1.29685	-1.24099	-0.0162398	-0.338744	-0.127847	9.0235	0.00235564	serine threonine-protein kinase ulk2	P:regulation of dendrite morphogenesis; F:molecular_function; P:habenula development; C:cellular_component; F:ATP binding; F:protein kinase activity; F:nucleotide binding; P:protein phosphorylation; F:transferase activity, transferring phosphorus-containing groups; F:protein serine/threonine kinase activity; P:regulation of autophagy; P:protein autophosphorylation; P:response to starvation; C:pre…
TCONS_00023516	2.14877	0.601683	-0.998744	0.876738	0.847349	-0.723934	-0.974193	-0.132043	-0.648436	-0.751945	-0.245244	8.94879	3.77991e-08	BCL2/adenovirus E1B 19 kDa protein-interacting protein 3-like (LOC106577374), transcript variant X2, mRNA
GSONMT00072452001	1.72706	-0.460334	-0.48849	-0.401202	-0.432223	-0.372808	-0.474499	-0.456261	2.28433	-0.454379	-0.471193	8.93564	0.000214998	myosin-binding protein slow-type-like isoform x2	-
GSONMT00030607001	2.04305	-0.464182	-0.495148	-0.392335	-0.48209	-0.486998	-0.495148	1.99626	-0.330249	-0.489235	-0.403928	8.8894	0.00834446	ring finger protein 207	F:metal ion binding; F:zinc ion binding; C:intracellular
GSONMT00021671001	2.81877	-0.307176	-0.436112	-0.152088	0.538919	-0.389249	-0.508509	-0.807462	-0.593319	-0.202043	0.0382635	8.59551	0.00569395	serine threonine-protein kinase ulk2-like	P:regulation of dendrite morphogenesis; F:molecular_function; P:habenula development; C:cellular_component; F:ATP binding; F:protein kinase activity; F:nucleotide binding; P:protein phosphorylation; F:transferase activity, transferring phosphorus-containing groups; F:protein serine/threonine kinase activity; P:phosphorylation; P:regulation of autophagy; P:protein autophosphorylation; P:response t…
GSONMT00051340001	1.61178	2.32	-0.829568	-0.228084	-0.357453	-0.266895	-0.475378	-0.422589	-0.250564	-0.609115	-0.492134	8.47238	0.00248741	cysteine protease atg4b-like	P:proteolysis; P:autophagy; C:cytoplasm; F:hydrolase activity; F:cysteine-type peptidase activity; F:peptidase activity; P:protein transport; P:transport; F:endopeptidase activity; P:positive regulation of autophagy; P:positive regulation of protein catabolic process; F:molecular_function; C:cellular_component; P:autophagic vacuole assembly; F:cysteine-type endopeptidase activity; F:protein bindi…
GSONMT00059373001	1.22089	2.59976	-0.71642	-0.258506	-0.415621	-0.391996	-0.328328	-0.428373	-0.429488	-0.478744	-0.37317	8.36431	5.17273e-05	cysteine protease atg4b-like	P:proteolysis; P:autophagy; C:cytoplasm; F:hydrolase activity; F:cysteine-type peptidase activity; F:peptidase activity; P:protein transport; P:transport; F:endopeptidase activity; P:positive regulation of autophagy; P:positive regulation of protein catabolic process; F:cysteine-type endopeptidase activity; F:protein binding; P:autophagic vacuole assembly
GSONMT00072158001	2.18537	-0.543459	-1.4598	-0.823802	0.0307392	0.322534	0.397937	0.573039	-1.17469	0.131051	0.361087	8.09297	0.0010019	centrosomal protein of 85 kda-like	-
GSONMT00036552001	1.77376	2.07132	-0.66324	-0.50951	-0.642235	-0.640601	-0.516422	-0.459483	0.35935	-0.126277	-0.646667	8.06891	0.000375849	pdz and lim domain protein 3-like	F:metal ion binding; F:zinc ion binding; P:actin filament organization; C:Z disc; F:structural constituent of muscle; F:cytoskeletal protein binding; C:actin cytoskeleton; F:protein binding; P:heart development
GSONMT00052536001	2.15798	1.56623	-0.822275	0.39723	-0.42685	-0.435467	-0.654989	0.133003	-0.569203	-0.608882	-0.73678	7.87913	1.9406e-08	nuclear protein 1	transcription factor activity
GSONMT00009781001	3.01283	-0.261622	-0.324602	-0.200729	-0.318975	-0.318781	-0.32458	-0.324602	-0.290103	-0.324286	-0.324552	7.78873	0.0071514	sarcoplasmic endoplasmic reticulum calcium atpase 1-like	F:cation-transporting ATPase activity; F:hydrolase activity; F:calcium-transporting ATPase activity; P:response to mechanical stimulus; P:ATP catabolic process; F:ATP binding; F:metal ion binding; C:endoplasmic reticulum membrane; P:negative regulation of muscle contraction; C:integral component of membrane; C:membrane; P:regulation of striated muscle contraction; C:perinuclear region of cytoplas…
GSONMT00050693001	0.922365	2.76177	-0.425425	-0.298867	-0.417627	-0.424899	-0.425424	-0.42224	-0.418904	-0.425322	-0.425423	7.78327	1.00055e-05	creatine kinase m-type-like	F:kinase activity; F:ATP binding; P:phosphorylation; F:transferase activity; F:nucleotide binding; F:catalytic activity; F:transferase activity, transferring phosphorus-containing groups
GSONMT00072161001	2.61081	0.105835	-1.31006	-0.543902	0.273568	0.30052	-0.339823	-0.245827	-0.85887	0.20594	-0.198191	7.77642	0.000122973	centrosomal protein of 85 kda-like	F:molecular_function; P:biological_process; C:cellular_component
GSONMT00060609001	1.44075	2.32662	-0.612325	-0.436102	0.45232	-0.603128	-0.321261	-0.60948	-0.479662	-0.542227	-0.615503	7.70529	1.08693e-06	protein soga3-like isoform x2	P:regulation of autophagy; C:extracellular space
GSONMT00040569001	2.10467	1.37258	0.0984866	-0.616505	-0.915716	-0.210596	-1.31612	0.0728259	0.406575	-0.412266	-0.583937	7.27608	0.0013038	nuclear factor erythroid 2-related factor 1	P:regulation of transcription, DNA-templated; F:sequence-specific DNA binding; C:nucleus; F:sequence-specific DNA binding transcription factor activity; F:DNA binding
GSONMT00001151001	2.06786	0.621514	-0.985702	0.488421	1.22202	-0.724474	-1.04368	-0.083802	-0.631161	-0.766574	-0.164421	7.24213	1.78441e-09	bcl2 adenovirus e1b 19 kda protein-interacting protein 3	C:mitochondrial envelope; P:positive regulation of apoptotic process; C:integral component of membrane; P:mitochondrial fragmentation involved in apoptotic process; P:mitochondrial protein catabolic process; F:GTPase binding; C:nuclear envelope; F:protein heterodimerization activity; P:granzyme-mediated apoptotic signaling pathway; F:protein homodimerization activity; P:intrinsic apoptotic signal…
GSONMT00036731001	1.4325	2.49438	-0.461202	-0.338547	-0.460818	-0.457272	-0.457023	-0.438897	-0.411911	-0.453877	-0.447323	7.20092	8.82739e-06	protein phosphatase 1 regulatory subunit 27-like	F:molecular_function; P:biological_process; C:cellular_component; P:negative regulation of phosphatase activity; F:phosphatase binding
GSONMT00009782001	3.01152	-0.259246	-0.329834	-0.173436	-0.325408	-0.325606	-0.329834	-0.329834	-0.278902	-0.329581	-0.329834	7.18902	0.0016435	sarcoplasmic endoplasmic reticulum calcium atpase 1-like	F:metal ion binding; C:integral component of membrane; F:nucleotide binding; C:membrane; P:calcium ion transport; P:cation transport; F:hydrolase activity; F:ATP binding; F:cation-transporting ATPase activity; F:calcium-transporting ATPase activity; P:response to mechanical stimulus; P:ATP catabolic process; C:endoplasmic reticulum membrane; P:negative regulation of muscle contraction; P:regulati…
TCONS_00062583	0.884487	2.48632	-1.44058	-0.379575	-0.293063	-0.617203	0.108768	-0.43411	-0.227706	0.172849	-0.260197	7.18083	0.000355893	tuberin-like (LOC106593582), partial mRNA
GSONMT00031082001	0.624678	2.14957	-0.978148	0.449037	-0.667956	1.20639	-0.623486	-0.88385	-0.66523	-0.0504875	-0.560516	7.11585	0.000259099	autophagy-related protein 2 homolog a-like	F:transmembrane transporter activity; P:autophagy; C:integral component of membrane; P:transmembrane transport; C:pre-autophagosomal structure membrane; C:lipid particle; F:protein binding
GSONMT00008250001	1.90782	2.01894	-0.1679	-0.235931	-0.0320295	-0.771046	-0.669016	-0.472742	-0.776975	-0.46778	-0.333345	7.06127	6.51306e-06	phosphatidate phosphatase lpin1-like isoform x2	F:molecular_function; P:biological_process; C:cellular_component
GSONMT00014493001	1.67871	1.48761	-1.3709	-0.0138383	-1.12538	-0.445058	0.132765	-0.774756	0.686235	0.374029	-0.62942	7.03454	0.00568238	proline-rich protein 16	-
GSONMT00047108001	1.43221	1.95628	-1.1215	-0.249014	-0.472022	-0.436268	-0.3013	-0.150129	-0.879427	-0.748974	0.970144	7.02246	0.00384434	fasciculation and elongation protein zeta-2-like isoform x1	-
GSONMT00000505001	1.56847	2.40044	-0.468078	-0.288379	-0.459222	-0.464125	-0.464255	-0.467697	-0.426639	-0.463832	-0.466682	6.97795	2.58513e-05	thioredoxin-interacting protein	P:protein import into nucleus; P:cellular response to tumor cell; P:response to oxidative stress; P:keratinocyte differentiation; F:enzyme inhibitor activity; F:ubiquitin protein ligase binding; C:cytoplasm; P:negative regulation of cell division; P:platelet-derived growth factor receptor signaling pathway; P:negative regulation of transcription from RNA polymerase II promoter
GSONMT00070884001	2.66252	0.855894	-0.565266	-0.311053	-0.554216	-0.543664	-0.541551	-0.331055	0.411289	-0.518119	-0.564774	6.95565	2.99476e-08	otu domain-containing protein 1	Deubiquitinating enzyme that specifically hydrolyzes 'Lys-63'-linked polyubiquitin to monoubiquitin, ubiquitination activity
GSONMT00046591001	0.644612	2.85775	-0.449521	-0.268026	-0.238812	-0.439316	-0.43472	-0.449189	-0.411534	-0.357496	-0.453749	6.88068	2.13682e-07	diphosphoinositol polyphosphate phosphohydrolase 2 isoform x1	F:hydrolase activity; F:diphosphoinositol-polyphosphate diphosphatase activity; F:snoRNA binding
GSONMT00049457001	0.134599	2.30627	-0.861563	1.01655	-0.0026271	0.254668	-0.608074	-0.938514	-0.914407	0.381393	-0.768301	6.86444	6.02591e-09	sestrin-1-like isoform x2	P:cell cycle arrest; P:determination of left/right symmetry; C:nucleus; F:molecular_function
GSONMT00049456001	0.154584	2.21809	-0.949764	0.908434	0.150513	0.221691	-0.565937	-1.03647	-0.925434	0.615935	-0.791639	6.79842	1.79862e-09	sestrin-1-like isoform x1	P:cell cycle arrest; C:nucleus; P:determination of left/right symmetry; F:molecular_function
GSONMT00051537001	2.57972	0.694338	-0.84854	0.651353	-0.420055	-0.0978554	-0.462591	-0.667488	-0.689435	-0.120302	-0.619141	6.75605	0.00369889	kinase suppressor of ras 1-like isoform x2	F:metal ion binding; P:intracellular signal transduction; F:ATP binding; F:protein kinase activity; P:protein phosphorylation; F:transferase activity, transferring phosphorus-containing groups; F:protein serine/threonine kinase activity
GSONMT00027827001	0.601493	2.45174	-1.21394	0.487448	-0.146441	0.343712	-0.0286356	-0.959519	-0.562547	-0.306789	-0.666529	6.70534	3.46152e-05	ras-related protein rab-1a	F:GTP binding; P:small GTPase mediated signal transduction; F:nucleotide binding; P:protein transport; P:ER to Golgi vesicle-mediated transport; P:intracellular protein transport; P:defense response to bacterium; P:cell migration; F:GTPase activity; P:Rab protein signal transduction; P:vesicle-mediated transport; P:GTP catabolic process; P:autophagy; C:endoplasmic reticulum membrane; P:endocytosi…
GSONMT00034943001	0.956253	2.72059	-0.386037	-0.213483	-0.392076	-0.536161	-0.571005	-0.564022	-0.20222	-0.276391	-0.535452	6.65765	0.000136087	syncoilin-like isoform x2	C:intermediate filament; F:structural molecule activity; C:sarcolemma; C:neuromuscular junction; C:cytoplasm; C:Z disc; P:intermediate filament-based process; C:cytosol
GSONMT00030514001	2.87842	0.193758	-0.487769	-0.33537	-0.481451	-0.479566	-0.476129	0.364135	-0.219497	-0.48139	-0.475143	6.58676	6.58228e-06	heat shock protein beta-7	P:response to stress; F:molecular_function; C:mitochondrion; C:nucleus
GSONMT00006318001	2.39476	1.56901	-0.503889	-0.35155	-0.468283	-0.247947	-0.473572	-0.497785	-0.474083	-0.464172	-0.482492	6.52495	1.9406e-08	connective tissue growth factor	P:regulation of cell growth; F:insulin-like growth factor binding; C:extracellular region; P:ossification; P:cartilage condensation; P:positive regulation of cell differentiation; P:cell migration; C:intracellular membrane-bounded organelle; P:cell differentiation; P:positive regulation of JNK cascade; P:lung development; P:chondrocyte proliferation; P:fibroblast growth factor receptor signaling …
GSONMT00074639001	2.13141	1.87224	-0.735298	-0.470173	-0.314457	-0.390409	-0.480626	-0.197881	-0.482044	-0.441382	-0.491376	6.5231	2.03969e-06	ubiquitin carboxyl-terminal hydrolase 25-like isoform x2	P:proteolysis; F:hydrolase activity; F:cysteine-type peptidase activity; F:peptidase activity; F:ubiquitin thiolesterase activity; P:ubiquitin-dependent protein catabolic process; P:dorsal/ventral pattern formation
GSONMT00070637001	2.77672	0.636182	-0.519158	-0.343767	-0.512006	-0.506494	-0.519158	0.305389	-0.281891	-0.516805	-0.519013	6.50863	0.000178506	myozenin-2-like isoform x1	F:molecular_function; P:biological_process; C:cellular_component
GSONMT00018181001	0.596975	2.49212	-0.636672	-0.571944	0.371251	-0.0755993	-0.877797	-0.424215	-0.706436	-0.823221	0.655542	6.47179	0.000161918	alanine aminotransferase 2-like	P:biosynthetic process; F:transferase activity; F:catalytic activity; F:pyridoxal phosphate binding; F:transaminase activity
TCONS_00023235	0.783316	2.56369	-1.24406	0.201982	-0.568729	-0.735936	-0.228867	-0.394451	-0.388412	0.0326987	-0.021233	6.46993	0.000747446	tuberin-like (LOC106564303), mRNA
C9546_c1_seq1_	2.58827	-0.0107441	-0.550658	-0.466005	-0.545847	-0.537894	-0.551314	0.0361474	1.13438	-0.545021	-0.551314	6.44166	0.000841741	smoothelin-like protein 1 (LOC106604657), transcript variant X2, mRNA	regulation of contractile properties of both striated and smooth muscles
GSONMT00036946001	0.635192	2.85703	-0.554433	-0.342167	-0.451597	-0.359053	-0.35631	-0.303309	-0.513948	-0.362938	-0.248471	6.37453	0.000790452	ubiquitin-conjugating enzyme e2 g1	F:ligase activity; F:acid-amino acid ligase activity; C:cellular_component; F:nucleotide binding; F:ubiquitin protein ligase binding; F:ATP binding; P:protein ubiquitination; P:protein K48-linked ubiquitination; P:ubiquitin-dependent protein catabolic process; F:ubiquitin-protein ligase activity; P:protein K63-linked ubiquitination
GSONMT00031083001	1.21322	2.05761	-1.49682	0.124303	-0.315382	0.734403	-0.58927	-0.782029	-0.620532	-0.125623	-0.19988	6.34015	0.000505931	autophagy-related protein 2 homolog a-like	F:transmembrane transporter activity; P:autophagy; C:integral component of membrane; P:transmembrane transport; C:pre-autophagosomal structure membrane; C:lipid particle; F:protein binding
GSONMT00062954001	0.0588446	2.93569	-0.597041	-0.278437	0.12909	-0.386269	-0.460694	-0.434021	-0.480463	-0.123927	-0.36277	6.28192	0.000134904	dual specificity protein kinase clk4-like	F:kinase activity; F:ATP binding; F:protein kinase activity; P:phosphorylation; F:nucleotide binding; P:protein phosphorylation; F:transferase activity, transferring phosphorus-containing groups; F:protein serine/threonine kinase activity; F:transferase activity; C:cellular_component
GSONMT00071718001	1.67648	2.31908	-0.491973	-0.355942	-0.486461	-0.485015	-0.491434	-0.36522	-0.338389	-0.490206	-0.490914	6.27269	4.81131e-05	beta-taxilin	F:syntaxin binding; C:cytoplasm
GSONMT00064758001	2.00004	-0.0310125	0.575521	0.604989	-0.6574	0.48248	-1.55257	-1.35013	-0.509243	0.0630897	0.374228	6.23505	0.00433571	e3 ubiquitin-protein ligase znrf2	F:metal ion binding; F:zinc ion binding; C:lysosomal membrane; C:endosome membrane; F:ligase activity; C:cell junction; C:presynaptic membrane; P:protein ubiquitination
GSONMT00020189001	1.57093	2.39841	-0.528234	-0.363742	-0.489997	-0.460673	-0.340158	-0.445417	-0.409586	-0.451145	-0.480384	6.1889	1.01068e-07	ephrin type-a receptor 7-like isoform x1	C:postsynaptic membrane; C:integral component of plasma membrane; P:adult walking behavior; P:positive regulation of dendrite morphogenesis; P:positive regulation of JUN kinase activity; C:cell junction; P:regulation of axonogenesis; C:early endosome membrane; P:glial cell migration; P:fasciculation of motor neuron axon; C:endoplasmic reticulum; P:fasciculation of sensory neuron axon; F:protein k…
GSONMT00009231001	1.45697	2.41214	-0.529763	-0.434498	-0.538197	-0.560113	-0.527555	0.148834	-0.487869	-0.523679	-0.416267	6.178	2.0242e-05	ddb1- and cul4-associated factor 6-like isoform x4	protein ubiquitination
GSONMT00008987001	2.54532	1.01077	-0.826929	-0.536282	-0.649711	-0.620167	0.423137	-0.31128	-0.58559	-0.254482	-0.194783	6.07479	1.42114e-05	angiopoietin-related protein 4-like	P:response to bacterium; F:structural constituent of ribosome; P:translation; C:ribosome; C:intracellular; P:negative regulation of apoptotic process; P:negative regulation of lipoprotein lipase activity; C:extracellular space; F:enzyme inhibitor activity; P:triglyceride homeostasis; F:RNA binding; F:nucleic acid binding; P:mRNA splicing, via spliceosome; F:nucleotide binding
GSONMT00063472001	1.73959	2.05588	-0.981154	-0.444523	0.0725109	0.00688621	-0.743577	-0.579064	-0.798424	-0.131976	-0.196155	6.05039	0.00027688	ras-related protein rab-7a	F:GTP binding; P:small GTPase mediated signal transduction; F:nucleotide binding; P:protein transport; C:late endosome; P:protein targeting to lysosome; P:early endosome to late endosome transport; P:phagosome acidification; P:epidermal growth factor catabolic process; F:GTPase activity; C:intracellular membrane-bounded organelle; P:GTP catabolic process; C:cytoplasm; C:lysosome; C:Golgi apparatu…
GSONMT00046593001	0.578398	2.8724	-0.452097	-0.288484	-0.141268	-0.452238	-0.444385	-0.460159	-0.419347	-0.355598	-0.437221	6.03217	8.47474e-06	diphosphoinositol polyphosphate phosphohydrolase 2	F:hydrolase activity; F:snoRNA binding; F:diphosphoinositol-polyphosphate diphosphatase activity
TCONS_00023823	1.70344	-0.356841	-0.590983	-0.34027	2.24006	-0.0289564	-0.724304	-0.273587	-0.5577	-0.494257	-0.576592	5.97901	0.00865837	protein FAM214A-like (LOC106587663), partial mRNA
GSONMT00037970001	0.516484	2.17246	-1.10178	-0.198878	1.24362	-0.0232582	-0.266496	-0.820965	-1.16415	-0.335114	-0.0219301	5.96706	0.00129789	autophagy-related protein 2 homolog b-like	P:autophagy; C:pre-autophagosomal structure membrane; C:lipid particle
GSONMT00075495001	0.000121106	1.56519	-1.58433	1.01665	0.821253	0.0875549	0.795429	-0.678431	-1.23129	-0.844167	0.0520237	5.94513	0.00620173	zinc finger fyve domain-containing protein 1-like isoform x1	F:metal ion binding; F:GTP binding; F:GTPase activity; P:GTP catabolic process; F:zinc ion binding; C:intracellular
GSONMT00024892001	1.93514	2.05986	-0.458235	-0.181995	-0.125225	-0.622389	-0.568056	-0.530404	-0.546651	-0.466082	-0.495964	5.94452	4.09963e-05	phosphatidate phosphatase lpin1-like isoform x1	F:molecular_function; P:biological_process; C:cellular_component
GSONMT00047980001	2.46779	1.38254	-0.537684	-0.471423	-0.52894	-0.526939	-0.537684	0.0985203	-0.31749	-0.537684	-0.491005	5.90734	0.00436989	kelch repeat and btb domain-containing protein 12-like	P:biological_process; C:cellular_component
GSONMT00075003001	-0.218796	2.4231	-1.73005	0.027867	-0.428516	0.483901	0.243753	0.0855755	-0.728108	0.0932621	-0.251989	5.77469	0.00223514	beclin 1-associated autophagy-related key regulator	P:positive regulation of autophagy; C:cellular_component; P:DNA-templated transcription, initiation; F:DNA binding; C:pre-autophagosomal structure membrane; C:autophagic vacuole; P:autophagy; P:autophagic vacuole assembly
GSONMT00032568001	2.4605	1.42406	-0.540324	-0.393222	-0.508303	-0.526883	-0.539133	-0.0181937	-0.314403	-0.538048	-0.506054	5.72892	0.000252258	kelch repeat and btb domain-containing protein 12	P:biological_process; C:cellular_component
GSONMT00062174001	1.51195	2.41247	-0.424889	-0.289896	-0.12285	-0.587176	-0.556507	-0.523207	-0.547409	-0.490305	-0.382181	5.69778	0.000154626	phosphatidate phosphatase lpin1-like isoform x2	Plays important roles in controlling the metabolism of fatty acids at differents levels
GSONMT00052539001	1.9436	1.53076	-0.680534	-0.49687	-0.677773	-0.357034	-0.784143	1.00427	-0.642655	-0.730781	-0.108839	5.69179	1.65868e-05	carnitine o-palmitoyltransferase liver isoform-like isoform x1	F:transferase activity; F:carnitine O-palmitoyltransferase activity; F:transferase activity, transferring acyl groups; P:response to bacterium; C:cellular_component
GSONMT00072008001	2.52037	1.05518	-1.11856	-0.151795	-0.103294	0.0969316	-0.356148	-0.393401	-0.813993	-0.254618	-0.480675	5.68094	0.00255148	ras-related protein rab-5a-like	F:GTP binding; P:small GTPase mediated signal transduction; F:nucleotide binding; P:protein transport; F:histone acetyltransferase activity; C:nucleus; P:histone acetylation; F:N-acetyltransferase activity; P:regulation of transcription, DNA-templated; F:hydrolase activity; F:GDP-dissociation inhibitor binding; P:cell differentiation; F:GDP binding; F:guanyl nucleotide binding; C:neuronal cell bo…
GSONMT00070845001	2.14814	0.367737	-0.413423	-0.68223	-0.489152	-0.739716	-0.828725	-0.639985	0.739177	1.27901	-0.740835	5.64919	0.00834073	extended synaptotagmin-2-b-like isoform x2	-
GSONMT00012753001	1.99008	1.88728	-0.571559	-0.398629	-0.545079	-0.564951	-0.565048	0.404421	-0.53182	-0.548284	-0.556414	5.62515	0.000186044	threo-3-hydroxyaspartate ammonia-lyase-like	F:amino acid binding; P:metabolic process
GSONMT00051538001	2.59952	0.409542	-0.904474	0.770888	-0.401186	-0.0509758	-0.510777	-0.650085	-0.685142	0.0107845	-0.588094	5.57401	0.00910968	kinase suppressor of ras 1-like isoform x2	F:metal ion binding; F:protein kinase activity; P:intracellular signal transduction; F:ATP binding; P:protein phosphorylation; F:transferase activity, transferring phosphorus-containing groups
GSONMT00011146001	2.27395	1.73257	-0.471687	-0.248162	-0.470109	-0.469484	-0.471687	-0.471069	-0.461151	-0.471488	-0.471687	5.56152	3.36534e-07	telethonin	P:cardiac muscle contraction; C:Z disc; P:muscle filament sliding; F:titin Z domain binding; P:otic vesicle formation; P:cardiac muscle hypertrophy; P:adult heart development; P:protein complex assembly; F:titin binding; F:FATZ binding; P:skeletal muscle contraction; F:ion channel binding; P:skeletal muscle myosin thick filament assembly; P:skeletal muscle thin filament assembly; P:cardiac muscle…
GSONMT00080308001	2.68416	0.92815	-0.352002	0.107945	-0.164831	-0.391524	-0.511636	-0.623426	-0.59056	-0.423526	-0.662751	5.49324	0.00429847	insulin receptor substrate 2-like	F:insulin receptor binding; C:cellular_component
GSONMT00012519001	1.72278	2.13627	-1.09008	-0.334127	-0.236204	-0.34761	-0.0148518	-0.600699	-0.696976	-0.267717	-0.270788	5.48815	0.00108428	wd repeat domain phosphoinositide-interacting protein 4	F:phosphatidylinositol-3-phosphate binding; C:cytoplasm; F:phosphatidylinositol-3,5-bisphosphate binding; P:autophagic vacuole assembly; P:autophagy; F:small GTPase regulator activity; P:cell death
GSONMT00005406001	2.83278	0.738071	-0.41788	-0.286894	-0.399935	-0.406372	-0.417708	-0.415141	-0.408555	-0.412052	-0.406312	5.46668	0.000581526	ankyrin repeat and socs box protein 2-like isoform x2	P:intracellular signal transduction; P:protein ubiquitination; P:skeletal muscle cell differentiation; P:protein ubiquitination involved in ubiquitin-dependent protein catabolic process; C:Cul5-RING ubiquitin ligase complex; P:protein polyubiquitination; F:ubiquitin-protein ligase activity; P:myoblast differentiation
GSONMT00048793001	2.63121	1.06535	-0.743967	-0.305298	-0.562361	-0.494108	-0.460579	0.0982171	-0.471137	-0.332875	-0.424443	5.46499	0.00537722	tumor protein p53-inducible nuclear protein 2	ubiquitination
GSONMT00064012001	1.8744	0.561149	-0.634363	-0.49746	-0.59648	-0.615974	-0.633134	1.90142	-0.132996	-0.597675	-0.628884	5.31003	0.0038967	alpha-protein kinase 3-like	F:ATP binding; P:protein phosphorylation; F:transferase activity, transferring phosphorus-containing groups; F:protein serine/threonine kinase activity
[truncated: 205 more rows]

## Sheet: Tissue specificity lncRNA_all
	Normalized relative expression values (z scores)
[truncated: 51,645 more rows]

## Sheet: tissue specificity DE lncRNA
	Normalized relative expression values (z scores)
[truncated: 1,161 more rows]

## Sheet: Muscle specific DE lncRNAs
	Normalized relative expression values (z scores)
[truncated: 463 more rows]

[truncated: 2 more sheets: temporally exp DE mRNA, temporally exp DE lncRNA]
