# Supplementary material for: Crosstalk among lncRNAs, microRNAs and mRNAs in the muscle ‘degradome’ of rainbow trout
Source: Sci Rep. 2018 May 30;8:8416. doi: 10.1038/s41598-018-26753-2 (PMC5976669; doi:10.1038/s41598-018-26753-2)
Supplement: Supplementary file 6 — Supplementary Dataset 6 [file 41598_2018_26753_MOESM6_ESM.xlsx]

## Sheet: Legend
Crosstalk among lncRNAs, microRNAs and mRNAs in the muscle ‘degradome’ of rainbow trout
Bam Paneru, Ali Ali, Rafet Al-Tobasei, Brett Kenney and Mohamed Salem
Supplementary dataset 6: Genomic co-localization, expression correlation and shared transcription factor (TF)-binding promoter motifs between DE protein-coding genes and lncRNAs.

## Sheet: Overlap DE lncRNA and DE mRNA
LncRNA name	lncRNA start	lncRNA end	lncRNA strand	DE mRNA ID	gene start	gene end	gene strand	position of gene	R	R2	Fold change	FDR p-value correction	DE mRNA name	GO terms
Omy400107763	7106461	7184447	-	GSONMT00082197001	7183451	7202106	-	overlap	0.997468	0.994943	170.779	0.000280276	coagulation factor xiii a chain-like	P:peptide cross-linking; F:protein-glutamine gamma-glutamyltransferase activity; F:metal ion binding; C:cellular_component
Omy100165236	22455530	22457434	.	GSONMT00001897001	22455565	22462640	-	overlap	0.996072	0.99216	11.5745	0.00341068	pantothenate kinase 1-like	P:coenzyme A biosynthetic process; F:ATP binding; P:response to yeast; F:pantothenate kinase activity; C:cellular_component; C:cell periphery; P:coenzyme biosynthetic process; P:water-soluble vitamin metabolic process; P:vitamin metabolic process; P:pantothenate metabolic process; P:small molecule metabolic process; C:cytosol
Omy400181081	1747351	1751955	+	GSONMT00070874001	1677327	1750111	+	overlap	0.990605	0.981299	-7.40775	0.000403005	insulin-induced gene 1	C:integral component of membrane; C:membrane; F:serotonin receptor activity; F:G-protein coupled receptor activity; P:signal transduction; F:signal transducer activity; P:serotonin receptor signaling pathway; P:G-protein coupled receptor signaling pathway; C:integral component of plasma membrane; C:plasma membrane; C:endoplasmic reticulum membrane; P:lipid metabolic process; P:cholesterol metabol…
Omy500052726	619134	619440	-	GSONMT00071779001	591173	631338	-	overlap	0.987359	0.974878	9.67739	2.11056e-08	flocculation protein flo11-like isoform x2	-
Omy500039399	774455726	774456907	-	GSONMT00023146001	774452084	774456673	-	overlap	0.978741	0.957934	-5.1183	0.00191719	collagen alpha-1 chain-like isoform x2	F:extracellular matrix structural constituent; C:collagen
Omy400175630	4422256	4424409	-	GSONMT00004158001	4410974	4427136	-	overlap	0.96103	0.923579	-5.60107	2.69334e-06	interferon-related developmental regulator 2	C:cellular_component
Omy400040794	960387471	960456730	+	GSONMT00033306001	960453276	960455813	+	overlap	0.960988	0.923498	15.2086	2.65588e-06	liver-expressed antimicrobial peptide 2	P:defense response to bacterium; F:molecular_function; C:cellular_component
Omy500007443	332940228	332942072	+	GSONMT00035250001	332941953	332942102	-	overlap	0.958561	0.918839	13.0191	2.68686e-09	uveal autoantigen with coiled-coil domains and ankyrin repeats protein-like	-
Omy200196248	21649820	21652885	.	GSONMT00081504001	21639848	21651894	-	overlap	0.931841	0.868328	-3.13259	0.00781696	pumilio domain-containing protein kiaa0020 homolog	F:RNA binding; F:molecular_function; P:biological_process; C:cellular_component; C:endoplasmic reticulum; C:nucleolus
Omy400181081	1747351	1751955	+	GSONMT00072787001	1651637	1749266	+	overlap	0.931088	0.866925	-3.75696	8.47474e-06	collagen alpha-1 chain-like	F:extracellular matrix structural constituent; C:collagen; P:extracellular fibril organization; C:basement membrane; P:integrin biosynthetic process; C:collagen type V; P:collagen biosynthetic process; P:tendon development; P:cell adhesion; P:skin development; P:collagen fibril organization; F:heparin binding; P:regulation of cellular component organization; P:heart morphogenesis; P:eye morphogen…
Omy200162242	16810302	16810944	.	GSONMT00082573001	16797517	16812334	+	overlap	0.915921	0.838911	-7.20578	2.51218e-07	uridine-cytidine kinase 2	F:transferase activity; P:CTP salvage; P:phosphorylation; P:UMP salvage; F:nucleotide binding; F:uridine kinase activity; F:ATP binding; F:kinase activity; F:phosphotransferase activity, alcohol group as acceptor; P:metabolic process; C:cellular_component; F:nucleoside kinase activity; C:intracellular membrane-bounded organelle; P:response to axon injury; P:cellular response to oxygen levels; P:f…
Omy500047660	16688708	16689000	-	GSONMT00016221001	16685398	16708501	-	overlap	0.891411	0.794613	3.3367	0.00101023	protein tyrosine phosphatase type iva 3-like isoform x1	F:phosphatase activity; P:dephosphorylation; P:protein dephosphorylation; F:protein tyrosine/serine/threonine phosphatase activity; F:protein tyrosine phosphatase activity; C:cellular_component; P:peptidyl-tyrosine dephosphorylation; C:cytoplasm; C:early endosome; C:plasma membrane
Omy500023727	1108826267	1108832413	+	GSONMT00063187001	1108826216	1108834260	+	overlap	0.891327	0.794463	-17.7392	0.00286663	cold shock domain-containing protein c2-like	P:regulation of transcription, DNA-templated; F:nucleic acid binding; F:DNA binding
Omy400147638	4775184	4945888	-	GSONMT00070501001	4773301	4797172	-	overlap	0.888935	0.790205	9.29778	1.65868e-05	growth hormone receptor isoform 1 precursor	-
Omy300076644	13389201	13389505	.	GSONMT00078417001	13387637	13392550	-	overlap	0.832722	0.693426	-5.50399	3.90939e-05	protein mss51 mitochondrial-like isoform x1	F:metal ion binding
Omy200183212	8008723	8015897	+	GSONMT00072452001	7993956	8015754	-	overlap	0.788091	0.621088	8.93564	0.000214998	myosin-binding protein slow-type-like isoform x2	-
Omy500062774	19179688	19180402	-	GSONMT00044124001	19171906	19191342	-	overlap	0.774496	0.599845	-10.2175	3.16034e-06	collagen type i alpha 2	F:extracellular matrix structural constituent; C:collagen; F:metal ion binding; C:proteinaceous extracellular matrix; C:extracellular region; P:response to mechanical stimulus
Omy100217413	2549780	2550748	.	GSONMT00047892001	2541565	2576017	-	overlap	0.679297	0.461444	-5.73195	0.000174664	periostin-like	P:muscle attachment; F:molecular_function
Omy500068549	2721231	2722027	-	GSONMT00017586001	2705063	2748721	-	overlap	0.643532	0.414133	-3.71824	0.00017627	collagen alpha-3 chain- partial	F:serine-type endopeptidase inhibitor activity; C:extracellular space; C:extracellular matrix; P:extracellular matrix organization; C:collagen type VI; P:muscle organ development; P:axon guidance; C:sarcolemma; P:extracellular matrix disassembly; C:extracellular region; C:endoplasmic reticulum lumen; P:collagen catabolic process; P:cell adhesion
Omy400147638	4775184	4945888	-	GSONMT00070499001	4799708	4805498	+	overlap	0.633478	0.401294	25.8282	0.000185145	complement component c7-like	C:membrane attack complex; P:immune response
Omy400048513	19780504	19780814	-	GSONMT00061645001	19777054	19786782	+	overlap	0.592405	0.350944	23.5545	0.00185655	kinesin-like protein kif24	F:ATP binding; C:kinesin complex; F:microtubule motor activity; F:microtubule binding; P:microtubule-based movement; C:microtubule; P:cell projection organization; P:cilium assembly; F:nucleotide binding; C:cytoplasm; C:centriole; P:microtubule depolymerization; C:cytoskeleton
Omy500078159	21506721	21506999	+	GSONMT00075321001	21505215	21523316	-	overlap	0.571634	0.326765	-5.67104	0.00429609	diacylglycerol o-acyltransferase 2	F:transferase activity, transferring acyl groups other than amino-acyl groups; F:transferase activity; C:integral component of membrane; F:diacylglycerol O-acyltransferase activity; C:membrane; P:lipid metabolic process; P:glycerol metabolic process; C:endoplasmic reticulum membrane; F:transferase activity, transferring acyl groups; P:triglyceride biosynthetic process; C:endoplasmic reticulum; P:…
Omy500079840	43337818	43339971	-	GSONMT00018975001	43317212	43337941	-	overlap	0.545481	0.297549	-4.71027	0.000505931	fibrillin-2-like	F:extracellular matrix structural constituent; F:calcium ion binding; C:proteinaceous extracellular matrix; P:heart morphogenesis; P:regulation of cell proliferation involved in heart valve morphogenesis; P:notochord morphogenesis; P:endocardium morphogenesis; P:endocardial cell development; P:vasculogenesis; P:bone trabecula formation; P:sequestering of TGFbeta in extracellular matrix; P:positiv…
Omy400159179	7117563	7118218	+	GSONMT00069710001	7107534	7130374	+	overlap	0.472342	0.223107	-6.37242	0.00522755	protein argonaute-3 isoform x1	P:translational initiation; F:translation initiation factor activity; F:nucleic acid binding; P:regulation of stem cell proliferation; F:miRNA binding; C:RISC complex; P:negative regulation of translation involved in gene silencing by miRNA; P:gene silencing by RNA; C:micro-ribonucleoprotein complex; P:mRNA catabolic process
Omy400118910	22189929	22191227	+	GSONMT00072708001	22189896	22197162	+	overlap	0.452621	0.204866	-4.51118	5.77998e-06	serine threonine-protein kinase rio3	F:kinase activity; F:ATP binding; P:phosphorylation; F:catalytic activity; F:transferase activity, transferring phosphorus-containing groups; F:protein serine/threonine kinase activity; P:protein phosphorylation; F:transferase activity; C:cellular_component
Omy500068549	2721231	2722027	-	GSONMT00068219001	2705699	2741787	-	overlap	0.413728	0.171171	-7.56984	3.80137e-05	intermediate filament family orphan 2	C:intermediate filament; F:structural molecule activity
Omy400000137	2424147	2424972	+	GSONMT00064863001	2407089	2424855	+	overlap	-0.0140833	0.000198341	-3.75243	0.00348603	secreted frizzled-related protein 1	P:multicellular organismal development; P:Wnt signaling pathway; C:extracellular region; P:gonad development; F:Wnt-protein binding; F:PDZ domain binding; C:cell projection; C:cytoplasm; P:embryo development; P:canonical Wnt signaling pathway; P:eye development; P:vasculature development; P:brain development; F:Wnt-activated receptor activity; C:plasma membrane; P:cellular response to hypoxia; P:…
Omy400079624	691704514	691705576	-	GSONMT00012098001	691704280	691705843	-	overlap	-0.0594073	0.00352923	-3.00178	4.44222e-05	transforming growth factor-beta-induced protein ig-h3-like	P:response to chemical; P:muscle fiber development; P:cellular response to xenobiotic stimulus
Omy400001113	25460220	25460756	+	GSONMT00014182001	25428291	25461034	-	overlap	-0.268805	0.072256	-3.29146	0.00388109	septin-6-like isoform x2	F:GTP binding; P:cell cycle; F:nucleotide binding; C:septin complex
Omy500075781	243275	243481	+	GSONMT00046753001	229633	255879	+	overlap	-0.281592	0.0792938	-4.41685	0.000214352	scavenger receptor class b member 1-like isoform x2	C:integral component of membrane; P:cell adhesion; C:membrane
Omy400107763	7106461	7184447	-	GSONMT00054194001	7106199	7114402	+	overlap	-0.355108	0.126102	-3.94853	0.00104429	lipoprotein lipase	P:lipid metabolic process; F:lipoprotein lipase activity; F:hydrolase activity; F:catalytic activity; C:extracellular region
Omy100152391	7107210	7109106	.	GSONMT00054194001	7106199	7114402	+	overlap	-0.35622	0.126893	-3.94853	0.00104429	lipoprotein lipase	P:lipid metabolic process; F:lipoprotein lipase activity; F:hydrolase activity; F:catalytic activity; C:extracellular region
Omy100152640	19790181	19792257	.	GSONMT00040393001	19791238	19796144	+	overlap	-0.360893	0.130244	-5.36191	0.00647851	pre-mrna-processing factor 19	C:ubiquitin ligase complex; P:protein ubiquitination; F:ubiquitin-protein ligase activity; P:negative regulation of DNA damage response, signal transduction by p53 class mediator; P:lipid biosynthetic process; P:positive regulation of astrocyte differentiation; P:protein polyubiquitination; C:nucleus; F:identical protein binding; P:positive regulation of mRNA splicing, via spliceosome; C:Prp19 co…
Omy500051851	8731047	8731462	+	GSONMT00070791001	8717188	8741690	-	overlap	-0.48867	0.238798	15.8832	9.31111e-05	myosin-binding protein slow-type-like isoform x2	-
Omy400000940	21225263	21226217	+	GSONMT00073205001	21223354	21291178	+	overlap	-0.491124	0.241203	-3.67083	0.000687541	pre-mrna-splicing factor cwc22 homolog	F:RNA binding; C:spliceosomal complex; P:RNA splicing; P:mRNA processing; C:nucleus; C:cytoplasm; C:catalytic step 2 spliceosome; P:regulation of mRNA splicing, via spliceosome; C:nucleolus; P:mRNA splicing, via spliceosome; F:protein binding; C:nuclear speck
Omy100152640	19790181	19792257	.	GSONMT00073033001	19779299	19798725	+	overlap	-0.498677	0.248679	-6.06421	0.00647851	pap-associated domain-containing protein 5	F:nucleotidyltransferase activity; F:transferase activity; P:histone mRNA catabolic process; P:mitosis; F:DNA binding; C:nucleus; P:DNA replication; F:DNA-directed DNA polymerase activity; C:cytoplasm; P:cell division; F:molecular_function; C:cellular_component; F:metal ion binding; P:cell cycle
Omy400048773	26358975	26359450	-	GSONMT00020643001	26352380	26395156	-	overlap	-0.523193	0.273731	-6.71713	0.000132964	collagen alpha-1 chain-like	P:eye development; C:collagen; F:structural molecule activity; P:cell adhesion; C:extracellular matrix
Omy200178355	1345538	1346229	.	GSONMT00070983001	1344463	1347327	-	overlap	-0.541925	0.293683	-6.17149	0.000204828	myostatin	F:growth factor activity; P:growth; C:extracellular region
Omy400107763	7106461	7184447	-	GSONMT00069710001	7107534	7130374	+	overlap	-0.56052	0.314183	-6.37242	0.00522755	protein argonaute-3 isoform x1	P:translational initiation; F:translation initiation factor activity; F:nucleic acid binding; P:regulation of stem cell proliferation; F:miRNA binding; C:RISC complex; P:negative regulation of translation involved in gene silencing by miRNA; P:gene silencing by RNA; C:micro-ribonucleoprotein complex; P:mRNA catabolic process
Omy100152391	7107210	7109106	.	GSONMT00069710001	7107534	7130374	+	overlap	-0.565996	0.320352	-6.37242	0.00522755	protein argonaute-3 isoform x1	P:translational initiation; F:translation initiation factor activity; F:nucleic acid binding; P:regulation of stem cell proliferation; F:miRNA binding; C:RISC complex; P:negative regulation of translation involved in gene silencing by miRNA; P:gene silencing by RNA; C:micro-ribonucleoprotein complex; P:mRNA catabolic process
Omy400147640	4944085	4945888	-	GSONMT00049946001	4906637	4955704	+	overlap	-0.57654	0.332399	-17.0016	4.84828e-07	acetyl- carboxylase alpha	F:metal ion binding; F:biotin carboxylase activity; F:ATP binding; F:ligase activity; P:metabolic process; F:catalytic activity; P:fatty acid biosynthetic process; F:acetyl-CoA carboxylase activity
Omy400147638	4775184	4945888	-	GSONMT00049946001	4906637	4955704	+	overlap	-0.592402	0.350941	-17.0016	4.84828e-07	acetyl- carboxylase alpha	F:metal ion binding; F:biotin carboxylase activity; F:ATP binding; F:ligase activity; P:metabolic process; F:catalytic activity; P:fatty acid biosynthetic process; F:acetyl-CoA carboxylase activity
Omy500090616	5614942	5615274	-	GSONMT00079937001	5599581	5619594	+	overlap	-0.5931	0.351768	-4.04216	0.000696213	camp-dependent protein kinase inhibitor gamma	F:kinase activity; F:cAMP-dependent protein kinase inhibitor activity; P:phosphorylation; P:negative regulation of protein kinase activity; P:negative regulation of protein import into nucleus; P:negative regulation of transcription from RNA polymerase II promoter
Omy400126832	4943156	4949218	-	GSONMT00049946001	4906637	4955704	+	overlap	-0.601502	0.361805	-17.0016	4.84828e-07	acetyl- carboxylase alpha	F:metal ion binding; F:biotin carboxylase activity; F:ATP binding; F:ligase activity; P:metabolic process; F:catalytic activity; P:fatty acid biosynthetic process; F:acetyl-CoA carboxylase activity
Omy500091175	430999	431266	-	GSONMT00071309001	422886	458183	+	overlap	-0.604365	0.365257	6.37581	0.00306604	ras-related and estrogen-regulated growth inhibitor isoform x1	F:GTP binding; F:GTPase activity; P:small GTPase mediated signal transduction; P:GTP catabolic process; F:nucleotide binding; C:membrane; P:signal transduction; C:nucleus; C:cytoplasm; P:negative regulation of cell growth; P:response to hormone; P:negative regulation of cell proliferation; C:cytosol
Omy500089303	3695210	3695672	-	GSONMT00079640001	3692937	3726990	-	overlap	-0.641792	0.411897	4.89344	0.000252258	solute carrier family 22 member 23-like	F:transmembrane transporter activity; C:integral component of membrane; C:membrane; P:transmembrane transport; C:keratin filament; C:intermediate filament; F:structural molecule activity
Omy400148582	6639284	6640022	+	GSONMT00076080001	6639030	6643654	-	overlap	-0.662096	0.438371	-5.85566	0.00647851	microfibrillar-associated protein 2 precursor	C:microfibril; P:embryonic eye morphogenesis; P:blood vessel development; F:fibronectin binding; P:platelet formation; F:fibrinogen binding
Omy500090613	5612067	5612563	-	GSONMT00079937001	5599581	5619594	+	overlap	-0.665346	0.442686	-4.04216	0.000696213	camp-dependent protein kinase inhibitor gamma	F:kinase activity; F:cAMP-dependent protein kinase inhibitor activity; P:phosphorylation; P:negative regulation of protein kinase activity; P:negative regulation of protein import into nucleus; P:negative regulation of transcription from RNA polymerase II promoter
Omy400147638	4775184	4945888	-	GSONMT00062214001	4736080	4794435	+	overlap	-0.672155	0.451792	-11.566	2.36468e-08	fras1-related extracellular matrix protein 2-like	C:integral component of membrane; P:cell communication
Omy400048513	19780504	19780814	-	GSONMT00073033001	19779299	19798725	+	overlap	-0.681389	0.464292	-6.06421	0.00647851	pap-associated domain-containing protein 5	F:nucleotidyltransferase activity; F:transferase activity; P:histone mRNA catabolic process; P:mitosis; F:DNA binding; C:nucleus; P:DNA replication; F:DNA-directed DNA polymerase activity; C:cytoplasm; P:cell division; F:molecular_function; C:cellular_component; F:metal ion binding; P:cell cycle
Omy400147638	4775184	4945888	-	GSONMT00062213001	4812663	4817922	+	overlap	-0.703451	0.494843	-9.87569	8.67489e-06	fras1-related extracellular matrix protein 2-like	C:integral component of membrane; P:cell communication
Omy400047826	6416114	6417567	-	GSONMT00077188001	6417227	6420598	+	overlap	-0.705569	0.497828	-5.15244	3.56472e-06	fat storage-inducing transmembrane protein 1-like	C:endoplasmic reticulum membrane; C:integral component of membrane; C:membrane; C:endoplasmic reticulum; C:integral component of endoplasmic reticulum membrane; P:lipid particle organization; P:positive regulation of sequestering of triglyceride
Omy500057266	17594396	17594705	-	GSONMT00075003001	17589022	17596155	-	overlap	-0.706766	0.499519	5.77469	0.00223514	beclin 1-associated autophagy-related key regulator	P:positive regulation of autophagy; C:cellular_component; P:DNA-templated transcription, initiation; F:DNA binding; C:pre-autophagosomal structure membrane; C:autophagic vacuole; P:autophagy; P:autophagic vacuole assembly
Omy500090617	5616426	5616812	-	GSONMT00079937001	5599581	5619594	+	overlap	-0.741191	0.549365	-4.04216	0.000696213	camp-dependent protein kinase inhibitor gamma	F:kinase activity; F:cAMP-dependent protein kinase inhibitor activity; P:phosphorylation; P:negative regulation of protein kinase activity; P:negative regulation of protein import into nucleus; P:negative regulation of transcription from RNA polymerase II promoter
Omy400117831	21917559	21917795	-	GSONMT00034943001	21915672	21928444	-	overlap	-0.769388	0.591958	6.65765	0.000136087	syncoilin-like isoform x2	C:intermediate filament; F:structural molecule activity; C:sarcolemma; C:neuromuscular junction; C:cytoplasm; C:Z disc; P:intermediate filament-based process; C:cytosol
Omy400181081	1747351	1751955	+	GSONMT00020189001	1709678	1772470	+	overlap	-0.775116	0.600804	6.1889	1.01068e-07	ephrin type-a receptor 7-like isoform x1	C:postsynaptic membrane; C:integral component of plasma membrane; P:adult walking behavior; P:positive regulation of dendrite morphogenesis; P:positive regulation of JUN kinase activity; C:cell junction; P:regulation of axonogenesis; C:early endosome membrane; P:glial cell migration; P:fasciculation of motor neuron axon; C:endoplasmic reticulum; P:fasciculation of sensory neuron axon; F:protein k…
Omy400109399	3898884	3900118	+	GSONMT00069826001	3900038	3911289	-	overlap	-0.844203	0.712679	-7.86383	3.88529e-05	collagen alpha-1 chain-like isoform x2	F:extracellular matrix structural constituent; C:collagen
Omy400145350	7404636	7406396	-	GSONMT00075308001	7384227	7413953	-	overlap	-0.882311	0.778472	4.54012	0.00903472	transmembrane protein 131-like	-

## Sheet: Neighboring DE lncRNA and mRNA
LncRNA name	lncRNA start	lncRNA end	lncRNA strand	gene name	gene start	gene end	gene strand	position of gene	distance from gene	R	R2
Omy500076366	29526012	29526218	+	GSONMG00069466001	29488862	29508708	-	G_on_L	17304	-0.941324	0.886092
Omy500088655	9607131	9607460	-	GSONMG00037382001	9575243	9583176	-	G_on_L	23955	-0.917795	0.842348
Omy400000940	21225263	21226217	+	GSONMG00028360001	21218000	21223362	+	G_on_L	1901	-0.908379	0.825152
Omy500069565	996176	997000	-	GSONMG00076698001	1011124	1020599	-	G_on_R	14124	-0.87468	0.765065
Omy500064424	22159280	22159908	+	GSONMG00016295001	22163839	22172557	-	G_on_R	3931	-0.872541	0.761328
Omy300068824	8666986	8667325	-	GSONMG00080266001	8669207	8675616	-	G_on_R	1882	-0.871516	0.75954
Omy300084686	996176	997000	-	GSONMG00076698001	1011124	1020599	-	G_on_R	14124	-0.869782	0.75652
Omy500069566	997109	997696	-	GSONMG00076698001	1011124	1020599	-	G_on_R	13428	-0.862193	0.743377
Omy500052726	619134	619440	-	GSONMG00027735001	586334	588151	+	G_on_L	30983	-0.842943	0.710553
Omy500057229	15718074	15718284	-	GSONMG00066040001	15737652	15740292	+	G_on_R	19368	-0.83988	0.705399
Omy400001433	33096016	33096929	+	GSONMG00074929001	33145570	33156086	+	G_on_R	48641	-0.838152	0.702499
Omy200060094	16292763	16294021	.	GSONMG00042231001	16237984	16243486	+	G_on_L	49277	-0.836374	0.699521
Omy500079467	26517466	26517826	-	GSONMG00052539001	26492659	26503651	-	G_on_L	13815	-0.824625	0.680007
Omy400133817	23262848	23263809	+	GSONMG00064561001	23293910	23328449	-	G_on_R	30101	-0.824213	0.679327
Omy500086198	19707818	19708283	+	GSONMG00068926001	19634822	19679870	+	G_on_L	27948	-0.821445	0.674772
Omy200178355	1345538	1346229	.	GSONMG00067460001	1355310	1360577	-	G_on_R	9081	-0.81852	0.669975
Omy500079468	26517939	26519029	-	GSONMG00052539001	26492659	26503651	-	G_on_L	14288	-0.816545	0.666746
Omy500086198	19707818	19708283	+	GSONMG00011058001	19722946	19726443	-	G_on_R	14663	-0.810388	0.656729
Omy500079466	26516320	26516996	-	GSONMG00052539001	26492659	26503651	-	G_on_L	12669	-0.805735	0.649209
Omy400124419	31843846	31844066	-	GSONMG00027830001	31861291	31863351	+	G_on_R	17225	-0.801039	0.641663
Omy500055762	8666986	8667325	-	GSONMG00080266001	8669207	8675616	-	G_on_R	1882	-0.78947	0.623264
Omy500072050	316838	317233	+	GSONMG00073613001	364298	368839	-	G_on_R	47065	-0.780773	0.609606
Omy500088655	9607131	9607460	-	GSONMG00053514001	9654189	9655210	-	G_on_R	46729	-0.774529	0.599896
Omy500048753	20583514	20583810	+	GSONMG00018066001	20527608	20537580	+	G_on_L	45934	-0.771888	0.595811
Omy500049894	31839592	31840683	-	GSONMG00027830001	31861291	31863351	+	G_on_R	20608	-0.766563	0.587619
Omy400042671	1005133375	1005133791	+	GSONMG00051768001	1005168477	1005171131	-	G_on_R	34686	-0.766304	0.587221
Omy500074894	22282458	22282855	+	GSONMG00081526001	22237783	22275946	-	G_on_L	6512	-0.766177	0.587027
Omy500064423	22158832	22159224	+	GSONMG00016295001	22163839	22172557	-	G_on_R	4615	-0.754334	0.569019
Omy200183212	8008723	8015897	+	GSONMG00081369001	8017206	8027125	+	G_on_R	1309	-0.749925	0.562388
Omy500076634	42604067	42604385	+	GSONMG00073153001	42608085	42615797	+	G_on_R	3700	-0.748716	0.560575
Omy400048513	19780504	19780814	-	GSONMG00040393001	19791238	19796144	+	G_on_R	10424	-0.745988	0.556498
Omy300106647	6665806	6666386	.	GSONMG00076080001	6639030	6643654	-	G_on_L	22152	-0.741201	0.549379
Omy200232601	114265	115050	.	GSONMG00030641001	38072	81723	+	G_on_L	32542	-0.739323	0.546599
Omy300106647	6665806	6666386	.	GSONMG00076085001	6677350	6680135	+	G_on_R	10964	-0.731158	0.534592
Omy400145350	7404636	7406396	-	GSONMG00019800001	7354999	7360873	+	G_on_L	43763	-0.72293	0.522628
Omy400148576	6619772	6621324	+	GSONMG00076080001	6639030	6643654	-	G_on_R	17706	-0.71874	0.516588
Omy100106211	607934833	607935540	.	GSONMG00012247001	607900928	607901743	+	G_on_L	33090	-0.717675	0.515058
Omy500064424	22159280	22159908	+	GSONMG00072708001	22189896	22197162	+	G_on_R	29988	-0.705942	0.498354
Omy400047894	8473837	8475738	-	GSONMG00082158001	8508331	8510524	+	G_on_R	32593	-0.705196	0.497301
Omy400118904	22145007	22145873	+	GSONMG00033966001	22142709	22144133	-	G_on_L	874	-0.704756	0.496681
Omy500077570	42603165	42603399	-	GSONMG00073153001	42608085	42615797	+	G_on_R	4686	-0.696264	0.484784
Omy500051074	22970150	22970702	-	GSONMG00037970001	22906467	22924536	+	G_on_L	45614	-0.694072	0.481736
Omy500056002	15801800	15802058	-	GSONMG00004436001	15754578	15757767	+	G_on_L	44033	-0.691243	0.477817
Omy500086744	13622312	13623184	-	GSONMG00040586001	13576916	13599206	+	G_on_L	23106	-0.689189	0.474982
Omy500072099	2690533	2690828	+	GSONMG00066357001	2734695	2741684	-	G_on_R	43867	-0.685142	0.46942
Omy400000965	22107453	22107999	+	GSONMG00033966001	22142709	22144133	-	G_on_R	34710	-0.679961	0.462346
Omy500054123	10575490	10575812	+	GSONMG00014838001	10538164	10551208	+	G_on_L	24282	-0.679592	0.461845
Omy400001362	32203299	32203815	+	GSONMG00021701001	32252592	32255212	-	G_on_R	48777	-0.677424	0.458903
Omy500064423	22158832	22159224	+	GSONMG00072708001	22189896	22197162	+	G_on_R	30672	-0.673979	0.454248
Omy400048773	26358975	26359450	-	GSONMG00068090001	26346202	26352380	-	G_on_L	6595	-0.67202	0.45161
Omy400118904	22145007	22145873	+	GSONMG00051154001	22160846	22162089	-	G_on_R	14973	-0.671644	0.451106
Omy500074276	22925972	22926646	-	GSONMG00074372001	22953328	22969604	+	G_on_R	26682	-0.671404	0.450783
Omy500086744	13622312	13623184	-	GSONMG00040585001	13569897	13576625	+	G_on_L	45687	-0.670698	0.449836
Omy500057266	17594396	17594705	-	GSONMG00017368001	17616303	17626339	-	G_on_R	21598	-0.670188	0.449152
Omy500092342	565388	565688	+	GSONMG00027735001	586334	588151	+	G_on_R	20646	-0.667702	0.445827
Omy300070880	26461573	26462020	.	GSONMG00052539001	26492659	26503651	-	G_on_R	30639	-0.66681	0.444635
Omy400148341	18695858	18696132	-	GSONMG00006529001	18733156	18741147	-	G_on_R	37024	-0.666404	0.444094
Omy500082947	13298541	13299543	-	GSONMG00048512001	13241821	13249182	-	G_on_L	49359	-0.665248	0.442555
Omy200178355	1345538	1346229	.	GSONMG00067647001	1308425	1316901	-	G_on_L	28637	-0.661579	0.437687
Omy400049329	37426770	37427410	-	GSONMG00047439001	37470825	37496822	-	G_on_R	43415	-0.661046	0.436982
Omy400148586	6648662	6649283	+	GSONMG00076080001	6639030	6643654	-	G_on_L	5008	-0.658852	0.434087
Omy400130273	13399509	13400722	-	GSONMG00040579001	13406273	13414669	+	G_on_R	5551	-0.657352	0.432111
Omy400113518	1433380	1433717	+	GSONMG00041468001	1483256	1489244	+	G_on_R	49539	-0.652847	0.426209
Omy400150215	20438489	20439103	-	GSONMG00007676001	20443256	20444606	-	G_on_R	4153	-0.650214	0.422778
Omy500074494	2603359	2604480	+	GSONMG00070841001	2568222	2571619	-	G_on_L	31740	-0.643798	0.414476
Omy500078177	22236671	22237179	+	GSONMG00065684001	22216646	22220424	-	G_on_L	16247	-0.641372	0.411358
Omy400158202	29540463	29540948	-	GSONMG00069466001	29488862	29508708	-	G_on_L	31755	-0.636492	0.405123
Omy100217413	2549780	2550748	.	GSONMG00070841001	2568222	2571619	-	G_on_R	17474	-0.636049	0.404558
Omy500024520	33097239	33097462	-	GSONMG00074929001	33145570	33156086	+	G_on_R	48108	-0.632602	0.400185
Omy400009943	13624221	13624434	.	GSONMG00040586001	13576916	13599206	+	G_on_L	25015	-0.628985	0.395622
Omy400001362	32203299	32203815	+	GSONMG00021700001	32247205	32252451	-	G_on_R	43390	-0.623789	0.389113
Omy500066004	5371946	5372362	+	GSONMG00060609001	5334164	5337621	+	G_on_L	34325	-0.623259	0.388452
Omy500074842	20561090	20561751	+	GSONMG00074639001	20584817	20708388	-	G_on_R	23066	-0.622329	0.387294
Omy500091175	430999	431266	-	GSONMG00019175001	433766	444384	-	G_on_R	2500	-0.616133	0.37962
Omy500076370	29558148	29558412	+	GSONMG00069466001	29488862	29508708	-	G_on_L	49440	-0.615771	0.379173
Omy400009943	13624221	13624434	.	GSONMG00040585001	13569897	13576625	+	G_on_L	47596	-0.611904	0.374427
Omy400148586	6648662	6649283	+	GSONMG00076085001	6677350	6680135	+	G_on_R	28067	-0.611001	0.373323
Omy300068824	8666986	8667325	-	GSONMG00070791001	8717188	8741690	-	G_on_R	49863	-0.609923	0.372006
Omy500070649	4966718	4967140	+	GSONMG00049946001	4906637	4955704	+	G_on_L	11014	-0.606939	0.368375
Omy500078835	5420623	5420852	-	GSONMG00065518001	5450630	5467944	+	G_on_R	29778	-0.606507	0.36785
Omy400148582	6639284	6640022	+	GSONMG00076085001	6677350	6680135	+	G_on_R	37328	-0.605059	0.366096
Omy500089303	3695210	3695672	-	GSONMG00066202001	3722938	3791122	+	G_on_R	27266	-0.602163	0.3626
Omy500080909	2442339	2442923	-	GSONMG00070845001	2466202	2514636	-	G_on_R	23279	-0.601576	0.361894
Omy500055762	8666986	8667325	-	GSONMG00070791001	8717188	8741690	-	G_on_R	49863	-0.563903	0.317986
Omy400118910	22189929	22191227	+	GSONMG00033966001	22142709	22144133	-	G_on_L	45796	-0.557036	0.310289
Omy400150482	6620605	6620822	+	GSONMG00076080001	6639030	6643654	-	G_on_R	18208	-0.548535	0.300891
Omy100152391	7107210	7109106	.	GSONMG00042656001	7066810	7070181	-	G_on_L	37029	-0.546521	0.298685
Omy400118910	22189929	22191227	+	GSONMG00051154001	22160846	22162089	-	G_on_L	27840	-0.542783	0.294614
Omy400107763	7106461	7184447	-	GSONMG00042656001	7066810	7070181	-	G_on_L	36280	-0.540778	0.292441
Omy100087372	348581999	348582224	.	GSONMG00048590001	348536910	348538287	-	G_on_L	43712	-0.524143	0.274725
Omy400148680	8136646	8136903	+	GSONMG00082167001	8094843	8103215	-	G_on_L	33431	-0.517715	0.268029
Omy300076644	13389201	13389505	.	GSONMG00040579001	13406273	13414669	+	G_on_R	16768	-0.512706	0.262868
Omy100217413	2549780	2550748	.	GSONMG00070845001	2466202	2514636	-	G_on_L	35144	-0.511285	0.261412
Omy400128472	41679278	41679828	-	GSONMG00000730001	41659048	41661013	+	G_on_L	18265	-0.486913	0.237084
Omy400118910	22189929	22191227	+	GSONMG00065684001	22216646	22220424	-	G_on_R	25419	-0.486649	0.236828
Omy500080908	2441460	2442035	-	GSONMG00070845001	2466202	2514636	-	G_on_R	24167	-0.477952	0.228438
Omy100152391	7107210	7109106	.	GSONMG00048497001	7090761	7095297	+	G_on_L	11913	-0.475236	0.22585
Omy400107763	7106461	7184447	-	GSONMG00048497001	7090761	7095297	+	G_on_L	11164	-0.470654	0.221516
Omy500078835	5420623	5420852	-	GSONMG00062364001	5372907	5400804	-	G_on_L	19819	-0.469211	0.220159
Omy400047441	86864	87571	-	GSONMG00030641001	38072	81723	+	G_on_L	5141	-0.468995	0.219956
Omy500090613	5612067	5612563	-	GSONMG00029369001	5561203	5565793	+	G_on_L	46274	-0.466713	0.217821
Omy500082947	13298541	13299543	-	GSONMG00040569001	13238787	13249907	-	G_on_L	48634	-0.458929	0.210616
Omy400126427	41639497	41641232	+	GSONMG00000730001	41659048	41661013	+	G_on_R	17816	-0.448856	0.201472
Omy300076416	7158086	7158848	.	GSONMG00082197001	7183451	7202106	-	G_on_R	24603	-0.445115	0.198128
Omy500062508	10385847	10386349	-	GSONMG00076944001	10430144	10439276	+	G_on_R	43795	-0.439144	0.192847
Omy400156878	668573	669214	-	GSONMG00030607001	676480	690322	-	G_on_R	7266	-0.414302	0.171646
Omy500001747	81072408	81072673	+	GSONMG00020817001	81048416	81055234	-	G_on_L	17174	-0.404738	0.163813
Omy500055998	15740808	15741126	-	GSONMG00004436001	15754578	15757767	+	G_on_R	13452	-0.403679	0.162957
Omy500056059	17930518	17931291	-	GSONMG00075166001	17932937	17957436	+	G_on_R	1646	-0.399345	0.159476
Omy300097755	6866873	6867200	+	GSONMG00080308001	6825148	6849200	-	G_on_L	17673	-0.371963	0.138356
Omy500090616	5614942	5615274	-	GSONMG00029369001	5561203	5565793	+	G_on_L	49149	-0.371066	0.13769
Omy400079773	696043124	696043752	-	GSONMG00062739001	696054190	696055355	-	G_on_R	10438	-0.350814	0.123071
Omy400001113	25460220	25460756	+	GSONMG00065250001	25444359	25453670	-	G_on_L	6550	-0.33856	0.114623
Omy400049115	32843794	32844456	-	GSONMG00063472001	32808380	32824486	+	G_on_L	19308	-0.33676	0.113407
Omy400018612	433312674	433312905	+	GSONMG00041778001	433309878	433311156	-	G_on_L	1518	-0.328416	0.107857
Omy500057817	10516992	10518719	+	GSONMG00080159001	10559835	10568882	-	G_on_R	41116	-0.300326	0.0901958
Omy500056056	17917612	17917855	-	GSONMG00075166001	17932937	17957436	+	G_on_R	15082	-0.275668	0.0759929
Omy400001113	25460220	25460756	+	GSONMG00065249001	25453687	25456309	-	G_on_L	3911	-0.217135	0.0471477
Omy500078776	3205583	3205942	-	GSONMG00081306001	3192025	3203979	-	G_on_L	1604	-0.216113	0.0467049
Omy500068093	2788568	2788963	+	GSONMG00081277001	2769652	2781195	-	G_on_L	7373	-0.15855	0.025138
Omy500078603	43842002	43843909	+	GSONMG00060291001	43844890	43857509	-	G_on_R	981	0.0141679	0.000200728
Omy400107763	7106461	7184447	-	GSONMG00019794001	7224329	7240606	-	G_on_R	39882	0.028214	0.000796031
Omy400139795	18845134	18845762	+	GSONMG00038676001	18813751	18830280	+	G_on_L	14854	0.0490386	0.00240478
Omy400113518	1433380	1433717	+	GSONMG00005166001	1399419	1401622	-	G_on_L	31758	0.0766002	0.00586759
Omy400000311	6874385	6875127	+	GSONMG00080308001	6825148	6849200	-	G_on_L	25185	0.101566	0.0103156
Omy500068549	2721231	2722027	-	GSONMG00081277001	2769652	2781195	-	G_on_R	47625	0.10288	0.0105843
Omy400159179	7117563	7118218	+	GSONMG00048497001	7090761	7095297	+	G_on_L	22266	0.146223	0.0213812
Omy400129106	11418939	11419236	+	GSONMG00071511001	11366132	11379835	-	G_on_L	39104	0.160924	0.0258966
Omy400085330	819355685	819357820	-	GSONMG00062946001	819407136	819413237	-	G_on_R	49316	0.164896	0.0271907
Omy500061733	1425075	1427196	+	GSONMG00005166001	1399419	1401622	-	G_on_L	23453	0.178118	0.031726
Omy400118910	22189929	22191227	+	GSONMG00081526001	22237783	22275946	-	G_on_R	46556	0.255637	0.0653504
Omy400160865	43818908	43819860	+	GSONMG00060291001	43844890	43857509	-	G_on_R	25030	0.308291	0.0950434
Omy500077286	28702046	28702983	-	GSONMG00025113001	28719076	28722926	+	G_on_R	16093	0.338588	0.114642
Omy400139795	18845134	18845762	+	GSONMG00038677001	18837048	18842377	+	G_on_L	2757	0.345454	0.119338
Omy400175630	4422256	4424409	-	GSONMG00073813001	4449254	4452689	-	G_on_R	24845	0.380903	0.145087
Omy400150482	6620605	6620822	+	GSONMG00047108001	6640818	6644058	+	G_on_R	19996	0.400596	0.160477
Omy500073247	6010431	6011087	+	GSONMG00002307001	6024457	6035444	+	G_on_R	13370	0.404894	0.163939
Omy400148341	18695858	18696132	-	GSONMG00061877001	18680812	18683137	-	G_on_L	12721	0.413313	0.170828
Omy500068549	2721231	2722027	-	GSONMG00066357001	2734695	2741684	-	G_on_R	12668	0.439241	0.192932
Omy300076644	13389201	13389505	.	GSONMG00040581001	13432345	13442120	+	G_on_R	42840	0.442006	0.195369
Omy400003424	81085249	81085757	+	GSONMG00020817001	81048416	81055234	-	G_on_L	30015	0.461229	0.212733
Omy400000137	2424147	2424972	+	GSONMG00070845001	2466202	2514636	-	G_on_R	41230	0.468511	0.219503
Omy400118910	22189929	22191227	+	GSONMG00016295001	22163839	22172557	-	G_on_L	17372	0.476266	0.226829
Omy200196248	21649820	21652885	.	GSONMG00010019001	21663206	21668907	-	G_on_R	10321	0.512168	0.262316
Omy500048753	20583514	20583810	+	GSONMG00057421001	20534310	20536241	+	G_on_L	47273	0.538519	0.290003
Omy400047855	7363487	7363820	-	GSONMG00019800001	7354999	7360873	+	G_on_L	2614	0.547141	0.299363
Omy400159179	7117563	7118218	+	GSONMG00042656001	7066810	7070181	-	G_on_L	47382	0.563026	0.316998
Omy400047855	7363487	7363820	-	GSONMG00075308001	7384227	7413953	-	G_on_R	20407	0.570205	0.325134
Omy400118904	22145007	22145873	+	GSONMG00072708001	22189896	22197162	+	G_on_R	44023	0.613641	0.376555
Omy400130273	13399509	13400722	-	GSONMG00040581001	13432345	13442120	+	G_on_R	31623	0.616261	0.379778
Omy500047761	20200181	20200386	-	GSONMG00070637001	20179784	20189952	-	G_on_L	10229	0.628025	0.394416
Omy500089303	3695210	3695672	-	GSONMG00015190001	3718436	3722219	-	G_on_R	22764	0.637468	0.406365
Omy500068093	2788568	2788963	+	GSONMG00066357001	2734695	2741684	-	G_on_L	46884	0.651772	0.424806
Omy500052752	1237171	1237723	-	GSONMG00070884001	1251533	1252912	-	G_on_R	13810	0.656813	0.431404
Omy500055998	15740808	15741126	-	GSONMG00066040001	15737652	15740292	+	G_on_L	516	0.664058	0.440973
Omy500000149	5147828	5148560	+	GSONMG00062198001	5159955	5166780	-	G_on_R	11395	0.670521	0.449598
Omy500068067	2703912	2704340	+	GSONMG00066357001	2734695	2741684	-	G_on_R	30355	0.685351	0.469706
Omy500057817	10516992	10518719	+	GSONMG00014838001	10538164	10551208	+	G_on_R	19445	0.694282	0.482028
Omy500062838	9760	10239	+	GSONMG00030641001	38072	81723	+	G_on_R	27833	0.700232	0.490325
Omy400011923	276369806	276370178	+	GSONMG00011767001	276379062	276385974	-	G_on_R	8884	0.708447	0.501897
Omy200212211	40560220	40561028	.	GSONMG00012337001	40550914	40552272	-	G_on_L	7948	0.711209	0.505818
Omy500024520	33097239	33097462	-	GSONMG00041695001	33089853	33092274	+	G_on_L	4965	0.721747	0.520919
Omy400029142	694772023	694772953	+	GSONMG00030807001	694802056	694803982	-	G_on_R	29103	0.724644	0.525109
Omy500020121	935670065	935670313	+	GSONMG00060243001	935675506	935681078	-	G_on_R	5193	0.731238	0.53471
Omy500057229	15718074	15718284	-	GSONMG00004436001	15754578	15757767	+	G_on_R	36294	0.740857	0.548868
Omy500075809	1321208	1321537	+	GSONMG00067460001	1355310	1360577	-	G_on_R	33773	0.742456	0.551241
Omy500080908	2441460	2442035	-	GSONMG00064863001	2407089	2424855	+	G_on_L	16605	0.754153	0.568747
Omy500050473	32243828	32244072	+	GSONMG00021700001	32247205	32252451	-	G_on_R	3133	0.756805	0.572754
Omy500055760	8618449	8618804	-	GSONMG00076266001	8585439	8592995	-	G_on_L	25454	0.759742	0.577208
Omy500089303	3695210	3695672	-	GSONMG00073852001	3718356	3721120	-	G_on_R	22684	0.760181	0.577875
Omy400079703	693669357	693669866	-	GSONMG00062538001	693646081	693646567	+	G_on_L	22790	0.760371	0.578163
Omy500056458	4234284	4235273	+	GSONMG00015752001	4268725	4272910	+	G_on_R	33452	0.762391	0.58124
Omy400118904	22145007	22145873	+	GSONMG00016295001	22163839	22172557	-	G_on_R	17966	0.766799	0.587981
Omy500050473	32243828	32244072	+	GSONMG00021701001	32252592	32255212	-	G_on_R	8520	0.772721	0.597097
Omy500015014	694795664	694795879	+	GSONMG00030807001	694802056	694803982	-	G_on_R	6177	0.778104	0.605446
Omy500056522	9642035	9642359	+	GSONMG00079100001	9603525	9606676	+	G_on_L	35359	0.779619	0.607806
Omy500055762	8666986	8667325	-	GSONMG00076298001	8633033	8645430	-	G_on_L	21556	0.78178	0.61118
Omy300059628	20201125	20201664	-	GSONMG00070637001	20179784	20189952	-	G_on_L	11173	0.786102	0.617956
Omy400141626	14231811	14232260	+	GSONMG00081589001	14194077	14224261	+	G_on_L	7550	0.786589	0.618722
Omy300068824	8666986	8667325	-	GSONMG00076298001	8633033	8645430	-	G_on_L	21556	0.791747	0.626864
Omy500050196	15237366	15238196	+	GSONMG00016653001	15244796	15247163	-	G_on_R	6600	0.796881	0.635019
Omy500047763	20201719	20202940	-	GSONMG00070637001	20179784	20189952	-	G_on_L	11767	0.799044	0.638471
Omy500069941	22418586	22418874	-	GSONMG00001897001	22455565	22462640	-	G_on_R	36691	0.800516	0.640825
Omy400000644	15040125	15042292	+	GSONMG00063049001	15089878	15094332	+	G_on_R	47586	0.800637	0.64102
Omy100079750	242501192	242501817	.	GSONMG00030752001	242504005	242509339	-	G_on_R	2188	0.80282	0.644519
Omy500024671	41846629	41847822	-	GSONMG00015228001	41856176	41861619	-	G_on_R	8354	0.815821	0.665564
Omy200198639	3155163	3156594	.	GSONMG00081306001	3192025	3203979	-	G_on_R	35431	0.819537	0.67164
Omy300106647	6665806	6666386	.	GSONMG00047108001	6640818	6644058	+	G_on_L	21748	0.821419	0.67473
Omy500044604	1030972917	1030973259	-	GSONMG00000432001	1030969020	1030971750	+	G_on_L	1167	0.821536	0.674922
Omy200198639	3155163	3156594	.	GSONMG00070827001	3104263	3117611	-	G_on_L	37552	0.822907	0.677176
Omy500047761	20200181	20200386	-	GSONMG00078105001	20194011	20197874	+	G_on_L	2307	0.824383	0.679608
Omy500047762	20201125	20201664	-	GSONMG00070637001	20179784	20189952	-	G_on_L	11173	0.827113	0.684116
Omy500050196	15237366	15238196	+	GSONMG00049633001	15188692	15192460	-	G_on_L	44906	0.827497	0.684751
Omy400141626	14231811	14232260	+	GSONMG00081590001	14225119	14229000	+	G_on_L	2811	0.828584	0.686552
Omy400049115	32843794	32844456	-	GSONMG00010157001	32871802	32881984	-	G_on_R	27346	0.828736	0.686803
Omy500064345	18021968	18022221	+	GSONMG00000383001	17981972	17984158	-	G_on_L	37810	0.831547	0.69147
Omy500050194	15235529	15235876	+	GSONMG00016653001	15244796	15247163	-	G_on_R	8920	0.831679	0.69169
Omy300076416	7158086	7158848	.	GSONMG00069710001	7107534	7130374	+	G_on_L	27712	0.833882	0.695359
Omy500050194	15235529	15235876	+	GSONMG00049633001	15188692	15192460	-	G_on_L	43069	0.834832	0.696945
Omy500024671	41846629	41847822	-	GSONMG00054263001	41877667	41880537	-	G_on_R	29845	0.835297	0.697721
Omy500051851	8731047	8731462	+	GSONMG00001955001	8741434	8752994	-	G_on_R	9972	0.83742	0.701272
Omy500068260	12694876	12695202	+	GSONMG00078373001	12633815	12649454	-	G_on_L	45422	0.837543	0.701478
Omy400000643	15040121	15042292	+	GSONMG00063049001	15089878	15094332	+	G_on_R	47586	0.839233	0.704312
Omy400148586	6648662	6649283	+	GSONMG00047108001	6640818	6644058	+	G_on_L	4604	0.840558	0.706538
Omy200183212	8008723	8015897	+	GSONMG00072451001	7984407	7993919	-	G_on_L	14804	0.851536	0.725114
Omy300081120	4699029	4699460	.	GSONMG00062214001	4736080	4794435	+	G_on_R	36620	0.855731	0.732276
Omy500068257	12692072	12692313	+	GSONMG00078373001	12633815	12649454	-	G_on_L	42618	0.856221	0.733115
Omy500055773	9550236	9550511	-	GSONMG00037382001	9575243	9583176	-	G_on_R	24732	0.857158	0.734719
Omy500058587	40327725	40328030	+	GSONMG00002689001	40363523	40371550	+	G_on_R	35493	0.857599	0.735476
Omy500068258	12693022	12693371	+	GSONMG00078373001	12633815	12649454	-	G_on_L	43568	0.858681	0.737333
Omy400130273	13399509	13400722	-	GSONMG00078417001	13387637	13392550	-	G_on_L	6959	0.859301	0.738399
Omy500059664	2704711	2704910	+	GSONMG00066357001	2734695	2741684	-	G_on_R	29785	0.860689	0.740785
Omy500074842	20561090	20561751	+	GSONMG00018066001	20527608	20537580	+	G_on_L	23510	0.870889	0.758447
Omy500050472	32240715	32241393	+	GSONMG00021700001	32247205	32252451	-	G_on_R	5812	0.871312	0.759185
Omy500078177	22236671	22237179	+	GSONMG00072708001	22189896	22197162	+	G_on_L	39509	0.875775	0.766983
Omy400129106	11418939	11419236	+	GSONMG00019195001	11450404	11457912	+	G_on_R	31168	0.876062	0.767485
Omy400148582	6639284	6640022	+	GSONMG00047108001	6640818	6644058	+	G_on_R	796	0.876388	0.768056
Omy400105662	29845146	29846327	-	GSONMG00013940001	29802216	29816473	-	G_on_L	28673	0.877877	0.770668
Omy500019908	925131843	925132599	+	GSONMG00050732001	925134189	925138875	-	G_on_R	1590	0.882705	0.779168
Omy500055760	8618449	8618804	-	GSONMG00076298001	8633033	8645430	-	G_on_R	14229	0.887792	0.788174
Omy500050472	32240715	32241393	+	GSONMG00021701001	32252592	32255212	-	G_on_R	11199	0.889286	0.790829
Omy500084237	28521521	28522244	+	GSONMG00028105001	28522879	28531411	-	G_on_R	635	0.890001	0.792101
Omy400042056	989928336	989928971	+	GSONMG00031929001	989925190	989927076	+	G_on_L	1260	0.890023	0.792141
Omy500047761	20200181	20200386	-	GSONMG00078104001	20175653	20193915	+	G_on_L	6266	0.895043	0.801102
Omy500058291	29486409	29486923	+	GSONMG00069466001	29488862	29508708	-	G_on_R	1939	0.895584	0.802071
Omy400148576	6619772	6621324	+	GSONMG00047108001	6640818	6644058	+	G_on_R	19494	0.896128	0.803045
Omy500077017	17749948	17750339	-	GSONMG00035074001	17765793	17772758	+	G_on_R	15454	0.897292	0.805133
Omy500080909	2442339	2442923	-	GSONMG00064863001	2407089	2424855	+	G_on_L	17484	0.89763	0.80574
Omy100168181	31461620	31462697	.	GSONMG00074494001	31456952	31460269	+	G_on_L	1351	0.90006	0.810109
Omy400128731	3593912	3595351	+	GSONMG00064758001	3567529	3568553	+	G_on_L	25359	0.908945	0.82618
Omy400029141	694772023	694772953	+	GSONMG00030807001	694802056	694803982	-	G_on_R	29103	0.909316	0.826855
Omy400063456	332974989	332976445	-	GSONMG00035251001	332947169	332955349	-	G_on_L	19640	0.910625	0.829237
Omy500056522	9642035	9642359	+	GSONMG00053513001	9660908	9676482	-	G_on_R	18549	0.912312	0.832313
Omy400098272	1105109249	1105109668	-	GSONMG00004311001	1105113489	1105114938	-	G_on_R	3821	0.912371	0.832421
Omy500092327	2332657	2332923	-	GSONMG00072557001	2346707	2352040	-	G_on_R	13784	0.913209	0.833951
Omy200124320	900812811	900813122	.	GSONMG00021661001	900824015	900824548	+	G_on_R	10893	0.913407	0.834313
Omy500058290	29485929	29486272	+	GSONMG00069466001	29488862	29508708	-	G_on_R	2590	0.913741	0.834923
Omy400134512	41105695	41109347	+	GSONMG00082485001	41082258	41096138	+	G_on_L	9557	0.913839	0.835102
Omy500082947	13298541	13299543	-	GSONMG00050296001	13278909	13280570	+	G_on_L	17971	0.914474	0.836263
Omy500020120	935667979	935668182	+	GSONMG00060243001	935675506	935681078	-	G_on_R	7324	0.917974	0.842677
Omy500069275	2225163	2225853	+	GSONMG00072551001	2245517	2262981	+	G_on_R	19664	0.918963	0.844494
Omy500068793	14169106	14169365	-	GSONMG00081589001	14194077	14224261	+	G_on_R	24712	0.919442	0.845374
Omy500086744	13622312	13623184	-	GSONMG00031083001	13553313	13573399	+	G_on_L	48913	0.921635	0.849411
Omy500048753	20583514	20583810	+	GSONMG00074639001	20584817	20708388	-	G_on_R	1007	0.92429	0.854313
Omy500091925	362858	363429	+	GSONMG00073613001	364298	368839	-	G_on_R	869	0.931659	0.867989
Omy400119823	12570504	12570998	-	GSONMG00056342001	12543330	12556249	-	G_on_L	14255	0.931852	0.868347
Omy400087379	865673614	865674110	-	GSONMG00057578001	865644190	865646215	-	G_on_L	27399	0.932517	0.869587
Omy500091924	361317	362408	+	GSONMG00073613001	364298	368839	-	G_on_R	1890	0.933284	0.871019
Omy500056458	4234284	4235273	+	GSONMG00045806001	4240273	4245728	-	G_on_R	5000	0.933886	0.872143
Omy400119822	12568708	12568945	-	GSONMG00056342001	12543330	12556249	-	G_on_L	12459	0.934856	0.873956
Omy500000758	31650159	31650371	+	GSONMG00022409001	31651432	31683296	-	G_on_R	1061	0.935991	0.876079
Omy500078177	22236671	22237179	+	GSONMG00081526001	22237783	22275946	-	G_on_R	604	0.93798	0.879807
Omy100188005	13027081	13028590	.	GSONMG00054048001	13022259	13023968	+	G_on_L	3113	0.939835	0.883289
Omy500047839	23904274	23904624	-	GSONMG00064578001	23897146	23901526	+	G_on_L	2748	0.940742	0.884996
Omy200143010	23893279	23893829	.	GSONMG00064578001	23897146	23901526	+	G_on_R	3317	0.941218	0.885891
Omy400130273	13399509	13400722	-	GSONMG00015059001	13391182	13394070	-	G_on_L	5439	0.942261	0.887855
Omy400105663	29846577	29850665	-	GSONMG00013940001	29802216	29816473	-	G_on_L	30104	0.942595	0.888486
Omy400170448	9198923	9199473	+	GSONMG00061951001	9152423	9155006	+	G_on_L	43917	0.942873	0.88901
Omy300076644	13389201	13389505	.	GSONMG00015059001	13391182	13394070	-	G_on_R	1677	0.944867	0.892775
Omy400023860	560899036	560899243	+	GSONMG00023744001	560880147	560889337	+	G_on_L	9699	0.947785	0.898296
Omy500026545	128864695	128865042	-	GSONMG00020347001	128858133	128864173	+	G_on_L	522	0.948976	0.900556
Omy400023859	560898411	560898711	+	GSONMG00023744001	560880147	560889337	+	G_on_L	9074	0.950126	0.90274
Omy400170448	9198923	9199473	+	GSONMG00061952001	9155013	9156677	+	G_on_L	42246	0.950282	0.903035
Omy400119822	12568708	12568945	-	GSONMG00056343001	12541201	12543222	-	G_on_L	25486	0.950541	0.903528
Omy500069274	2224600	2225088	+	GSONMG00072551001	2245517	2262981	+	G_on_R	20429	0.951008	0.904417
Omy500062140	19191868	19192417	+	GSONMG00044124001	19171906	19191342	-	G_on_L	526	0.953922	0.909967
Omy400023858	560897124	560897871	+	GSONMG00023744001	560880147	560889337	+	G_on_L	7787	0.954658	0.911372
Omy500056522	9642035	9642359	+	GSONMG00053514001	9654189	9655210	-	G_on_R	11830	0.95519	0.912389
Omy200026298	989196232	989199387	.	GSONMG00040824001	989208648	989232885	+	G_on_R	9261	0.955572	0.913118
Omy400009190	43238562	43238919	.	GSONMG00032805001	43268556	43272747	-	G_on_R	29637	0.957455	0.91672
Omy500003715	169187844	169188079	+	GSONMG00023875001	169189867	169198323	-	G_on_R	1788	0.957745	0.917275
Omy500055760	8618449	8618804	-	GSONMG00016931001	8612621	8615300	+	G_on_L	3149	0.960079	0.921752
Omy400119823	12570504	12570998	-	GSONMG00056343001	12541201	12543222	-	G_on_L	27282	0.960302	0.922179
Omy300059628	20201125	20201664	-	GSONMG00078105001	20194011	20197874	+	G_on_L	3251	0.960438	0.922441
Omy400063456	332974989	332976445	-	GSONMG00035250001	332941953	332942102	-	G_on_L	32887	0.960584	0.922721
Omy500014068	650399237	650399444	+	GSONMG00050623001	650400236	650407306	-	G_on_R	792	0.960671	0.922889
Omy400124419	31843846	31844066	-	GSONMG00027827001	31836516	31838877	+	G_on_L	4969	0.960692	0.922929
Omy500039399	774455726	774456907	-	GSONMG00023148001	774484794	774486683	-	G_on_R	27887	0.962408	0.92623
Omy100108108	634568230	634570198	.	GSONMG00036456001	634553934	634560988	+	G_on_L	7242	0.962944	0.927261
Omy500064423	22158832	22159224	+	GSONMG00033966001	22142709	22144133	-	G_on_L	14699	0.965803	0.932775
Omy200166928	39554886	39555690	.	GSONMG00065167001	39542018	39548523	-	G_on_L	6363	0.968214	0.937439
Omy500049894	31839592	31840683	-	GSONMG00027827001	31836516	31838877	+	G_on_L	715	0.969528	0.939985
Omy500064424	22159280	22159908	+	GSONMG00051154001	22160846	22162089	-	G_on_R	938	0.970169	0.941228
Omy300059628	20201125	20201664	-	GSONMG00078104001	20175653	20193915	+	G_on_L	7210	0.970262	0.941408
Omy500047763	20201719	20202940	-	GSONMG00078105001	20194011	20197874	+	G_on_L	3845	0.970498	0.941867
Omy400009190	43238562	43238919	.	GSONMG00018973001	43241010	43283804	-	G_on_R	2091	0.972961	0.946654
Omy500047762	20201125	20201664	-	GSONMG00078104001	20175653	20193915	+	G_on_L	7210	0.973238	0.947192
Omy500077286	28702046	28702983	-	GSONMG00072158001	28675979	28691836	-	G_on_L	10210	0.973402	0.947512
Omy500047762	20201125	20201664	-	GSONMG00078105001	20194011	20197874	+	G_on_L	3251	0.974131	0.948931
Omy500064424	22159280	22159908	+	GSONMG00033966001	22142709	22144133	-	G_on_L	15147	0.974307	0.949275
Omy200212172	38731230	38732886	.	GSONMG00081204001	38648049	38728166	+	G_on_L	3064	0.97735	0.955213
Omy100152640	19790181	19792257	.	GSONMG00061645001	19777054	19786782	+	G_on_L	3399	0.978129	0.956737
Omy400001433	33096016	33096929	+	GSONMG00041695001	33089853	33092274	+	G_on_L	3742	0.978188	0.956852
Omy500064423	22158832	22159224	+	GSONMG00051154001	22160846	22162089	-	G_on_R	1622	0.981292	0.962935
Omy500077570	42603165	42603399	-	GSONMG00034517001	42552039	42594929	+	G_on_L	8236	0.982085	0.964491
Omy400077288	640259771	640260772	-	GSONMG00057626001	640262550	640298816	-	G_on_R	1778	0.98478	0.969792
Omy500051074	22970150	22970702	-	GSONMG00074372001	22953328	22969604	+	G_on_L	546	0.985608	0.971423
Omy500047763	20201719	20202940	-	GSONMG00078104001	20175653	20193915	+	G_on_L	7804	0.987663	0.975479
Omy500058188	23801163	23801647	+	GSONMG00004169001	23803212	23841749	-	G_on_R	1565	0.987771	0.975692
Omy500066004	5371946	5372362	+	GSONMG00062364001	5372907	5400804	-	G_on_R	545	0.987913	0.975972
Omy100165236	22455530	22457434	.	GSONMG00001899001	22471305	22480690	-	G_on_R	13871	0.988178	0.976496
Omy500044605	1030973324	1030973763	-	GSONMG00000432001	1030969020	1030971750	+	G_on_L	1574	0.990201	0.980498
Omy300051792	957066988	957067875	-	GSONMG00017163001	957061617	957065267	+	G_on_L	1721	0.990343	0.980779
Omy500064659	34165901	34166473	+	GSONMG00077992001	34168042	34172854	-	G_on_R	1569	0.991057	0.982195
Omy500077286	28702046	28702983	-	GSONMG00072161001	28706127	28737537	-	G_on_R	3144	0.991693	0.983456
Omy400020586	482311430	482311689	+	GSONMG00046771001	482264198	482267193	+	G_on_L	44237	0.992472	0.985001
Omy300080206	34165901	34166473	+	GSONMG00077992001	34168042	34172854	-	G_on_R	1569	0.993482	0.987006
Omy500076634	42604067	42604385	+	GSONMG00034517001	42552039	42594929	+	G_on_L	9138	0.993553	0.987147
Omy500007443	332940228	332942072	+	GSONMG00035251001	332947169	332955349	-	G_on_R	5097	0.994231	0.988495
Omy500064660	34166536	34166952	+	GSONMG00077992001	34168042	34172854	-	G_on_R	1090	0.996448	0.992909
Omy500039399	774455726	774456907	-	GSONMG00023147001	774464573	774465522	-	G_on_R	7666	0.996471	0.992955
Omy500074276	22925972	22926646	-	GSONMG00037970001	22906467	22924536	+	G_on_L	1436	0.996625	0.993262
Omy500042997	957066988	957067875	-	GSONMG00017163001	957061617	957065267	+	G_on_L	1721	0.998168	0.99634
Omy500031094	347093213	347093611	-	GSONMG00004464001	347085949	347092431	+	G_on_L	782	0.998952	0.997905

## Sheet: random vs genomic neighbor pair
		Correlation strength of overlapping/neighboring gene pair vs random gene pairs
			Actual values
			Overlapped or neighboring gene pairs	All gene pairs regardless of genomic proximity	Total
		With correlation (R above 0.85)	140	168207	168347
		Without correlation	247	838188	838435
		Total	387	1006395	1006782
			Expected values
			Overlapped or neighboring gene pairs	All gene pairs regardless of genomic proximity
		With correlation (above 0.85)	64.7114	168282
		Without correlation	322.289	838113
			Chi square P-Value is	1.0914e-24

## Sheet: genomic distanc vs cor strength
R2	R2+100	Distance between genes
0.000200728	100	981
0.000796031	100.001	39882
0.00240478	100.002	14854
0.00586759	100.006	31758
0.0103156	100.01	25185
0.0105843	100.011	47625
0.0213812	100.021	22266
0.025138	100.025	7373
0.0258966	100.026	39104
0.0271907	100.027	49316
0.031726	100.032	23453
0.0467049	100.047	1604				Regression Statistics
0.0471477	100.047	3911				Multiple R	0.343704
0.0653504	100.065	46556				R Square	0.118132
0.0759929	100.076	15082				Adjusted R Square	0.115342
0.0901958	100.09	41116				Standard Error	0.263686
0.0950434	100.095	25030				Observations	318
0.107857	100.108	1518
0.113407	100.113	19308				ANOVA
0.114623	100.115	6550					df	SS	MS	F	Significance F
0.114642	100.115	16093				Regression	1	2.94324	2.94324	42.3304	3.01757e-10
0.119338	100.119	2757				Residual	316	21.9716	0.0695303
0.123071	100.123	10438				Total	317	24.9148
0.13769	100.138	49149
0.138356	100.138	17673					Coefficients	Standard Error	t Stat	P-value	Lower 95%	Upper 95%	Lower 95.0%	Upper 95.0%
0.145087	100.145	24845				Intercept	0.711464	0.0241536	29.4558	1.2594e-92	0.663942	0.758986	0.663942	0.758986
0.159476	100.159	1646				Distance between genes	-6.28501e-06	9.66006e-07	-6.50618	3.01757e-10	-8.18563e-06	-4.38439e-06	-8.18563e-06	-4.38439e-06
0.160477	100.16	19996
0.162957	100.163	13452
0.163813	100.164	17174
0.163939	100.164	13370
0.170828	100.171	12721
0.171646	100.172	7266
0.177531	100.178	27966
0.192847	100.193	43795
0.192932	100.193	12668
0.195369	100.195	42840
0.198128	100.198	24603
0.201472	100.201	17816
0.210616	100.211	48634
0.212733	100.213	30015
0.217821	100.218	46274
0.219503	100.22	41230
0.219956	100.22	5141
0.220159	100.22	19819
0.221516	100.222	11164
0.22585	100.226	11913
0.226829	100.227	17372
0.228438	100.228	24167
0.236828	100.237	25419
0.237084	100.237	18265
0.261412	100.261	35144
0.262316	100.262	10321
0.262868	100.263	16768
0.268029	100.268	33431
0.274725	100.275	43712
0.290003	100.29	47273
0.292441	100.292	36280
0.294614	100.295	27840
0.298685	100.299	37029
0.299363	100.299	2614
0.300891	100.301	18208
0.310289	100.31	45796
0.316998	100.317	47382
0.317986	100.318	49863
0.325134	100.325	20407
0.361894	100.362	23279
0.3626	100.363	27266
0.366096	100.366	37328
0.36785	100.368	29778
0.368375	100.368	11014
0.372006	100.372	49863
0.373323	100.373	28067
0.374427	100.374	47596
0.376555	100.377	44023
0.379173	100.379	49440
0.37962	100.38	2500
0.379778	100.38	31623
0.387294	100.387	23066
0.388452	100.388	34325
0.389113	100.389	43390
0.394416	100.394	10229
0.395622	100.396	25015
0.397775	100.398	2904
0.400185	100.4	48108
0.404558	100.405	17474
0.405123	100.405	31755
0.406365	100.406	22764
0.411358	100.411	16247
0.414476	100.414	31740
0.422778	100.423	4153
0.424806	100.425	46884
0.426209	100.426	49539
0.431404	100.431	13810
0.432111	100.432	5551
0.434087	100.434	5008
0.436982	100.437	43415
0.437687	100.438	28637
0.440973	100.441	516
0.442555	100.443	49359
0.444094	100.444	37024
0.444635	100.445	30639
0.445827	100.446	20646
0.449152	100.449	21598
0.449598	100.45	11395
0.449836	100.45	45687
0.450783	100.451	26682
0.451106	100.451	14973
0.45161	100.452	6595
0.454248	100.454	30672
0.458903	100.459	48777
0.461845	100.462	24282
0.462346	100.462	34710
0.46942	100.469	43867
0.469706	100.47	30355
0.474982	100.475	23106
0.477817	100.478	44033
0.481736	100.482	45614
0.482028	100.482	19445
0.484784	100.485	4686
0.490325	100.49	27833
0.496681	100.497	874
0.497301	100.497	32593
0.497601	100.498	14414
0.498354	100.498	29988
0.501897	100.502	8884
0.505818	100.506	7948
0.515058	100.515	33090
0.516588	100.517	17706
0.520919	100.521	4965
0.522628	100.523	43763
0.525109	100.525	29103
0.534592	100.535	10964
0.53471	100.535	5193
0.546599	100.547	32542
0.548868	100.549	36294
0.549379	100.549	22152
0.551241	100.551	33773
0.556498	100.556	10424
0.560575	100.561	3700
0.562388	100.562	1309
0.568747	100.569	16605
0.569019	100.569	4615
0.572754	100.573	3133
0.577208	100.577	25454
0.577875	100.578	22684
0.578163	100.578	22790
0.58124	100.581	33452
0.587027	100.587	6512
0.587221	100.587	34686
0.587619	100.588	20608
0.587981	100.588	17966
0.595811	100.596	45934
0.597097	100.597	8520
0.599896	100.6	46729
0.605446	100.605	6177
0.607806	100.608	35359
0.609606	100.61	47065
0.61118	100.611	21556
0.617956	100.618	11173
0.618722	100.619	7550
0.623264	100.623	1882
0.626864	100.627	21556
0.635019	100.635	6600
0.638471	100.638	11767
0.640825	100.641	36691
0.64102	100.641	47586
0.641663	100.642	17225
0.644519	100.645	2188
0.649209	100.649	12669
0.656729	100.657	14663
0.665564	100.666	8354
0.666746	100.667	14288
0.669975	100.67	9081
0.67164	100.672	35431
0.67473	100.675	21748
0.674772	100.675	27948
0.674922	100.675	1167
0.677176	100.677	37552
0.679327	100.679	30101
0.679608	100.68	2307
0.680007	100.68	13815
0.684116	100.684	11173
0.684751	100.685	44906
0.686552	100.687	2811
0.686803	100.687	27346
0.69147	100.691	37810
0.69169	100.692	8920
0.695359	100.695	27712
0.696945	100.697	43069
0.697721	100.698	29845
0.699521	100.7	49277
0.701272	100.701	9972
0.701478	100.701	45422
0.702499	100.702	48641
0.704312	100.704	47586
0.705399	100.705	19368
0.706538	100.707	4604
0.710553	100.711	30983
0.725114	100.725	14804
0.732276	100.732	36620
0.733115	100.733	42618
0.734719	100.735	24732
0.735476	100.735	35493
0.737333	100.737	43568
0.738399	100.738	6959
0.740785	100.741	29785
0.743377	100.743	13428
0.75652	100.757	14124
0.758447	100.758	23510
0.759185	100.759	5812
0.75954	100.76	1882
0.761328	100.761	3931
0.765065	100.765	14124
0.766983	100.767	39509
0.767485	100.767	31168
0.768056	100.768	796
0.770668	100.771	28673
0.779168	100.779	1590
0.788174	100.788	14229
0.790829	100.791	11199
0.792101	100.792	635
0.792141	100.792	1260
0.801102	100.801	6266
0.802071	100.802	1939
0.803045	100.803	19494
0.805133	100.805	15454
0.80574	100.806	17484
0.810109	100.81	1351
0.825152	100.825	1901
0.82618	100.826	25359
0.826855	100.827	29103
0.829237	100.829	19640
0.832313	100.832	18549
0.832421	100.832	3821
0.833951	100.834	13784
0.834313	100.834	10893
0.834923	100.835	2590
0.835102	100.835	9557
0.836263	100.836	17971
0.842348	100.842	23955
0.842677	100.843	7324
0.844494	100.844	19664
0.845374	100.845	24712
0.849411	100.849	48913
0.854313	100.854	1007
0.867989	100.868	869
0.868347	100.868	14255
0.869003	100.869	39496
0.869587	100.87	27399
0.871019	100.871	1890
0.872143	100.872	5000
0.873956	100.874	12459
0.876079	100.876	1061
0.879807	100.88	604
0.883289	100.883	3113
0.884996	100.885	2748
0.885891	100.886	3317
0.886092	100.886	17304
0.887855	100.888	5439
0.888486	100.888	30104
0.88901	100.889	43917
0.892775	100.893	1677
0.898296	100.898	9699
0.900556	100.901	522
0.90274	100.903	9074
0.903035	100.903	42246
0.903528	100.904	25486
0.904417	100.904	20429
0.909967	100.91	526
0.911372	100.911	7787
0.912389	100.912	11830
0.913118	100.913	9261
0.91672	100.917	29637
0.917275	100.917	1788
0.921752	100.922	3149
0.922179	100.922	27282
0.922441	100.922	3251
0.922721	100.923	32887
0.922889	100.923	792
0.922929	100.923	4969
0.92623	100.926	27887
0.927261	100.927	7242
0.932775	100.933	14699
0.937439	100.937	6363
0.939985	100.94	715
0.941228	100.941	938
0.941408	100.941	7210
0.941867	100.942	3845
0.946654	100.947	2091
0.947192	100.947	7210
0.947512	100.948	10210
0.948931	100.949	3251
0.949275	100.949	15147
0.955213	100.955	3064
0.956737	100.957	3399
0.956852	100.957	3742
0.962935	100.963	1622
0.964491	100.964	8236
0.969792	100.97	1778
0.971423	100.971	546
0.975479	100.975	7804
0.975692	100.976	1565
0.975972	100.976	545
0.976496	100.976	13871
0.980498	100.98	1574
0.980779	100.981	1721
0.982195	100.982	1569
0.983456	100.983	3144
0.985001	100.985	44237
0.987006	100.987	1569
0.987147	100.987	9138
0.988495	100.988	5097
0.992909	100.993	1090
0.992955	100.993	7666
0.993262	100.993	1436
0.99634	100.996	1721
0.997905	100.998	782

## Sheet: strand orientation vs corr type
	Correlation between 'type of strand orientation' and 'type of expression correlation' computed from neighboring and overlapping DE lncRNA-RNA gene pairs
		Actual values
		Sense gene pair	Antisense gene pair	Total
	Number of negative correlations (R < -0.85)	7	2	9
	Number of positive correlations (R > 0.85)	52	62	114
	Total	59	64	123
		Expected values
		Sense gene pair	Antisense gene pair
	Number of negative correlations (R < -0.85)	4.31707	4.68293
	Number of positive correlations (R > 0.85)	54.6829	59.3171
		Chi square P-Value is	0.062968

## Sheet: Promoter transcription factors
LncRNA name	lncRNA start	lncRNA end	lncRNA strand	Transcription factors in the promoter of lncRNA	gene name	gene annotation	gene start	gene end	gene strand	Transcription factors in the promoter of gene	position of gene
Omy500057819	10521095	10521391	+	ER-alpha ;YY1;NF-Y;GATA-2;Elk-1;c-Jun;MyoD;p53;NFI/CTF;myogenin;VDR;AR	GSONMG00080159001	troponin cardiac muscle isoforms-like	10559835	10568882	-	ER-alpha ;c-Jun;NF-Y;GATA-2;VDR;MyoD;Elk-1;myogenin;NF-AT1;c-Fos	Neighbouring
Omy500057820	10527016	10527370	+	ER-alpha ;c-Jun;Smad3;VDR;p53;NF-AT1;Elk-1;PEA3;c-Fos	GSONMG00080159001	troponin cardiac muscle isoforms-like	10559835	10568882	-	ER-alpha ;c-Jun;NF-Y;GATA-2;VDR;MyoD;Elk-1;myogenin;NF-AT1;c-Fos	Neighbouring
Omy500039399	774455726	774456907	-	ER-alpha ;Sp1;MyoD;AR;Smad3;YY1;myogenin;c-Fos;p53;GATA-2;VDR	GSONMG00023147001	collagen alpha-1 chain-like isoform x1	774464573	774465522	-	ER-alpha ;Sp1;myogenin;GATA-2;c-Jun;p53;NF-AT1	Neighbouring
Omy500064660	34166536	34166952	+	ER-alpha ;CREBbeta;CREB;NF-Y;NF-AT1;AR	GSONMG00077992001	low quality protein: ornithine decarboxylase antizyme 2	34168042	34172854	-	ER-alpha ;MAZ;MyoD;NF-Y;VDR;myogenin;SRF;p53;NFI/CTF;c-Fos;c-Jun	Neighbouring
Omy300080206	34165901	34166473	+	ER-alpha ;Smad3;NF-AT1;CREB;PEA3;c-Fos;NF-Y	GSONMG00077992001	low quality protein: ornithine decarboxylase antizyme 2	34168042	34172854	-	ER-alpha ;MAZ;MyoD;NF-Y;VDR;myogenin;SRF;p53;NFI/CTF;c-Fos;c-Jun	Neighbouring
Omy500064659	34165901	34166473	+	ER-alpha ;Smad3;NF-AT1;CREB;PEA3;c-Fos;NF-Y	GSONMG00077992001	low quality protein: ornithine decarboxylase antizyme 2	34168042	34172854	-	ER-alpha ;MAZ;MyoD;NF-Y;VDR;myogenin;SRF;p53;NFI/CTF;c-Fos;c-Jun	Neighbouring
Omy500064423	22158832	22159224	+	#N/A	GSONMG00033966001	large neutral amino acids transporter small subunit 4-like	22142709	22144133	-	ER-alpha ;E47;NF-Y;YY1	Neighbouring
Omy500055760	8618449	8618804	-	ER-alpha ;c-Fos;E47;Elk-1;SRF;PEA3;Smad3;c-Jun;YY1;MyoD;myogenin;NF-AT1;VDR;AR	GSONMG00016931001	treacle protein	8612621	8615300	+	ER-alpha ;c-Jun;GATA-2;c-Fos	Neighbouring
Omy500003715	169187844	169188079	+	ER-alpha ;FOXO4;Smad3;c-Jun;GATA-2;PEA3;NFI/CTF;NF-Y;p53;AR	GSONMG00023875001	myosin-binding protein h-like	169189867	169198323	-	ER-alpha ;Elk-1;SRF;YY1;Smad3;GATA-2;c-Fos;NF-AT1	Neighbouring
Omy500056522	9642035	9642359	+	ER-alpha ;E47;p53;NF-Y;myogenin;NF-AT1	GSONMG00053514001	atp-binding cassette sub-family f member 3	9654189	9655210	-	ER-alpha ;CREB;myogenin;NF-AT1;SRF;c-Jun;c-Fos;GATA-2;YY1;VDR	Neighbouring
Omy400023858	560897124	560897871	+	ER-alpha ;p53;PEA3;Smad3;GATA-2;SRF	GSONMG00023744001	large neutral amino acids transporter small subunit 4-like	560880147	560889337	+	ER-alpha ;Elk-1;c-Fos;PEA3;c-Jun;NF-AT1;GATA-2;NF-Y;YY1	Neighbouring
Omy400023859	560898411	560898711	+	ER-alpha ;Smad3;Smad4;c-Fos;MyoD;p53;YY1;c-Jun;myogenin;AR;NF-Y;NF-AT1	GSONMG00023744001	large neutral amino acids transporter small subunit 4-like	560880147	560889337	+	ER-alpha ;Elk-1;c-Fos;PEA3;c-Jun;NF-AT1;GATA-2;NF-Y;YY1	Neighbouring
Omy400105663	29846577	29850665	-	ER-alpha ;Sp3;Elk-1;MyoD;Smad3;YY1;PEA3;myogenin;c-Jun;NF-Y;AR;NF-AT1	GSONMG00013940001	zinc finger and btb domain-containing protein 16-a-like	29802216	29816473	-	ER-alpha ;c-Jun;E47;PEA3;Smad3;c-Fos;VDR;myogenin;p53;AR;NF-AT1;YY1;Elk-1	Neighbouring
Omy500000758	31650159	31650371	+	ER-alpha ;Sp1;E47;NF-Y;NF-AT1;AR;Smad3;PEA3;SRF;NFI/CTF;p53;c-Jun	GSONMG00022409001	chaperone activity of bc1 complex- mitochondrial	31651432	31683296	-	ER-alpha ;MAZ;MyoD;c-Jun;AR;NF-AT1;NFI/CTF;PEA3;NF-Y;c-Fos;myogenin;p53	Neighbouring
Omy400001004	22964032	22964842	+	ER-alpha ;VDR;GATA-2;NF-Y	GSONMG00037970001	autophagy-related protein 2 homolog b-like	22906467	22924536	+	ER-alpha ;CREB;NF-AT1;VDR;AR;c-Fos;p53;GATA-2;YY1	Neighbouring
Omy500091925	362858	363429	+	ER-alpha ;c-Jun;PEA3;AR;NFI/CTF;Elk-1;NF-AT1;NF-Y	GSONMG00073613001	malectin-like isoform x1	364298	368839	-	ER-alpha ;c-Jun;Elk-1;NF-Y;p53;NF-AT1;SRF;NFI/CTF;PEA3;myogenin;AR	Neighbouring
Omy500069275	2225163	2225853	+	ER-alpha ;CREB;Smad3;NF-Y;p53;AR;YY1	GSONMG00072551001	nicalin-1-like isoform x1	2245517	2262981	+	ER-alpha ;NF-YA;NF-Y;MyoD;c-Jun;SRF;myogenin;c-Fos;Elk-1;NF-AT1;p53;YY1;GATA-2	Neighbouring
Omy500056522	9642035	9642359	+	ER-alpha ;E47;p53;NF-Y;myogenin;NF-AT1	GSONMG00053513001	low quality protein: atp-binding cassette sub-family f member 3-like	9660908	9676482	-	ER-alpha ;E47;NF-AT1;Smad3;c-Jun;NF-Y;c-Fos;PEA3;Elk-1;AR	Neighbouring
Omy500080909	2442339	2442923	-	ER-alpha ;c-Fos;GATA-2;c-Jun;VDR;myogenin	GSONMG00064863001	secreted frizzled-related protein 1	2407089	2424855	+	ER-alpha ;NF-Y;NF-AT1;NFI/CTF;myogenin;c-Fos;PEA3	Neighbouring
Omy500077017	17749948	17750339	-	ER-alpha ;NF-AT1;Smad3;GATA-2;c-Jun;PEA3;NF-Y;AR	GSONMG00035074001	transmembrane protein 120a	17765793	17772758	+	ER-alpha ;NF-YA;c-Jun;MEF-2C/delta8;NF-Y;NF-AT1;AR;SRF;VDR;MyoD;myogenin	Neighbouring
Omy500050472	32240715	32241393	+	ER-alpha ;MEF-2C/delta8;NF-AT1;PEA3;AR;VDR;p53	GSONMG00021701001	ankyrin-1-like	32252592	32255212	-	ER-alpha ;MAZ;c-Jun;Elk-1;PEA3;CREB;NF-AT1;myogenin;MyoD;p53;YY1	Neighbouring
Omy400148582	6639284	6640022	+	ER-alpha ;YY1;c-Jun;Elk-1;NF-AT1;MyoD;NFI/CTF;NF-Y;myogenin;p53;c-Fos	GSONMG00047108001	fasciculation and elongation protein zeta-2-like isoform x1	6640818	6644058	+	ER-alpha ;c-Jun;VDR;NF-AT1;AR;c-Fos;GATA-2	Neighbouring
Omy500050472	32240715	32241393	+	ER-alpha ;MEF-2C/delta8;NF-AT1;PEA3;AR;VDR;p53	GSONMG00021700001	ankyrin erythrocytic	32247205	32252451	-	ER-alpha ;c-Jun;Smad3;NF-AT1;YY1;PEA3;NF-Y;c-Fos;Elk-1;GATA-2	Neighbouring
Omy500058587	40327725	40328030	+	ER-alpha ;NF-AT1;NF-Y;VDR;p53;MyoD;AR;c-Fos;c-Jun;myogenin;YY1	GSONMG00002689001	coiled-coil domain-containing protein 43	40363523	40371550	+	ER-alpha ;Sp1;c-Fos;p53;NF-AT1;c-Jun;NF-Y;AR;YY1	Neighbouring
Omy500039399	774455726	774456907	-	ER-alpha ;Sp1;MyoD;AR;Smad3;YY1;myogenin;c-Fos;p53;GATA-2;VDR	GSONMG00023146001	collagen alpha-1 chain-like isoform x2	774452084	774456673	-	Smad4;Smad3;E47;c-Fos;AR;GATA-2;c-Jun;NF-Y	Overlap
Omy400175630	4422256	4424409	-	ER-alpha ;Smad3;AR;p53;NF-Y;VDR	GSONMG00004158001	interferon-related developmental regulator 2	4410974	4427136	-	E47;AR;NF-AT1;c-Jun;NF-Y;PEA3;c-Fos;Elk-1	Overlap
Omy500023727	1108826267	1108832413	+	ER-alpha ;Sp1;E47;c-Fos;Smad3;PEA3;Elk-1;MyoD;NFI/CTF;myogenin;NF-AT1;c-Jun;NF-Y;AR;p53;YY1	GSONMG00063187001	cold shock domain-containing protein c2-like	1108826216	1108834260	+	Sp1;E47;c-Fos;PEA3;p53;MyoD;NFI/CTF;myogenin;NF-AT1;c-Jun;NF-Y;AR;YY1	Overlap
Omy500057819	10521095	10521391	+	ER-alpha ;YY1;NF-Y;GATA-2;Elk-1;c-Jun;MyoD;p53;NFI/CTF;myogenin;VDR;AR	GSONMG00014838001	stomatin-like protein 2	10538164	10551208	+	MEF-2C/delta8;NF-AT1;Smad3;c-Jun;YY1;CREB;PEA3;NF-Y;c-Fos;p53;GATA-2;Elk-1	Neighbouring
Omy500057820	10527016	10527370	+	ER-alpha ;c-Jun;Smad3;VDR;p53;NF-AT1;Elk-1;PEA3;c-Fos	GSONMG00014838001	stomatin-like protein 2	10538164	10551208	+	MEF-2C/delta8;NF-AT1;Smad3;c-Jun;YY1;CREB;PEA3;NF-Y;c-Fos;p53;GATA-2;Elk-1	Neighbouring
Omy500042997	957066988	957067875	-	ER-alpha ;NF-YA;c-Jun;NF-Y;NF-AT1;GATA-2;YY1;Elk-1	GSONMG00017163001	eukaryotic translation initiation factor 4e-1a-like	957061617	957065267	+	c-Fos;Smad3;c-Jun;NF-Y;NF-AT1;VDR	Neighbouring
Omy300051792	957066988	957067875	-	ER-alpha ;NF-YA;c-Jun;NF-Y;NF-AT1;GATA-2;YY1;Elk-1	GSONMG00017163001	eukaryotic translation initiation factor 4e-1a-like	957061617	957065267	+	c-Fos;Smad3;c-Jun;NF-Y;NF-AT1;VDR	Neighbouring
Omy500044605	1030973324	1030973763	-	ER-alpha ;NF-YA;Smad3;NF-Y;Elk-1;myogenin;PEA3;NF-AT1;AR	GSONMG00000432001	collagen alpha-1 chain-like	1030969020	1030971750	+	E47;AR;c-Jun;NF-Y;NFI/CTF;p53;c-Fos;NF-AT1;YY1;Elk-1	Neighbouring
Omy500066004	5371946	5372362	+	ER-alpha ;Smad3;Smad4;NF-AT1;Elk-1;MyoD;myogenin;AR;NF-Y	GSONMG00062364001	fatty acid synthase	5372907	5400804	-	c-Jun;E47;YY1;NF-AT1;SRF;Elk-1;NF-Y;VDR;AR	Neighbouring
Omy500064423	22158832	22159224	+	#N/A	GSONMG00051154001	cyclin-dependent kinase inhibitor 1b	22160846	22162089	-	AR;c-Jun;p53;NF-Y;NF-AT1	Neighbouring
Omy500039399	774455726	774456907	-	ER-alpha ;Sp1;MyoD;AR;Smad3;YY1;myogenin;c-Fos;p53;GATA-2;VDR	GSONMG00023148001	collagen alpha-1 chain-like isoform x2	774484794	774486683	-	MyoD;E47;SRF;p53;NF-AT1;AR;myogenin;NF-Y;GATA-2	Neighbouring
Omy500062140	19191868	19192417	+	ER-alpha ;FOXO4;NF-AT1;GATA-2;AR;MyoD;myogenin;p53;NF-Y	GSONMG00044124001	collagen type i alpha 2	19171906	19191342	-	MyoD;myogenin;c-Fos	Neighbouring
Omy500020120	935667979	935668182	+	ER-alpha ;Smad4;Smad3;c-Fos;p53;NF-Y;PEA3;NF-AT1;GATA-2;AR	GSONMG00060243001	low quality protein: ethanolaminephosphotransferase 1-like	935675506	935681078	-	Smad4;Smad3;E47;YY1;SRF;AR;myogenin;MyoD;VDR;Elk-1;p53;NF-AT1	Neighbouring
Omy500058290	29485929	29486272	+	ER-alpha ;Smad3;MyoD;p53;Elk-1;PEA3;myogenin;NF-Y	GSONMG00069466001	dephospho- kinase domain-containing	29488862	29508708	-	NF-AT1;NF-Y;myogenin;c-Jun;c-Fos;p53	Neighbouring
Omy500047761	20200181	20200386	-	ER-alpha ;Sp1;Smad3;NF-AT1;GATA-2;NF-Y;c-Fos	GSONMG00078104001	sorbin and sh3 domain-containing protein 1-like	20175653	20193915	+	MAZ;Smad4;MyoD;Smad3;c-Fos;myogenin;c-Jun;NF-Y;GATA-2	Neighbouring
Omy500055760	8618449	8618804	-	ER-alpha ;c-Fos;E47;Elk-1;SRF;PEA3;Smad3;c-Jun;YY1;MyoD;myogenin;NF-AT1;VDR;AR	GSONMG00076298001	prostaglandin e synthase 3	8633033	8645430	-	VDR;NF-AT1;YY1;PEA3;NF-Y;GATA-2	Neighbouring
Omy500019908	925131843	925132599	+	ER-alpha ;YY1;Smad4;Smad3;p53;c-Fos;PEA3;Elk-1;NF-AT1;c-Jun;VDR	GSONMG00050732001	sestrin-1-like isoform x1	925134189	925138875	-	MAZ;MyoD;NF-AT1;c-Jun;Elk-1;AR;PEA3;NF-Y;p53;myogenin;GATA-2;YY1	Neighbouring
Omy500074842	20561090	20561751	+	ER-alpha ;c-Jun;MyoD;NF-AT1;p53;Elk-1;myogenin;c-Fos;AR;NF-Y	GSONMG00018066001	acyl- desaturase-like	20527608	20537580	+	CREB;GATA-2;MyoD;myogenin;p53;c-Jun;VDR;NF-Y;c-Fos;NF-AT1	Neighbouring
Omy500059664	2704711	2704910	+	ER-alpha ;NFI/CTF;NF-Y;NF-AT1;GATA-2;YY1	GSONMG00066357001	spermidine synthase	2734695	2741684	-	p53;Elk-1;c-Jun;c-Fos;NF-Y;YY1	Neighbouring
Omy500068257	12692072	12692313	+	ER-alpha ;NF-AT1;c-Jun;AR;PEA3;c-Fos;Elk-1	GSONMG00078373001	cg050 protein	12633815	12649454	-	MyoD;myogenin;NF-Y;AR;Elk-1	Neighbouring
Omy500058841	10521329	10527264	-	GATA-2;c-Jun;Elk-1;p53;MyoD;NFI/CTF;myogenin;NF-AT1;YY1	GSONMG00080159001	troponin cardiac muscle isoforms-like	10559835	10568882	-	ER-alpha ;c-Jun;NF-Y;GATA-2;VDR;MyoD;Elk-1;myogenin;NF-AT1;c-Fos	Neighbouring
Omy500074276	22925972	22926646	-	c-Jun;E47;NF-AT1;AR;p53;NFI/CTF;Elk-1;YY1	GSONMG00037970001	autophagy-related protein 2 homolog b-like	22906467	22924536	+	ER-alpha ;CREB;NF-AT1;VDR;AR;c-Fos;p53;GATA-2;YY1	Neighbouring
Omy500076634	42604067	42604385	+	MyoD;p53;NF-AT1;myogenin;AR	GSONMG00034517001	gram domain-containing protein 4 isoform x1	42552039	42594929	+	ER-alpha ;AR;c-Jun;Smad3;Elk-1;CREB;NFI/CTF;PEA3;NF-Y;NF-AT1;c-Fos;GATA-2;YY1	Neighbouring
Omy100165236	22455530	22457434	.	#N/A	GSONMG00001899001	pantothenate kinase 1	22471305	22480690	-	ER-alpha ;Smad3;Smad4;E47;c-Fos;MyoD;p53;Elk-1;YY1;VDR;AR;c-Jun;myogenin;PEA3;NF-Y;NF-AT1	Neighbouring
Omy400077288	640259771	640260772	-	c-Fos;AR;VDR;c-Jun;YY1;NF-Y;NF-AT1;Elk-1	GSONMG00057626001	chaperone activity of bc1 complex- mitochondrial	640262550	640298816	-	ER-alpha ;SRF;MAZ;Sp1;Smad3;E47;MyoD;AR;c-Jun;NF-AT1;YY1;p53;NF-Y;myogenin	Neighbouring
Omy500077570	42603165	42603399	-	c-Fos;AR;NF-AT1;Elk-1;PEA3;NF-Y;GATA-2;p53	GSONMG00034517001	gram domain-containing protein 4 isoform x1	42552039	42594929	+	ER-alpha ;AR;c-Jun;Smad3;Elk-1;CREB;NFI/CTF;PEA3;NF-Y;NF-AT1;c-Fos;GATA-2;YY1	Neighbouring
Omy400001433	33096016	33096929	+	#N/A	GSONMG00041695001	calcium-binding and coiled-coil domain-containing protein 1-like	33089853	33092274	+	ER-alpha ;PEA3;CREB;YY1;NFI/CTF;AR;NF-AT1;NF-Y;GATA-2	Neighbouring
Omy500064424	22159280	22159908	+	VDR;NF-AT1;c-Jun;PEA3;MyoD;myogenin;Elk-1	GSONMG00033966001	large neutral amino acids transporter small subunit 4-like	22142709	22144133	-	ER-alpha ;E47;NF-Y;YY1	Neighbouring
Omy400009190	43238562	43238919	.	#N/A	GSONMG00018973001	fibrillin-2-like	43241010	43283804	-	ER-alpha ;SRF;MAZ;c-Fos;NF-Y;AR;NF-AT1;c-Jun;NFI/CTF;PEA3	Neighbouring
Omy200166928	39554886	39555690	.	#N/A	GSONMG00065167001	cgmp-dependent protein kinase 1-like isoform x1	39542018	39548523	-	ER-alpha ;MAZ;Smad4;Smad3;Elk-1;E47;AR;c-Jun;PEA3;myogenin;MyoD	Neighbouring
Omy100108108	634568230	634570198	.	#N/A	GSONMG00036456001	alpha-protein kinase 3-like	634553934	634560988	+	ER-alpha ;MyoD;p53;NF-AT1;c-Jun;SRF;NFI/CTF;AR;NF-Y;myogenin;YY1	Neighbouring
Omy500014068	650399237	650399444	+	PEA3;GATA-2;CREB;YY1;MyoD;myogenin	GSONMG00050623001	heterogeneous nuclear ribonucleoprotein q isoform x4	650400236	650407306	-	ER-alpha ;AR;c-Jun;GATA-2;NF-AT1;p53;PEA3;MyoD;c-Fos;myogenin	Neighbouring
Omy500069274	2224600	2225088	+	p53;Smad3;SRF;AR;NF-Y;GATA-2	GSONMG00072551001	nicalin-1-like isoform x1	2245517	2262981	+	ER-alpha ;NF-YA;NF-Y;MyoD;c-Jun;SRF;myogenin;c-Fos;Elk-1;NF-AT1;p53;YY1;GATA-2	Neighbouring
Omy400023860	560899036	560899243	+	CREB;VDR;NF-AT1;c-Jun;PEA3;NF-Y;Elk-1	GSONMG00023744001	large neutral amino acids transporter small subunit 4-like	560880147	560889337	+	ER-alpha ;Elk-1;c-Fos;PEA3;c-Jun;NF-AT1;GATA-2;NF-Y;YY1	Neighbouring
Omy400170448	9198923	9199473	+	Smad4;Smad3;CREBbeta;CREB;NF-AT1;p53;NF-Y	GSONMG00061951001	coiled-coil domain-containing protein 43	9152423	9155006	+	ER-alpha ;Sp1;c-Fos;E47;NF-AT1;AR;GATA-2;c-Jun;p53;PEA3;NF-Y	Neighbouring
Omy200143010	23893279	23893829	.	#N/A	GSONMG00064578001	lim domain-binding protein 3-like isoform x2	23897146	23901526	+	ER-alpha ;MAZ;E47;p53;VDR;c-Jun;NF-AT1;YY1;PEA3;c-Fos	Neighbouring
Omy500047839	23904274	23904624	-	NF-YA;NF-Y;MyoD;SRF;YY1;p53;myogenin	GSONMG00064578001	lim domain-binding protein 3-like isoform x2	23897146	23901526	+	ER-alpha ;MAZ;E47;p53;VDR;c-Jun;NF-AT1;YY1;PEA3;c-Fos	Neighbouring
Omy500091924	361317	362408	+	MEF-2C/delta8;NF-AT1;p53;c-Jun;PEA3;myogenin;AR;Elk-1	GSONMG00073613001	malectin-like isoform x1	364298	368839	-	ER-alpha ;c-Jun;Elk-1;NF-Y;p53;NF-AT1;SRF;NFI/CTF;PEA3;myogenin;AR	Neighbouring
Omy500048753	20583514	20583810	+	CREB;Smad3;c-Jun;NF-AT1;PEA3;SRF;NF-Y;AR;YY1;VDR	GSONMG00074639001	ubiquitin carboxyl-terminal hydrolase 25-like isoform x2	20584817	20708388	-	ER-alpha ;YY1;NF-AT1;Smad3;c-Jun;Elk-1;PEA3;NFI/CTF;p53	Neighbouring
Omy500068793	14169106	14169365	-	AR;Elk-1;NF-Y;VDR;NF-AT1;GATA-2;YY1	GSONMG00081589001	sodium-coupled neutral amino acid transporter 3-like	14194077	14224261	+	ER-alpha ;Smad4;Smad3;E47;Elk-1;p53;MyoD;PEA3;AR;NF-Y;myogenin;c-Fos	Neighbouring
Omy500082947	13298541	13299543	-	AR;SRF;YY1;MyoD;p53;myogenin;NF-Y;NF-AT1;GATA-2;Elk-1	GSONMG00050296001	ribosome biogenesis regulatory protein homolog	13278909	13280570	+	ER-alpha ;p53;c-Fos;AR;NF-AT1;GATA-2	Neighbouring
Omy400134512	41105695	41109347	+	#N/A	GSONMG00082485001	-dihydroxyvitamin d 24- mitochondrial-like	41082258	41096138	+	ER-alpha ;GATA-2;NF-AT1;NFI/CTF;PEA3;c-Jun;NF-Y;c-Fos;p53	Neighbouring
Omy400029141	694772023	694772953	+	Elk-1;NF-AT1;SRF;GATA-2	GSONMG00030807001	exosome complex component rrp45-like	694802056	694803982	-	ER-alpha ;Smad4;Smad3;PEA3;NF-AT1;c-Jun;MyoD;AR;NFI/CTF;myogenin;NF-Y;VDR;YY1;Elk-1	Neighbouring
Omy400128731	3593912	3595351	+	NF-AT1;PEA3;YY1	GSONMG00064758001	e3 ubiquitin-protein ligase znrf2	3567529	3568553	+	ER-alpha ;AR;YY1;NFI/CTF;c-Fos;NF-Y;p53;NF-AT1	Neighbouring
Omy100168181	31461620	31462697	.	#N/A	GSONMG00074494001	prostaglandin e synthase 3	31456952	31460269	+	ER-alpha ;E47;c-Fos;NF-Y;AR;myogenin;p53;NF-AT1	Neighbouring
Omy400148576	6619772	6621324	+	Smad3	GSONMG00047108001	fasciculation and elongation protein zeta-2-like isoform x1	6640818	6644058	+	ER-alpha ;c-Jun;VDR;NF-AT1;AR;c-Fos;GATA-2	Neighbouring
Omy500084237	28521521	28522244	+	YY1;GATA-2;AR;p53	GSONMG00028105001	nf-kappa-b inhibitor epsilon	28522879	28531411	-	ER-alpha ;E47;MyoD;NF-AT1;p53;PEA3;myogenin;c-Fos;AR;YY1	Neighbouring
Omy400105662	29845146	29846327	-	Smad4;Smad3	GSONMG00013940001	zinc finger and btb domain-containing protein 16-a-like	29802216	29816473	-	ER-alpha ;c-Jun;E47;PEA3;Smad3;c-Fos;VDR;myogenin;p53;AR;NF-AT1;YY1;Elk-1	Neighbouring
Omy400129106	11418939	11419236	+	E47;SRF;GATA-2;MyoD;AR;NFI/CTF;VDR;myogenin;NF-Y;p53;YY1	GSONMG00019195001	cyclin-dependent kinase inhibitor 1-like	11450404	11457912	+	ER-alpha ;CREB;p53;c-Jun;c-Fos;VDR;GATA-2;YY1	Neighbouring
Omy300081120	4699029	4699460	.	#N/A	GSONMG00062214001	fras1-related extracellular matrix protein 2-like	4736080	4794435	+	ER-alpha ;Smad4;Smad3;c-Jun;c-Fos;PEA3;AR;Elk-1;MyoD;NF-AT1;NF-Y;myogenin;p53;GATA-2;YY1	Neighbouring
Omy200183212	8008723	8015897	+	NF-AT1;AR;NF-Y;p53;c-Jun;YY1;VDR	GSONMG00072451001	myosin-binding protein slow-type-like isoform x1	7984407	7993919	-	ER-alpha ;AR;Smad3;p53;GATA-2;PEA3;NF-Y;MyoD;myogenin;NF-AT1;YY1;Elk-1	Neighbouring
Omy500006314	279967604	279968287	+	AR;myogenin;Smad3;Elk-1;c-Jun;YY1;c-Fos;NF-AT1;p53	GSONMG00000976001	collagen type i alpha 2	279961870	279985232	-	Smad3;Elk-1;PEA3	Overlap
Omy400107763	7106461	7184447	-	YY1;PEA3;VDR;NF-AT1;Elk-1;p53;MyoD;myogenin;GATA-2;AR	GSONMG00082197001	coagulation factor xiii a chain-like	7183451	7202106	-	YY1;NF-AT1;PEA3;MyoD;myogenin;GATA-2;AR;NF-Y;VDR	Overlap
Omy100165236	22455530	22457434	.	#N/A	GSONMG00001897001	pantothenate kinase 1-like	22455565	22462640	-	NF-Y	Overlap
Omy400181081	1747351	1751955	+	CREB;c-Jun;E47;Elk-1;PEA3;NF-AT1;p53;c-Fos;YY1;AR	GSONMG00070874001	insulin-induced gene 1	1677327	1750111	+	CREB;MyoD;PEA3;AR;VDR;myogenin;c-Jun;c-Fos;GATA-2;p53;NF-AT1	Overlap
Omy500052726	619134	619440	-	MAZ;SRF;Elk-1;CREB;c-Jun;YY1;p53;c-Fos;NF-Y;PEA3;NF-AT1;GATA-2	GSONMG00071779001	flocculation protein flo11-like isoform x2	591173	631338	-	AR;c-Fos;NF-AT1;p53;CREB;c-Jun;PEA3;VDR	Overlap
Omy400040794	960387471	960456730	+	GATA-2;NF-Y;p53;c-Jun	GSONMG00033306001	liver-expressed antimicrobial peptide 2	960453276	960455813	+	PEA3;SRF;Elk-1	Overlap
Omy500007443	332940228	332942072	+	c-Jun;PEA3;Elk-1;NF-AT1;AR;NF-Y;MyoD;myogenin;p53	GSONMG00035250001	---NA---	332941953	332942102	-	c-Fos;myogenin;Smad3;Elk-1;MyoD;c-Jun;p53;GATA-2;VDR	Overlap
Omy200196248	21649820	21652885	.	#N/A	GSONMG00081504001	pumilio domain-containing protein kiaa0020 homolog	21639848	21651894	-	E47;Elk-1;NF-AT1;c-Jun;YY1;NF-Y;c-Fos	Overlap
Omy400181081	1747351	1751955	+	CREB;c-Jun;E47;Elk-1;PEA3;NF-AT1;p53;c-Fos;YY1;AR	GSONMG00072787001	collagen alpha-1 chain-like	1651637	1749266	+	NF-AT1;NF-Y;YY1;NFI/CTF;c-Jun;p53	Overlap
Omy200162242	16810302	16810944	.	#N/A	GSONMG00082573001	uridine-cytidine kinase 2	16797517	16812334	+	Smad3;NF-AT1;AR;NF-Y	Overlap
Omy500047660	16688708	16689000	-	p53;Elk-1;NF-AT1;PEA3;AR	GSONMG00016221001	protein tyrosine phosphatase type iva 3-like isoform x1	16685398	16708501	-	Elk-1;PEA3;SRF;NF-AT1;p53;c-Jun;MyoD;NF-Y;myogenin;AR	Overlap
Omy400147638	4775184	4945888	-	Smad3;NF-AT1;c-Jun;p53;PEA3;GATA-2	GSONMG00070501001	growth hormone receptor isoform 1 precursor	4773301	4797172	-	E47;myogenin;Smad3;p53;NFI/CTF;c-Jun;NF-Y;c-Fos;AR	Overlap
Omy500058841	10521329	10527264	-	GATA-2;c-Jun;Elk-1;p53;MyoD;NFI/CTF;myogenin;NF-AT1;YY1	GSONMG00014838001	stomatin-like protein 2	10538164	10551208	+	MEF-2C/delta8;NF-AT1;Smad3;c-Jun;YY1;CREB;PEA3;NF-Y;c-Fos;p53;GATA-2;Elk-1	Neighbouring
Omy500031094	347093213	347093611	-	GATA-2;p53;NF-Y;c-Jun	GSONMG00004464001	proactivator polypeptide-like isoform x2	347085949	347092431	+	YY1;Smad3;NF-AT1;c-Jun;Elk-1	Neighbouring
Omy500007443	332940228	332942072	+	c-Jun;PEA3;Elk-1;NF-AT1;AR;NF-Y;MyoD;myogenin;p53	GSONMG00035251001	uveal autoantigen with coiled-coil domains and ankyrin repeats-like isoform x1	332947169	332955349	-	#N/A	Neighbouring
Omy400020586	482311430	482311689	+	Elk-1;Smad3;p53;YY1	GSONMG00046771001	acyl-coenzyme a thioesterase 1-like	482264198	482267193	+	Elk-1;PEA3;VDR;AR;Smad3;MyoD;myogenin;p53;YY1	Neighbouring
Omy500077286	28702046	28702983	-	MAZ;YY1;Sp3;Smad3;p53;AR;PEA3;MyoD;myogenin;GATA-2;NF-AT1;Elk-1;c-Jun	GSONMG00072161001	centrosomal protein of 85 kda-like	28706127	28737537	-	CREB;AR;NF-AT1;PEA3;c-Jun;NF-Y	Neighbouring
Omy500058188	23801163	23801647	+	c-Fos;PEA3;c-Jun;NF-AT1	GSONMG00004169001	glycerol-3-phosphate acyltransferase mitochondrial	23803212	23841749	-	Smad4;Smad3;p53;NF-AT1;GATA-2;AR;myogenin	Neighbouring
Omy500047763	20201719	20202940	-	NF-YA;YY1;NF-Y;AR;GATA-2;Elk-1;NF-AT1;PEA3	GSONMG00078104001	sorbin and sh3 domain-containing protein 1-like	20175653	20193915	+	MAZ;Smad4;MyoD;Smad3;c-Fos;myogenin;c-Jun;NF-Y;GATA-2	Neighbouring
Omy500051074	22970150	22970702	-	NF-YA;MAZ;Sp1;NF-Y;c-Fos;PEA3;SRF;p53;c-Jun;NF-AT1;AR;YY1	GSONMG00074372001	eh domain-containing protein 3	22953328	22969604	+	CREB;AR;myogenin;NF-Y	Neighbouring
Omy100152640	19790181	19792257	.	#N/A	GSONMG00061645001	kinesin-like protein kif24	19777054	19786782	+	c-Jun;E47;MyoD;YY1;AR;Elk-1;p53;myogenin;NF-AT1;NF-Y	Neighbouring
Omy200212172	38731230	38732886	.	#N/A	GSONMG00081204001	homer protein homolog 1-like isoform x1	38648049	38728166	+	NF-AT1;AR;p53	Neighbouring
Omy500047762	20201125	20201664	-	GR;c-Fos;AR;Smad3;c-Jun;NF-AT1;PEA3;p53;NF-Y;YY1	GSONMG00078105001	sorbin and sh3 domain-containing protein 1-like	20194011	20197874	+	MAZ;Sp1;NF-Y;p53;NF-AT1;PEA3;NFI/CTF;myogenin;SRF;MyoD;VDR;YY1	Neighbouring
Omy500077286	28702046	28702983	-	MAZ;YY1;Sp3;Smad3;p53;AR;PEA3;MyoD;myogenin;GATA-2;NF-AT1;Elk-1;c-Jun	GSONMG00072158001	centrosomal protein of 85 kda-like	28675979	28691836	-	MyoD;Elk-1;c-Fos;c-Jun;NFI/CTF;myogenin;NF-AT1;NF-Y;AR	Neighbouring
Omy500047762	20201125	20201664	-	GR;c-Fos;AR;Smad3;c-Jun;NF-AT1;PEA3;p53;NF-Y;YY1	GSONMG00078104001	sorbin and sh3 domain-containing protein 1-like	20175653	20193915	+	MAZ;Smad4;MyoD;Smad3;c-Fos;myogenin;c-Jun;NF-Y;GATA-2	Neighbouring
Omy500047763	20201719	20202940	-	NF-YA;YY1;NF-Y;AR;GATA-2;Elk-1;NF-AT1;PEA3	GSONMG00078105001	sorbin and sh3 domain-containing protein 1-like	20194011	20197874	+	MAZ;Sp1;NF-Y;p53;NF-AT1;PEA3;NFI/CTF;myogenin;SRF;MyoD;VDR;YY1	Neighbouring
Omy300059628	20201125	20201664	-	GR;c-Fos;AR;Smad3;c-Jun;NF-AT1;PEA3;p53;NF-Y;YY1	GSONMG00078104001	sorbin and sh3 domain-containing protein 1-like	20175653	20193915	+	MAZ;Smad4;MyoD;Smad3;c-Fos;myogenin;c-Jun;NF-Y;GATA-2	Neighbouring
Omy500064424	22159280	22159908	+	VDR;NF-AT1;c-Jun;PEA3;MyoD;myogenin;Elk-1	GSONMG00051154001	cyclin-dependent kinase inhibitor 1b	22160846	22162089	-	AR;c-Jun;p53;NF-Y;NF-AT1	Neighbouring
Omy500049894	31839592	31840683	-	NF-AT1;NF-Y;VDR;AR;MyoD;myogenin;YY1	GSONMG00027827001	ras-related protein rab-1a	31836516	31838877	+	CREB;E47;MyoD;myogenin;PEA3;c-Fos;NF-AT1;NF-Y;GATA-2	Neighbouring
Omy400124419	31843846	31844066	-	c-Fos;Smad3;GATA-2;PEA3;c-Jun;MyoD;NF-Y;myogenin;AR	GSONMG00027827001	ras-related protein rab-1a	31836516	31838877	+	CREB;E47;MyoD;myogenin;PEA3;c-Fos;NF-AT1;NF-Y;GATA-2	Neighbouring
Omy400063456	332974989	332976445	-	#N/A	GSONMG00035250001	---NA---	332941953	332942102	-	c-Fos;myogenin;Smad3;Elk-1;MyoD;c-Jun;p53;GATA-2;VDR	Neighbouring
Omy300059628	20201125	20201664	-	GR;c-Fos;AR;Smad3;c-Jun;NF-AT1;PEA3;p53;NF-Y;YY1	GSONMG00078105001	sorbin and sh3 domain-containing protein 1-like	20194011	20197874	+	MAZ;Sp1;NF-Y;p53;NF-AT1;PEA3;NFI/CTF;myogenin;SRF;MyoD;VDR;YY1	Neighbouring
Omy400119823	12570504	12570998	-	#N/A	GSONMG00056343001	heat shock 70 kda protein 4-like	12541201	12543222	-	p53;NFI/CTF;NF-Y	Neighbouring
Omy400009190	43238562	43238919	.	#N/A	GSONMG00032805001	protein canopy homolog 2-like	43268556	43272747	-	MyoD;Smad3;NF-AT1;PEA3;myogenin;AR	Neighbouring
Omy200026298	989196232	989199387	.	#N/A	GSONMG00040824001	sarcosine mitochondrial	989208648	989232885	+	MEF-2C/delta8;Smad3;NF-AT1;PEA3;AR;NF-Y;p53;VDR;GATA-2	Neighbouring
Omy400119822	12568708	12568945	-	NF-Y;VDR;GATA-2;YY1	GSONMG00056343001	heat shock 70 kda protein 4-like	12541201	12543222	-	p53;NFI/CTF;NF-Y	Neighbouring
Omy400170448	9198923	9199473	+	Smad4;Smad3;CREBbeta;CREB;NF-AT1;p53;NF-Y	GSONMG00061952001	coiled-coil domain-containing protein 43	9155013	9156677	+	p53;Elk-1;AR;Smad3;PEA3;NF-Y;NF-AT1;YY1;GATA-2	Neighbouring
Omy500026545	128864695	128865042	-	YY1;NF-AT1;Elk-1;p53;c-Fos;myogenin;NF-Y	GSONMG00020347001	microtubule-associated protein rp eb family member 1	128858133	128864173	+	GATA-2;SRF;AR;MyoD;NF-Y;p53;c-Fos;myogenin	Neighbouring
Omy300076644	13389201	13389505	.	#N/A	GSONMG00015059001	collagen alpha-1 chain-like isoform x4	13391182	13394070	-	SRF;MyoD;c-Jun;NFI/CTF;PEA3;myogenin;c-Fos;NF-AT1;NF-Y	Neighbouring
Omy400130273	13399509	13400722	-	c-Jun;PEA3;NFI/CTF;MyoD;NF-AT1;c-Fos;NF-Y;myogenin;GATA-2;p53	GSONMG00015059001	collagen alpha-1 chain-like isoform x4	13391182	13394070	-	SRF;MyoD;c-Jun;NFI/CTF;PEA3;myogenin;c-Fos;NF-AT1;NF-Y	Neighbouring
Omy100188005	13027081	13028590	.	#N/A	GSONMG00054048001	cilia and spindle-associated	13022259	13023968	+	Sp1;MEF-2C/delta8;Smad3;GATA-2;NF-AT1;NF-Y	Neighbouring
Omy500078177	22236671	22237179	+	Smad4;Smad3;VDR;YY1;PEA3;p53	GSONMG00081526001	ankycorbin isoform x1	22237783	22275946	-	CREB;NF-AT1;Smad3;NF-Y;AR;c-Jun;c-Fos;YY1;VDR	Neighbouring
Omy400119822	12568708	12568945	-	NF-Y;VDR;GATA-2;YY1	GSONMG00056342001	heat shock 70 kda protein 4-like	12543330	12556249	-	MyoD;Elk-1;myogenin;p53;AR	Neighbouring
Omy500056458	4234284	4235273	+	CREB;Smad3;c-Jun;YY1;MyoD;AR;p53;myogenin;Elk-1;NF-AT1;NF-Y	GSONMG00045806001	nuclear fragile x mental retardation-interacting protein 2	4240273	4245728	-	Smad4;Elk-1;Smad3;NF-AT1;MyoD;c-Fos;NF-Y;AR;p53;myogenin	Neighbouring
Omy400087379	865673614	865674110	-	E47;Smad3;NF-AT1;YY1;PEA3;myogenin;MyoD;c-Jun;c-Fos;p53;NF-Y	GSONMG00057578001	collagen alpha-1 chain-like	865644190	865646215	-	AR;p53;c-Fos;YY1;NF-Y	Neighbouring
Omy400119823	12570504	12570998	-	#N/A	GSONMG00056342001	heat shock 70 kda protein 4-like	12543330	12556249	-	MyoD;Elk-1;myogenin;p53;AR	Neighbouring
Omy500086744	13622312	13623184	-	#N/A	GSONMG00031083001	autophagy-related protein 2 homolog a-like	13553313	13573399	+	Elk-1;NF-AT1;p53;PEA3;YY1	Neighbouring
Omy200124320	900812811	900813122	.	#N/A	GSONMG00021661001	cytochrome p450 3a27	900824015	900824548	+	Sp1;NF-Y;myogenin;c-Jun;AR;SRF;c-Fos;p53;NF-AT1	Neighbouring
Omy500092327	2332657	2332923	-	Smad3;Elk-1;AR;p53;NF-Y;NF-AT1	GSONMG00072557001	upf0556 protein c19orf10 homolog	2346707	2352040	-	MyoD;AR;NF-AT1;c-Jun;NFI/CTF;p53;myogenin;NF-Y;GATA-2	Neighbouring
Omy400098272	1105109249	1105109668	-	NF-AT1;c-Jun;Elk-1;PEA3;AR;c-Fos;VDR	GSONMG00004311001	solute carrier family 25 member 33	1105113489	1105114938	-	#N/A	Neighbouring
Omy400063456	332974989	332976445	-	#N/A	GSONMG00035251001	uveal autoantigen with coiled-coil domains and ankyrin repeats-like isoform x1	332947169	332955349	-	#N/A	Neighbouring
Omy500058291	29486409	29486923	+	c-Fos;CREB;Elk-1;GATA-2;NF-Y;YY1	GSONMG00069466001	dephospho- kinase domain-containing	29488862	29508708	-	NF-AT1;NF-Y;myogenin;c-Jun;c-Fos;p53	Neighbouring
Omy400042056	989928336	989928971	+	MyoD;Smad3;p53;GATA-2;myogenin;AR	GSONMG00031929001	f-box only protein 32	989925190	989927076	+	MAZ;c-Fos;NF-AT1;Elk-1;CREB;SRF;c-Jun;MyoD;NF-Y;myogenin;p53	Neighbouring
Omy500078177	22236671	22237179	+	Smad4;Smad3;VDR;YY1;PEA3;p53	GSONMG00072708001	serine threonine-protein kinase rio3	22189896	22197162	+	MAZ;CREB;NF-Y;c-Fos;YY1	Neighbouring
Omy400130273	13399509	13400722	-	c-Jun;PEA3;NFI/CTF;MyoD;NF-AT1;c-Fos;NF-Y;myogenin;GATA-2;p53	GSONMG00078417001	protein mss51 mitochondrial-like isoform x1	13387637	13392550	-	YY1;PEA3;AR;CREB;Elk-1;NF-Y;c-Fos;myogenin;p53	Neighbouring
Omy500068258	12693022	12693371	+	c-Fos;NF-AT1;Smad3;YY1;MyoD;NFI/CTF;myogenin;c-Jun;GATA-2;p53	GSONMG00078373001	cg050 protein	12633815	12649454	-	MyoD;myogenin;NF-Y;AR;Elk-1	Neighbouring
Omy500055773	9550236	9550511	-	YY1;NF-Y;NF-AT1	GSONMG00037382001	p2x purinoceptor 5-like	9575243	9583176	-	NF-AT1;MyoD;myogenin;c-Fos;p53;NF-Y	Neighbouring
