# Supplementary material for: Crosstalk among lncRNAs, microRNAs and mRNAs in the muscle ‘degradome’ of rainbow trout
Source: Sci Rep. 2018 May 30;8:8416. doi: 10.1038/s41598-018-26753-2 (PMC5976669; doi:10.1038/s41598-018-26753-2)
Supplement: Supplementary file 7 — Supplementary Dataset 7 [file 41598_2018_26753_MOESM7_ESM.xlsx]

## Sheet: Legend
Crosstalk among lncRNAs, microRNAs and mRNAs in the muscle ‘degradome’ of rainbow trout
Bam Paneru, Ali Ali, Rafet Al-Tobasei, Brett Kenney and Mohamed Salem
Supplementary dataset 7: Common microRNA binding sites between DE mRNAs and lncRNAs, and expression correlation between microRNA binding site-sharing transcripts. DE lncRNAs that harbor microRNA transcript sequences are also provided.

## Sheet: microRNA binding DE lncRNA
microRNA	MicroRNA sequence	Target LncRNA	Target prediction by PITA			Target prediction by mirnada				Target prediction by Target Spy
			Energy	Target start	Target end	Energy	Target start	Target end	Score	Energy	Target start	Target end	Score
miRNA_2327	TGAGAAGGACTGTCACCAGGAAGG	Omy500003487	-23.1	78	70	-20.2	123	149	152	-23.1	41	77	0.997051
miRNA_2921	TGAGAAGGACTGTCACCAGGAAGG	Omy500003487	-23.1	78	70	-20.2	123	149	152	-23.1	41	77	0.997051
miRNA_1967	GGTCCACAGACGATGCAATCTCAA	Omy500003715	-22.4	48	41	-24.98	21	48	155	-22.4	22	47	0.995434
miRNA_2240	GGTCCACAGACGATGCAATCTCAA	Omy500003715	-22.4	48	41	-24.98	21	48	155	-22.4	22	47	0.995434
miRNA_1253	TCTCATCTCGGTACCTAATGGCAG	Omy500003993	-22.46	242	234	-21.26	824	849	156	-23.46	200	237	0.995434
miRNA_1378	TCTCATCTCGGTACCTAATGGCAG	Omy500003993	-22.46	242	234	-21.26	824	849	156	-23.46	200	237	0.995434
miRNA_2696	TCTCATCTCGGTACCTAATGGCAG	Omy500003993	-22.46	242	234	-21.26	824	849	156	-23.46	200	237	0.995434
miRNA_3077	TCTCATCTCGGTACCTAATGGCAG	Omy500003993	-22.46	242	234	-21.26	824	849	156	-23.46	200	237	0.995434
miRNA_3128	TCTCATCTCGGTACCTAATGGCAG	Omy500003993	-22.46	242	234	-21.26	824	849	156	-23.46	200	237	0.995434
miRNA_1528	TGTAGATGACCAGTGAAAGGTAGC	Omy500005077	-21.3	108	100	-20.97	84	108	157	-21.3	72	107	0.999051
miRNA_2025	TGTAGATGACCAGTGAAAGGTAGC	Omy500005077	-21.3	108	100	-20.97	84	108	157	-21.3	72	107	0.999051
miRNA_95	TGTAGATGACCAGTGAAAGGTAGC	Omy500005077	-21.3	108	100	-20.97	84	108	157	-21.3	72	107	0.999051
miRNA_2326	TGCCAGGTAGGACACTAGAGTGGC	Omy500010238	-23.35	228	220	-22.02	206	228	168	-23.35	183	227	0.999926
miRNA_1048	TGGAAATCCCTGGCAATGTGAT	Omy500014363	-23.2	175	168	-23.46	155	175	174	-23.2	156	174	0.994185
miRNA_1977	TGGAAATCCCTGGCAATGTGAT	Omy500014363	-23.2	175	168	-23.46	155	175	174	-23.2	156	174	0.994185
miRNA_2441	TGGAAATCCCTGGCAATGTGAT	Omy500014363	-23.2	175	168	-23.46	155	175	174	-23.2	156	174	0.994185
miRNA_1896	TTGTAGAGGGTGCAACAGGACAGC	Omy500014771	-23.6	554	546	-25.32	532	554	160	-24	531	554	0.997876
miRNA_790	TTGTAGAGGGTGCAACAGGACAGC	Omy500014771	-23.6	554	546	-25.32	532	554	160	-24	531	554	0.997876
miRNA_1938	TACCTGCACTGTAAGCACTTTA	Omy500015431	-25.25	202	194	-22.11	181	202	165	-25.25	160	201	0.99707
miRNA_765	TACCTGCACTGTAAGCACTTTG	Omy500015431	-25.25	202	194	-23.11	181	202	165	-25.25	160	201	0.998586
miRNA_1922	TGAACAGGGAGTACAGGAGAGGG	Omy500016469	-25.34	250	243	-28	227	250	164	-27.31	196	249	0.996631
miRNA_243	TGAACAGGGAGTACAGGAGAGGG	Omy500016469	-25.34	250	243	-28	227	250	164	-27.31	196	249	0.996631
miRNA_1762	GAACAGGTAGTCTGAACACTGGG	Omy500018585	-22	126	119	-28.18	105	126	164	-26.1	105	126	0.996325
miRNA_2140	GAACAGGTAGTCTGAACACTGGG	Omy500018585	-22	126	119	-28.18	105	126	164	-26.1	105	126	0.996325
miRNA_80	GAACAGGTAGTCTGAACACTGGG	Omy500018585	-22	126	119	-28.18	105	126	164	-26.1	105	126	0.996325
miRNA_961	TTGTCAGTCAGCTGGACGCTCGGC	Omy500019316	-21.1	140	133	-22.41	112	140	151	-21.1	112	139	0.998886
miRNA_1272	TGACAGAGTCGAAAGCCTTGGC	Omy500019518	-21.45	222	214	-21.37	202	222	170	-21.45	183	221	0.999542
miRNA_1727	TGACAGAGTCGAAAGCCTTGGC	Omy500019518	-21.45	222	214	-21.37	202	222	170	-21.45	183	221	0.999542
miRNA_1864	TGACAGAGTCGAAAGCCTTGGC	Omy500019518	-21.45	222	214	-21.37	202	222	170	-21.45	183	221	0.999542
miRNA_1943	TGACAGAGTCGAAAGCCTTGGC	Omy500019518	-21.45	222	214	-21.37	202	222	170	-21.45	183	221	0.999542
miRNA_2196	TGACAGAGTCGAAAGCCTTGGC	Omy500019518	-21.45	222	214	-21.37	202	222	170	-21.45	183	221	0.999542
miRNA_2225	TGACAGAGTCGAAAGCCTTGGC	Omy500019518	-21.45	222	214	-21.37	202	222	170	-21.45	183	221	0.999542
miRNA_325	TGACAGAGTCGAAAGCCTTGGC	Omy500019518	-21.45	222	214	-21.37	202	222	170	-21.45	183	221	0.999542
miRNA_480	TGACAGAGTCGAAAGCCTTGGC	Omy500019518	-21.45	222	214	-21.37	202	222	170	-21.45	183	221	0.999542
miRNA_519	TGACAGAGTCGAAAGCCTTGGC	Omy500019518	-21.45	222	214	-21.37	202	222	170	-21.45	183	221	0.999542
miRNA_891	TGACAGAGTCGAAAGCCTTGGC	Omy500019518	-21.45	222	214	-21.37	202	222	170	-21.45	183	221	0.999542
miRNA_1895	TACTGGAGATCTTGAGAGCAGGG	Omy500019570	-21.3	575	567	-23.86	504	529	151	-21.8	504	529	0.997067
miRNA_2051	TACTGGAGATCTTGAGAGCAGGG	Omy500019570	-21.3	575	567	-23.86	504	529	151	-21.8	504	529	0.997067
miRNA_2071	TACTGGAGATCTTGAGAGCAGGG	Omy500019570	-21.3	575	567	-23.86	504	529	151	-21.8	504	529	0.997067
miRNA_362	GCGTACACATCACAGACAAACTGA	Omy500019570	-24.3	43	35	-25.52	19	43	175	-24.3	14	42	0.99176
miRNA_135	TCTGGATGATAGCGGGGTGAACAG	Omy500019908	-23.46	492	485	-23.41	469	492	150	-24.96	454	492	0.997051
miRNA_1425	TCCTGTCTGGTGCAGAGATCAACA	Omy500019908	-22.9	636	629	-25.33	609	636	167	-22.9	613	635	0.991695
miRNA_1863	TCTGGATGATAGCGGGGTGAACAG	Omy500019908	-23.46	492	485	-23.41	469	492	150	-24.96	454	492	0.997051
miRNA_196	CCTGGTCCCAGATCTGTTCGGA	Omy500019908	-21.4	115	108	-27.09	95	115	163	-23.5	94	115	0.992727
miRNA_2307	TCCTGTCTGGTGCAGAGATCAACA	Omy500019908	-22.9	636	629	-25.33	609	636	167	-22.9	613	635	0.991695
miRNA_2425	TCTGGATGATAGCGGGGTGAACAG	Omy500019908	-23.46	492	485	-23.41	469	492	150	-24.96	454	492	0.997051
miRNA_2642	TCTGGATGATAGCGGGGTGAAC	Omy500019908	-21.86	492	485	-23.41	471	492	150	-23.36	447	492	0.999705
miRNA_2682	TCTGGATGATAGCGGGGTGAACAG	Omy500019908	-23.46	492	485	-23.41	469	492	150	-24.96	454	492	0.997051
miRNA_2928	TCTGGATGATAGCGGGGTGAACAG	Omy500019908	-23.46	492	485	-23.41	469	492	150	-24.96	454	492	0.997051
miRNA_3156	TCTGGATGATAGCGGGGTGAACAG	Omy500019908	-23.46	492	485	-23.41	469	492	150	-24.96	454	492	0.997051
miRNA_3201	TCTGGATGATAGCGGGGTGAACAG	Omy500019908	-23.46	492	485	-23.41	469	492	150	-24.96	454	492	0.997051
miRNA_403	TCCTGTCTGGTGCAGAGATCAACA	Omy500019908	-22.9	636	629	-25.33	609	636	167	-22.9	613	635	0.991695
miRNA_472	TCTGGATGATAGCGGGGTGAACAG	Omy500019908	-23.46	492	485	-23.41	469	492	150	-24.96	454	492	0.997051
miRNA_581	TCCTGTCTGGTGCAGAGATCAACA	Omy500019908	-22.9	636	629	-25.33	609	636	167	-22.9	613	635	0.991695
miRNA_592	TCCTGTCTGGTGCAGAGATCAACA	Omy500019908	-22.9	636	629	-25.33	609	636	167	-22.9	613	635	0.991695
miRNA_847	TCTGGATGATAGCGGGGTGAAC	Omy500019908	-21.86	492	485	-23.41	471	492	150	-23.36	447	492	0.999705
miRNA_928	TCTGGATGATAGCGGGGTGAACAG	Omy500019908	-23.46	492	485	-23.41	469	492	150	-24.96	454	492	0.997051
miRNA_1675	TCTGTAGTTCAGCTGAATGGCCTG	Omy500020684	-22	287	279	-23.13	266	287	163	-20.41	126	177	0.999876
miRNA_1164	TGATGTTATGGAAGATGACCAGG	Omy500020738	-22.9	230	222	-23.83	204	230	167	-23.6	202	230	0.995563
miRNA_1765	TGATGTTATGGAAGATGACCAGG	Omy500020738	-22.9	230	222	-23.83	204	230	167	-23.6	202	230	0.995563
miRNA_2352	TGATGTTATGGAAGATGACCAGG	Omy500020738	-22.9	230	222	-23.83	204	230	167	-23.6	202	230	0.995563
miRNA_2701	TGATGTTATGGAAGATGACCAGG	Omy500020738	-22.9	230	222	-23.83	204	230	167	-23.6	202	230	0.995563
miRNA_518	TGATGTTATGGAAGATGACCAGG	Omy500020738	-22.9	230	222	-23.83	204	230	167	-23.6	202	230	0.995563
miRNA_74	AACTGGCCCGCAAAGTCCCGCT	Omy500022828	-23.8	453	446	-25.09	429	453	154	-24.4	426	453	0.993628
miRNA_843	AACTGGCCCGCAAAGTCCCGCT	Omy500022828	-23.8	453	446	-25.09	429	453	154	-24.4	426	453	0.993628
miRNA_1028	TGGATAGACCGGACCGTGCAGGCG	Omy500023434	-28.6	662	654	-24.09	638	662	165	-20.8	726	759	0.997825
miRNA_1835	TGGATAGACCGGACCGTGCAGGCG	Omy500023434	-28.6	662	654	-24.09	638	662	165	-20.8	726	759	0.997825
miRNA_2319	TGGATAGACCGGACCGTGCAGGCG	Omy500023434	-28.6	662	654	-24.09	638	662	165	-20.8	726	759	0.997825
miRNA_950	TGGATAGACCGGACCGTGCAGGCG	Omy500023434	-28.6	662	654	-24.09	638	662	165	-20.8	726	759	0.997825
miRNA_984	TGGATAGACCGGACCGTGCAGGCG	Omy500023434	-28.6	662	654	-24.09	638	662	165	-20.8	726	759	0.997825
miRNA_2326	TGCCAGGTAGGACACTAGAGTGGC	Omy500024603	-26.8	590	582	-27.76	597	620	167	-26.8	545	589	0.999225
miRNA_1308	TGGCTCAGTTCAGCAGGAACAG	Omy500024671	-23.1	127	120	-21.63	100	127	152	-23.1	103	126	0.993602
miRNA_2596	TGTAGGACTCGTTCCTTGTCGGTG	Omy500024671	-21.3	1141	1133	-24.37	1119	1141	158	-22	1122	1141	0.992732
miRNA_2864	TGTAGGACTCGTTCCTTGTCGGTG	Omy500024671	-21.3	1141	1133	-24.37	1119	1141	158	-22	1122	1141	0.992732
miRNA_448	TGTAGGACTCGTTCCTTGTCGGTG	Omy500024671	-21.3	1141	1133	-24.37	1119	1141	158	-22	1122	1141	0.992732
miRNA_1635	TCTGAATACCTTCTGAGGGCAC	Omy500027613	-22.5	621	613	-23.36	600	621	172	-22.9	599	621	0.992037
miRNA_1503	GCCAGAGTCTCCCGTCTGTCCAGA	Omy500027766	-22.6	581	574	-21.66	557	581	153	-24.5	551	581	0.992727
miRNA_347	GCCAGAGTCTCCCGTCTGTCCAGA	Omy500027766	-22.6	581	574	-21.66	557	581	153	-24.5	551	581	0.992727
miRNA_1729	TAACAGTCTACAGCCATGGTCG	Omy500027772	-21.3	74	67	-21.44	52	74	163	-21.3	52	73	0.994185
miRNA_3104	TAACAGTCTACAGCCATGGTCG	Omy500027772	-21.3	74	67	-21.44	52	74	163	-21.3	52	73	0.994185
miRNA_41	TAACAGTCTACAGCCATGGTCG	Omy500027772	-21.3	74	67	-21.44	52	74	163	-21.3	52	73	0.994185
miRNA_13	CACAGGTTAAGGGTCTCAGGGA	Omy500028108	-25.4	239	232	-20.64	42	63	153	-25.4	215	238	0.994185
miRNA_2013	CACAGGTTAAGGGTCTCAGGGA	Omy500028108	-25.4	239	232	-20.64	42	63	153	-25.4	215	238	0.994185
miRNA_1358	CCCACTGGCTCCAGGTCATCTACA	Omy500028307	-24.55	99	91	-23.55	78	99	155	-24.55	54	98	0.999057
miRNA_2537	CCACTGGCTCCAGGTCATCTACA	Omy500028307	-22.15	98	90	-24.83	78	98	150	-24.25	54	98	0.998538
miRNA_1896	TTGTAGAGGGTGCAACAGGACAGC	Omy500028713	-22.4	457	450	-25.8	430	457	150	-22.4	433	456	0.993486
miRNA_790	TTGTAGAGGGTGCAACAGGACAGC	Omy500028713	-22.4	457	450	-25.8	430	457	150	-22.4	433	456	0.993486
miRNA_1922	TGAACAGGGAGTACAGGAGAGGG	Omy500029185	-23.45	104	96	-23.47	83	104	151	-23.35	65	104	0.995241
miRNA_243	TGAACAGGGAGTACAGGAGAGGG	Omy500029185	-23.45	104	96	-23.47	83	104	151	-23.35	65	104	0.995241
miRNA_1529	GAGCAACCTTAGTTGATCATGTCA	Omy500033317	-22.79	123	116	-20.94	101	123	168	-22.79	83	122	0.995434
miRNA_2695	GAGCAACCTTAGTTGATCATGTCA	Omy500033317	-22.79	123	116	-20.94	101	123	168	-22.79	83	122	0.995434
miRNA_2994	GAGCAACCTTAGTTGATCATGTCA	Omy500033317	-22.79	123	116	-20.94	101	123	168	-22.79	83	122	0.995434
miRNA_1895	TACTGGAGATCTTGAGAGCAGGG	Omy500038221	-22.5	312	304	-25.42	291	312	155	-20.02	261	296	0.998538
miRNA_2051	TACTGGAGATCTTGAGAGCAGGG	Omy500038221	-22.5	312	304	-25.42	291	312	155	-20.02	261	296	0.998538
miRNA_2071	TACTGGAGATCTTGAGAGCAGGG	Omy500038221	-22.5	312	304	-25.42	291	312	155	-20.02	261	296	0.998538
miRNA_1334	CCCTACGGCCCTACAGACTGCAGA	Omy500038947	-23.3	70	62	-21.25	48	70	160	-23.3	40	69	0.995865
miRNA_1525	CCCTACGGCCCTACAGACTGCAGA	Omy500038947	-23.3	70	62	-21.25	48	70	160	-23.3	40	69	0.995865
miRNA_1761	GCACAGCAAGTGTAGACAGGCA	Omy500038947	-21.66	101	94	-23.89	79	101	161	-23.56	60	101	0.995434
miRNA_2314	TCTGGAAGAGGTAAAGGCGGCAAG	Omy500038947	-23.9	327	320	-21.13	462	482	153	-25.1	297	327	0.995434
miRNA_350	GCACAGCAAGTGTAGACAGGCA	Omy500038947	-21.66	101	94	-23.89	79	101	161	-23.56	60	101	0.995434
miRNA_1430	TGTTGTCAAGAGACTGGACATTGG	Omy500040747	-22.6	843	835	-21.52	816	843	160	-23.1	809	843	0.992493
miRNA_1732	TGTTGTCAAGAGACTGGACATTGG	Omy500040747	-22.6	843	835	-21.52	816	843	160	-23.1	809	843	0.992493
miRNA_268	TGTTGTCAAGAGACTGGACATTGG	Omy500040747	-22.6	843	835	-21.52	816	843	160	-23.1	809	843	0.992493
miRNA_3050	TGTTGTCAAGAGACTGGACATTGG	Omy500040747	-22.6	843	835	-21.52	816	843	160	-23.1	809	843	0.992493
miRNA_443	TGTTGTCAAGAGACTGGACATTGG	Omy500040747	-22.6	843	835	-21.52	816	843	160	-23.1	809	843	0.992493
miRNA_965	TGTTGTCAAGAGACTGGACATTGG	Omy500040747	-22.6	843	835	-21.52	816	843	160	-23.1	809	843	0.992493
miRNA_1630	CAGGGTTACTCGAGGATCCCCA	Omy500042479	-27.1	117	110	-31.01	94	117	155	-22.2	188	243	0.998506
miRNA_1820	GAGAGGGGTGGTTGTGTATTCTGA	Omy500043739	-24	205	198	-25.98	181	205	165	-24	181	204	0.998273
miRNA_1934	GAGAGGGGTGGTTGTGTATTCTGA	Omy500043739	-24	205	198	-25.98	181	205	165	-24	181	204	0.998273
miRNA_2969	GAGAGGGGTGGTTGTGTATTCTGA	Omy500043739	-24	205	198	-25.98	181	205	165	-24	181	204	0.998273
miRNA_2146	GCTCGGTGCTCAAGAGCTCCAGTG	Omy500045602	-26.09	55	47	-21.11	642	664	152	-24.52	1540	1590	0.996392
miRNA_2880	GCTCGGTGCTCAAGAGCTCCAGTG	Omy500045602	-26.09	55	47	-21.11	642	664	152	-24.52	1540	1590	0.996392
miRNA_961	TTGTCAGTCAGCTGGACGCTCGGC	Omy500046047	-25.9	552	544	-28.25	529	552	157	-26.1	531	552	0.991131
miRNA_2264	CGATACAGACGCCTGACTGAGT	Omy500046096	-22.1	48	40	-22.38	68	88	162	-21.7	186	206	0.993486
miRNA_2541	AGCTGGTGTTGTGAATCAGGC	Omy500047397	-21.46	1247	1239	-20.78	1227	1247	159	-21.76	1202	1247	0.999475
miRNA_3002	AGCTGGTGTTGTGAATCAGGC	Omy500047397	-21.46	1247	1239	-20.78	1227	1247	159	-21.76	1202	1247	0.999475
miRNA_3058	AGCTACATCTGGCTACTGGGTCT	Omy500047762	-22.6	346	339	-20.98	326	346	166	-22.6	327	345	0.994185
miRNA_3119	TCTGGCCTGAGCAGGAGGAGAGC	Omy500047814	-26.6	106	98	-24.64	83	106	154	-27	69	106	0.996941
miRNA_3120	TCTGGCCTGAGCAGGAGGAGAGC	Omy500047814	-26.6	106	98	-24.64	83	106	154	-27	69	106	0.996941
miRNA_1082	TGGAGAGCATTTGTGAACAGCAGT	Omy500048471	-25.5	150	143	-25.68	124	150	180	-25.5	125	149	0.994185
miRNA_1442	TGGAGAGCATTTGTGAACAGCAGT	Omy500048471	-25.5	150	143	-25.68	124	150	180	-25.5	125	149	0.994185
miRNA_17	TGGAGAGCATTTGTGAACAGCAG	Omy500048471	-25.5	150	143	-25.68	125	150	175	-25.5	125	149	0.994185
miRNA_1917	TGGAGAGCATTTGTGAACAGCAGT	Omy500048471	-25.5	150	143	-25.68	124	150	180	-25.5	125	149	0.994185
miRNA_2086	TGGAGAGCATTTGTGAACAGCAGT	Omy500048471	-25.5	150	143	-25.68	124	150	180	-25.5	125	149	0.994185
miRNA_215	TGGAGAGCATTTGTGAACAGCAG	Omy500048471	-25.5	150	143	-25.68	125	150	175	-25.5	125	149	0.994185
miRNA_2177	TGGAGAGCATTTGTGAACAGCAG	Omy500048471	-25.5	150	143	-25.68	125	150	175	-25.5	125	149	0.994185
miRNA_2442	TGGAGAGCATTTGTGAACAGCAG	Omy500048471	-25.5	150	143	-25.68	125	150	175	-25.5	125	149	0.994185
miRNA_2626	TGGAGAGCATTTGTGAACAGCAG	Omy500048471	-25.5	150	143	-25.68	125	150	175	-25.5	125	149	0.994185
miRNA_2718	TGGAGAGCATTTGTGAACAGCAGT	Omy500048471	-25.5	150	143	-25.68	124	150	180	-25.5	125	149	0.994185
miRNA_2808	TGGAGAGCATTTGTGAACAGCAGT	Omy500048471	-25.5	150	143	-25.68	124	150	180	-25.5	125	149	0.994185
miRNA_2890	TGGAGAGCATTTGTGAACAGCAGT	Omy500048471	-25.5	150	143	-25.68	124	150	180	-25.5	125	149	0.994185
miRNA_2963	TGGAGAGCATTTGTGAACAGCAG	Omy500048471	-25.5	150	143	-25.68	125	150	175	-25.5	125	149	0.994185
miRNA_3170	TGGAGAGCATTTGTGAACAGCAGT	Omy500048471	-25.5	150	143	-25.68	124	150	180	-25.5	125	149	0.994185
miRNA_370	TGGAGAGCATTTGTGAACAGCAGT	Omy500048471	-25.5	150	143	-25.68	124	150	180	-25.5	125	149	0.994185
miRNA_415	TGGAGAGCATTTGTGAACAGCAGT	Omy500048471	-25.5	150	143	-25.68	124	150	180	-25.5	125	149	0.994185
miRNA_628	TGGAGAGCATTTGTGAACAGCAG	Omy500048471	-25.5	150	143	-25.68	125	150	175	-25.5	125	149	0.994185
miRNA_636	TGGAGAGCATTTGTGAACAGCAGT	Omy500048471	-25.5	150	143	-25.68	124	150	180	-25.5	125	149	0.994185
miRNA_672	TGGAGAGCATTTGTGAACAGCAGT	Omy500048471	-25.5	150	143	-25.68	124	150	180	-25.5	125	149	0.994185
miRNA_755	TGGAGAGCATTTGTGAACAGCAGT	Omy500048471	-25.5	150	143	-25.68	124	150	180	-25.5	125	149	0.994185
miRNA_1119	ATATGGTTCCCAATCAGAGACG	Omy500050196	-21.6	92	84	-20.39	71	92	159	-21.6	69	91	0.991289
miRNA_1720	ATATGGTTCCCAATCAGAGACG	Omy500050196	-21.6	92	84	-20.39	71	92	159	-21.6	69	91	0.991289
miRNA_1805	ATATGGTTCCCAATCAGAGACG	Omy500050196	-21.6	92	84	-20.39	71	92	159	-21.6	69	91	0.991289
miRNA_1822	ATATGGTTCCCAATCAGAGACG	Omy500050196	-21.6	92	84	-20.39	71	92	159	-21.6	69	91	0.991289
miRNA_2332	ATATGGTTCCCAATCAGAGACG	Omy500050196	-21.6	92	84	-20.39	71	92	159	-21.6	69	91	0.991289
miRNA_2399	ATATGGTTCCCAATCAGAGACG	Omy500050196	-21.6	92	84	-20.39	71	92	159	-21.6	69	91	0.991289
miRNA_431	ATATGGTTCCCAATCAGAGACG	Omy500050196	-21.6	92	84	-20.39	71	92	159	-21.6	69	91	0.991289
miRNA_571	ATATGGTTCCCAATCAGAGACG	Omy500050196	-21.6	92	84	-20.39	71	92	159	-21.6	69	91	0.991289
miRNA_90	ATATGGTTCCCAATCAGAGACG	Omy500050196	-21.6	92	84	-20.39	71	92	159	-21.6	69	91	0.991289
miRNA_145	GCTTCTCCTCCTCCTACAGACGAA	Omy500051074	-23.28	139	131	-24.52	115	139	151	-26.28	90	140	0.999554
miRNA_1673	CCTGAATGATGATTGGCTGACAGC	Omy500051707	-23.1	134	127	-21.6	111	134	166	-23.1	109	133	0.994185
miRNA_2298	CCTGAATGATGATTGGCTGACAGC	Omy500051707	-23.1	134	127	-21.6	111	134	166	-23.1	109	133	0.994185
miRNA_2577	CCTGAATGATGATTGGCTGACAGC	Omy500051707	-23.1	134	127	-21.6	111	134	166	-23.1	109	133	0.994185
miRNA_575	CCTGAATGATGATTGGCTGACAGC	Omy500051707	-23.1	134	127	-21.6	111	134	166	-23.1	109	133	0.994185
miRNA_701	CCTGAATGATGATTGGCTGACAGC	Omy500051707	-23.1	134	127	-21.6	111	134	166	-23.1	109	133	0.994185
miRNA_1118	TACAGATCTATGGACTGCACAGC	Omy500052726	-21.5	45	38	-23.26	23	45	157	-22.4	25	45	0.993602
miRNA_1302	TACAGATCTATGGACTGCACAGC	Omy500052726	-21.5	45	38	-23.26	23	45	157	-22.4	25	45	0.993602
miRNA_1650	TACAGATCTATGGACTGCACAGC	Omy500052726	-21.5	45	38	-23.26	23	45	157	-22.4	25	45	0.993602
miRNA_1799	TACAGATCTATGGACTGCACAGC	Omy500052726	-21.5	45	38	-23.26	23	45	157	-22.4	25	45	0.993602
miRNA_1823	TACAGATCTATGGACTGCACAGC	Omy500052726	-21.5	45	38	-23.26	23	45	157	-22.4	25	45	0.993602
miRNA_2312	TACAGATCTATGGACTGCACAGC	Omy500052726	-21.5	45	38	-23.26	23	45	157	-22.4	25	45	0.993602
miRNA_2512	TACAGATCTATGGACTGCACAGC	Omy500052726	-21.5	45	38	-23.26	23	45	157	-22.4	25	45	0.993602
miRNA_2779	TACAGATCTATGGACTGCACAGC	Omy500052726	-21.5	45	38	-23.26	23	45	157	-22.4	25	45	0.993602
miRNA_2996	TACAGATCTATGGACTGCACAGC	Omy500052726	-21.5	45	38	-23.26	23	45	157	-22.4	25	45	0.993602
miRNA_3040	TACAGATCTATGGACTGCACAGC	Omy500052726	-21.5	45	38	-23.26	23	45	157	-22.4	25	45	0.993602
miRNA_897	TACAGATCTATGGACTGCACAGC	Omy500052726	-21.5	45	38	-23.26	23	45	157	-22.4	25	45	0.993602
miRNA_1080	GCCCCAGAGGCTCGTCCGTACCAG	Omy500056056	-25.76	85	78	-27.35	61	85	153	-25.76	44	84	0.999057
miRNA_288	GCCCCAGAGGCTCGTCCGTACCAG	Omy500056056	-25.76	85	78	-27.35	61	85	153	-25.76	44	84	0.999057
miRNA_3081	GCCCCAGAGGCTCGTCCGTACCAG	Omy500056056	-25.76	85	78	-27.35	61	85	153	-25.76	44	84	0.999057
miRNA_1298	TCCATGCTGACTGGCAGCTCTGGC	Omy500056458	-24.86	141	135	-22.43	347	374	153	-24.21	321	374	0.997051
miRNA_1503	GCCAGAGTCTCCCGTCTGTCCAGA	Omy500056458	-21.9	522	515	-23.39	497	522	159	-21.9	499	521	0.998886
miRNA_1883	TCCATGCTGACTGGCAGCTCTGGC	Omy500056458	-24.86	141	135	-22.43	347	374	153	-24.21	321	374	0.997051
miRNA_2157	TCCATGCTGACTGGCAGCTCTGGC	Omy500056458	-24.86	141	135	-22.43	347	374	153	-24.21	321	374	0.997051
miRNA_2988	TCCATGCTGACTGGCAGCTCTGGC	Omy500056458	-24.86	141	135	-22.43	347	374	153	-24.21	321	374	0.997051
miRNA_347	GCCAGAGTCTCCCGTCTGTCCAGA	Omy500056458	-21.9	522	515	-23.39	497	522	159	-21.9	499	521	0.998886
miRNA_1157	GCCTCATCAAGCAGCGCTTCAGAA	Omy500056944	-23.83	528	521	-21.42	450	474	151	-23.83	483	527	0.999962
miRNA_1180	GCCTCATCAAGCAGCGCTTCAGAA	Omy500056944	-23.83	528	521	-21.42	450	474	151	-23.83	483	527	0.999962
miRNA_1285	GCCTCATCAAGCAGCGCTTCAGAA	Omy500056944	-23.83	528	521	-21.42	450	474	151	-23.83	483	527	0.999962
miRNA_1325	GCCTCATCAAGCAGCGCTTCAGAA	Omy500056944	-23.83	528	521	-21.42	450	474	151	-23.83	483	527	0.999962
miRNA_1427	GCCTCATCAAGCAGCGCTTCAGAA	Omy500056944	-23.83	528	521	-21.42	450	474	151	-23.83	483	527	0.999962
miRNA_1667	GCCTCATCAAGCAGCGCTTCAGAA	Omy500056944	-23.83	528	521	-21.42	450	474	151	-23.83	483	527	0.999962
miRNA_2296	GCCTCATCAAGCAGCGCTTCAGAA	Omy500056944	-23.83	528	521	-21.42	450	474	151	-23.83	483	527	0.999962
miRNA_2466	GCCTCATCAAGCAGCGCTTCAGAA	Omy500056944	-23.83	528	521	-21.42	450	474	151	-23.83	483	527	0.999962
miRNA_2790	GCCTCATCAAGCAGCGCTTCAGAA	Omy500056944	-23.83	528	521	-21.42	450	474	151	-23.83	483	527	0.999962
miRNA_2886	GCCTCATCAAGCAGCGCTTCAGAA	Omy500056944	-23.83	528	521	-21.42	450	474	151	-23.83	483	527	0.999962
miRNA_648	GCCTCATCAAGCAGCGCTTCAGAA	Omy500056944	-23.83	528	521	-21.42	450	474	151	-23.83	483	527	0.999962
miRNA_718	GCCTCATCAAGCAGCGCTTCAGAA	Omy500056944	-23.83	528	521	-21.42	450	474	151	-23.83	483	527	0.999962
miRNA_1028	TGGATAGACCGGACCGTGCAGGCG	Omy500057817	-26.7	531	524	-29.03	508	531	166	-27.4	508	531	0.992727
miRNA_1835	TGGATAGACCGGACCGTGCAGGCG	Omy500057817	-26.7	531	524	-29.03	508	531	166	-27.4	508	531	0.992727
miRNA_2319	TGGATAGACCGGACCGTGCAGGCG	Omy500057817	-26.7	531	524	-29.03	508	531	166	-27.4	508	531	0.992727
miRNA_950	TGGATAGACCGGACCGTGCAGGCG	Omy500057817	-26.7	531	524	-29.03	508	531	166	-27.4	508	531	0.992727
miRNA_984	TGGATAGACCGGACCGTGCAGGCG	Omy500057817	-26.7	531	524	-29.03	508	531	166	-27.4	508	531	0.992727
miRNA_2326	TGCCAGGTAGGACACTAGAGTGGC	Omy500058291	-21.4	331	324	-22.24	310	331	154	-22.61	279	330	0.992427
miRNA_1991	TGGACTGCGAGGCGCACTATAGGC	Omy500058587	-24.99	149	142	-25.02	125	149	155	-20.25	247	301	0.993681
miRNA_1009	CCAGAGCTGCCAGTCAGCATGGA	Omy500061733	-23.3	1862	1855	-23.55	1842	1862	156	-21.25	735	783	0.999613
miRNA_105	CGGCTCTCCTCTTCGTTCTGTACA	Omy500061733	-23.15	1376	1368	-23.6	1619	1640	150	-23.15	1337	1375	0.995868
miRNA_1330	CGGCTCTCCTCTTCGTTCTGTACA	Omy500061733	-23.15	1376	1368	-23.6	1619	1640	150	-23.15	1337	1375	0.995868
miRNA_1375	CGGCACTCCTCTTCGTTCTGTACA	Omy500061733	-27.15	1376	1368	-20.06	1353	1376	153	-27.15	1337	1375	0.999057
miRNA_1478	AAGCTGCCAGTTGAAGAGCTGT	Omy500061733	-21.2	1606	1598	-21.32	1585	1606	156	-22.18	1548	1605	0.999327
miRNA_1519	GCCTGCTACATAAGTTCTGTTATA	Omy500061733	-21.9	113	105	-22.51	86	113	163	-21.9	88	112	0.994637
miRNA_1631	GCCAGAGCTGCCAGTCTGCAAGGA	Omy500061733	-24.65	1863	1855	-27.74	1839	1863	166	-24.23	1518	1556	0.999436
miRNA_189	GCCAGAGCTGCCAGTCTGCAAGGA	Omy500061733	-24.65	1863	1855	-27.74	1839	1863	166	-24.23	1518	1556	0.999436
miRNA_2117	CGGCTCTCCTCTTCGTTCTGTACA	Omy500061733	-23.15	1376	1368	-23.6	1619	1640	150	-23.15	1337	1375	0.995868
miRNA_2179	CGGCTCTCCTCTTCGTTCTGTACA	Omy500061733	-23.15	1376	1368	-23.6	1619	1640	150	-23.15	1337	1375	0.995868
miRNA_2255	TACAGAGTCAATGTGGAGGCTATA	Omy500061733	-21.2	785	779	-23.56	761	785	157	-21.2	761	784	0.997127
miRNA_2354	GCTGTGCTGCTGCTCCAGTTTCA	Omy500061733	-21.1	465	459	-24.81	1622	1643	155	-25.05	1593	1643	0.999782
miRNA_2415	GCCTGCTACATAAGTTCTGTTATA	Omy500061733	-21.9	113	105	-22.51	86	113	163	-21.9	88	112	0.994637
miRNA_2575	GCTGTGCTGCTGCTCCAGTTTCA	Omy500061733	-21.1	465	459	-24.81	1622	1643	155	-25.05	1593	1643	0.999782
miRNA_344	CGGCTCTCCTCTTCGTTCTGTACA	Omy500061733	-23.15	1376	1368	-23.6	1619	1640	150	-23.15	1337	1375	0.995868
miRNA_466	GCTGTGCTGCTGCTCCAGTTTCA	Omy500061733	-21.1	465	459	-24.81	1622	1643	155	-25.05	1593	1643	0.999782
miRNA_855	CGGCTCTCCTCTTCGTTCTGTACA	Omy500061733	-23.15	1376	1368	-23.6	1619	1640	150	-23.15	1337	1375	0.995868
miRNA_1023	GCCATGCAGCAGAGCTTACTGATA	Omy500062140	-22.95	329	322	-22.96	306	329	151	-27.45	288	329	0.994722
miRNA_148	GCCATCTCAGTCGCCGGACCTCAA	Omy500062774	-24.3	235	227	-24.27	211	235	163	-22.4	409	434	0.99972
miRNA_2833	ATCAGTCAGACGGAAGACTCGACA	Omy500068793	-23.42	226	219	-22.27	203	226	155	-23.52	175	225	0.999929
miRNA_450	ATCAGTCAGACGGAAGACTCGACA	Omy500068793	-23.42	226	219	-22.27	203	226	155	-23.52	175	225	0.999929
miRNA_2067	TTCTGAAGCGTTGCTTGATGAGGC	Omy500069274	-22.82	333	325	-24.36	312	333	173	-23.32	293	333	0.998949
miRNA_2606	TTCTGAAGCGTTGCTTGATGAGGC	Omy500069274	-22.82	333	325	-24.36	312	333	173	-23.32	293	333	0.998949
miRNA_647	TTCTGAAGCGTTGCTTGATGAGGC	Omy500069274	-22.82	333	325	-24.36	312	333	173	-23.32	293	333	0.998949
miRNA_1023	GCCATGCAGCAGAGCTTACTGATA	Omy500070695	-22	146	139	-23.32	120	146	164	-22	122	145	0.998273
miRNA_1328	TTGTAGCTTACCTCTGGGCAGGTG	Omy500072095	-22.3	65	57	-22.56	42	65	169	-22.3	41	64	0.997051
miRNA_1352	TTGTAGCTTACCTCTGGGCAGGTG	Omy500072095	-22.3	65	57	-22.56	42	65	169	-22.3	41	64	0.997051
miRNA_1354	TTGTAGCTTACCTCTGGGCAGGTG	Omy500072095	-22.3	65	57	-22.56	42	65	169	-22.3	41	64	0.997051
miRNA_1412	TTGTAGCTTACCTCTGGGCAGGTG	Omy500072095	-22.3	65	57	-22.56	42	65	169	-22.3	41	64	0.997051
miRNA_1534	TTGTAGCTTACCTCTGGGCAGGTG	Omy500072095	-22.3	65	57	-22.56	42	65	169	-22.3	41	64	0.997051
miRNA_1712	TTGTAGCTTACCTCTGGGCAGGTG	Omy500072095	-22.3	65	57	-22.56	42	65	169	-22.3	41	64	0.997051
miRNA_1783	TTGTAGCTTACCTCTGGGCAGGTG	Omy500072095	-22.3	65	57	-22.56	42	65	169	-22.3	41	64	0.997051
miRNA_1859	TTGTAGCTTACCTCTGGGCAGGTG	Omy500072095	-22.3	65	57	-22.56	42	65	169	-22.3	41	64	0.997051
miRNA_2848	TTGTAGCTTACCTCTGGGCAGGTG	Omy500072095	-22.3	65	57	-22.56	42	65	169	-22.3	41	64	0.997051
miRNA_3076	TTGTAGCTTACCTCTGGGCAGGTG	Omy500072095	-22.3	65	57	-22.56	42	65	169	-22.3	41	64	0.997051
miRNA_3221	TACCTGGTTGATCCTGCCAGTAGC	Omy500072095	-27.46	293	285	-22.21	270	293	162	-28.36	248	293	0.99781
miRNA_377	TTGTAGCTTACCTCTGGGCAGGTG	Omy500072095	-22.3	65	57	-22.56	42	65	169	-22.3	41	64	0.997051
miRNA_620	TACCTGGTTGATCCTGCCAGTAGC	Omy500072095	-27.46	293	285	-22.21	270	293	162	-28.36	248	293	0.99781
miRNA_830	TTGTAGCTTACCTCTGGGCAGGTG	Omy500072095	-22.3	65	57	-22.56	42	65	169	-22.3	41	64	0.997051
miRNA_1010	GCTAGCTAGCTGCTATCCGTGTGA	Omy500072099	-24.7	109	101	-25.49	85	109	160	-28.7	72	109	0.998586
miRNA_1322	GCTAGCTAGCTGCTATCCGTGTGA	Omy500072099	-24.7	109	101	-25.49	85	109	160	-28.7	72	109	0.998586
miRNA_1422	GCTAGCTAGCTGCTATCCGTGTGA	Omy500072099	-24.7	109	101	-25.49	85	109	160	-28.7	72	109	0.998586
miRNA_1479	GCTAGCTAGCTGCTATCCGTGTGA	Omy500072099	-24.7	109	101	-25.49	85	109	160	-28.7	72	109	0.998586
miRNA_2348	GCTAGCTAGCTGCTATCCGTGTGA	Omy500072099	-24.7	109	101	-25.49	85	109	160	-28.7	72	109	0.998586
miRNA_2911	GCTAGCTAGCTGCTATCCGTGTGA	Omy500072099	-24.7	109	101	-25.49	85	109	160	-28.7	72	109	0.998586
miRNA_3013	GCTAGCTAGCTGCTATCCGTGTGA	Omy500072099	-24.7	109	101	-25.49	85	109	160	-28.7	72	109	0.998586
miRNA_3133	GCTAGCTAGCTGCTATCCGTGTGA	Omy500072099	-24.7	109	101	-25.49	85	109	160	-28.7	72	109	0.998586
miRNA_3185	GCTAGCTAGCTGCTATCCGTGTGA	Omy500072099	-24.7	109	101	-25.49	85	109	160	-28.7	72	109	0.998586
miRNA_397	GCTAGCTAGCTGCTATCCGTGTGA	Omy500072099	-24.7	109	101	-25.49	85	109	160	-28.7	72	109	0.998586
miRNA_1713	TCTGGACAAGGCGGATACGGTAT	Omy500072299	-21.4	43	35	-23.32	20	43	160	-21.4	12	42	0.99176
miRNA_148	GCCATCTCAGTCGCCGGACCTCAA	Omy500072856	-21.47	40	33	-23.75	17	40	164	-23.37	3	40	0.991553
miRNA_272	GCCATCTCAGTCGCCGGACCTCA	Omy500072856	-21.47	40	33	-23.75	18	40	164	-23.37	3	40	0.991553
miRNA_3089	GCCATCTCAGTCGCCGGACCTCA	Omy500072856	-21.47	40	33	-23.75	18	40	164	-23.37	3	40	0.991553
miRNA_1533	CCCGTCTGTCCTGAGCTGCCAGA	Omy500073247	-25.9	516	509	-26.64	493	516	160	-20.74	374	401	0.999705
miRNA_3068	CCCGTCTGTCCTGAGCTGCCAGA	Omy500073247	-25.9	516	509	-26.64	493	516	160	-20.74	374	401	0.999705
miRNA_135	TCTGGATGATAGCGGGGTGAACAG	Omy500074494	-21.46	730	722	-24.6	707	730	158	-21.46	695	729	0.999057
miRNA_1863	TCTGGATGATAGCGGGGTGAACAG	Omy500074494	-21.46	730	722	-24.6	707	730	158	-21.46	695	729	0.999057
miRNA_2425	TCTGGATGATAGCGGGGTGAACAG	Omy500074494	-21.46	730	722	-24.6	707	730	158	-21.46	695	729	0.999057
miRNA_2642	TCTGGATGATAGCGGGGTGAAC	Omy500074494	-21.46	730	722	-21.15	709	730	154	-21.46	695	729	0.999057
miRNA_2682	TCTGGATGATAGCGGGGTGAACAG	Omy500074494	-21.46	730	722	-24.6	707	730	158	-21.46	695	729	0.999057
miRNA_2928	TCTGGATGATAGCGGGGTGAACAG	Omy500074494	-21.46	730	722	-24.6	707	730	158	-21.46	695	729	0.999057
miRNA_3156	TCTGGATGATAGCGGGGTGAACAG	Omy500074494	-21.46	730	722	-24.6	707	730	158	-21.46	695	729	0.999057
miRNA_3201	TCTGGATGATAGCGGGGTGAACAG	Omy500074494	-21.46	730	722	-24.6	707	730	158	-21.46	695	729	0.999057
miRNA_472	TCTGGATGATAGCGGGGTGAACAG	Omy500074494	-21.46	730	722	-24.6	707	730	158	-21.46	695	729	0.999057
miRNA_847	TCTGGATGATAGCGGGGTGAAC	Omy500074494	-21.46	730	722	-21.15	709	730	154	-21.46	695	729	0.999057
miRNA_928	TCTGGATGATAGCGGGGTGAACAG	Omy500074494	-21.46	730	722	-24.6	707	730	158	-21.46	695	729	0.999057
miRNA_1012	TAGCAGAGACTTGTAGATGACCTG	Omy500074894	-24.5	113	105	-28.15	90	113	169	-25.1	72	113	0.996625
miRNA_511	TAGCAGAGACTTGTAGATGACCTG	Omy500074894	-24.5	113	105	-28.15	90	113	169	-25.1	72	113	0.996625
miRNA_705	TAGCAGAGACTTGTAGATGACCTG	Omy500074894	-24.5	113	105	-28.15	90	113	169	-25.1	72	113	0.996625
miRNA_1010	GCTAGCTAGCTGCTATCCGTGTGA	Omy500078603	-23.3	474	466	-24.42	297	319	159	-25.95	264	319	0.999482
miRNA_1322	GCTAGCTAGCTGCTATCCGTGTGA	Omy500078603	-23.3	474	466	-24.42	297	319	159	-25.95	264	319	0.999482
miRNA_1422	GCTAGCTAGCTGCTATCCGTGTGA	Omy500078603	-23.3	474	466	-24.42	297	319	159	-25.95	264	319	0.999482
miRNA_1479	GCTAGCTAGCTGCTATCCGTGTGA	Omy500078603	-23.3	474	466	-24.42	297	319	159	-25.95	264	319	0.999482
miRNA_2348	GCTAGCTAGCTGCTATCCGTGTGA	Omy500078603	-23.3	474	466	-24.42	297	319	159	-25.95	264	319	0.999482
miRNA_2911	GCTAGCTAGCTGCTATCCGTGTGA	Omy500078603	-23.3	474	466	-24.42	297	319	159	-25.95	264	319	0.999482
miRNA_3013	GCTAGCTAGCTGCTATCCGTGTGA	Omy500078603	-23.3	474	466	-24.42	297	319	159	-25.95	264	319	0.999482
miRNA_3133	GCTAGCTAGCTGCTATCCGTGTGA	Omy500078603	-23.3	474	466	-24.42	297	319	159	-25.95	264	319	0.999482
miRNA_3185	GCTAGCTAGCTGCTATCCGTGTGA	Omy500078603	-23.3	474	466	-24.42	297	319	159	-25.95	264	319	0.999482
miRNA_397	GCTAGCTAGCTGCTATCCGTGTGA	Omy500078603	-23.3	474	466	-24.42	297	319	159	-25.95	264	319	0.999482
miRNA_383	TGTCCGTGCTGTGGCGTTAAGGC	Omy500078776	-22.11	323	315	-23.96	301	323	157	-22.51	278	323	0.993973
miRNA_1187	CCTTCCTGCAGGCTCATCCTGACA	Omy500079466	-22.5	645	638	-25.14	618	645	151	-20.69	47	101	0.99861
miRNA_2168	CCGGCTCAGCGCATCTGGTCTCCA	Omy500079466	-22.53	379	371	-25.01	644	667	153	-22.56	615	666	0.998766
miRNA_2636	CCTTCCTGCAGGCTCATCCTGACA	Omy500079466	-22.5	645	638	-25.14	618	645	151	-20.69	47	101	0.99861
miRNA_2805	CCGGCTCAGCGCATCTGGTCTCCA	Omy500079466	-22.53	379	371	-25.01	644	667	153	-22.56	615	666	0.998766
miRNA_462	CCGGCTCAGCGCATCTGGTCTCCA	Omy500079466	-22.53	379	371	-25.01	644	667	153	-22.56	615	666	0.998766
miRNA_923	CCGGCTCAGCGCATCTGGTCTCCA	Omy500079466	-22.53	379	371	-25.01	644	667	153	-22.56	615	666	0.998766
miRNA_1385	TCTGGAAGAGTCTGGTTGACTGGC	Omy500080479	-26.85	164	157	-20.37	140	164	162	-28.35	116	164	0.996941
miRNA_1788	TCTGGAAGAGTCTGGTCGACTGG	Omy500080479	-22.55	164	157	-22.15	141	164	166	-24.05	116	164	0.997051
miRNA_2023	TCTGGAAGAGTCTGGTTGACTGGC	Omy500080479	-26.85	164	157	-20.37	140	164	162	-28.35	116	164	0.996941
miRNA_2960	TCTGGAAGAGTCTGGTTGACTGGC	Omy500080479	-26.85	164	157	-20.37	140	164	162	-28.35	116	164	0.996941
miRNA_404	TCTGGAAGAGTCTGGTTGACTGGC	Omy500080479	-26.85	164	157	-20.37	140	164	162	-28.35	116	164	0.996941
miRNA_872	TCTGGAAGAGTCTGGCTGACTGGC	Omy500080479	-23.39	164	157	-22.53	140	164	154	-24.89	116	164	0.999904
miRNA_1012	TAGCAGAGACTTGTAGATGACCTG	Omy500080544	-25.8	215	207	-28.31	190	215	164	-26.7	189	215	0.994335
miRNA_511	TAGCAGAGACTTGTAGATGACCTG	Omy500080544	-25.8	215	207	-28.31	190	215	164	-26.7	189	215	0.994335
miRNA_705	TAGCAGAGACTTGTAGATGACCTG	Omy500080544	-25.8	215	207	-28.31	190	215	164	-26.7	189	215	0.994335
miRNA_1024	TAGGACCTTGAGCGTGGCTGAGG	Omy500080908	-24.4	320	312	-27.16	297	320	155	-20.8	423	444	0.991901
miRNA_111	GCTGTCTGGAGTGGTTCTCAATCA	Omy500080908	-21.99	252	245	-23.51	227	252	155	-23.89	209	252	0.995434
miRNA_1222	GCTGTCTGGAGTGGTTCTCAATCA	Omy500080908	-21.99	252	245	-23.51	227	252	155	-23.89	209	252	0.995434
miRNA_1417	TAGGACCTTGAGCGTGGCTGAGG	Omy500080908	-24.4	320	312	-27.16	297	320	155	-20.8	423	444	0.991901
miRNA_1477	GCTGTCTGGAGTGGTTCTCAATCA	Omy500080908	-21.99	252	245	-23.51	227	252	155	-23.89	209	252	0.995434
miRNA_149	GCTGTCTGGAGTGGTTCTCAATCA	Omy500080908	-21.99	252	245	-23.51	227	252	155	-23.89	209	252	0.995434
miRNA_1533	CCCGTCTGTCCTGAGCTGCCAGA	Omy500080908	-23.86	108	101	-21.67	88	108	153	-23.86	77	107	0.994362
miRNA_1605	GCTGTCTGGAGTGGTTCTCAATCA	Omy500080908	-21.99	252	245	-23.51	227	252	155	-23.89	209	252	0.995434
miRNA_1644	ACCTATTCCCTTTTTAGTCCAC	Omy500080908	-21.59	235	228	-21.13	213	235	151	-21.59	199	234	0.996424
miRNA_1698	GCTGTCTGGAGTGGTTCTCAATCA	Omy500080908	-21.99	252	245	-23.51	227	252	155	-23.89	209	252	0.995434
miRNA_2110	GCTGTCTGGAGTGGTTCTCAATCA	Omy500080908	-21.99	252	245	-23.51	227	252	155	-23.89	209	252	0.995434
miRNA_2420	GCTGTCTGGAGTGGTTCTCAATCA	Omy500080908	-21.99	252	245	-23.51	227	252	155	-23.89	209	252	0.995434
miRNA_2527	GCTGTCTGGAGTGGTTCTCAATCA	Omy500080908	-21.99	252	245	-23.51	227	252	155	-23.89	209	252	0.995434
miRNA_2624	GCTGTCTGGAGTGGTTCTCAATCA	Omy500080908	-21.99	252	245	-23.51	227	252	155	-23.89	209	252	0.995434
miRNA_2810	GCTGTCTGGAGTGGTTCTCAATCA	Omy500080908	-21.99	252	245	-23.51	227	252	155	-23.89	209	252	0.995434
miRNA_2896	GCTGTCTGGAGTGGTTCTCAATCA	Omy500080908	-21.99	252	245	-23.51	227	252	155	-23.89	209	252	0.995434
miRNA_3046	TAGGACCTTGAGCGTGGCTGAGG	Omy500080908	-24.4	320	312	-27.16	297	320	155	-20.8	423	444	0.991901
miRNA_3068	CCCGTCTGTCCTGAGCTGCCAGA	Omy500080908	-23.86	108	101	-21.67	88	108	153	-23.86	77	107	0.994362
miRNA_3216	GCTGTCTGGAGTGGTTCTCAATCA	Omy500080908	-21.99	252	245	-23.51	227	252	155	-23.89	209	252	0.995434
miRNA_805	GCTGTCTGGAGTGGTTCTCAATCA	Omy500080908	-21.99	252	245	-23.51	227	252	155	-23.89	209	252	0.995434
miRNA_934	GCTGTCTGGAGTGGTTCTCAATCA	Omy500080908	-21.99	252	245	-23.51	227	252	155	-23.89	209	252	0.995434
miRNA_382	TAGAAATGCTCTGGATTTGCAGGC	Omy500084117	-23.5	1034	1026	-21.73	1011	1034	173	-24.7	1007	1034	0.997149
miRNA_1203	CATGGGCTGACGAACCTGAGAT	Omy500084237	-24.1	668	660	-24.81	644	668	165	-24.1	643	667	0.993973
miRNA_1938	TACCTGCACTGTAAGCACTTTA	Omy500084237	-21.5	653	646	-22.22	631	653	161	-21.5	631	652	0.992277
miRNA_52	CATGGGCTGACGAACCTGAGAT	Omy500084237	-24.1	668	660	-24.81	644	668	165	-24.1	643	667	0.993973
miRNA_765	TACCTGCACTGTAAGCACTTTG	Omy500084237	-21.5	653	646	-22.12	631	653	161	-21.5	631	652	0.992277
miRNA_1876	TGAACAGGGAGTACAGGAGGG	Omy500084871	-22.65	317	309	-20.46	296	317	150	-23.15	276	317	0.999057
miRNA_1922	TGAACAGGGAGTACAGGAGAGGG	Omy500084871	-23.65	317	309	-22.33	294	317	152	-24.15	276	317	0.999057
miRNA_243	TGAACAGGGAGTACAGGAGAGGG	Omy500084871	-23.65	317	309	-22.33	294	317	152	-24.15	276	317	0.999057
miRNA_72	TGAACAGGGAGTACAGGAGGG	Omy500084871	-22.65	317	309	-20.46	296	317	150	-23.15	276	317	0.999057
miRNA_1444	TGACCAGTGAACTGAGATAAGGC	Omy500086744	-21.7	753	747	-20.39	731	753	151	-21.7	723	752	0.994329
miRNA_85	TGACCAGTGAACTGAGATAAGGC	Omy500088655	-21.7	753	747	-20.39	731	753	151	-21.7	723	752	0.994329
miRNA_1102	ACAGATCTCAGGCAACGAAGCCGG	Omy500088655	-22.1	157	150	-26.08	135	157	164	-22.8	135	157	0.996765
miRNA_359	ACAGATCTCAGGCAACGAAGCCGG	Omy500088655	-22.1	157	150	-26.08	135	157	164	-22.8	135	157	0.996765
miRNA_2255	TACAGAGTCAATGTGGAGGCTATA	Omy500090616	-22.86	329	321	-24.19	305	329	167	-23.76	295	329	0.996331
miRNA_181	CAAGGCAACACTGTAAAGAAGCT	Omy500090617	-22.3	269	262	-25.83	248	269	175	-24.3	247	269	0.994991
miRNA_232	CAAGGCAACACTGTAAAGAAGCT	Omy500090617	-22.3	269	262	-25.83	248	269	175	-24.3	247	269	0.994991
miRNA_1137	GCCTGGTATGGTTCTCAATCAGA	Omy500091924	-23.41	595	588	-22.89	566	595	151	-25.21	545	595	0.999542
miRNA_1497	GCCTGGTATGGTTCTCAATCAGA	Omy500091924	-23.41	595	588	-22.89	566	595	151	-25.21	545	595	0.999542
miRNA_1648	GCCTGGTATGGTTCTCAATCAGA	Omy500091924	-23.41	595	588	-22.89	566	595	151	-25.21	545	595	0.999542
miRNA_195	GCCTGGTATGGTTCTCAATCAGA	Omy500091924	-23.41	595	588	-22.89	566	595	151	-25.21	545	595	0.999542
miRNA_2169	GCCTGGTATGGTTCTCAATCAGA	Omy500091924	-23.41	595	588	-22.89	566	595	151	-25.21	545	595	0.999542
miRNA_2424	GCCTGGTATGGTTCTCAATCAGA	Omy500091924	-23.41	595	588	-22.89	566	595	151	-25.21	545	595	0.999542
miRNA_2487	GCCTGGTATGGTTCTCAATCAGA	Omy500091924	-23.41	595	588	-22.89	566	595	151	-25.21	545	595	0.999542
miRNA_2598	GCCTGGTATGGTTCTCAATCAGA	Omy500091924	-23.41	595	588	-22.89	566	595	151	-25.21	545	595	0.999542
miRNA_2763	GCCTGGTATGGTTCTCAATCAGA	Omy500091924	-23.41	595	588	-22.89	566	595	151	-25.21	545	595	0.999542
miRNA_2804	GCCTGGTATGGTTCTCAATCAGA	Omy500091924	-23.41	595	588	-22.89	566	595	151	-25.21	545	595	0.999542
miRNA_2895	GCCTGGTATGGTTCTCAATCAGA	Omy500091924	-23.41	595	588	-22.89	566	595	151	-25.21	545	595	0.999542
miRNA_3085	GCCTGGTATGGTTCTCAATCAGA	Omy500091924	-23.41	595	588	-22.89	566	595	151	-25.21	545	595	0.999542
miRNA_3187	GCCTGGTATGGTTCTCAATCAGA	Omy500091924	-23.41	595	588	-22.89	566	595	151	-25.21	545	595	0.999542
miRNA_3210	GCCTGGTATGGTTCTCAATCAGA	Omy500091924	-23.41	595	588	-22.89	566	595	151	-25.21	545	595	0.999542
miRNA_3215	TGTCAGTGGACTGAGGAAGCATGC	Omy500091924	-22.2	41	33	-25.59	13	41	153	-22.9	16	41	0.99494
miRNA_747	TGTCAGTGGACTGAGGAAGCATGC	Omy500091924	-22.2	41	33	-25.59	13	41	153	-22.9	16	41	0.99494
miRNA_749	TGTCAGTGGACTGAGGAAGCATGC	Omy500091924	-22.2	41	33	-25.59	13	41	153	-22.9	16	41	0.99494
miRNA_1204	GCCATGCTGGTTGAGTGTGCCTT	Omy500091925	-21.52	482	474	-21.66	459	482	152	-23.42	442	482	0.99308
miRNA_1219	GCCATGCTGGTTGAGTGTGCCTT	Omy500091925	-21.52	482	474	-21.66	459	482	152	-23.42	442	482	0.99308
miRNA_1929	GCCATGCTGGTTGAGTGTGCCTT	Omy500091925	-21.52	482	474	-21.66	459	482	152	-23.42	442	482	0.99308
miRNA_2569	GCCATGCTGGTTGAGTGTGCCTT	Omy500091925	-21.52	482	474	-21.66	459	482	152	-23.42	442	482	0.99308
miRNA_2712	GCCATGCTGGTTGAGTGTGCCTT	Omy500091925	-21.52	482	474	-21.66	459	482	152	-23.42	442	482	0.99308
miRNA_3184	GCCATGCTGGTTGAGTGTGCCTT	Omy500091925	-21.52	482	474	-21.66	459	482	152	-23.42	442	482	0.99308
miRNA_3199	GCCATGCTGGTTGAGTGTGCCTT	Omy500091925	-21.52	482	474	-21.66	459	482	152	-23.42	442	482	0.99308
miRNA_3208	GCCATGCTGGTTGAGTGTGCCTT	Omy500091925	-21.52	482	474	-21.66	459	482	152	-23.42	442	482	0.99308
miRNA_3244	GCCATGCTGGTTGAGTGTGCCTT	Omy500091925	-21.52	482	474	-21.66	459	482	152	-23.42	442	482	0.99308
miRNA_1000	AACACTGTTTCCCATGCTTGTTCA	Omy100004693	-21.6	1284	1276	-22.31	536	559	157	-21.1	535	558	0.996424
miRNA_1311	AACACTGTTTCCCATGCTTGTTCA	Omy100004693	-21.6	1284	1276	-22.31	536	559	157	-21.1	535	558	0.996424
miRNA_1408	AACACTGTTTCCCATGCTTGTTCA	Omy100004693	-21.6	1284	1276	-22.31	536	559	157	-21.1	535	558	0.996424
miRNA_1542	AACACTGTTTCCCATGCTTGTTCA	Omy100004693	-21.6	1284	1276	-22.31	536	559	157	-21.1	535	558	0.996424
miRNA_1644	ACCTATTCCCTTTTTAGTCCAC	Omy100004693	-22.4	1282	1274	-20.78	1261	1282	170	-22.4	1259	1281	0.991557
miRNA_1747	AACACTGTTTCCCATGCTTGTTCA	Omy100004693	-21.6	1284	1276	-22.31	536	559	157	-21.1	535	558	0.996424
miRNA_1760	AACACTGTTTCCCATGCTTGTTCA	Omy100004693	-21.6	1284	1276	-22.31	536	559	157	-21.1	535	558	0.996424
miRNA_2273	AACACTGTTTCCCATGCTTGTTCA	Omy100004693	-21.6	1284	1276	-22.31	536	559	157	-21.1	535	558	0.996424
miRNA_29	AACACTGTTTCCCATGCTTGTTCA	Omy100004693	-21.6	1284	1276	-22.31	536	559	157	-21.1	535	558	0.996424
miRNA_2909	AACACTGTTTCCCATGCTTGTTCA	Omy100004693	-21.6	1284	1276	-22.31	536	559	157	-21.1	535	558	0.996424
miRNA_2982	AACACTGTTTCCCATGCTTGTTCA	Omy100004693	-21.6	1284	1276	-22.31	536	559	157	-21.1	535	558	0.996424
miRNA_422	TCAGGACAGACGGGAGACTCTGGC	Omy100004693	-22.6	598	591	-24.42	574	598	160	-21.46	732	779	0.994381
miRNA_613	AACACTGTTTCCCATGCTTGTTCA	Omy100004693	-21.6	1284	1276	-22.31	536	559	157	-21.1	535	558	0.996424
miRNA_874	AACACTGTTTCCCATGCTTGTTCA	Omy100004693	-21.6	1284	1276	-22.31	536	559	157	-21.1	535	558	0.996424
miRNA_1073	GCTCTTCCACGCAGCAGTTCAATA	Omy100037156	-23.3	712	704	-24.69	690	712	168	-23.3	695	711	0.992007
miRNA_1095	CGTGATTGACTGTAGACCCTGCCA	Omy100037156	-21.76	281	273	-26.63	258	281	154	-23.46	231	281	0.99837
miRNA_1170	CGTGATTGACTGTAGACCCTGCCA	Omy100037156	-21.76	281	273	-26.63	258	281	154	-23.46	231	281	0.99837
miRNA_1227	CGTGATTGACTGTAGACCCTGCCA	Omy100037156	-21.76	281	273	-26.63	258	281	154	-23.46	231	281	0.99837
miRNA_1926	GCTCTTCCACGCAGCAGTTCAATA	Omy100037156	-23.3	712	704	-24.69	690	712	168	-23.3	695	711	0.992007
miRNA_2084	GCTCTTCCACGCAGCAGTTCAATA	Omy100037156	-23.3	712	704	-24.69	690	712	168	-23.3	695	711	0.992007
miRNA_2281	GCTCTTCCACGCAGCAGTTCAATA	Omy100037156	-23.3	712	704	-24.69	690	712	168	-23.3	695	711	0.992007
miRNA_2406	GCTCTTCCACGCAGCAGTTCAATA	Omy100037156	-23.3	712	704	-24.69	690	712	168	-23.3	695	711	0.992007
miRNA_2756	CGTGATTGACTGTAGACCCTGCCA	Omy100037156	-21.76	281	273	-26.63	258	281	154	-23.46	231	281	0.99837
miRNA_2930	GCTCTTCCACGCAGCAGTTCAATA	Omy100037156	-23.3	712	704	-24.69	690	712	168	-23.3	695	711	0.992007
miRNA_478	CGTGATTGACTGTAGACCCTGCCA	Omy100037156	-21.76	281	273	-26.63	258	281	154	-23.46	231	281	0.99837
miRNA_547	GCTCTTCCACGCAGCAGTTCAATA	Omy100037156	-23.3	712	704	-24.69	690	712	168	-23.3	695	711	0.992007
miRNA_972	CGTGATTGACTGTAGACCCTGCCA	Omy100037156	-21.76	281	273	-26.63	258	281	154	-23.46	231	281	0.99837
miRNA_2048	CGCTTCTCGGCCTTTTGGCTCAGA	Omy100042384	-27.41	1145	1138	-28.22	1121	1145	157	-20.7	1518	1543	0.998886
miRNA_2111	CGCTTCTCGGCCTTTTGGCTCAGA	Omy100042384	-27.41	1145	1138	-28.22	1121	1145	157	-20.7	1518	1543	0.998886
miRNA_2112	CGCTTCTCGGCCTTTTGGCTCAGA	Omy100042384	-27.41	1145	1138	-28.22	1121	1145	157	-20.7	1518	1543	0.998886
miRNA_2474	CGCTTCTCGGCCTTTTGGCTCAGA	Omy100042384	-27.41	1145	1138	-28.22	1121	1145	157	-20.7	1518	1543	0.998886
miRNA_2755	CGCTTCTCGGCCTTTTGGCTCAGA	Omy100042384	-27.41	1145	1138	-28.22	1121	1145	157	-20.7	1518	1543	0.998886
miRNA_2765	CGCTTCTCGGCCTTTTGGCTCAGA	Omy100042384	-27.41	1145	1138	-28.22	1121	1145	157	-20.7	1518	1543	0.998886
miRNA_2768	CGCTTCTCGGCCTTTTGGCTCAGA	Omy100042384	-27.41	1145	1138	-28.22	1121	1145	157	-20.7	1518	1543	0.998886
miRNA_1086	TCTGGCTGCTCCATGCTGACTGGC	Omy100054919	-22.35	140	133	-20.43	30	53	154	-22.36	76	139	0.995104
miRNA_1751	GCCTGTCCATGGATTCCAAGTTCT	Omy100054919	-21.1	504	497	-24.49	481	504	154	-22.4	480	504	0.991695
miRNA_1781	TCTACAGTGCATGTGTCTCCAGT	Omy100054919	-21.5	621	614	-20.15	600	621	160	-21.5	588	620	0.996331
miRNA_2339	TCTGGCTGCTCCATGCTGACTGGC	Omy100054919	-22.35	140	133	-20.43	30	53	154	-22.36	76	139	0.995104
miRNA_2607	GCCTGTCCATGGATTCCAAGTTCT	Omy100054919	-21.1	504	497	-24.49	481	504	154	-22.4	480	504	0.991695
miRNA_2771	TCTGGCTGCTCCATGCTGACTGGC	Omy100054919	-22.35	140	133	-20.43	30	53	154	-22.36	76	139	0.995104
miRNA_2794	GCCTGTCCATGGATTCCAAGTTCT	Omy100054919	-21.1	504	497	-24.49	481	504	154	-22.4	480	504	0.991695
miRNA_3073	GCCTGTCCATGGATTCCAAGTTCT	Omy100054919	-21.1	504	497	-24.49	481	504	154	-22.4	480	504	0.991695
miRNA_406	GCCTGTCCATGGATTCCAAGTTCT	Omy100054919	-21.1	504	497	-24.49	481	504	154	-22.4	480	504	0.991695
miRNA_640	TCTACAGTGCATGTGTCTCCAGT	Omy100054919	-21.5	621	614	-20.15	600	621	160	-21.5	588	620	0.996331
miRNA_1632	TGCTGGTGACATTGTCTTTGA	Omy100064058	-21.6	79	71	-22.91	60	79	165	-21.6	61	78	0.997407
miRNA_862	TGCTGGTGACATTGTCTTTGA	Omy100064058	-21.6	79	71	-22.91	60	79	165	-21.6	61	78	0.997407
miRNA_111	GCTGTCTGGAGTGGTTCTCAATCA	Omy100068054	-21.5	489	482	-23.61	465	489	161	-21.79	539	577	0.999062
miRNA_1159	TCTGGACAGACGGGAGACTCTAGC	Omy100068054	-21.5	622	614	-25.23	597	622	163	-22.7	599	622	0.994055
miRNA_1222	GCTGTCTGGAGTGGTTCTCAATCA	Omy100068054	-21.5	489	482	-23.61	465	489	161	-21.79	539	577	0.999062
miRNA_1477	GCTGTCTGGAGTGGTTCTCAATCA	Omy100068054	-21.5	489	482	-23.61	465	489	161	-21.79	539	577	0.999062
miRNA_149	GCTGTCTGGAGTGGTTCTCAATCA	Omy100068054	-21.5	489	482	-23.61	465	489	161	-21.79	539	577	0.999062
miRNA_1605	GCTGTCTGGAGTGGTTCTCAATCA	Omy100068054	-21.5	489	482	-23.61	465	489	161	-21.79	539	577	0.999062
miRNA_1698	GCTGTCTGGAGTGGTTCTCAATCA	Omy100068054	-21.5	489	482	-23.61	465	489	161	-21.79	539	577	0.999062
miRNA_2110	GCTGTCTGGAGTGGTTCTCAATCA	Omy100068054	-21.5	489	482	-23.61	465	489	161	-21.79	539	577	0.999062
miRNA_2124	CCTGTCTGGTGCAGAGATCAACA	Omy100068054	-25.16	602	594	-22.93	581	602	167	-25.16	562	601	0.996331
miRNA_2420	GCTGTCTGGAGTGGTTCTCAATCA	Omy100068054	-21.5	489	482	-23.61	465	489	161	-21.79	539	577	0.999062
miRNA_2527	GCTGTCTGGAGTGGTTCTCAATCA	Omy100068054	-21.5	489	482	-23.61	465	489	161	-21.79	539	577	0.999062
miRNA_2540	CCTGTCTGGTGCAGAGATCAACA	Omy100068054	-25.16	602	594	-22.93	581	602	167	-25.16	562	601	0.996331
miRNA_2624	GCTGTCTGGAGTGGTTCTCAATCA	Omy100068054	-21.5	489	482	-23.61	465	489	161	-21.79	539	577	0.999062
miRNA_2769	TCTGGACAGACGGGAGACTCTAGC	Omy100068054	-21.5	622	614	-25.23	597	622	163	-22.7	599	622	0.994055
miRNA_2810	GCTGTCTGGAGTGGTTCTCAATCA	Omy100068054	-21.5	489	482	-23.61	465	489	161	-21.79	539	577	0.999062
miRNA_2816	TCTGGACAGACGGGAGACTCTAGC	Omy100068054	-21.5	622	614	-25.23	597	622	163	-22.7	599	622	0.994055
miRNA_2896	GCTGTCTGGAGTGGTTCTCAATCA	Omy100068054	-21.5	489	482	-23.61	465	489	161	-21.79	539	577	0.999062
miRNA_3216	GCTGTCTGGAGTGGTTCTCAATCA	Omy100068054	-21.5	489	482	-23.61	465	489	161	-21.79	539	577	0.999062
miRNA_805	GCTGTCTGGAGTGGTTCTCAATCA	Omy100068054	-21.5	489	482	-23.61	465	489	161	-21.79	539	577	0.999062
miRNA_934	GCTGTCTGGAGTGGTTCTCAATCA	Omy100068054	-21.5	489	482	-23.61	465	489	161	-21.79	539	577	0.999062
miRNA_148	GCCATCTCAGTCGCCGGACCTCAA	Omy100079740	-23.85	321	314	-21.37	298	321	153	-23.85	280	320	0.999918
miRNA_272	GCCATCTCAGTCGCCGGACCTCA	Omy100079740	-23.85	321	314	-21.37	299	321	153	-23.85	280	320	0.999918
miRNA_3089	GCCATCTCAGTCGCCGGACCTCA	Omy100079740	-23.85	321	314	-21.37	299	321	153	-23.85	280	320	0.999918
miRNA_2552	TTGGTGATGGTGAATTCAGGTGC	Omy100080917	-22.5	237	230	-24.23	213	237	156	-22.5	213	236	0.994185
miRNA_2775	TTGGTGATGGTGAATTCAGGTGC	Omy100080917	-22.5	237	230	-24.23	213	237	156	-22.5	213	236	0.994185
miRNA_3065	CGTCCTCTGGGGTGTCCACGTCCT	Omy100080917	-23.89	152	145	-21.66	8	32	150	-24.25	18	71	0.999833
miRNA_3183	TTGGTGATGGTGAATTCAGGTGC	Omy100080917	-22.5	237	230	-24.23	213	237	156	-22.5	213	236	0.994185
miRNA_338	TTGGTGATGGTGAATTCAGGTGC	Omy100080917	-22.5	237	230	-24.23	213	237	156	-22.5	213	236	0.994185
miRNA_464	TTGGTGATGGTGAATTCAGGTGC	Omy100080917	-22.5	237	230	-24.23	213	237	156	-22.5	213	236	0.994185
miRNA_599	TTGGTGATGGTGAATTCAGGTGC	Omy100080917	-22.5	237	230	-24.23	213	237	156	-22.5	213	236	0.994185
miRNA_1559	TACAGCAGTCCCACACTCTTCCA	Omy100081112	-22.4	377	370	-24.6	352	377	160	-23.4	356	377	0.995834
miRNA_1098	TGAACGGAAAGGCTCTGGAGCAAC	Omy100087640	-21.2	159	151	-23.95	136	159	158	-21.2	116	158	0.999088
miRNA_1187	CCTTCCTGCAGGCTCATCCTGACA	Omy100087640	-27.2	570	563	-29.02	541	570	157	-20.2	439	460	0.991282
miRNA_1466	TGAACGGAAAGGCTCTGGAGCAAC	Omy100087640	-21.2	159	151	-23.95	136	159	158	-21.2	116	158	0.999088
miRNA_1537	TGAACGGAAAGGCTCTGGAGCAAC	Omy100087640	-21.2	159	151	-23.95	136	159	158	-21.2	116	158	0.999088
miRNA_1694	TGAACGGAAAGGCTCTGGAGCAAC	Omy100087640	-21.2	159	151	-23.95	136	159	158	-21.2	116	158	0.999088
miRNA_1769	TGAACGGAAAGGCTCTGGAGCAAC	Omy100087640	-21.2	159	151	-23.95	136	159	158	-21.2	116	158	0.999088
miRNA_1867	TGAACGGAAAGGCTCTGGAGCAAC	Omy100087640	-21.2	159	151	-23.95	136	159	158	-21.2	116	158	0.999088
miRNA_2270	TGAACGGAAAGGCTCTGGAGCAAC	Omy100087640	-21.2	159	151	-23.95	136	159	158	-21.2	116	158	0.999088
miRNA_2636	CCTTCCTGCAGGCTCATCCTGACA	Omy100087640	-27.2	570	563	-29.02	541	570	157	-20.2	439	460	0.991282
miRNA_2658	TGAACGGAAAGGCTCTGGAGCAAC	Omy100087640	-21.2	159	151	-23.95	136	159	158	-21.2	116	158	0.999088
miRNA_2692	TGAACGGAAAGGCTCTGGAGCAAC	Omy100087640	-21.2	159	151	-23.95	136	159	158	-21.2	116	158	0.999088
miRNA_2892	TGAACGGAAAGGCTCTGGAGCAAC	Omy100087640	-21.2	159	151	-23.95	136	159	158	-21.2	116	158	0.999088
miRNA_35	TGAACGGAAAGGCTCTGGAGCAAC	Omy100087640	-21.2	159	151	-23.95	136	159	158	-21.2	116	158	0.999088
miRNA_389	TGAACGGAAAGGCTCTGGAGCAAC	Omy100087640	-21.2	159	151	-23.95	136	159	158	-21.2	116	158	0.999088
miRNA_467	TGAACGGAAAGGCTCTGGAGCAAC	Omy100087640	-21.2	159	151	-23.95	136	159	158	-21.2	116	158	0.999088
miRNA_1213	TGCAGACTGGCAGCTCTGGCGGCT	Omy100094184	-22.82	575	567	-20.57	359	382	150	-22.5	387	420	0.995548
miRNA_1223	TGGACTTGTAGATGACCTGGAGCC	Omy100094184	-23.5	405	399	-25.68	380	405	155	-21.06	143	184	0.993112
miRNA_1612	TGGACTTGTAGATGACCTGGAGCC	Omy100094184	-23.5	405	399	-25.68	380	405	155	-21.06	143	184	0.993112
miRNA_173	TGCAGACTGGCAGCTCTGGCGGCT	Omy100094184	-22.82	575	567	-20.57	359	382	150	-22.5	387	420	0.995548
miRNA_2103	TGGACTTGTAGATGACCTGGAGCC	Omy100094184	-23.5	405	399	-25.68	380	405	155	-21.06	143	184	0.993112
miRNA_2305	TGGACTTGTAGATGACCTGGAGCC	Omy100094184	-23.5	405	399	-25.68	380	405	155	-21.06	143	184	0.993112
miRNA_2342	TGGACTTGTAGATGACCTGGAGCC	Omy100094184	-23.5	405	399	-25.68	380	405	155	-21.06	143	184	0.993112
miRNA_2509	ATGAAACCGTCAGCCCAACAG	Omy100094184	-21.7	719	712	-24.43	698	719	169	-21.7	700	718	0.996851
miRNA_2675	TGCAGACTGGCAGCTCTGGCGGCT	Omy100094184	-22.82	575	567	-20.57	359	382	150	-22.5	387	420	0.995548
miRNA_289	TGGACTTGTAGATGACCTGGAGCC	Omy100094184	-23.5	405	399	-25.68	380	405	155	-21.06	143	184	0.993112
miRNA_3165	TGGACTTGTAGATGACCTGGAGCC	Omy100094184	-23.5	405	399	-25.68	380	405	155	-21.06	143	184	0.993112
miRNA_387	ATGAAACCGTCAGCCCAACAG	Omy100094184	-21.7	719	712	-24.43	698	719	169	-21.7	700	718	0.996851
miRNA_551	ATGAAACCGTCAGCCCAACAG	Omy100094184	-21.7	719	712	-24.43	698	719	169	-21.7	700	718	0.996851
miRNA_2159	TAGTAGAGCTGTGTTGTGATGGGC	Omy100104749	-22.4	111	104	-25.84	82	111	156	-22.4	82	110	0.995434
miRNA_2160	TAGTAGAGCTGTGTTGTGATGGGC	Omy100104749	-22.4	111	104	-25.84	82	111	156	-22.4	82	110	0.995434
miRNA_2797	TAGTAGAGCTGTGTTGTGATGGGC	Omy100104749	-22.4	111	104	-25.84	82	111	156	-22.4	82	110	0.995434
miRNA_444	TAGTAGAGCTGTGTTGTGATGGGC	Omy100104749	-22.4	111	104	-25.84	82	111	156	-22.4	82	110	0.995434
miRNA_2033	TGAAACTGGAACAGCGGCAAGGCC	Omy100108108	-21.6	1854	1846	-20.9	1829	1854	152	-21.6	1831	1853	0.993973
miRNA_3065	CGTCCTCTGGGGTGTCCACGTCCT	Omy100108108	-24.76	282	274	-22.66	260	282	155	-25.26	227	281	0.991895
miRNA_3250	TTGAGGACAGAATCTGGGAGGTGC	Omy100108108	-22.8	428	420	-24.48	406	428	150	-22.11	692	751	0.999554
miRNA_13	CACAGGTTAAGGGTCTCAGGGA	Omy100114534	-23	64	56	-20.55	122	143	153	-23	38	63	0.995434
miRNA_1876	TGAACAGGGAGTACAGGAGGG	Omy100114534	-21.6	106	98	-23.62	85	106	152	-21.81	53	105	0.999705
miRNA_1922	TGAACAGGGAGTACAGGAGAGGG	Omy100114534	-23	106	98	-23.95	83	106	152	-24.01	53	105	0.999744
miRNA_2013	CACAGGTTAAGGGTCTCAGGGA	Omy100114534	-23	64	56	-20.55	122	143	153	-23	38	63	0.995434
miRNA_243	TGAACAGGGAGTACAGGAGAGGG	Omy100114534	-23	106	98	-23.95	83	106	152	-24.01	53	105	0.999744
miRNA_72	TGAACAGGGAGTACAGGAGGG	Omy100114534	-21.6	106	98	-23.62	85	106	152	-21.81	53	105	0.999705
miRNA_2812	CCTGATTGAGAACCATACCCGGC	Omy100122540	-24.3	301	294	-21.65	279	301	177	-24.3	277	300	0.992727
miRNA_3161	CCTGATTGAGAACCATACCCGGC	Omy100122540	-24.3	301	294	-21.65	279	301	177	-24.3	277	300	0.992727
miRNA_384	CCTGATTGAGAACCATACCCGGC	Omy100122540	-24.3	301	294	-21.65	279	301	177	-24.3	277	300	0.992727
miRNA_515	CCTGATTGAGAACCATACCCGGC	Omy100122540	-24.3	301	294	-21.65	279	301	177	-24.3	277	300	0.992727
miRNA_535	CCTGATTGAGAACCATACCCGGC	Omy100122540	-24.3	301	294	-21.65	279	301	177	-24.3	277	300	0.992727
miRNA_56	CCTGATTGAGAACCATACCCGGC	Omy100122540	-24.3	301	294	-21.65	279	301	177	-24.3	277	300	0.992727
miRNA_713	CCTGATTGAGAACCATACCCGGC	Omy100122540	-24.3	301	294	-21.65	279	301	177	-24.3	277	300	0.992727
miRNA_201	TGCCTACTGAGCTGATAACAGT	Omy100126514	-21.86	448	440	-20.81	428	448	152	-22.36	409	448	0.999057
miRNA_1040	CCCTGGTCATCTTCCATAACATCA	Omy100127618	-22.1	86	79	-22.1	64	86	150	-22.1	39	85	0.996424
miRNA_1100	CCCTGGTCATCTTCCATAACATCA	Omy100127618	-22.1	86	79	-22.1	64	86	150	-22.1	39	85	0.996424
miRNA_1782	CCCTGGTCATCTTCCATAACATCA	Omy100127618	-22.1	86	79	-22.1	64	86	150	-22.1	39	85	0.996424
miRNA_2306	CCCTGGTCATCTTCCATAACATCA	Omy100127618	-22.1	86	79	-22.1	64	86	150	-22.1	39	85	0.996424
miRNA_2493	CCCTGGTCATCTTCCATAACATCA	Omy100127618	-22.1	86	79	-22.1	64	86	150	-22.1	39	85	0.996424
miRNA_3122	CCCTGGTCATCTTCCATAACATCA	Omy100127618	-22.1	86	79	-22.1	64	86	150	-22.1	39	85	0.996424
miRNA_3198	CCCTGGTCATCTTCCATAACATCA	Omy100127618	-22.1	86	79	-22.1	64	86	150	-22.1	39	85	0.996424
miRNA_615	CCCTGGTCATCTTCCATAACATCA	Omy100127618	-22.1	86	79	-22.1	64	86	150	-22.1	39	85	0.996424
miRNA_1210	GGCCCCTGGGATGATCTTGATTTA	Omy100135255	-21.42	135	127	-20.83	113	135	156	-21.42	99	134	0.999874
miRNA_1297	GGCCCCTGGGATGATCTTGATTTA	Omy100135255	-21.42	135	127	-20.83	113	135	156	-21.42	99	134	0.999874
miRNA_2081	GGCCCCTGGGATGATCTTGATTTA	Omy100135255	-21.42	135	127	-20.83	113	135	156	-21.42	99	134	0.999874
miRNA_2687	GGCCCCTGGGATGATCTTGATTTA	Omy100135255	-21.42	135	127	-20.83	113	135	156	-21.42	99	134	0.999874
miRNA_689	GGCCCCTGGGATGATCTTGATTTA	Omy100135255	-21.42	135	127	-20.83	113	135	156	-21.42	99	134	0.999874
miRNA_975	GGCCCCTGGGATGATCTTGATTTA	Omy100135255	-21.42	135	127	-20.83	113	135	156	-21.42	99	134	0.999874
miRNA_1116	TCATGGACGACGTAGGGAAGGGC	Omy100152391	-22.56	1699	1691	-25.83	1678	1699	163	-22.76	1660	1699	0.993286
miRNA_1420	TATCGGTGCTTGAGAGCGATGGGC	Omy100152391	-21.1	198	191	-24.63	172	198	153	-21.7	171	198	0.995865
miRNA_1850	TATCGGTGCTTGAGAGCGATGGGC	Omy100152391	-21.1	198	191	-24.63	172	198	153	-21.7	171	198	0.995865
miRNA_1873	TATCGGTGCTTGAGAGCGATGGGC	Omy100152391	-21.1	198	191	-24.63	172	198	153	-21.7	171	198	0.995865
miRNA_2558	TATCGGTGCTTGAGAGCGATGGGC	Omy100152391	-21.1	198	191	-24.63	172	198	153	-21.7	171	198	0.995865
miRNA_2609	TATCGGTGCTTGAGAGCGATGGGC	Omy100152391	-21.1	198	191	-24.63	172	198	153	-21.7	171	198	0.995865
miRNA_533	TATCGGTGCTTGAGAGCGATGGGC	Omy100152391	-21.1	198	191	-24.63	172	198	153	-21.7	171	198	0.995865
miRNA_1257	AGGACATGTGAGGTTGGACCTT	Omy100152640	-22.26	989	981	-21.56	970	989	160	-22.56	957	989	0.994836
miRNA_2323	CCTGCATTGTACACACTGTGCG	Omy100152640	-22.1	1705	1697	-27.39	1683	1705	163	-22.6	1275	1309	0.994381
miRNA_2698	GGCCGTGCTGCTGCTCCAGTTTCA	Omy100152640	-22	1090	1082	-24.09	1064	1090	161	-23.1	1068	1090	0.991719
miRNA_284	AGGACATGTGAGGTTGGACCTT	Omy100152640	-22.26	989	981	-21.56	970	989	160	-22.56	957	989	0.994836
miRNA_2888	TGCTGGAAGAGTGTGGGACTGC	Omy100152640	-21.9	1780	1772	-21.34	1484	1506	155	-20.3	1487	1506	0.991451
miRNA_2956	CCTGCATTGTACACACTGTGCG	Omy100152640	-22.1	1705	1697	-27.39	1683	1705	163	-22.6	1275	1309	0.994381
miRNA_2957	TGCGTCTGAAGCTGGGCTTGTAGC	Omy100152640	-28	580	573	-28.61	553	580	154	-29.85	525	579	0.991282
miRNA_68	TGCTGGAAGAGTGTGGGACTGC	Omy100152640	-21.9	1780	1772	-21.34	1484	1506	155	-20.3	1487	1506	0.991451
miRNA_1106	CACATCTGAGGAGAATCTACATTA	Omy100165236	-25.2	850	842	-30.57	827	850	165	-20.9	331	350	0.992518
miRNA_1920	CACATCTGAGGAGAATCTACATTA	Omy100165236	-25.2	850	842	-30.57	827	850	165	-20.9	331	350	0.992518
miRNA_2302	CACATCTGAGGAGAATCTACATTA	Omy100165236	-25.2	850	842	-30.57	827	850	165	-20.9	331	350	0.992518
miRNA_3075	CACATCTGAGGAGAATCTACATTA	Omy100165236	-25.2	850	842	-30.57	827	850	165	-20.9	331	350	0.992518
miRNA_3163	ACTGTGTTTGACCTCTGAGACGC	Omy100165236	-22.8	689	682	-26.3	662	689	155	-23.5	667	689	0.996379
miRNA_2300	ACATCATTACCAGACAGTGTTA	Omy100206521	-22.26	915	908	-22.82	893	915	167	-23.56	866	915	0.998023
miRNA_2642	TCTGGATGATAGCGGGGTGAAC	Omy100206521	-22.1	675	667	-21.85	653	675	155	-22.1	650	674	0.992727
miRNA_642	ACATCATTACCAGACAGTGTTA	Omy100206521	-22.26	915	908	-22.82	893	915	167	-23.56	866	915	0.998023
miRNA_847	TCTGGATGATAGCGGGGTGAAC	Omy100206521	-22.1	675	667	-21.85	653	675	155	-22.1	650	674	0.992727
miRNA_1171	TCTAAGCCACCACCGGAAACCAGC	Omy100217413	-22.5	594	586	-21.39	571	594	150	-24.1	565	594	0.992727
miRNA_762	TCAGTTTTGCATGGATTTGCACA	Omy200017676	-21.3	260	253	-24.25	236	260	155	-22.6	235	260	0.998608
miRNA_1077	TGAGAGCATCCTGTCGGGCTGTA	Omy200017889	-21.7	26	19	-24.25	2	26	156	-22.2	2	26	0.998327
miRNA_118	TGAGAGCATCCTGTCGGGCTGTA	Omy200017889	-21.7	26	19	-24.25	2	26	156	-22.2	2	26	0.998327
miRNA_1234	TGAGAGCATCCTGTCGGGCTGTA	Omy200017889	-21.7	26	19	-24.25	2	26	156	-22.2	2	26	0.998327
miRNA_2190	TGAGAGCATCCTGTCGGGCTGTA	Omy200017889	-21.7	26	19	-24.25	2	26	156	-22.2	2	26	0.998327
miRNA_2564	TGAGAGCATCCTGTCGGGCTGTA	Omy200017889	-21.7	26	19	-24.25	2	26	156	-22.2	2	26	0.998327
miRNA_1094	ATGAACATGTACCTGTGGAACGGT	Omy200031401	-23.8	323	315	-27.53	300	323	155	-20.6	347	399	0.998538
miRNA_1178	ATGAACATGTACCTGTGGAACGGT	Omy200031401	-23.8	323	315	-27.53	300	323	155	-20.6	347	399	0.998538
miRNA_1228	ATGAACATGTACCTGTGGAACGGT	Omy200031401	-23.8	323	315	-27.53	300	323	155	-20.6	347	399	0.998538
miRNA_1316	ATGAACATGTACCTGTGGAACGGT	Omy200031401	-23.8	323	315	-27.53	300	323	155	-20.6	347	399	0.998538
miRNA_1693	ATGAACATGTACCTGTGGAACGGT	Omy200031401	-23.8	323	315	-27.53	300	323	155	-20.6	347	399	0.998538
miRNA_2191	ATGAACATGTACCTGTGGAACGGT	Omy200031401	-23.8	323	315	-27.53	300	323	155	-20.6	347	399	0.998538
miRNA_2483	ATGAACATGTACCTGTGGAACGGT	Omy200031401	-23.8	323	315	-27.53	300	323	155	-20.6	347	399	0.998538
miRNA_2546	ATGAACATGTACCTGTGGAACGGT	Omy200031401	-23.8	323	315	-27.53	300	323	155	-20.6	347	399	0.998538
miRNA_2625	ATGAACATGTACCTGTGGAACGGT	Omy200031401	-23.8	323	315	-27.53	300	323	155	-20.6	347	399	0.998538
miRNA_2967	ATGAACATGTACCTGTGGAACGGT	Omy200031401	-23.8	323	315	-27.53	300	323	155	-20.6	347	399	0.998538
miRNA_3017	ATGAACATGTACCTGTGGAACGGT	Omy200031401	-23.8	323	315	-27.53	300	323	155	-20.6	347	399	0.998538
miRNA_666	ATGAACATGTACCTGTGGAACGGT	Omy200031401	-23.8	323	315	-27.53	300	323	155	-20.6	347	399	0.998538
miRNA_954	ATGAACATGTACCTGTGGAACGGT	Omy200031401	-23.8	323	315	-27.53	300	323	155	-20.6	347	399	0.998538
miRNA_1009	CCAGAGCTGCCAGTCAGCATGGA	Omy200044983	-25.05	1389	1381	-26.36	1365	1389	164	-25.05	1345	1388	0.999535
miRNA_1820	GAGAGGGGTGGTTGTGTATTCTGA	Omy200044983	-24.96	704	697	-28.29	677	702	160	-25.73	664	702	0.995434
miRNA_1934	GAGAGGGGTGGTTGTGTATTCTGA	Omy200044983	-24.96	704	697	-28.29	677	702	160	-25.73	664	702	0.995434
miRNA_2969	GAGAGGGGTGGTTGTGTATTCTGA	Omy200044983	-24.96	704	697	-28.29	677	702	160	-25.73	664	702	0.995434
miRNA_1139	ACTGGAGACACATGCACTGTAGA	Omy200050741	-22.2	418	411	-20.22	393	418	152	-22.2	391	417	0.995434
miRNA_1174	AAGCTGCTTGCCTATTGTCCTGTA	Omy200060094	-23.11	1146	1138	-23.84	996	1019	158	-21.21	1108	1146	0.99441
miRNA_186	AAGCTGCTTGCCTATTGTCCTGTA	Omy200060094	-23.11	1146	1138	-23.84	996	1019	158	-21.21	1108	1146	0.99441
miRNA_1875	AAGCTGCTTGCCTATTGTCCTGTA	Omy200060094	-23.11	1146	1138	-23.84	996	1019	158	-21.21	1108	1146	0.99441
miRNA_2375	AAGCTGCTTGCCTATTGTCCTGTA	Omy200060094	-23.11	1146	1138	-23.84	996	1019	158	-21.21	1108	1146	0.99441
miRNA_2881	AAGCTGCTTGCCTATTGTCCTGTA	Omy200060094	-23.11	1146	1138	-23.84	996	1019	158	-21.21	1108	1146	0.99441
miRNA_3221	TACCTGGTTGATCCTGCCAGTAGC	Omy200060094	-23.6	1051	1043	-24.29	1026	1051	151	-20.7	1217	1242	0.996252
miRNA_620	TACCTGGTTGATCCTGCCAGTAGC	Omy200060094	-23.6	1051	1043	-24.29	1026	1051	151	-20.7	1217	1242	0.996252
miRNA_1193	ACAGCTCTTCAACTGGCAGCTT	Omy200063021	-29.5	356	349	-26.66	336	356	170	-20.2	472	495	0.998891
miRNA_2764	TATTCCCTATGTAGAGCACTA	Omy200063021	-21.6	164	156	-24.48	144	164	171	-22.6	143	164	0.991241
miRNA_2114	CATACAGGTTGCAGTGGTGGG	Omy200065595	-21.44	616	609	-25.72	596	616	151	-23.64	574	616	0.999705
miRNA_1358	CCCACTGGCTCCAGGTCATCTACA	Omy200073111	-22.45	428	421	-25.97	405	428	151	-25.25	387	428	0.999782
miRNA_1673	CCTGAATGATGATTGGCTGACAGC	Omy200073487	-24.1	501	494	-26.61	478	501	182	-26.9	467	501	0.991695
miRNA_2298	CCTGAATGATGATTGGCTGACAGC	Omy200073487	-24.1	501	494	-26.61	478	501	182	-26.9	467	501	0.991695
miRNA_2577	CCTGAATGATGATTGGCTGACAGC	Omy200073487	-24.1	501	494	-26.61	478	501	182	-26.9	467	501	0.991695
miRNA_575	CCTGAATGATGATTGGCTGACAGC	Omy200073487	-24.1	501	494	-26.61	478	501	182	-26.9	467	501	0.991695
miRNA_701	CCTGAATGATGATTGGCTGACAGC	Omy200073487	-24.1	501	494	-26.61	478	501	182	-26.9	467	501	0.991695
miRNA_1774	TATTCCCTATGTAGAGCACTAC	Omy200076679	-26.6	260	253	-28.79	239	260	180	-27.8	238	260	0.994991
miRNA_2432	TATTCCCTATGTAGAGCACTAC	Omy200076679	-26.6	260	253	-28.79	239	260	180	-27.8	238	260	0.994991
miRNA_2764	TATTCCCTATGTAGAGCACTA	Omy200076679	-23.9	260	253	-26.01	240	260	175	-25.1	239	260	0.997526
miRNA_331	TATGATTGAGTGTAGTCTGGCC	Omy200091779	-26.2	375	367	-24.05	355	375	150	-20.13	645	678	0.997051
miRNA_1635	TCTGAATACCTTCTGAGGGCAC	Omy200092854	-22.5	385	377	-24.11	364	385	180	-22.5	364	384	0.993628
miRNA_1754	GCTACTGGCAGGATCAACCAGGTA	Omy200109318	-23.6	203	195	-20.77	178	203	161	-20.51	0	26	0.99176
miRNA_2349	GCTACTGGCAGGATCAACCAGGTA	Omy200109318	-23.6	203	195	-20.77	178	203	161	-20.51	0	26	0.99176
miRNA_2592	GTAGAACAGATGTCCACAGGCAGA	Omy200109318	-23.1	157	149	-21.68	133	157	161	-23.1	111	156	0.99837
miRNA_306	GTAGAACAGATGTCCACAGGCAGA	Omy200109318	-23.1	157	149	-21.68	133	157	161	-23.1	111	156	0.99837
miRNA_405	GCTACTGGCAGGATCAACCAGGTA	Omy200109318	-23.6	203	195	-20.77	178	203	161	-20.51	0	26	0.99176
miRNA_1185	CCGTTCTGGCTCCTTGGCATCAGA	Omy200118921	-25.1	405	397	-29.73	383	405	157	-20.62	625	668	0.997925
miRNA_1426	TGAATTCACCCGCTTAGACACAGC	Omy200118921	-21.49	515	508	-22.18	491	515	172	-21.99	472	515	0.995434
miRNA_2354	GCTGTGCTGCTGCTCCAGTTTCA	Omy200118921	-21.5	607	599	-21.79	427	448	158	-26.91	392	443	0.994381
miRNA_2575	GCTGTGCTGCTGCTCCAGTTTCA	Omy200118921	-21.5	607	599	-21.79	427	448	158	-26.91	392	443	0.994381
miRNA_2693	TGAATTCACCCGCTTAGACACAGC	Omy200118921	-21.49	515	508	-22.18	491	515	172	-21.99	472	515	0.995434
miRNA_2891	TGAATTCACCCGCTTAGACACAGC	Omy200118921	-21.49	515	508	-22.18	491	515	172	-21.99	472	515	0.995434
miRNA_445	TGGTATTCTGACCTGGGCTGGAG	Omy200118921	-23.1	473	466	-21.45	451	473	157	-23.1	431	472	0.991282
miRNA_466	GCTGTGCTGCTGCTCCAGTTTCA	Omy200118921	-21.5	607	599	-21.79	427	448	158	-26.91	392	443	0.994381
miRNA_2092	TGTTAACAACACTGTCATCTCAGA	Omy200120476	-22.53	407	400	-21.9	396	420	161	-23.43	357	407	0.999692
miRNA_246	TGTTAACAACACTGTCATCTCAGA	Omy200120476	-22.53	407	400	-21.9	396	420	161	-23.43	357	407	0.999692
miRNA_1549	GAGCCTCAGAGTGGAGTTAGAATC	Omy200129177	-23.2	528	520	-25	502	528	160	-20.66	398	436	0.992638
miRNA_1550	GAGCCTCAGAGTGGAGTTAGAATC	Omy200129177	-23.2	528	520	-25	502	528	160	-20.66	398	436	0.992638
miRNA_1914	AACAGCCCTTATCCGTGGTATA	Omy200133306	-21.9	690	683	-24.33	669	690	160	-22.5	666	690	0.998571
miRNA_2762	AACAGCCCTTATCCGTGGTATA	Omy200133306	-21.9	690	683	-24.33	669	690	160	-22.5	666	690	0.998571
miRNA_1896	TTGTAGAGGGTGCAACAGGACAGC	Omy200133480	-25.51	369	361	-20.39	346	369	167	-25.51	323	368	0.999705
miRNA_790	TTGTAGAGGGTGCAACAGGACAGC	Omy200133480	-25.51	369	361	-20.39	346	369	167	-25.51	323	368	0.999705
miRNA_1010	GCTAGCTAGCTGCTATCCGTGTGA	Omy200133685	-22.83	611	604	-20.35	587	611	156	-22.83	571	610	0.998886
miRNA_115	TATATAGTGCTCTACTTTTGAC	Omy200133685	-24.2	27	19	-26.46	6	27	184	-25.4	5	27	0.995269
miRNA_1322	GCTAGCTAGCTGCTATCCGTGTGA	Omy200133685	-22.83	611	604	-20.35	587	611	156	-22.83	571	610	0.998886
miRNA_1422	GCTAGCTAGCTGCTATCCGTGTGA	Omy200133685	-22.83	611	604	-20.35	587	611	156	-22.83	571	610	0.998886
miRNA_1479	GCTAGCTAGCTGCTATCCGTGTGA	Omy200133685	-22.83	611	604	-20.35	587	611	156	-22.83	571	610	0.998886
miRNA_1503	GCCAGAGTCTCCCGTCTGTCCAGA	Omy200133685	-23.6	103	95	-25.64	80	103	157	-24.35	48	102	0.999833
miRNA_1686	TATATAGTGCTCTACTTTTGAC	Omy200133685	-24.2	27	19	-26.46	6	27	184	-25.4	5	27	0.995269
miRNA_2166	TATATAGTGCTCTACTTTTGAC	Omy200133685	-24.2	27	19	-26.46	6	27	184	-25.4	5	27	0.995269
miRNA_2348	GCTAGCTAGCTGCTATCCGTGTGA	Omy200133685	-22.83	611	604	-20.35	587	611	156	-22.83	571	610	0.998886
miRNA_2431	TATATAGTGCTCTACTTTTGAC	Omy200133685	-24.2	27	19	-26.46	6	27	184	-25.4	5	27	0.995269
miRNA_247	TATATAGTGCTCTACTTTTGAC	Omy200133685	-24.2	27	19	-26.46	6	27	184	-25.4	5	27	0.995269
miRNA_2548	TATATAGTGCTCTACTTTTGAC	Omy200133685	-24.2	27	19	-26.46	6	27	184	-25.4	5	27	0.995269
miRNA_2758	TATATAGTGCTCTACTTTTGAC	Omy200133685	-24.2	27	19	-26.46	6	27	184	-25.4	5	27	0.995269
miRNA_2764	TATTCCCTATGTAGAGCACTA	Omy200133685	-28	34	26	-30.39	14	34	183	-29.2	13	34	0.995269
miRNA_2911	GCTAGCTAGCTGCTATCCGTGTGA	Omy200133685	-22.83	611	604	-20.35	587	611	156	-22.83	571	610	0.998886
miRNA_3013	GCTAGCTAGCTGCTATCCGTGTGA	Omy200133685	-22.83	611	604	-20.35	587	611	156	-22.83	571	610	0.998886
miRNA_3133	GCTAGCTAGCTGCTATCCGTGTGA	Omy200133685	-22.83	611	604	-20.35	587	611	156	-22.83	571	610	0.998886
miRNA_3185	GCTAGCTAGCTGCTATCCGTGTGA	Omy200133685	-22.83	611	604	-20.35	587	611	156	-22.83	571	610	0.998886
miRNA_347	GCCAGAGTCTCCCGTCTGTCCAGA	Omy200133685	-23.6	103	95	-25.64	80	103	157	-24.35	48	102	0.999833
miRNA_397	GCTAGCTAGCTGCTATCCGTGTGA	Omy200133685	-22.83	611	604	-20.35	587	611	156	-22.83	571	610	0.998886
miRNA_500	TATATAGTGCTCTACTTTTGAC	Omy200133685	-24.2	27	19	-26.46	6	27	184	-25.4	5	27	0.995269
miRNA_60	TATATAGTGCTCTACTTTTGAC	Omy200133685	-24.2	27	19	-26.46	6	27	184	-25.4	5	27	0.995269
miRNA_991	TATATAGTGCTCTACTTTTGAC	Omy200133685	-24.2	27	19	-26.46	6	27	184	-25.4	5	27	0.995269
miRNA_1022	GCCTAGTATGGTTCTCAATCAG	Omy200142397	-21.7	1817	1810	-24.65	1797	1817	164	-21.7	1797	1816	0.991986
miRNA_1549	GAGCCTCAGAGTGGAGTTAGAATC	Omy200142397	-22.8	1460	1452	-22.72	1438	1460	160	-22.8	1435	1459	0.991695
miRNA_1550	GAGCCTCAGAGTGGAGTTAGAATC	Omy200142397	-22.8	1460	1452	-22.72	1438	1460	160	-22.8	1435	1459	0.991695
miRNA_2142	GCCTAGTATGGTTCTCAATCAG	Omy200142397	-21.7	1817	1810	-24.65	1797	1817	164	-21.7	1797	1816	0.991986
miRNA_2180	GCCTAGTATGGTTCTCAATCAG	Omy200142397	-21.7	1817	1810	-24.65	1797	1817	164	-21.7	1797	1816	0.991986
miRNA_2456	GCCTAGTATGGTTCTCAATCAG	Omy200142397	-21.7	1817	1810	-24.65	1797	1817	164	-21.7	1797	1816	0.991986
miRNA_2791	GCCTAGTATGGTTCTCAATCAG	Omy200142397	-21.7	1817	1810	-24.65	1797	1817	164	-21.7	1797	1816	0.991986
miRNA_2884	GCCTAGTATGGTTCTCAATCAG	Omy200142397	-21.7	1817	1810	-24.65	1797	1817	164	-21.7	1797	1816	0.991986
miRNA_2974	GCCTAGTATGGTTCTCAATCAG	Omy200142397	-21.7	1817	1810	-24.65	1797	1817	164	-21.7	1797	1816	0.991986
miRNA_354	GCCTAGTATGGTTCTCAATCAG	Omy200142397	-21.7	1817	1810	-24.65	1797	1817	164	-21.7	1797	1816	0.991986
miRNA_36	GCCTAGTATGGTTCTCAATCAG	Omy200142397	-21.7	1817	1810	-24.65	1797	1817	164	-21.7	1797	1816	0.991986
miRNA_414	GCCTAGTATGGTTCTCAATCAG	Omy200142397	-21.7	1817	1810	-24.65	1797	1817	164	-21.7	1797	1816	0.991986
miRNA_531	GCCTAGTATGGTTCTCAATCAG	Omy200142397	-21.7	1817	1810	-24.65	1797	1817	164	-21.7	1797	1816	0.991986
miRNA_845	GCCTAGTATGGTTCTCAATCAG	Omy200142397	-21.7	1817	1810	-24.65	1797	1817	164	-21.7	1797	1816	0.991986
miRNA_899	GCCTAGTATGGTTCTCAATCAG	Omy200142397	-21.7	1817	1810	-24.65	1797	1817	164	-21.7	1797	1816	0.991986
miRNA_988	GCCTAGTATGGTTCTCAATCAG	Omy200142397	-21.7	1817	1810	-24.65	1797	1817	164	-21.7	1797	1816	0.991986
miRNA_2481	GCCTTGCTGCTGTTCCAGTTTCA	Omy200143010	-25.3	375	368	-26.62	352	375	168	-25.3	352	374	0.997244
miRNA_2992	GCCTTGCTGCTGTTCCAGTTTCA	Omy200143010	-25.3	375	368	-26.62	352	375	168	-25.3	352	374	0.997244
miRNA_578	GCCTTGCTGCTGTTCCAGTTTCA	Omy200143010	-25.3	375	368	-26.62	352	375	168	-25.3	352	374	0.997244
miRNA_1187	CCTTCCTGCAGGCTCATCCTGACA	Omy200145928	-24.6	588	580	-20.06	1498	1520	150	-26.01	53	112	0.999456
miRNA_1207	AGCAGCATTGTACAGGGCTATGA	Omy200145928	-22.5	1225	1217	-20.3	215	238	159	-22.7	212	238	0.99176
miRNA_1425	TCCTGTCTGGTGCAGAGATCAACA	Omy200145928	-21.39	109	101	-22.69	665	688	153	-22.89	68	109	0.999153
miRNA_2307	TCCTGTCTGGTGCAGAGATCAACA	Omy200145928	-21.39	109	101	-22.69	665	688	153	-22.89	68	109	0.999153
miRNA_2492	GCCCATCCACGAACTTGCTGTTCA	Omy200145928	-22.19	626	619	-22.14	1598	1620	160	-25.6	1595	1620	0.997154
miRNA_2636	CCTTCCTGCAGGCTCATCCTGACA	Omy200145928	-24.6	588	580	-20.06	1498	1520	150	-26.01	53	112	0.999456
miRNA_2803	AGCAGCATTGTACAGGGCTATGA	Omy200145928	-22.5	1225	1217	-20.3	215	238	159	-22.7	212	238	0.99176
miRNA_403	TCCTGTCTGGTGCAGAGATCAACA	Omy200145928	-21.39	109	101	-22.69	665	688	153	-22.89	68	109	0.999153
miRNA_581	TCCTGTCTGGTGCAGAGATCAACA	Omy200145928	-21.39	109	101	-22.69	665	688	153	-22.89	68	109	0.999153
miRNA_592	TCCTGTCTGGTGCAGAGATCAACA	Omy200145928	-21.39	109	101	-22.69	665	688	153	-22.89	68	109	0.999153
miRNA_1102	ACAGATCTCAGGCAACGAAGCCGG	Omy200166928	-21.3	631	623	-21.11	608	631	150	-21.3	615	630	0.99308
miRNA_359	ACAGATCTCAGGCAACGAAGCCGG	Omy200166928	-21.3	631	623	-21.11	608	631	150	-21.3	615	630	0.99308
miRNA_169	GCTGCTCCAGTTTCAACTGTTCT	Omy200183212	-27.2	52	45	-27.39	30	52	150	-21.39	1189	1240	0.995912
miRNA_3181	GCTGCTCCAGTTTCAACTGTTCTG	Omy200183212	-27.9	52	45	-28.49	29	52	155	-22.09	1189	1240	0.99959
miRNA_918	GCTGCTCCAGTTTCAACTGTTCTG	Omy200183212	-27.9	52	45	-28.49	29	52	155	-22.09	1189	1240	0.99959
miRNA_1373	GCCCTCTCCTGTACTCCCTGTTCA	Omy200187283	-21.7	59	52	-24.88	30	59	151	-22.85	349	399	0.999888
miRNA_1959	GCCCTCTCCTGTACTCCCTGTTCA	Omy200187283	-21.7	59	52	-24.88	30	59	151	-22.85	349	399	0.999888
miRNA_2011	GCCCTCTCCTGTACTCCCTGTTCA	Omy200187283	-21.7	59	52	-24.88	30	59	151	-22.85	349	399	0.999888
miRNA_2628	GCCCTCTCCTGTACTCCCTGTTCA	Omy200187283	-21.7	59	52	-24.88	30	59	151	-22.85	349	399	0.999888
miRNA_2997	GCCCTCTCCTGTACTCCCTGTTCA	Omy200187283	-21.7	59	52	-24.88	30	59	151	-22.85	349	399	0.999888
miRNA_304	GCCCTCTCCTGTACTCCCTGTTCA	Omy200187283	-21.7	59	52	-24.88	30	59	151	-22.85	349	399	0.999888
miRNA_3042	GCCCTCTCCTGTACTCCCTGTTCA	Omy200187283	-21.7	59	52	-24.88	30	59	151	-22.85	349	399	0.999888
miRNA_3106	GCCCTCTCCTGTACTCCCTGTTCA	Omy200187283	-21.7	59	52	-24.88	30	59	151	-22.85	349	399	0.999888
miRNA_914	GCCCTCTCCTGTACTCCCTGTTCA	Omy200187283	-21.7	59	52	-24.88	30	59	151	-22.85	349	399	0.999888
miRNA_1419	TGAACGGTGTATTACTGTGTGA	Omy200196248	-21.56	726	718	-22.5	705	726	168	-22.26	686	726	0.994722
miRNA_1423	CAGGCCTTTATGGTAGAGTGGC	Omy200196248	-22.8	1481	1473	-24.46	1460	1481	156	-20.65	886	923	0.998949
miRNA_1692	CAGGCCTTTATGGTAGAGTGGC	Omy200196248	-22.8	1481	1473	-24.46	1460	1481	156	-20.65	886	923	0.998949
miRNA_1718	CAGGCCTTTATGGTAGAGTGGC	Omy200196248	-22.8	1481	1473	-24.46	1460	1481	156	-20.65	886	923	0.998949
miRNA_1856	CAGGCCTTTATGGTAGAGTGGC	Omy200196248	-22.8	1481	1473	-24.46	1460	1481	156	-20.65	886	923	0.998949
miRNA_1888	CAGGCCTTTATGGTAGAGTGGC	Omy200196248	-22.8	1481	1473	-24.46	1460	1481	156	-20.65	886	923	0.998949
miRNA_1922	TGAACAGGGAGTACAGGAGAGGG	Omy200196248	-24.5	1210	1202	-24.81	1187	1210	156	-20.7	126	151	0.997867
miRNA_233	CAGGCCTTTATGGTAGAGTGGC	Omy200196248	-22.8	1481	1473	-24.46	1460	1481	156	-20.65	886	923	0.998949
miRNA_2421	CAGGCCTTTATGGTAGAGTGGC	Omy200196248	-22.8	1481	1473	-24.46	1460	1481	156	-20.65	886	923	0.998949
miRNA_243	TGAACAGGGAGTACAGGAGAGGG	Omy200196248	-24.5	1210	1202	-24.81	1187	1210	156	-20.7	126	151	0.997867
miRNA_2484	CAGGCCTTTATGGTAGAGTGGC	Omy200196248	-22.8	1481	1473	-24.46	1460	1481	156	-20.65	886	923	0.998949
miRNA_3024	CAGGCCTTTATGGTAGAGTGGC	Omy200196248	-22.8	1481	1473	-24.46	1460	1481	156	-20.65	886	923	0.998949
miRNA_3135	CAGGCCTTTATGGTAGAGTGGC	Omy200196248	-22.8	1481	1473	-24.46	1460	1481	156	-20.65	886	923	0.998949
miRNA_94	TCCTTGCAGACTGGCAGGTCTGGC	Omy200196248	-22.9	2439	2432	-25.35	2414	2439	156	-24.1	2415	2439	0.997825
miRNA_1220	CTGTTCTGAGGACAAAAGGAGG	Omy200212211	-23.2	159	151	-25.65	137	159	163	-22.45	0	35	0.999123
miRNA_1204	GCCATGCTGGTTGAGTGTGCCTT	Omy300026189	-21.6	180	173	-23.64	157	180	160	-26.1	158	180	0.992727
miRNA_1219	GCCATGCTGGTTGAGTGTGCCTT	Omy300026189	-21.6	180	173	-23.64	157	180	160	-26.1	158	180	0.992727
miRNA_1929	GCCATGCTGGTTGAGTGTGCCTT	Omy300026189	-21.6	180	173	-23.64	157	180	160	-26.1	158	180	0.992727
miRNA_2569	GCCATGCTGGTTGAGTGTGCCTT	Omy300026189	-21.6	180	173	-23.64	157	180	160	-26.1	158	180	0.992727
miRNA_2712	GCCATGCTGGTTGAGTGTGCCTT	Omy300026189	-21.6	180	173	-23.64	157	180	160	-26.1	158	180	0.992727
miRNA_2770	TGTGCTGTTGGAGAGCAGATGC	Omy300026189	-21.85	98	90	-20.59	427	449	151	-22.45	401	449	0.999057
miRNA_2883	TGTGCTGTTGGAGAGCAGATGC	Omy300026189	-21.85	98	90	-20.59	427	449	151	-22.45	401	449	0.999057
miRNA_3184	GCCATGCTGGTTGAGTGTGCCTT	Omy300026189	-21.6	180	173	-23.64	157	180	160	-26.1	158	180	0.992727
miRNA_3199	GCCATGCTGGTTGAGTGTGCCTT	Omy300026189	-21.6	180	173	-23.64	157	180	160	-26.1	158	180	0.992727
miRNA_3208	GCCATGCTGGTTGAGTGTGCCTT	Omy300026189	-21.6	180	173	-23.64	157	180	160	-26.1	158	180	0.992727
miRNA_3244	GCCATGCTGGTTGAGTGTGCCTT	Omy300026189	-21.6	180	173	-23.64	157	180	160	-26.1	158	180	0.992727
miRNA_328	TGTGCTGTTGGAGAGCAGATGC	Omy300026189	-21.85	98	90	-20.59	427	449	151	-22.45	401	449	0.999057
miRNA_1047	TTCCCTTTGTCATCCTATGCCT	Omy300049419	-22.11	324	318	-20.18	302	324	150	-22.51	295	324	0.996325
miRNA_1373	GCCCTCTCCTGTACTCCCTGTTCA	Omy300049419	-23.9	491	484	-22.86	467	491	156	-21.4	341	364	0.995548
miRNA_1959	GCCCTCTCCTGTACTCCCTGTTCA	Omy300049419	-23.9	491	484	-22.86	467	491	156	-21.4	341	364	0.995548
miRNA_2011	GCCCTCTCCTGTACTCCCTGTTCA	Omy300049419	-23.9	491	484	-22.86	467	491	156	-21.4	341	364	0.995548
miRNA_2628	GCCCTCTCCTGTACTCCCTGTTCA	Omy300049419	-23.9	491	484	-22.86	467	491	156	-21.4	341	364	0.995548
miRNA_2997	GCCCTCTCCTGTACTCCCTGTTCA	Omy300049419	-23.9	491	484	-22.86	467	491	156	-21.4	341	364	0.995548
miRNA_304	GCCCTCTCCTGTACTCCCTGTTCA	Omy300049419	-23.9	491	484	-22.86	467	491	156	-21.4	341	364	0.995548
miRNA_3042	GCCCTCTCCTGTACTCCCTGTTCA	Omy300049419	-23.9	491	484	-22.86	467	491	156	-21.4	341	364	0.995548
miRNA_3106	GCCCTCTCCTGTACTCCCTGTTCA	Omy300049419	-23.9	491	484	-22.86	467	491	156	-21.4	341	364	0.995548
miRNA_914	GCCCTCTCCTGTACTCCCTGTTCA	Omy300049419	-23.9	491	484	-22.86	467	491	156	-21.4	341	364	0.995548
miRNA_3178	GCCTCATCAAGCAGAGCTTCAGAA	Omy300078027	-21.96	96	88	-20.13	74	96	152	-22.56	50	95	0.993606
miRNA_1358	CCCACTGGCTCCAGGTCATCTACA	Omy300084686	-24.25	142	135	-21.72	118	142	157	-24.25	96	141	0.991282
miRNA_3157	CATCTTCATCTGGTTGCAGTCACA	Omy300084686	-22.7	34	26	-20.23	12	34	168	-22.7	2	33	0.992175
miRNA_2531	TATGGCACTGGTAGAATTCACTG	Omy300099795	-26.74	1452	1444	-25.29	1427	1452	168	-27.74	1404	1452	0.995494
miRNA_2819	TATGGCACTGGTAGAATTCACTG	Omy300099795	-26.74	1452	1444	-25.29	1427	1452	168	-27.74	1404	1452	0.995494
miRNA_1616	CGTCTCTGATTGGGAACCATAT	Omy400009190	-21.3	240	233	-20.42	218	240	171	-21.3	222	239	0.995732
miRNA_4	CGTCTCTGATTGGGAACCATAT	Omy400009190	-21.3	240	233	-20.42	218	240	171	-21.3	222	239	0.995732
miRNA_3163	ACTGTGTTTGACCTCTGAGACGC	Omy400000014	-21.6	132	124	-22.49	109	132	160	-21.6	110	131	0.995099
miRNA_1005	CTCCTCTCAGGCTCTACATGCGAA	Omy400000096	-23.8	509	502	-25.35	413	439	157	-23.4	417	439	0.995834
miRNA_258	CTCCTCTCAGGCTCTACATGCGAA	Omy400000096	-23.8	509	502	-25.35	413	439	157	-23.4	417	439	0.995834
miRNA_878	CTCCTCTCAGGCTCTACATGCGAA	Omy400000096	-23.8	509	502	-25.35	413	439	157	-23.4	417	439	0.995834
miRNA_1159	TCTGGACAGACGGGAGACTCTAGC	Omy400000137	-27.44	564	556	-28.75	542	564	161	-23.8	720	764	0.999325
miRNA_1341	TCTGGACAGACGGGAGACTCTAG	Omy400000137	-27.04	564	556	-28.48	543	564	161	-23.8	720	764	0.993286
miRNA_1364	TCTTTCTGTGGGCAGCTGTGGGC	Omy400000137	-26.1	143	135	-28.13	122	143	150	-21.4	547	576	0.994381
miRNA_1498	TCTTTCTGTGGGCAGCTGTGGGC	Omy400000137	-26.1	143	135	-28.13	122	143	150	-21.4	547	576	0.994381
miRNA_2536	TCTGGACAGACGGGAGACTCTAG	Omy400000137	-27.04	564	556	-28.48	543	564	161	-23.8	720	764	0.993286
miRNA_2769	TCTGGACAGACGGGAGACTCTAGC	Omy400000137	-27.44	564	556	-28.75	542	564	161	-23.8	720	764	0.999325
miRNA_2816	TCTGGACAGACGGGAGACTCTAGC	Omy400000137	-27.44	564	556	-28.75	542	564	161	-23.8	720	764	0.999325
miRNA_1910	ACGTTTGCCATGTTTTCAGTCGAT	Omy400000643	-22.41	203	196	-24.21	222	245	157	-23.71	154	203	0.999076
miRNA_2668	ACGTTTGCCATGTTTTCAGTCGAT	Omy400000643	-22.41	203	196	-24.21	222	245	157	-23.71	154	203	0.999076
miRNA_2856	ACGTTTGCCATGTTTTCAGTCGAT	Omy400000643	-22.41	203	196	-24.21	222	245	157	-23.71	154	203	0.999076
miRNA_2903	ACGTTTGCCATGTTTTCAGTCGAT	Omy400000643	-22.41	203	196	-24.21	222	245	157	-23.71	154	203	0.999076
miRNA_332	ACGTTTGCCATGTTTTCAGTCGAT	Omy400000643	-22.41	203	196	-24.21	222	245	157	-23.71	154	203	0.999076
miRNA_3206	GCTTCCAGTCAAGGATGTTTACA	Omy400000965	-21.51	460	452	-21.47	438	460	161	-21.51	436	459	0.996758
miRNA_1781	TCTACAGTGCATGTGTCTCCAGT	Omy400001433	-21.7	277	271	-22.23	254	277	160	-23.2	255	277	0.991313
miRNA_640	TCTACAGTGCATGTGTCTCCAGT	Omy400001433	-21.7	277	271	-22.23	254	277	160	-23.2	255	277	0.991313
miRNA_100	TGGTATAGAGGTCCTGGATGGC	Omy400002865	-21.2	485	478	-21.55	465	485	157	-21.2	463	484	0.997244
miRNA_1246	TGGTATAGAGGTCCTGGATGGC	Omy400002865	-21.2	485	478	-21.55	465	485	157	-21.2	463	484	0.997244
miRNA_1764	TGGTATAGAGGTCCTGGATGGC	Omy400002865	-21.2	485	478	-21.55	465	485	157	-21.2	463	484	0.997244
miRNA_1839	TGGTATAGAGGTCCTGGATGGC	Omy400002865	-21.2	485	478	-21.55	465	485	157	-21.2	463	484	0.997244
miRNA_2134	TGGTATAGAGGTCCTGGATGGC	Omy400002865	-21.2	485	478	-21.55	465	485	157	-21.2	463	484	0.997244
miRNA_2135	TGGTATAGAGGTCCTGGATGGC	Omy400002865	-21.2	485	478	-21.55	465	485	157	-21.2	463	484	0.997244
miRNA_2754	TGGTATAGAGGTCCTGGATGGC	Omy400002865	-21.2	485	478	-21.55	465	485	157	-21.2	463	484	0.997244
miRNA_2787	TGGTATAGAGGTCCTGGATGGC	Omy400002865	-21.2	485	478	-21.55	465	485	157	-21.2	463	484	0.997244
miRNA_2962	TGGTATAGAGGTCCTGGATGGC	Omy400002865	-21.2	485	478	-21.55	465	485	157	-21.2	463	484	0.997244
miRNA_491	TGGTATAGAGGTCCTGGATGGC	Omy400002865	-21.2	485	478	-21.55	465	485	157	-21.2	463	484	0.997244
miRNA_967	TGGTATAGAGGTCCTGGATGGC	Omy400002865	-21.2	485	478	-21.55	465	485	157	-21.2	463	484	0.997244
miRNA_226	TCAGTCTGGAAGGGTGACTCGGC	Omy400003087	-21.6	577	570	-26.49	556	577	159	-22.9	556	577	0.993628
miRNA_3065	CGTCCTCTGGGGTGTCCACGTCCT	Omy400004265	-21.1	371	363	-20.85	348	371	163	-24.6	89	136	0.996278
miRNA_1675	TCTGTAGTTCAGCTGAATGGCCTG	Omy400004320	-23.3	557	550	-22.33	1030	1051	157	-22.6	1018	1051	0.999074
miRNA_557	GCTACAGCCGGCTCGTCAGGCT	Omy400004320	-21.26	976	968	-22.32	959	976	150	-21.26	942	975	0.991703
miRNA_588	GCTACAGCCGGCTCGTCAGGCT	Omy400004320	-21.26	976	968	-22.32	959	976	150	-21.26	942	975	0.991703
miRNA_1192	TTGTTGACATCTGTGGAGCTGTC	Omy400004475	-21.3	1132	1125	-20.23	1106	1132	154	-21.7	1104	1132	0.994991
miRNA_1276	TTGGACTAGTAACCAGCAGGTAGC	Omy400004475	-22.9	2568	2560	-24.33	2545	2568	173	-23.4	2544	2568	0.993486
miRNA_1385	TCTGGAAGAGTCTGGTTGACTGGC	Omy400004475	-22.1	1578	1571	-21.97	1554	1578	161	-22.1	1550	1577	0.998273
miRNA_1404	TTGGACTAGTAACCAGCAGGTAGC	Omy400004475	-22.9	2568	2560	-24.33	2545	2568	173	-23.4	2544	2568	0.993486
miRNA_2023	TCTGGAAGAGTCTGGTTGACTGGC	Omy400004475	-22.1	1578	1571	-21.97	1554	1578	161	-22.1	1550	1577	0.998273
miRNA_2033	TGAAACTGGAACAGCGGCAAGGCC	Omy400004475	-21.53	669	661	-20.17	647	669	163	-22.87	613	668	0.999057
miRNA_210	TTGGACTAGTAACCAGCAGGTAGC	Omy400004475	-22.9	2568	2560	-24.33	2545	2568	173	-23.4	2544	2568	0.993486
miRNA_2308	TTGTTGACATCTGTGGAGCTGTC	Omy400004475	-21.3	1132	1125	-20.23	1106	1132	154	-21.7	1104	1132	0.994991
miRNA_2784	TTGGACTAGTAACCAGCAGGTAGC	Omy400004475	-22.9	2568	2560	-24.33	2545	2568	173	-23.4	2544	2568	0.993486
miRNA_2855	TTGGACTAGTAACCAGCAGGTAGC	Omy400004475	-22.9	2568	2560	-24.33	2545	2568	173	-23.4	2544	2568	0.993486
miRNA_2904	TTGGACTAGTAACCAGCAGGTAGC	Omy400004475	-22.9	2568	2560	-24.33	2545	2568	173	-23.4	2544	2568	0.993486
miRNA_2960	TCTGGAAGAGTCTGGTTGACTGGC	Omy400004475	-22.1	1578	1571	-21.97	1554	1578	161	-22.1	1550	1577	0.998273
miRNA_336	TTGGACTAGTAACCAGCAGGTAGC	Omy400004475	-22.9	2568	2560	-24.33	2545	2568	173	-23.4	2544	2568	0.993486
miRNA_404	TCTGGAAGAGTCTGGTTGACTGGC	Omy400004475	-22.1	1578	1571	-21.97	1554	1578	161	-22.1	1550	1577	0.998273
miRNA_42	CCCAACCAAAGACATATGGGCTAG	Omy400004475	-22.4	516	508	-20.75	493	516	174	-22.4	494	515	0.995434
miRNA_872	TCTGGAAGAGTCTGGCTGACTGGC	Omy400004475	-24.5	1958	1952	-24.81	1936	1958	151	-21.21	1531	1577	0.999889
miRNA_894	TTGGACTAGTAACCAGCAGGTAGC	Omy400004475	-22.9	2568	2560	-24.33	2545	2568	173	-23.4	2544	2568	0.993486
miRNA_1223	TGGACTTGTAGATGACCTGGAGCC	Omy400004525	-26	956	948	-26.94	930	956	175	-26.52	886	955	0.999088
miRNA_1237	TTAGGACCTTGAGCGTGGCTGAGG	Omy400004525	-22.19	1683	1676	-20.19	1660	1683	153	-22.59	1645	1683	0.999066
miRNA_1496	TGAGATTTACTGTCAGGGCCCAGG	Omy400004525	-25.7	1312	1306	-23.11	1288	1312	159	-22.2	1444	1474	0.991695
miRNA_159	TTAGGACCTTGAGCGTGGCTGAGG	Omy400004525	-22.19	1683	1676	-20.19	1660	1683	153	-22.59	1645	1683	0.999066
miRNA_1612	TGGACTTGTAGATGACCTGGAGCC	Omy400004525	-26	956	948	-26.94	930	956	175	-26.52	886	955	0.999088
miRNA_1815	TTAGGACCTTGAGCGTGGCTGAGG	Omy400004525	-22.19	1683	1676	-20.19	1660	1683	153	-22.59	1645	1683	0.999066
miRNA_1833	GATCGGTCTGTGCTCTCTTGCC	Omy400004525	-22.59	168	160	-22.94	147	168	168	-22.59	131	167	0.994063
miRNA_1862	TTAGGACCTTGAGCGTGGCTGAGG	Omy400004525	-22.19	1683	1676	-20.19	1660	1683	153	-22.59	1645	1683	0.999066
miRNA_1905	TTAGGACCTTGAGCGTGGCTGAGG	Omy400004525	-22.19	1683	1676	-20.19	1660	1683	153	-22.59	1645	1683	0.999066
miRNA_2059	TTAGGACCTTGAGCGTGGCTGAGG	Omy400004525	-22.19	1683	1676	-20.19	1660	1683	153	-22.59	1645	1683	0.999066
miRNA_2103	TGGACTTGTAGATGACCTGGAGCC	Omy400004525	-26	956	948	-26.94	930	956	175	-26.52	886	955	0.999088
miRNA_2305	TGGACTTGTAGATGACCTGGAGCC	Omy400004525	-26	956	948	-26.94	930	956	175	-26.52	886	955	0.999088
miRNA_2342	TGGACTTGTAGATGACCTGGAGCC	Omy400004525	-26	956	948	-26.94	930	956	175	-26.52	886	955	0.999088
miRNA_2405	TTAGGACCTTGAGCGTGGCTGAGG	Omy400004525	-22.19	1683	1676	-20.19	1660	1683	153	-22.59	1645	1683	0.999066
miRNA_2468	TATAGTGCACTTCTCTTGACC	Omy400004525	-22.9	913	905	-25.23	893	913	175	-23.9	892	913	0.994335
miRNA_2529	GATCGGTCTGTGCTCTCTTGCC	Omy400004525	-22.59	168	160	-22.94	147	168	168	-22.59	131	167	0.994063
miRNA_2767	TGAGATTTACTGTCAGGGCCCAGG	Omy400004525	-25.7	1312	1306	-23.11	1288	1312	159	-22.2	1444	1474	0.991695
miRNA_289	TGGACTTGTAGATGACCTGGAGCC	Omy400004525	-26	956	948	-26.94	930	956	175	-26.52	886	955	0.999088
miRNA_3035	TTAGGACCTTGAGCGTGGCTGAGG	Omy400004525	-22.19	1683	1676	-20.19	1660	1683	153	-22.59	1645	1683	0.999066
miRNA_305	TATATAGTGCTCTACTTTTGACG	Omy400004525	-27.8	915	907	-29.97	893	915	193	-28.8	893	915	0.995057
miRNA_315	TGAGATTTACTGTCAGGGCCCAGG	Omy400004525	-25.7	1312	1306	-23.11	1288	1312	159	-22.2	1444	1474	0.991695
miRNA_3160	TGAGATTTACTGTCAGGGCCCAGG	Omy400004525	-25.7	1312	1306	-23.11	1288	1312	159	-22.2	1444	1474	0.991695
miRNA_3165	TGGACTTGTAGATGACCTGGAGCC	Omy400004525	-26	956	948	-26.94	930	956	175	-26.52	886	955	0.999088
miRNA_375	TGAGATTTACTGTCAGGGCCCAGG	Omy400004525	-25.7	1312	1306	-23.11	1288	1312	159	-22.2	1444	1474	0.991695
miRNA_693	TGAGATTTACTGTCAGGGCCCAGG	Omy400004525	-25.7	1312	1306	-23.11	1288	1312	159	-22.2	1444	1474	0.991695
miRNA_811	TGAGATTTACTGTCAGGGCCCAGG	Omy400004525	-25.7	1312	1306	-23.11	1288	1312	159	-22.2	1444	1474	0.991695
miRNA_1008	GGCCTCCAGTTCTTAAGTTCACA	Omy400004558	-21.2	1189	1182	-20.14	1168	1189	154	-21.2	1156	1188	0.998891
miRNA_1141	GGCCTCCAGTTCTTAAGTTCACA	Omy400004558	-21.2	1189	1182	-20.14	1168	1189	154	-21.2	1156	1188	0.998891
miRNA_1982	GGCCTCCAGTTCTTAAGTTCACA	Omy400004558	-21.2	1189	1182	-20.14	1168	1189	154	-21.2	1156	1188	0.998891
miRNA_2383	GGCCTCCAGTTCTTAAGTTCACA	Omy400004558	-21.2	1189	1182	-20.14	1168	1189	154	-21.2	1156	1188	0.998891
miRNA_2917	GGCCTCCAGTTCTTAAGTTCACA	Omy400004558	-21.2	1189	1182	-20.14	1168	1189	154	-21.2	1156	1188	0.998891
miRNA_499	GGCCTCCAGTTCTTAAGTTCACA	Omy400004558	-21.2	1189	1182	-20.14	1168	1189	154	-21.2	1156	1188	0.998891
miRNA_695	GGCCTCCAGTTCTTAAGTTCACA	Omy400004558	-21.2	1189	1182	-20.14	1168	1189	154	-21.2	1156	1188	0.998891
miRNA_712	GGCCTCCAGTTCTTAAGTTCACA	Omy400004558	-21.2	1189	1182	-20.14	1168	1189	154	-21.2	1156	1188	0.998891
miRNA_582	AGCCATCCCTTTGAGATCGGTTCA	Omy400005193	-30.19	121	113	-30.43	95	121	165	-31.09	76	121	0.99947
miRNA_781	AGCCATCCCTTTGAGATCGGTTCA	Omy400005193	-30.19	121	113	-30.43	95	121	165	-31.09	76	121	0.99947
miRNA_867	AGCCATCCCTTTGAGATCGGTTCA	Omy400005193	-30.19	121	113	-30.43	95	121	165	-31.09	76	121	0.99947
miRNA_1313	TGTGATGTGAGGGTAGGACTCCTC	Omy400005364	-22.4	1055	1048	-24.24	1031	1055	161	-21	551	592	0.995629
miRNA_1357	TGTGATGTGAGGGTAGGACTCCTC	Omy400005364	-22.4	1055	1048	-24.24	1031	1055	161	-21	551	592	0.995629
miRNA_1459	CCCAGGTCGTATCATACCCATA	Omy400005364	-21.44	885	877	-26.46	865	885	161	-24.24	846	885	0.998904
miRNA_1580	TGGGAACGTAGGTCATCTGGAAGG	Omy400005364	-21.6	646	640	-22.44	110	133	154	-21.61	88	133	0.999456
miRNA_1752	TGGGAACGTAGGTCATCTGGAAGG	Omy400005364	-21.6	646	640	-22.44	110	133	154	-21.61	88	133	0.999456
miRNA_1784	TGTGATGTGAGGGTAGGACTCCTC	Omy400005364	-22.4	1055	1048	-24.24	1031	1055	161	-21	551	592	0.995629
miRNA_1963	TGGGAACGTAGGTCATCTGGAAGG	Omy400005364	-21.6	646	640	-22.44	110	133	154	-21.61	88	133	0.999456
miRNA_2016	TGGGAACGTAGGTCATCTGGAAGG	Omy400005364	-21.6	646	640	-22.44	110	133	154	-21.61	88	133	0.999456
miRNA_2159	TAGTAGAGCTGTGTTGTGATGGGC	Omy400005364	-21.4	171	163	-24.47	145	171	168	-21.4	146	170	0.993602
miRNA_2160	TAGTAGAGCTGTGTTGTGATGGGC	Omy400005364	-21.4	171	163	-24.47	145	171	168	-21.4	146	170	0.993602
miRNA_2674	TGTGATGTGAGGGTAGGACTCCTC	Omy400005364	-22.4	1055	1048	-24.24	1031	1055	161	-21	551	592	0.995629
miRNA_2797	TAGTAGAGCTGTGTTGTGATGGGC	Omy400005364	-21.4	171	163	-24.47	145	171	168	-21.4	146	170	0.993602
miRNA_3246	TGTGATGTGAGGGTAGGACTCCTC	Omy400005364	-22.4	1055	1048	-24.24	1031	1055	161	-21	551	592	0.995629
miRNA_444	TAGTAGAGCTGTGTTGTGATGGGC	Omy400005364	-21.4	171	163	-24.47	145	171	168	-21.4	146	170	0.993602
miRNA_556	TGGGAACGTAGGTCATCTGGAAGG	Omy400005364	-21.6	646	640	-22.44	110	133	154	-21.61	88	133	0.999456
miRNA_856	TGGGAACGTAGGTCATCTGGAAGG	Omy400005364	-21.6	646	640	-22.44	110	133	154	-21.61	88	133	0.999456
miRNA_1068	TGGCTTTAGAAGCTTCTGATAGGC	Omy400005703	-21.9	3174	3166	-23.72	607	639	150	-21.9	3142	3173	0.992419
miRNA_1077	TGAGAGCATCCTGTCGGGCTGTA	Omy400005703	-21.5	963	956	-21.65	941	963	152	-20.55	2388	2436	0.999633
miRNA_116	TGAGAGCATCCTGTCGGGCTGT	Omy400005703	-21.5	963	956	-21.65	942	963	152	-20.55	2388	2436	0.999714
miRNA_118	TGAGAGCATCCTGTCGGGCTGTA	Omy400005703	-21.5	963	956	-21.65	941	963	152	-20.55	2388	2436	0.999633
miRNA_1234	TGAGAGCATCCTGTCGGGCTGTA	Omy400005703	-21.5	963	956	-21.65	941	963	152	-20.55	2388	2436	0.999633
miRNA_1441	TGAGAGCATCCTGTCGGGCTGT	Omy400005703	-21.5	963	956	-21.65	942	963	152	-20.55	2388	2436	0.999714
miRNA_1501	TGGCTTTAGAAGCTTCTGATAGGC	Omy400005703	-21.9	3174	3166	-23.72	607	639	150	-21.9	3142	3173	0.992419
miRNA_1575	TGAGAGCATCCTGTCGGGCTGT	Omy400005703	-21.5	963	956	-21.65	942	963	152	-20.55	2388	2436	0.999714
miRNA_1614	TGGCTTTAGAAGCTTCTGATAGGC	Omy400005703	-21.9	3174	3166	-23.72	607	639	150	-21.9	3142	3173	0.992419
miRNA_1773	TGAGAGCATCCTGTCGGGCTGT	Omy400005703	-21.5	963	956	-21.65	942	963	152	-20.55	2388	2436	0.999714
miRNA_1874	TGAGAGCATCCTGTCGGGCTGT	Omy400005703	-21.5	963	956	-21.65	942	963	152	-20.55	2388	2436	0.999714
miRNA_1902	TGAGAGCATCCTGTCGGGCTGT	Omy400005703	-21.5	963	956	-21.65	942	963	152	-20.55	2388	2436	0.999714
miRNA_209	TGGCTTTAGAAGCTTCTGATAGGC	Omy400005703	-21.9	3174	3166	-23.72	607	639	150	-21.9	3142	3173	0.992419
miRNA_2190	TGAGAGCATCCTGTCGGGCTGTA	Omy400005703	-21.5	963	956	-21.65	941	963	152	-20.55	2388	2436	0.999633
miRNA_242	TGGCTTTAGAAGCTTCTGATAGGC	Omy400005703	-21.9	3174	3166	-23.72	607	639	150	-21.9	3142	3173	0.992419
miRNA_2436	TGGCTTTAGAAGCTTCTGATAGGC	Omy400005703	-21.9	3174	3166	-23.72	607	639	150	-21.9	3142	3173	0.992419
miRNA_2564	TGAGAGCATCCTGTCGGGCTGTA	Omy400005703	-21.5	963	956	-21.65	941	963	152	-20.55	2388	2436	0.999633
miRNA_2868	TGGCTTTAGAAGCTTCTGATAGGC	Omy400005703	-21.9	3174	3166	-23.72	607	639	150	-21.9	3142	3173	0.992419
miRNA_3162	TGAGAGCATCCTGTCGGGCTGT	Omy400005703	-21.5	963	956	-21.65	942	963	152	-20.55	2388	2436	0.999714
miRNA_360	TGGCTTTAGAAGCTTCTGATAGGC	Omy400005703	-21.9	3174	3166	-23.72	607	639	150	-21.9	3142	3173	0.992419
miRNA_46	TGGCTTTAGAAGCTTCTGATAGGC	Omy400005703	-21.9	3174	3166	-23.72	607	639	150	-21.9	3142	3173	0.992419
miRNA_560	TGAGAGCATCCTGTCGGGCTGT	Omy400005703	-21.5	963	956	-21.65	942	963	152	-20.55	2388	2436	0.999714
miRNA_692	TGGCTTTAGAAGCTTCTGATAGGC	Omy400005703	-21.9	3174	3166	-23.72	607	639	150	-21.9	3142	3173	0.992419
miRNA_808	TGGCTTTAGAAGCTTCTGATAGGC	Omy400005703	-21.9	3174	3166	-23.72	607	639	150	-21.9	3142	3173	0.992419
miRNA_961	TTGTCAGTCAGCTGGACGCTCGGC	Omy400005703	-21.4	1012	1005	-20.17	2608	2630	154	-22.49	2575	2630	0.992293
miRNA_1057	TTGTTGACTTGGCTTTCGAAGACC	Omy400006518	-21.2	1687	1680	-21.49	1581	1604	170	-21.21	1637	1686	0.99959
miRNA_1179	TTGTTGACTTGGCTTTCGAAGACC	Omy400006518	-21.2	1687	1680	-21.49	1581	1604	170	-21.21	1637	1686	0.99959
miRNA_1239	TTGTTGACTTGGCTTTCGAAGACC	Omy400006518	-21.2	1687	1680	-21.49	1581	1604	170	-21.21	1637	1686	0.99959
miRNA_140	TTGTTGACTTGGCTTTCGAAGACC	Omy400006518	-21.2	1687	1680	-21.49	1581	1604	170	-21.21	1637	1686	0.99959
miRNA_1432	TTGTTGACTTGGCTTTCGAAGACC	Omy400006518	-21.2	1687	1680	-21.49	1581	1604	170	-21.21	1637	1686	0.99959
miRNA_1900	TTGTTGACTTGGCTTTCGAAGACC	Omy400006518	-21.2	1687	1680	-21.49	1581	1604	170	-21.21	1637	1686	0.99959
miRNA_2148	TTGTTGACTTGGCTTTCGAAGACC	Omy400006518	-21.2	1687	1680	-21.49	1581	1604	170	-21.21	1637	1686	0.99959
miRNA_2657	TTGTTGACTTGGCTTTCGAAGACC	Omy400006518	-21.2	1687	1680	-21.49	1581	1604	170	-21.21	1637	1686	0.99959
miRNA_2715	TTGTTGACTTGGCTTTCGAAGACC	Omy400006518	-21.2	1687	1680	-21.49	1581	1604	170	-21.21	1637	1686	0.99959
miRNA_2923	TTGTTGACTTGGCTTTCGAAGACC	Omy400006518	-21.2	1687	1680	-21.49	1581	1604	170	-21.21	1637	1686	0.99959
miRNA_43	TTGTTGACTTGGCTTTCGAAGACC	Omy400006518	-21.2	1687	1680	-21.49	1581	1604	170	-21.21	1637	1686	0.99959
miRNA_98	TTGTTGACTTGGCTTTCGAAGACC	Omy400006518	-21.2	1687	1680	-21.49	1581	1604	170	-21.21	1637	1686	0.99959
miRNA_1358	CCCACTGGCTCCAGGTCATCTACA	Omy400008514	-22.45	353	346	-25.97	330	353	151	-25.25	312	353	0.999705
miRNA_1005	CTCCTCTCAGGCTCTACATGCGAA	Omy400008946	-23.3	31	24	-29.74	8	31	162	-25.4	136	159	0.997635
miRNA_1029	TGTATGAGCTGAAAGTTTAGAGG	Omy400008946	-21.4	1538	1531	-24.29	1513	1538	171	-21.4	1502	1537	0.993489
miRNA_1032	TGTATGAGCTGAAAGTTTAGAGGG	Omy400008946	-23.7	1538	1531	-24.97	1512	1538	172	-23.7	1500	1537	0.993489
miRNA_116	TGAGAGCATCCTGTCGGGCTGT	Omy400008946	-24.1	176	168	-24.47	156	176	154	-21.4	549	568	0.995548
miRNA_1187	CCTTCCTGCAGGCTCATCCTGACA	Omy400008946	-28.46	120	114	-26.78	583	607	157	-22	1235	1263	0.992427
miRNA_1359	TGTATGAGCTGAAAGTTTAGAGGG	Omy400008946	-23.7	1538	1531	-24.97	1512	1538	172	-23.7	1500	1537	0.993489
miRNA_1441	TGAGAGCATCCTGTCGGGCTGT	Omy400008946	-24.1	176	168	-24.47	156	176	154	-21.4	549	568	0.995548
miRNA_1474	GAGAGCATCCTGTCGGGCTGTATC	Omy400008946	-23.3	175	168	-25.59	153	175	165	-23.3	548	568	0.995548
miRNA_1482	TGTATGAGCTGAAAGTTTAGAGGG	Omy400008946	-23.7	1538	1531	-24.97	1512	1538	172	-23.7	1500	1537	0.993489
miRNA_1526	TGTATGAGCTGAAAGTTTAGAGG	Omy400008946	-21.4	1538	1531	-24.29	1513	1538	171	-21.4	1502	1537	0.993489
miRNA_1531	TGTATGAGCTGAAAGTTTAGAGG	Omy400008946	-21.4	1538	1531	-24.29	1513	1538	171	-21.4	1502	1537	0.993489
miRNA_1575	TGAGAGCATCCTGTCGGGCTGT	Omy400008946	-24.1	176	168	-24.47	156	176	154	-21.4	549	568	0.995548
miRNA_1617	AGAGGACACACGTCTGATCGGTGC	Omy400008946	-22.6	1742	1735	-24.95	1602	1622	155	-25.01	1567	1621	0.999811
miRNA_163	TGTATGAGCTGAAAGTTTAGAGGG	Omy400008946	-23.7	1538	1531	-24.97	1512	1538	172	-23.7	1500	1537	0.993489
miRNA_1773	TGAGAGCATCCTGTCGGGCTGT	Omy400008946	-24.1	176	168	-24.47	156	176	154	-21.4	549	568	0.995548
miRNA_1798	TGTATGAGCTGAAAGTTTAGAGG	Omy400008946	-21.4	1538	1531	-24.29	1513	1538	171	-21.4	1502	1537	0.993489
miRNA_1811	TGTATGAGCTGAAAGTTTAGAGG	Omy400008946	-21.4	1538	1531	-24.29	1513	1538	171	-21.4	1502	1537	0.993489
miRNA_1844	TGTATGAGCTGAAAGTTTAGAGG	Omy400008946	-21.4	1538	1531	-24.29	1513	1538	171	-21.4	1502	1537	0.993489
miRNA_1874	TGAGAGCATCCTGTCGGGCTGT	Omy400008946	-24.1	176	168	-24.47	156	176	154	-21.4	549	568	0.995548
miRNA_1899	TGTATGAGCTGAAAGTTTAGAGGG	Omy400008946	-23.7	1538	1531	-24.97	1512	1538	172	-23.7	1500	1537	0.993489
miRNA_1902	TGAGAGCATCCTGTCGGGCTGT	Omy400008946	-24.1	176	168	-24.47	156	176	154	-21.4	549	568	0.995548
miRNA_1987	TGTATGAGCTGAAAGTTTAGAGG	Omy400008946	-21.4	1538	1531	-24.29	1513	1538	171	-21.4	1502	1537	0.993489
miRNA_2036	TGTATGAGCTGAAAGTTTAGAGG	Omy400008946	-21.4	1538	1531	-24.29	1513	1538	171	-21.4	1502	1537	0.993489
miRNA_2052	AGAGGACACACGTCTGATCGGTGC	Omy400008946	-22.6	1742	1735	-24.95	1602	1622	155	-25.01	1567	1621	0.999811
miRNA_2232	GCCTCAGGAGAGCTTCCGTCTTCA	Omy400008946	-24.76	39	32	-27.38	112	135	154	-24.76	1	38	0.995292
miRNA_2386	TGTATGAGCTGAAAGTTTAGAGGG	Omy400008946	-23.7	1538	1531	-24.97	1512	1538	172	-23.7	1500	1537	0.993489
miRNA_2561	TGTATGAGCTGAAAGTTTAGAGGG	Omy400008946	-23.7	1538	1531	-24.97	1512	1538	172	-23.7	1500	1537	0.993489
miRNA_258	CTCCTCTCAGGCTCTACATGCGAA	Omy400008946	-23.3	31	24	-29.74	8	31	162	-25.4	136	159	0.997635
miRNA_2636	CCTTCCTGCAGGCTCATCCTGACA	Omy400008946	-28.46	120	114	-26.78	583	607	157	-22	1235	1263	0.992427
miRNA_2920	TGTATGAGCTGAAAGTTTAGAGG	Omy400008946	-21.4	1538	1531	-24.29	1513	1538	171	-21.4	1502	1537	0.993489
miRNA_2925	TGTATGAGCTGAAAGTTTAGAGGG	Omy400008946	-23.7	1538	1531	-24.97	1512	1538	172	-23.7	1500	1537	0.993489
miRNA_2950	TGTATGAGCTGAAAGTTTAGAGG	Omy400008946	-21.4	1538	1531	-24.29	1513	1538	171	-21.4	1502	1537	0.993489
miRNA_3162	TGAGAGCATCCTGTCGGGCTGT	Omy400008946	-24.1	176	168	-24.47	156	176	154	-21.4	549	568	0.995548
miRNA_3197	TGTATGAGCTGAAAGTTTAGAGG	Omy400008946	-21.4	1538	1531	-24.29	1513	1538	171	-21.4	1502	1537	0.993489
miRNA_330	TGTATGAGCTGAAAGTTTAGAGGG	Omy400008946	-23.7	1538	1531	-24.97	1512	1538	172	-23.7	1500	1537	0.993489
miRNA_476	TGTATGAGCTGAAAGTTTAGAGGG	Omy400008946	-23.7	1538	1531	-24.97	1512	1538	172	-23.7	1500	1537	0.993489
miRNA_505	TGTATGAGCTGAAAGTTTAGAGGG	Omy400008946	-23.7	1538	1531	-24.97	1512	1538	172	-23.7	1500	1537	0.993489
miRNA_560	TGAGAGCATCCTGTCGGGCTGT	Omy400008946	-24.1	176	168	-24.47	156	176	154	-21.4	549	568	0.995548
miRNA_590	GAGAGCATCCTGTCGGGCTGTATC	Omy400008946	-23.3	175	168	-25.59	153	175	165	-23.3	548	568	0.995548
miRNA_622	TGTATGAGCTGAAAGTTTAGAGGG	Omy400008946	-23.7	1538	1531	-24.97	1512	1538	172	-23.7	1500	1537	0.993489
miRNA_878	CTCCTCTCAGGCTCTACATGCGAA	Omy400008946	-23.3	31	24	-29.74	8	31	162	-25.4	136	159	0.997635
miRNA_922	GAGAGCATCCTGTCGGGCTGTATC	Omy400008946	-23.3	175	168	-25.59	153	175	165	-23.3	548	568	0.995548
miRNA_225	CCAGACTAAGCATACTCTTGGA	Omy400009110	-21.6	34	27	-26.82	8	34	162	-21.26	202	238	0.999046
miRNA_1372	GCCTGCTCAGTGTTTTCAACAGCT	Omy400009684	-21.4	531	524	-27.16	506	531	169	-25	507	531	0.992764
miRNA_19	GCTGCTGGTGAGTCTCTGATCCA	Omy400009684	-24.39	126	119	-22.36	105	126	156	-25.69	94	126	0.998545
miRNA_111	GCTGTCTGGAGTGGTTCTCAATCA	Omy400010328	-21.2	277	270	-23.44	204	227	158	-20.62	323	346	0.999873
miRNA_1222	GCTGTCTGGAGTGGTTCTCAATCA	Omy400010328	-21.2	277	270	-23.44	204	227	158	-20.62	323	346	0.999873
miRNA_1477	GCTGTCTGGAGTGGTTCTCAATCA	Omy400010328	-21.2	277	270	-23.44	204	227	158	-20.62	323	346	0.999873
miRNA_149	GCTGTCTGGAGTGGTTCTCAATCA	Omy400010328	-21.2	277	270	-23.44	204	227	158	-20.62	323	346	0.999873
miRNA_1605	GCTGTCTGGAGTGGTTCTCAATCA	Omy400010328	-21.2	277	270	-23.44	204	227	158	-20.62	323	346	0.999873
miRNA_1698	GCTGTCTGGAGTGGTTCTCAATCA	Omy400010328	-21.2	277	270	-23.44	204	227	158	-20.62	323	346	0.999873
miRNA_2110	GCTGTCTGGAGTGGTTCTCAATCA	Omy400010328	-21.2	277	270	-23.44	204	227	158	-20.62	323	346	0.999873
miRNA_2420	GCTGTCTGGAGTGGTTCTCAATCA	Omy400010328	-21.2	277	270	-23.44	204	227	158	-20.62	323	346	0.999873
miRNA_2527	GCTGTCTGGAGTGGTTCTCAATCA	Omy400010328	-21.2	277	270	-23.44	204	227	158	-20.62	323	346	0.999873
miRNA_2624	GCTGTCTGGAGTGGTTCTCAATCA	Omy400010328	-21.2	277	270	-23.44	204	227	158	-20.62	323	346	0.999873
miRNA_2810	GCTGTCTGGAGTGGTTCTCAATCA	Omy400010328	-21.2	277	270	-23.44	204	227	158	-20.62	323	346	0.999873
miRNA_2896	GCTGTCTGGAGTGGTTCTCAATCA	Omy400010328	-21.2	277	270	-23.44	204	227	158	-20.62	323	346	0.999873
miRNA_3216	GCTGTCTGGAGTGGTTCTCAATCA	Omy400010328	-21.2	277	270	-23.44	204	227	158	-20.62	323	346	0.999873
miRNA_805	GCTGTCTGGAGTGGTTCTCAATCA	Omy400010328	-21.2	277	270	-23.44	204	227	158	-20.62	323	346	0.999873
miRNA_934	GCTGTCTGGAGTGGTTCTCAATCA	Omy400010328	-21.2	277	270	-23.44	204	227	158	-20.62	323	346	0.999873
miRNA_2010	TGGAGTGTGACAATGGTGTTT	Omy400010422	-23	127	121	-21.34	105	127	150	-23.7	105	127	0.991313
miRNA_2091	CGCAGTGGTGGGTGGTATAAGG	Omy400010895	-22.2	510	503	-21.36	489	510	167	-22.2	488	509	0.997244
miRNA_2616	TATGAATGCTAGAGAGGGGTCCGG	Omy400010895	-24.2	597	590	-26.51	573	597	172	-25.2	573	597	0.992685
miRNA_2066	GCCTCTTTGCTTGACATCATGGG	Omy400011020	-24.3	684	678	-25.01	662	684	157	-28.8	652	684	0.994381
miRNA_2655	GCCTCTTTGCTTGACATCATGGG	Omy400011020	-24.3	684	678	-25.01	662	684	157	-28.8	652	684	0.994381
miRNA_1559	TACAGCAGTCCCACACTCTTCCA	Omy400011323	-22.4	377	370	-24.6	352	377	160	-23.4	356	377	0.995834
miRNA_196	CCTGGTCCCAGATCTGTTCGGA	Omy400011516	-24.8	210	203	-23.59	126	147	169	-24.8	186	209	0.996243
miRNA_1005	CTCCTCTCAGGCTCTACATGCGAA	Omy400011543	-21.62	382	375	-21.5	424	447	152	-21.62	342	381	0.991282
miRNA_1213	TGCAGACTGGCAGCTCTGGCGGCT	Omy400011543	-25.5	417	409	-25.01	395	417	169	-25.5	388	416	0.997051
miRNA_173	TGCAGACTGGCAGCTCTGGCGGCT	Omy400011543	-25.5	417	409	-25.01	395	417	169	-25.5	388	416	0.997051
miRNA_258	CTCCTCTCAGGCTCTACATGCGAA	Omy400011543	-21.62	382	375	-21.5	424	447	152	-21.62	342	381	0.991282
miRNA_2675	TGCAGACTGGCAGCTCTGGCGGCT	Omy400011543	-25.5	417	409	-25.01	395	417	169	-25.5	388	416	0.997051
miRNA_878	CTCCTCTCAGGCTCTACATGCGAA	Omy400011543	-21.62	382	375	-21.5	424	447	152	-21.62	342	381	0.991282
miRNA_3215	TGTCAGTGGACTGAGGAAGCATGC	Omy400012684	-22.6	267	259	-23.49	246	267	157	-20.6	84	122	0.998506
miRNA_747	TGTCAGTGGACTGAGGAAGCATGC	Omy400012684	-22.6	267	259	-23.49	246	267	157	-20.6	84	122	0.998506
miRNA_749	TGTCAGTGGACTGAGGAAGCATGC	Omy400012684	-22.6	267	259	-23.49	246	267	157	-20.6	84	122	0.998506
miRNA_201	TGCCTACTGAGCTGATAACAGT	Omy400012709	-21.1	688	680	-20.5	667	688	150	-21.75	627	688	0.996625
miRNA_1373	GCCCTCTCCTGTACTCCCTGTTCA	Omy400012873	-21.5	685	678	-23.08	662	685	155	-21.5	652	684	0.999306
miRNA_1959	GCCCTCTCCTGTACTCCCTGTTCA	Omy400012873	-21.5	685	678	-23.08	662	685	155	-21.5	652	684	0.999306
miRNA_2011	GCCCTCTCCTGTACTCCCTGTTCA	Omy400012873	-21.5	685	678	-23.08	662	685	155	-21.5	652	684	0.999306
miRNA_2628	GCCCTCTCCTGTACTCCCTGTTCA	Omy400012873	-21.5	685	678	-23.08	662	685	155	-21.5	652	684	0.999306
miRNA_2997	GCCCTCTCCTGTACTCCCTGTTCA	Omy400012873	-21.5	685	678	-23.08	662	685	155	-21.5	652	684	0.999306
miRNA_304	GCCCTCTCCTGTACTCCCTGTTCA	Omy400012873	-21.5	685	678	-23.08	662	685	155	-21.5	652	684	0.999306
miRNA_3042	GCCCTCTCCTGTACTCCCTGTTCA	Omy400012873	-21.5	685	678	-23.08	662	685	155	-21.5	652	684	0.999306
miRNA_3106	GCCCTCTCCTGTACTCCCTGTTCA	Omy400012873	-21.5	685	678	-23.08	662	685	155	-21.5	652	684	0.999306
miRNA_914	GCCCTCTCCTGTACTCCCTGTTCA	Omy400012873	-21.5	685	678	-23.08	662	685	155	-21.5	652	684	0.999306
miRNA_13	CACAGGTTAAGGGTCTCAGGGA	Omy400013150	-23.9	697	690	-24.01	676	697	152	-23.9	677	696	0.998273
miRNA_1986	ATTGGTCTTTTGACTAATCAGA	Omy400013150	-23	878	871	-25.5	857	878	184	-23.3	857	878	0.994961
miRNA_2013	CACAGGTTAAGGGTCTCAGGGA	Omy400013150	-23.9	697	690	-24.01	676	697	152	-23.9	677	696	0.998273
miRNA_256	ATTGGTCTTTTGACTAATCAGA	Omy400013150	-23	878	871	-25.5	857	878	184	-23.3	857	878	0.994961
miRNA_312	ATTGGTCTTTTGACTAATCAGA	Omy400013150	-23	878	871	-25.5	857	878	184	-23.3	857	878	0.994961
miRNA_3151	ATTGGTCTTTTGACTAATCAGA	Omy400013150	-23	878	871	-25.5	857	878	184	-23.3	857	878	0.994961
miRNA_1882	TCTGGCAGCGCTAGACAGGC	Omy400013175	-21.21	401	393	-21.05	381	401	152	-21.21	354	400	0.999305
miRNA_216	TCTGGCAGCGCTAGACAGGC	Omy400013175	-21.21	401	393	-21.05	381	401	152	-21.21	354	400	0.999305
miRNA_1097	CATACAGGTCGCAGTGGTGGGT	Omy400013577	-21.41	63	56	-21.46	75	96	156	-21.41	18	62	0.999181
miRNA_120	CATACAGGTCGCAGTGGTGGGT	Omy400013577	-21.41	63	56	-21.46	75	96	156	-21.41	18	62	0.999181
miRNA_1251	CATACAGGTCGCAGTGGTGGGT	Omy400013577	-21.41	63	56	-21.46	75	96	156	-21.41	18	62	0.999181
miRNA_1450	CATACAGGTCGCAGTGGTGGGT	Omy400013577	-21.41	63	56	-21.46	75	96	156	-21.41	18	62	0.999181
miRNA_190	CATACAGGTCGCAGTGGTGGGT	Omy400013577	-21.41	63	56	-21.46	75	96	156	-21.41	18	62	0.999181
miRNA_2042	CATACAGGTCGCAGTGGTGGGT	Omy400013577	-21.41	63	56	-21.46	75	96	156	-21.41	18	62	0.999181
miRNA_2126	CATACAGGTCGCAGTGGTGGGT	Omy400013577	-21.41	63	56	-21.46	75	96	156	-21.41	18	62	0.999181
miRNA_2209	CATACAGGTCGCAGTGGTGGGT	Omy400013577	-21.41	63	56	-21.46	75	96	156	-21.41	18	62	0.999181
miRNA_2740	CATACAGGTCGCAGTGGTGGGT	Omy400013577	-21.41	63	56	-21.46	75	96	156	-21.41	18	62	0.999181
miRNA_3048	CATACAGGTCGCAGTGGTGGGT	Omy400013577	-21.41	63	56	-21.46	75	96	156	-21.41	18	62	0.999181
miRNA_557	GCTACAGCCGGCTCGTCAGGCT	Omy400013577	-22.1	242	234	-21.99	221	242	156	-22.1	220	241	0.992727
miRNA_588	GCTACAGCCGGCTCGTCAGGCT	Omy400013680	-22.1	242	234	-21.99	221	242	156	-22.1	220	241	0.992727
miRNA_961	TTGTCAGTCAGCTGGACGCTCGGC	Omy400014407	-26.5	564	556	-28.71	539	564	152	-22.35	675	719	0.999511
miRNA_97	AGCAATGCAGGTGTAGAAGCACG	Omy400015874	-22.3	52	44	-20.31	31	52	159	-23.2	31	52	0.994583
miRNA_1024	TAGGACCTTGAGCGTGGCTGAGG	Omy400016065	-23.74	298	290	-24.77	278	298	158	-24.94	255	298	0.996941
miRNA_1237	TTAGGACCTTGAGCGTGGCTGAGG	Omy400016065	-25.14	299	291	-25.8	278	299	163	-25.84	255	299	0.996591
miRNA_1417	TAGGACCTTGAGCGTGGCTGAGG	Omy400016065	-23.74	298	290	-24.77	278	298	158	-24.94	255	298	0.996941
miRNA_159	TTAGGACCTTGAGCGTGGCTGAGG	Omy400016065	-25.14	299	291	-25.8	278	299	163	-25.84	255	299	0.996591
miRNA_1815	TTAGGACCTTGAGCGTGGCTGAGG	Omy400016065	-25.14	299	291	-25.8	278	299	163	-25.84	255	299	0.996591
miRNA_1862	TTAGGACCTTGAGCGTGGCTGAGG	Omy400016065	-25.14	299	291	-25.8	278	299	163	-25.84	255	299	0.996591
miRNA_1905	TTAGGACCTTGAGCGTGGCTGAGG	Omy400016065	-25.14	299	291	-25.8	278	299	163	-25.84	255	299	0.996591
miRNA_2059	TTAGGACCTTGAGCGTGGCTGAGG	Omy400016065	-25.14	299	291	-25.8	278	299	163	-25.84	255	299	0.996591
miRNA_2405	TTAGGACCTTGAGCGTGGCTGAGG	Omy400016065	-25.14	299	291	-25.8	278	299	163	-25.84	255	299	0.996591
miRNA_3035	TTAGGACCTTGAGCGTGGCTGAGG	Omy400016065	-25.14	299	291	-25.8	278	299	163	-25.84	255	299	0.996591
miRNA_3046	TAGGACCTTGAGCGTGGCTGAGG	Omy400016065	-23.74	298	290	-24.77	278	298	158	-24.94	255	298	0.996941
miRNA_3058	AGCTACATCTGGCTACTGGGTCT	Omy400016141	-26.9	72	64	-27.32	47	72	164	-26.9	50	71	0.994671
miRNA_710	AGCTACATCTGATTACTGGGTCA	Omy400016141	-24.7	150	142	-25.57	125	150	160	-23.6	50	71	0.99176
miRNA_730	AGCTACATCTGATTACTGGGTCA	Omy400016141	-24.7	150	142	-25.57	125	150	160	-23.6	50	71	0.99176
miRNA_111	GCTGTCTGGAGTGGTTCTCAATCA	Omy400016811	-21.7	113	106	-25.9	32	55	162	-24.6	150	173	0.995434
miRNA_1222	GCTGTCTGGAGTGGTTCTCAATCA	Omy400016811	-21.7	113	106	-25.9	32	55	162	-24.6	150	173	0.995434
miRNA_1271	GCTGCTGTCGTCGCTGTTTTCTAC	Omy400016811	-24.81	176	168	-25.98	7	30	163	-24.81	129	175	0.998538
miRNA_1477	GCTGTCTGGAGTGGTTCTCAATCA	Omy400016811	-21.7	113	106	-25.9	32	55	162	-24.6	150	173	0.995434
miRNA_149	GCTGTCTGGAGTGGTTCTCAATCA	Omy400016811	-21.7	113	106	-25.9	32	55	162	-24.6	150	173	0.995434
miRNA_1605	GCTGTCTGGAGTGGTTCTCAATCA	Omy400016811	-21.7	113	106	-25.9	32	55	162	-24.6	150	173	0.995434
miRNA_1698	GCTGTCTGGAGTGGTTCTCAATCA	Omy400016811	-21.7	113	106	-25.9	32	55	162	-24.6	150	173	0.995434
miRNA_2110	GCTGTCTGGAGTGGTTCTCAATCA	Omy400016811	-21.7	113	106	-25.9	32	55	162	-24.6	150	173	0.995434
miRNA_2420	GCTGTCTGGAGTGGTTCTCAATCA	Omy400016811	-21.7	113	106	-25.9	32	55	162	-24.6	150	173	0.995434
miRNA_2527	GCTGTCTGGAGTGGTTCTCAATCA	Omy400016811	-21.7	113	106	-25.9	32	55	162	-24.6	150	173	0.995434
miRNA_2624	GCTGTCTGGAGTGGTTCTCAATCA	Omy400016811	-21.7	113	106	-25.9	32	55	162	-24.6	150	173	0.995434
miRNA_2810	GCTGTCTGGAGTGGTTCTCAATCA	Omy400016811	-21.7	113	106	-25.9	32	55	162	-24.6	150	173	0.995434
miRNA_2896	GCTGTCTGGAGTGGTTCTCAATCA	Omy400016811	-21.7	113	106	-25.9	32	55	162	-24.6	150	173	0.995434
miRNA_3216	GCTGTCTGGAGTGGTTCTCAATCA	Omy400016811	-21.7	113	106	-25.9	32	55	162	-24.6	150	173	0.995434
miRNA_805	GCTGTCTGGAGTGGTTCTCAATCA	Omy400016811	-21.7	113	106	-25.9	32	55	162	-24.6	150	173	0.995434
miRNA_934	GCTGTCTGGAGTGGTTCTCAATCA	Omy400016811	-21.7	113	106	-25.9	32	55	162	-24.6	150	173	0.995434
miRNA_1318	AATGGCACCCTATTCCGTATAT	Omy400016896	-26.1	577	570	-27.81	556	577	180	-26.7	555	577	0.998737
miRNA_2050	AATGGCACCCTATTCCGTATAT	Omy400016896	-26.1	577	570	-27.81	556	577	180	-26.7	555	577	0.998737
miRNA_2949	AATGGCACCCTATTCCGTATAT	Omy400016896	-26.1	577	570	-27.81	556	577	180	-26.7	555	577	0.998737
miRNA_487	AATGGCACCCTATTCCGTATAT	Omy400016896	-26.1	577	570	-27.81	556	577	180	-26.7	555	577	0.998737
miRNA_646	AATGGCACCCTATTCCGTATAT	Omy400016896	-26.1	577	570	-27.81	556	577	180	-26.7	555	577	0.998737
miRNA_84	AATGGCACCCTATTCCGTATAT	Omy400016896	-26.1	577	570	-27.81	556	577	180	-26.7	555	577	0.998737
miRNA_1626	TAGACTTTGAAAGGGTAGACATGC	Omy400017533	-22.3	732	726	-22.79	709	732	169	-23.2	711	732	0.994943
miRNA_2871	TAGACTTTGAAAGGGTAGACATGC	Omy400017533	-22.3	732	726	-22.79	709	732	169	-23.2	711	732	0.994943
miRNA_1047	TTCCCTTTGTCATCCTATGCCT	Omy400017625	-22.6	95	88	-21.33	74	95	151	-23	59	95	0.997407
miRNA_1629	TCATCTTTGCTGGAGTCCATCAAG	Omy400018509	-22.9	505	497	-25.67	481	505	151	-21.5	93	112	0.996085
miRNA_2066	GCCTCTTTGCTTGACATCATGGG	Omy400018509	-22.7	650	642	-21.03	482	505	163	-21.86	444	505	0.998533
miRNA_2655	GCCTCTTTGCTTGACATCATGGG	Omy400018509	-22.7	650	642	-21.03	482	505	163	-21.86	444	505	0.998533
miRNA_2874	TCATCTTTGCTGGAGTCCATCAAG	Omy400018509	-22.9	505	497	-25.67	481	505	151	-21.5	93	112	0.996085
miRNA_1631	GCCAGAGCTGCCAGTCTGCAAGGA	Omy400018512	-25	310	302	-23.76	284	310	153	-26.9	263	310	0.997631
miRNA_189	GCCAGAGCTGCCAGTCTGCAAGGA	Omy400018512	-25	310	302	-23.76	284	310	153	-26.9	263	310	0.997631
miRNA_1631	GCCAGAGCTGCCAGTCTGCAAGGA	Omy400018633	-26.33	479	472	-23.44	457	479	155	-27.63	442	479	0.997825
miRNA_189	GCCAGAGCTGCCAGTCTGCAAGGA	Omy400018633	-26.33	479	472	-23.44	457	479	155	-27.63	442	479	0.997825
miRNA_1231	GCTGTCTGAAGTGGTTCTCAATCA	Omy400018728	-24.11	329	322	-26.6	298	329	152	-24.11	298	328	0.995732
miRNA_1250	GCTGTCTGAAGTGGTTCTCAATCA	Omy400018728	-24.11	329	322	-26.6	298	329	152	-24.11	298	328	0.995732
miRNA_1323	GCTGTCTGAAGTGGTTCTCAATCA	Omy400018728	-24.11	329	322	-26.6	298	329	152	-24.11	298	328	0.995732
miRNA_1351	GCTGTCTGAAGTGGTTCTCAATCA	Omy400018728	-24.11	329	322	-26.6	298	329	152	-24.11	298	328	0.995732
miRNA_1660	GCTGTCTGAAGTGGTTCTCAATCA	Omy400018728	-24.11	329	322	-26.6	298	329	152	-24.11	298	328	0.995732
miRNA_2128	GCTGTCTGAAGTGGTTCTCAATCA	Omy400018728	-24.11	329	322	-26.6	298	329	152	-24.11	298	328	0.995732
miRNA_2238	GCTGTCTGAAGTGGTTCTCAATCA	Omy400018728	-24.11	329	322	-26.6	298	329	152	-24.11	298	328	0.995732
miRNA_2293	GCTGTCTGAAGTGGTTCTCAATCA	Omy400018728	-24.11	329	322	-26.6	298	329	152	-24.11	298	328	0.995732
miRNA_2329	GCTGTCTGAAGTGGTTCTCAATCA	Omy400018728	-24.11	329	322	-26.6	298	329	152	-24.11	298	328	0.995732
miRNA_2369	GCTGTCTGAAGTGGTTCTCAATCA	Omy400018728	-24.11	329	322	-26.6	298	329	152	-24.11	298	328	0.995732
miRNA_2665	GCTGTCTGAAGTGGTTCTCAATCA	Omy400018728	-24.11	329	322	-26.6	298	329	152	-24.11	298	328	0.995732
miRNA_2799	GCTGTCTGAAGTGGTTCTCAATCA	Omy400018728	-24.11	329	322	-26.6	298	329	152	-24.11	298	328	0.995732
miRNA_2882	TGGTTGCTGTATGGACAGTG	Omy400018728	-21.9	708	700	-23.87	687	708	165	-21.9	688	707	0.996631
miRNA_295	GCTGTCTGAAGTGGTTCTCAATCA	Omy400018728	-24.11	329	322	-26.6	298	329	152	-24.11	298	328	0.995732
miRNA_3188	GCTGTCTGAAGTGGTTCTCAATCA	Omy400018728	-24.11	329	322	-26.6	298	329	152	-24.11	298	328	0.995732
miRNA_34	GCTGTCTGAAGTGGTTCTCAATCA	Omy400018728	-24.11	329	322	-26.6	298	329	152	-24.11	298	328	0.995732
miRNA_1486	TAGATAACGTCGGCAGTCCAGTTG	Omy400019285	-21.8	546	538	-22.04	523	546	161	-23	514	546	0.992293
miRNA_2028	TAGATAACGTCGGCAGTCCAGTTG	Omy400019285	-21.8	546	538	-22.04	523	546	161	-23	514	546	0.992293
miRNA_2516	TAGATAACGTCGGCAGTCCAGTTG	Omy400019285	-21.8	546	538	-22.04	523	546	161	-23	514	546	0.992293
miRNA_2889	TAGATAACGTCGGCAGTCCAGTTG	Omy400019285	-21.8	546	538	-22.04	523	546	161	-23	514	546	0.992293
miRNA_2942	TAGATAACGTCGGCAGTCCAGTTG	Omy400019285	-21.8	546	538	-22.04	523	546	161	-23	514	546	0.992293
miRNA_69	TAGATAACGTCGGCAGTCCAGTTG	Omy400019285	-21.8	546	538	-22.04	523	546	161	-23	514	546	0.992293
miRNA_745	TAGATAACGTCGGCAGTCCAGTTG	Omy400019285	-21.8	546	538	-22.04	523	546	161	-23	514	546	0.992293
miRNA_903	TAGATAACGTCGGCAGTCCAGTTG	Omy400019285	-21.8	546	538	-22.04	523	546	161	-23	514	546	0.992293
miRNA_1413	TCAGGACAGACGGGAGACTCTGG	Omy400020292	-23.4	216	209	-26.34	192	216	162	-24.7	189	216	0.992727
miRNA_2144	TCAGGACAGACGGGCGACTCTGGC	Omy400020292	-27.2	216	209	-30.16	191	216	166	-28.5	189	216	0.99731
miRNA_422	TCAGGACAGACGGGAGACTCTGGC	Omy400020292	-23.8	216	209	-26.34	191	216	162	-25.1	189	216	0.99731
miRNA_1003	TTGGAAAGTCATAACTGCAGAGGC	Omy400020550	-21.34	548	540	-20.97	527	548	159	-21.34	516	547	0.996625
miRNA_1161	TCCTTCATTCCACCGGAGTCTG	Omy400020550	-21.25	779	771	-21.58	758	779	158	-22.55	747	779	0.99837
miRNA_1363	TTGGAAAGTCATAACTGCAGAGGC	Omy400020550	-21.34	548	540	-20.97	527	548	159	-21.34	516	547	0.996625
miRNA_2811	TCCTTCATTCCACCGGAGTCTG	Omy400020550	-21.25	779	771	-21.58	758	779	158	-22.55	747	779	0.99837
miRNA_3255	TCCTTCATTCCACCGGAGTCTG	Omy400020550	-21.25	779	771	-21.58	758	779	158	-22.55	747	779	0.99837
miRNA_1077	TGAGAGCATCCTGTCGGGCTGTA	Omy400020586	-26.51	254	246	-21.34	230	254	152	-26.51	215	253	0.998849
miRNA_1082	TGGAGAGCATTTGTGAACAGCAGT	Omy400020586	-22.6	255	247	-24.76	235	255	164	-22.6	238	254	0.99096
miRNA_118	TGAGAGCATCCTGTCGGGCTGTA	Omy400020586	-26.51	254	246	-21.34	230	254	152	-26.51	215	253	0.998849
miRNA_1234	TGAGAGCATCCTGTCGGGCTGTA	Omy400020586	-26.51	254	246	-21.34	230	254	152	-26.51	215	253	0.998849
miRNA_1442	TGGAGAGCATTTGTGAACAGCAGT	Omy400020586	-22.6	255	247	-24.76	235	255	164	-22.6	238	254	0.99096
miRNA_1474	GAGAGCATCCTGTCGGGCTGTATC	Omy400020586	-23.31	253	246	-25.39	228	253	152	-26.51	215	253	0.999258
miRNA_1917	TGGAGAGCATTTGTGAACAGCAGT	Omy400020586	-22.6	255	247	-24.76	235	255	164	-22.6	238	254	0.99096
miRNA_2086	TGGAGAGCATTTGTGAACAGCAGT	Omy400020586	-22.6	255	247	-24.76	235	255	164	-22.6	238	254	0.99096
miRNA_2190	TGAGAGCATCCTGTCGGGCTGTA	Omy400020586	-26.51	254	246	-21.34	230	254	152	-26.51	215	253	0.998849
miRNA_2564	TGAGAGCATCCTGTCGGGCTGTA	Omy400020586	-26.51	254	246	-21.34	230	254	152	-26.51	215	253	0.998849
miRNA_2718	TGGAGAGCATTTGTGAACAGCAGT	Omy400020586	-22.6	255	247	-24.76	235	255	164	-22.6	238	254	0.99096
miRNA_2808	TGGAGAGCATTTGTGAACAGCAGT	Omy400020586	-22.6	255	247	-24.76	235	255	164	-22.6	238	254	0.99096
miRNA_2890	TGGAGAGCATTTGTGAACAGCAGT	Omy400020586	-22.6	255	247	-24.76	235	255	164	-22.6	238	254	0.99096
miRNA_3170	TGGAGAGCATTTGTGAACAGCAGT	Omy400020586	-22.6	255	247	-24.76	235	255	164	-22.6	238	254	0.99096
miRNA_370	TGGAGAGCATTTGTGAACAGCAGT	Omy400020586	-22.6	255	247	-24.76	235	255	164	-22.6	238	254	0.99096
miRNA_415	TGGAGAGCATTTGTGAACAGCAGT	Omy400020586	-22.6	255	247	-24.76	235	255	164	-22.6	238	254	0.99096
miRNA_590	GAGAGCATCCTGTCGGGCTGTATC	Omy400020586	-23.31	253	246	-25.39	228	253	152	-26.51	215	253	0.999258
miRNA_636	TGGAGAGCATTTGTGAACAGCAGT	Omy400020586	-22.6	255	247	-24.76	235	255	164	-22.6	238	254	0.99096
miRNA_672	TGGAGAGCATTTGTGAACAGCAGT	Omy400020586	-22.6	255	247	-24.76	235	255	164	-22.6	238	254	0.99096
miRNA_755	TGGAGAGCATTTGTGAACAGCAGT	Omy400020586	-22.6	255	247	-24.76	235	255	164	-22.6	238	254	0.99096
miRNA_922	GAGAGCATCCTGTCGGGCTGTATC	Omy400020586	-23.31	253	246	-25.39	228	253	152	-26.51	215	253	0.999258
miRNA_1671	TCAGCCACTCCTGGGCTACAATCA	Omy400021193	-21.78	540	533	-21.17	515	540	158	-21.93	471	539	0.995366
miRNA_1225	CGTACAGGTCGCAGTGGTGGGT	Omy400021315	-22	219	211	-20.3	198	219	159	-22	190	218	0.999057
miRNA_1324	CGTACAGGTCGCAGTGGTGGGT	Omy400021315	-22	219	211	-20.3	198	219	159	-22	190	218	0.999057
miRNA_1570	CGTACAGGTCGCAGTGGTGGGT	Omy400021315	-22	219	211	-20.3	198	219	159	-22	190	218	0.999057
miRNA_1845	CGTACAGGTCGCAGTGGTGGGT	Omy400021315	-22	219	211	-20.3	198	219	159	-22	190	218	0.999057
miRNA_2197	CGTACAGGTCGCAGTGGTGGGT	Omy400021315	-22	219	211	-20.3	198	219	159	-22	190	218	0.999057
miRNA_2365	CGTACAGGTCGCAGTGGTGGGT	Omy400021315	-22	219	211	-20.3	198	219	159	-22	190	218	0.999057
miRNA_2589	CGTACAGGTCGCAGTGGTGGGT	Omy400021315	-22	219	211	-20.3	198	219	159	-22	190	218	0.999057
miRNA_269	CGTACAGGTCGCAGTGGTGGGT	Omy400021315	-22	219	211	-20.3	198	219	159	-22	190	218	0.999057
miRNA_3028	CGTACAGGTCGCAGTGGTGGGT	Omy400021315	-22	219	211	-20.3	198	219	159	-22	190	218	0.999057
miRNA_3251	CGTACAGGTCGCAGTGGTGGGT	Omy400021315	-22	219	211	-20.3	198	219	159	-22	190	218	0.999057
miRNA_562	CGTACAGGTCGCAGTGGTGGGT	Omy400021315	-22	219	211	-20.3	198	219	159	-22	190	218	0.999057
miRNA_656	CGTACAGGTCGCAGTGGTGGGT	Omy400021315	-22	219	211	-20.3	198	219	159	-22	190	218	0.999057
miRNA_1627	TGGGTTTGTTGCAGCAGAAGCTGG	Omy400021771	-24.12	99	91	-26.37	76	99	165	-24.12	50	98	0.998586
miRNA_2872	TGGGTTTGTTGCAGCAGAAGCTGG	Omy400021771	-24.12	99	91	-26.37	76	99	165	-24.12	50	98	0.998586
miRNA_1188	TCACAGACAGTGTAACCAGCAA	Omy400022717	-21.89	76	68	-22.89	56	76	169	-21.89	29	75	0.999076
miRNA_1263	TCACAGACAGTGTAACCAGCAA	Omy400022717	-21.89	76	68	-22.89	56	76	169	-21.89	29	75	0.999076
miRNA_1491	TCACAGACAGTGTAACCAGCAA	Omy400022717	-21.89	76	68	-22.89	56	76	169	-21.89	29	75	0.999076
miRNA_1556	TCACAGACAGTGTAACCAGCAA	Omy400022717	-21.89	76	68	-22.89	56	76	169	-21.89	29	75	0.999076
miRNA_1611	TCACAGACAGTGTAACCAGCAA	Omy400022717	-21.89	76	68	-22.89	56	76	169	-21.89	29	75	0.999076
miRNA_2150	TCACAGACAGTGTAACCAGCAA	Omy400022717	-21.89	76	68	-22.89	56	76	169	-21.89	29	75	0.999076
miRNA_2199	TCACAGACAGTGTAACCAGCAA	Omy400022717	-21.89	76	68	-22.89	56	76	169	-21.89	29	75	0.999076
miRNA_2676	TCACAGACAGTGTAACCAGCAA	Omy400022717	-21.89	76	68	-22.89	56	76	169	-21.89	29	75	0.999076
miRNA_2918	TCACAGACAGTGTAACCAGCAA	Omy400022717	-21.89	76	68	-22.89	56	76	169	-21.89	29	75	0.999076
miRNA_3097	TCACAGACAGTGTAACCAGCAA	Omy400022717	-21.89	76	68	-22.89	56	76	169	-21.89	29	75	0.999076
miRNA_3258	TCACAGACAGTGTAACCAGCAA	Omy400022717	-21.89	76	68	-22.89	56	76	169	-21.89	29	75	0.999076
miRNA_460	TCACAGACAGTGTAACCAGCAA	Omy400022717	-21.89	76	68	-22.89	56	76	169	-21.89	29	75	0.999076
miRNA_103	GACTGGCAGAGCTTCCAGACTTCA	Omy400024446	-24.94	421	414	-21.44	367	392	154	-24.94	375	420	0.999873
miRNA_3138	GACTGGCAGAGCTTCCAGACTTCA	Omy400024446	-24.94	421	414	-21.44	367	392	154	-24.94	375	420	0.999873
miRNA_2887	TGGTTGCTGTATGGACAGTGG	Omy400025281	-25.63	1323	1315	-21.67	1303	1323	151	-26.13	1289	1323	0.996591
miRNA_208	TTGGTCCCCTTCAACCAGCTGT	Omy400025683	-21.82	55	48	-24.87	35	55	160	-22.32	17	55	0.998327
miRNA_2955	TTGGTCCCCTTCAACCAGCTGT	Omy400025683	-21.82	55	48	-24.87	35	55	160	-22.32	17	55	0.998327
miRNA_1187	CCTTCCTGCAGGCTCATCCTGACA	Omy400025747	-23.16	631	624	-21.05	608	631	159	-23.16	602	630	0.998886
miRNA_1364	TCTTTCTGTGGGCAGCTGTGGGC	Omy400025747	-23	631	624	-24.93	610	631	155	-23	611	630	0.996243
miRNA_1498	TCTTTCTGTGGGCAGCTGTGGGC	Omy400025747	-23	631	624	-24.93	610	631	155	-23	611	630	0.996243
miRNA_2636	CCTTCCTGCAGGCTCATCCTGACA	Omy400025747	-23.16	631	624	-21.05	608	631	159	-23.16	602	630	0.998886
miRNA_2326	TGCCAGGTAGGACACTAGAGTGGC	Omy400026084	-24.6	63	56	-21.03	10	33	170	-24.6	30	62	0.999368
miRNA_1385	TCTGGAAGAGTCTGGTTGACTGGC	Omy400026275	-27.86	329	321	-25.35	557	580	162	-26.75	522	580	0.994722
miRNA_1788	TCTGGAAGAGTCTGGTCGACTGG	Omy400026275	-24.99	329	321	-25.67	558	580	162	-22.45	522	580	0.99837
miRNA_2023	TCTGGAAGAGTCTGGTTGACTGGC	Omy400026275	-27.86	329	321	-25.35	557	580	162	-26.75	522	580	0.994722
miRNA_2960	TCTGGAAGAGTCTGGTTGACTGGC	Omy400026275	-27.86	329	321	-25.35	557	580	162	-26.75	522	580	0.994722
miRNA_404	TCTGGAAGAGTCTGGTTGACTGGC	Omy400026275	-27.86	329	321	-25.35	557	580	162	-26.75	522	580	0.994722
miRNA_872	TCTGGAAGAGTCTGGCTGACTGGC	Omy400026275	-27.46	329	321	-27.77	557	580	166	-26.05	522	580	0.996591
miRNA_1364	TCTTTCTGTGGGCAGCTGTGGGC	Omy400027216	-26.1	93	85	-28.13	72	93	150	-21.47	215	250	0.999705
miRNA_1498	TCTTTCTGTGGGCAGCTGTGGGC	Omy400027216	-26.1	93	85	-28.13	72	93	150	-21.47	215	250	0.999705
miRNA_1514	TCAGAATACACAACCACCCCTCTC	Omy400027633	-21.3	208	201	-24.1	186	208	163	-21.5	185	208	0.992764
miRNA_1384	ACCTGCCCAGAGGTAAGCTACAA	Omy400027748	-25.86	1008	1001	-23.01	986	1008	160	-25.86	964	1007	0.999827
miRNA_1490	TAGAGATTGCATCATCTGTGGAT	Omy400027748	-22.3	1216	1210	-22.27	1193	1216	155	-22.3	1195	1215	0.993582
miRNA_1576	ACCTGCCCAGAGGTAAGCTACAA	Omy400027748	-25.86	1008	1001	-23.01	986	1008	160	-25.86	964	1007	0.999827
miRNA_1690	TAGAGATTGCATCATCTGTGGAT	Omy400027748	-22.3	1216	1210	-22.27	1193	1216	155	-22.3	1195	1215	0.993582
miRNA_2213	ACCTGCCCAGAGGTAAGCTACAA	Omy400027748	-25.86	1008	1001	-23.01	986	1008	160	-25.86	964	1007	0.999827
miRNA_2520	ACCTGCCCAGAGGTAAGCTACAA	Omy400027748	-25.86	1008	1001	-23.01	986	1008	160	-25.86	964	1007	0.999827
miRNA_2778	ACCTGCCCAGAGGTAAGCTACAA	Omy400027748	-25.86	1008	1001	-23.01	986	1008	160	-25.86	964	1007	0.999827
miRNA_2851	ACCTGCCCAGAGGTAAGCTACAA	Omy400027748	-25.86	1008	1001	-23.01	986	1008	160	-25.86	964	1007	0.999827
miRNA_2913	ACCTGCCCAGAGGTAAGCTACAA	Omy400027748	-25.86	1008	1001	-23.01	986	1008	160	-25.86	964	1007	0.999827
miRNA_3235	TAGAGATTGCATCATCTGTGGAT	Omy400027748	-22.3	1216	1210	-22.27	1193	1216	155	-22.3	1195	1215	0.993582
miRNA_396	ACCTGCCCAGAGGTAAGCTACAA	Omy400027748	-25.86	1008	1001	-23.01	986	1008	160	-25.86	964	1007	0.999827
miRNA_770	ACCTGCCCAGAGGTAAGCTACAA	Omy400027748	-25.86	1008	1001	-23.01	986	1008	160	-25.86	964	1007	0.999827
miRNA_804	ACCTGCCCAGAGGTAAGCTACAA	Omy400027748	-25.86	1008	1001	-23.01	986	1008	160	-25.86	964	1007	0.999827
miRNA_2208	TGGACATGTACTGGCTTAAGCAG	Omy400028045	-21.8	125	118	-22.76	98	125	155	-21.8	99	124	0.995732
miRNA_1373	GCCCTCTCCTGTACTCCCTGTTCA	Omy400028182	-29.9	281	274	-22.95	82	105	162	-27.61	56	104	0.995041
miRNA_1959	GCCCTCTCCTGTACTCCCTGTTCA	Omy400028182	-29.9	281	274	-22.95	82	105	162	-27.61	56	104	0.995041
miRNA_2011	GCCCTCTCCTGTACTCCCTGTTCA	Omy400028182	-29.9	281	274	-22.95	82	105	162	-27.61	56	104	0.995041
miRNA_2628	GCCCTCTCCTGTACTCCCTGTTCA	Omy400028182	-29.9	281	274	-22.95	82	105	162	-27.61	56	104	0.995041
miRNA_2997	GCCCTCTCCTGTACTCCCTGTTCA	Omy400028182	-29.9	281	274	-22.95	82	105	162	-27.61	56	104	0.995041
miRNA_304	GCCCTCTCCTGTACTCCCTGTTCA	Omy400028182	-29.9	281	274	-22.95	82	105	162	-27.61	56	104	0.995041
miRNA_3042	GCCCTCTCCTGTACTCCCTGTTCA	Omy400028182	-29.9	281	274	-22.95	82	105	162	-27.61	56	104	0.995041
miRNA_3106	GCCCTCTCCTGTACTCCCTGTTCA	Omy400028182	-29.9	281	274	-22.95	82	105	162	-27.61	56	104	0.995041
miRNA_914	GCCCTCTCCTGTACTCCCTGTTCA	Omy400028182	-29.9	281	274	-22.95	82	105	162	-27.61	56	104	0.995041
miRNA_208	TTGGTCCCCTTCAACCAGCTGT	Omy400029755	-21.82	43	36	-24.87	23	43	160	-22.32	5	43	0.998327
miRNA_2955	TTGGTCCCCTTCAACCAGCTGT	Omy400029755	-21.82	43	36	-24.87	23	43	160	-22.32	5	43	0.998327
miRNA_2764	TATTCCCTATGTAGAGCACTA	Omy400029772	-24.1	428	420	-25.73	408	428	175	-25.3	407	428	0.992136
miRNA_1000	AACACTGTTTCCCATGCTTGTTCA	Omy400030944	-21.44	113	106	-21.27	14	38	161	-21.44	66	112	0.996424
miRNA_1311	AACACTGTTTCCCATGCTTGTTCA	Omy400030944	-21.44	113	106	-21.27	14	38	161	-21.44	66	112	0.996424
miRNA_1408	AACACTGTTTCCCATGCTTGTTCA	Omy400030944	-21.44	113	106	-21.27	14	38	161	-21.44	66	112	0.996424
miRNA_1542	AACACTGTTTCCCATGCTTGTTCA	Omy400030944	-21.44	113	106	-21.27	14	38	161	-21.44	66	112	0.996424
miRNA_1747	AACACTGTTTCCCATGCTTGTTCA	Omy400030944	-21.44	113	106	-21.27	14	38	161	-21.44	66	112	0.996424
miRNA_1760	AACACTGTTTCCCATGCTTGTTCA	Omy400030944	-21.44	113	106	-21.27	14	38	161	-21.44	66	112	0.996424
miRNA_2273	AACACTGTTTCCCATGCTTGTTCA	Omy400030944	-21.44	113	106	-21.27	14	38	161	-21.44	66	112	0.996424
miRNA_29	AACACTGTTTCCCATGCTTGTTCA	Omy400030944	-21.44	113	106	-21.27	14	38	161	-21.44	66	112	0.996424
miRNA_2909	AACACTGTTTCCCATGCTTGTTCA	Omy400030944	-21.44	113	106	-21.27	14	38	161	-21.44	66	112	0.996424
miRNA_2982	AACACTGTTTCCCATGCTTGTTCA	Omy400030944	-21.44	113	106	-21.27	14	38	161	-21.44	66	112	0.996424
miRNA_613	AACACTGTTTCCCATGCTTGTTCA	Omy400030944	-21.44	113	106	-21.27	14	38	161	-21.44	66	112	0.996424
miRNA_874	AACACTGTTTCCCATGCTTGTTCA	Omy400030944	-21.44	113	106	-21.27	14	38	161	-21.44	66	112	0.996424
miRNA_1005	CTCCTCTCAGGCTCTACATGCGAA	Omy400030960	-24.8	68	60	-28.58	120	142	171	-27.5	173	213	0.998879
miRNA_1373	GCCCTCTCCTGTACTCCCTGTTCA	Omy400030960	-27.91	218	210	-23.99	164	186	164	-26.83	358	397	0.99441
miRNA_1959	GCCCTCTCCTGTACTCCCTGTTCA	Omy400030960	-27.91	218	210	-23.99	164	186	164	-26.83	358	397	0.99441
miRNA_2011	GCCCTCTCCTGTACTCCCTGTTCA	Omy400030960	-27.91	218	210	-23.99	164	186	164	-26.83	358	397	0.99441
miRNA_258	CTCCTCTCAGGCTCTACATGCGAA	Omy400030960	-24.8	68	60	-28.58	120	142	171	-27.5	173	213	0.998879
miRNA_2628	GCCCTCTCCTGTACTCCCTGTTCA	Omy400030960	-27.91	218	210	-23.99	164	186	164	-26.83	358	397	0.99441
miRNA_2997	GCCCTCTCCTGTACTCCCTGTTCA	Omy400030960	-27.91	218	210	-23.99	164	186	164	-26.83	358	397	0.99441
miRNA_304	GCCCTCTCCTGTACTCCCTGTTCA	Omy400030960	-27.91	218	210	-23.99	164	186	164	-26.83	358	397	0.99441
miRNA_3042	GCCCTCTCCTGTACTCCCTGTTCA	Omy400030960	-27.91	218	210	-23.99	164	186	164	-26.83	358	397	0.99441
miRNA_3106	GCCCTCTCCTGTACTCCCTGTTCA	Omy400030960	-27.91	218	210	-23.99	164	186	164	-26.83	358	397	0.99441
miRNA_878	CTCCTCTCAGGCTCTACATGCGAA	Omy400030960	-24.8	68	60	-28.58	120	142	171	-27.5	173	213	0.998879
miRNA_914	GCCCTCTCCTGTACTCCCTGTTCA	Omy400030960	-27.91	218	210	-23.99	164	186	164	-26.83	358	397	0.99441
miRNA_1267	TGTGACACGCAGTGACACGCCTA	Omy400032515	-21.7	196	189	-22.93	174	196	165	-22.78	186	239	0.998586
miRNA_1313	TGTGATGTGAGGGTAGGACTCCTC	Omy400033057	-22.4	518	510	-22.17	495	518	162	-22.8	490	518	0.99308
miRNA_1357	TGTGATGTGAGGGTAGGACTCCTC	Omy400033057	-22.4	518	510	-22.17	495	518	162	-22.8	490	518	0.99308
miRNA_1784	TGTGATGTGAGGGTAGGACTCCTC	Omy400033057	-22.4	518	510	-22.17	495	518	162	-22.8	490	518	0.99308
miRNA_2674	TGTGATGTGAGGGTAGGACTCCTC	Omy400033057	-22.4	518	510	-22.17	495	518	162	-22.8	490	518	0.99308
miRNA_3246	TGTGATGTGAGGGTAGGACTCCTC	Omy400033057	-22.4	518	510	-22.17	495	518	162	-22.8	490	518	0.99308
miRNA_1861	TGGTCAGGACCTGGCAGACGG	Omy400033701	-21.19	1119	1111	-20.62	1096	1119	152	-21.19	1070	1118	0.999811
miRNA_2833	ATCAGTCAGACGGAAGACTCGACA	Omy400033701	-21.8	1082	1074	-21.67	1056	1082	169	-21.8	1057	1081	0.99264
miRNA_3150	TGGTCAGGACCTGGCAGACGG	Omy400033701	-21.19	1119	1111	-20.62	1096	1119	152	-21.19	1070	1118	0.999811
miRNA_450	ATCAGTCAGACGGAAGACTCGACA	Omy400033701	-21.8	1082	1074	-21.67	1056	1082	169	-21.8	1057	1081	0.99264
miRNA_1998	GCGGGAGACCGGGGTTCAAT	Omy400034255	-21.1	49	42	-22.02	30	49	150	-21.1	34	48	0.993567
miRNA_1617	AGAGGACACACGTCTGATCGGTGC	Omy400035005	-24.05	857	849	-21.87	834	857	155	-24.05	816	856	0.999782
miRNA_1774	TATTCCCTATGTAGAGCACTAC	Omy400035005	-24.1	432	425	-20.18	411	432	172	-25.3	405	432	0.994991
miRNA_2052	AGAGGACACACGTCTGATCGGTGC	Omy400035005	-24.05	857	849	-21.87	834	857	155	-24.05	816	856	0.999782
miRNA_2432	TATTCCCTATGTAGAGCACTAC	Omy400035005	-24.1	432	425	-20.18	411	432	172	-25.3	405	432	0.994991
miRNA_1069	GCCTGCCATCCAGGACCTCTACA	Omy400035904	-22.91	651	643	-22.08	629	651	160	-24.21	606	651	0.996591
miRNA_1226	GCCTGCCATCCAGGACCTCTACA	Omy400035904	-22.91	651	643	-22.08	629	651	160	-24.21	606	651	0.996591
miRNA_702	CTACCCACCACTGCGACCTGTACG	Omy400037252	-24.8	498	491	-29.01	475	498	166	-28.75	443	498	0.995805
miRNA_1536	TGGGCCAGACTACACTCAATCATA	Omy400037659	-22.43	311	303	-22.72	287	311	159	-22.43	287	310	0.998731
miRNA_702	CTACCCACCACTGCGACCTGTACG	Omy400037758	-21.3	253	246	-25.91	311	335	150	-24.1	210	253	0.999705
miRNA_226	TCAGTCTGGAAGGGTGACTCGGC	Omy400038686	-25.74	95	87	-26.13	73	95	162	-25.74	51	94	0.999705
miRNA_1053	TTGGATGGAGAGCATTTGTGAAC	Omy400038919	-22.91	78	70	-21.47	56	78	166	-22.91	50	77	0.99176
miRNA_1218	TTGGATGGAGAGCATTTGTGAAC	Omy400038919	-22.91	78	70	-21.47	56	78	166	-22.91	50	77	0.99176
miRNA_1527	TTGGATGGAGAGCATTTGTGAAC	Omy400038919	-22.91	78	70	-21.47	56	78	166	-22.91	50	77	0.99176
miRNA_1745	TTGGATGGAGAGCATTTGTGAAC	Omy400038919	-22.91	78	70	-21.47	56	78	166	-22.91	50	77	0.99176
miRNA_1884	TTGGATGGAGAGCATTTGTGAAC	Omy400038919	-22.91	78	70	-21.47	56	78	166	-22.91	50	77	0.99176
miRNA_241	TTGGATGGAGAGCATTTGTGAAC	Omy400038919	-22.91	78	70	-21.47	56	78	166	-22.91	50	77	0.99176
miRNA_2560	TTGGATGGAGAGCATTTGTGAAC	Omy400038919	-22.91	78	70	-21.47	56	78	166	-22.91	50	77	0.99176
miRNA_257	TTGGATGGAGAGCATTTGTGAAC	Omy400038919	-22.91	78	70	-21.47	56	78	166	-22.91	50	77	0.99176
miRNA_670	TTGGATGGAGAGCATTTGTGAAC	Omy400038919	-22.91	78	70	-21.47	56	78	166	-22.91	50	77	0.99176
miRNA_840	TTGGATGGAGAGCATTTGTGAAC	Omy400038919	-22.91	78	70	-21.47	56	78	166	-22.91	50	77	0.99176
miRNA_942	CTACAGCAGAGTCTCACAACTCAA	Omy400038919	-22.1	205	197	-21.1	319	341	163	-21	321	340	0.996424
miRNA_987	TTGGATGGAGAGCATTTGTGAAC	Omy400038919	-22.91	78	70	-21.47	56	78	166	-22.91	50	77	0.99176
miRNA_1053	TTGGATGGAGAGCATTTGTGAAC	Omy400038920	-22.91	77	69	-21.47	55	77	166	-22.91	49	76	0.99176
miRNA_1218	TTGGATGGAGAGCATTTGTGAAC	Omy400038920	-22.91	77	69	-21.47	55	77	166	-22.91	49	76	0.99176
miRNA_1527	TTGGATGGAGAGCATTTGTGAAC	Omy400038920	-22.91	77	69	-21.47	55	77	166	-22.91	49	76	0.99176
miRNA_1745	TTGGATGGAGAGCATTTGTGAAC	Omy400038920	-22.91	77	69	-21.47	55	77	166	-22.91	49	76	0.99176
miRNA_1884	TTGGATGGAGAGCATTTGTGAAC	Omy400038920	-22.91	77	69	-21.47	55	77	166	-22.91	49	76	0.99176
miRNA_241	TTGGATGGAGAGCATTTGTGAAC	Omy400038920	-22.91	77	69	-21.47	55	77	166	-22.91	49	76	0.99176
miRNA_2560	TTGGATGGAGAGCATTTGTGAAC	Omy400038920	-22.91	77	69	-21.47	55	77	166	-22.91	49	76	0.99176
miRNA_257	TTGGATGGAGAGCATTTGTGAAC	Omy400038920	-22.91	77	69	-21.47	55	77	166	-22.91	49	76	0.99176
miRNA_670	TTGGATGGAGAGCATTTGTGAAC	Omy400038920	-22.91	77	69	-21.47	55	77	166	-22.91	49	76	0.99176
miRNA_840	TTGGATGGAGAGCATTTGTGAAC	Omy400038920	-22.91	77	69	-21.47	55	77	166	-22.91	49	76	0.99176
miRNA_942	CTACAGCAGAGTCTCACAACTCAA	Omy400038920	-22.1	204	196	-21.1	318	340	163	-21	320	339	0.996424
miRNA_987	TTGGATGGAGAGCATTTGTGAAC	Omy400038920	-22.91	77	69	-21.47	55	77	166	-22.91	49	76	0.99176
miRNA_2354	GCTGTGCTGCTGCTCCAGTTTCA	Omy400039939	-27.61	278	272	-20.42	604	624	150	-24.05	605	650	0.999972
miRNA_2575	GCTGTGCTGCTGCTCCAGTTTCA	Omy400039939	-27.61	278	272	-20.42	604	624	150	-24.05	605	650	0.999972
miRNA_466	GCTGTGCTGCTGCTCCAGTTTCA	Omy400039939	-27.61	278	272	-20.42	604	624	150	-24.05	605	650	0.999972
miRNA_374	GTGGTATCCCTGGCAATGTGAT	Omy400040794	-21.4	917	910	-21.39	895	917	167	-21.4	896	916	0.996262
miRNA_145	GCTTCTCCTCCTCCTACAGACGAA	Omy400041039	-27.43	505	498	-24.48	483	505	156	-27.43	472	504	0.991282
miRNA_702	CTACCCACCACTGCGACCTGTACG	Omy400041039	-24	642	634	-24.77	620	642	164	-24	623	641	0.997051
miRNA_858	CTGTTCCTGCTGAACTGAGCCA	Omy400041268	-21.1	160	153	-21.12	140	160	166	-21.1	139	159	0.996243
miRNA_876	CTGTTCCTGCTGAACTGAGCCA	Omy400041268	-21.1	160	153	-21.12	140	160	166	-21.1	139	159	0.996243
miRNA_1800	GCCCCTGGGATGATCTTGATTTA	Omy400041701	-23.1	736	730	-24.51	715	736	157	-23.1	718	735	0.995571
miRNA_1868	GCCCCTGGGATGATCTTGATTTA	Omy400041701	-23.1	736	730	-24.51	715	736	157	-23.1	718	735	0.995571
miRNA_2246	GCCCCTGGGATGATCTTGATTTA	Omy400041701	-23.1	736	730	-24.51	715	736	157	-23.1	718	735	0.995571
miRNA_1010	GCTAGCTAGCTGCTATCCGTGTGA	Omy400042110	-27.1	512	504	-29.67	487	512	173	-20.19	400	439	0.997825
miRNA_1322	GCTAGCTAGCTGCTATCCGTGTGA	Omy400042110	-27.1	512	504	-29.67	487	512	173	-20.19	400	439	0.997825
miRNA_1422	GCTAGCTAGCTGCTATCCGTGTGA	Omy400042110	-27.1	512	504	-29.67	487	512	173	-20.19	400	439	0.997825
miRNA_1479	GCTAGCTAGCTGCTATCCGTGTGA	Omy400042110	-27.1	512	504	-29.67	487	512	173	-20.19	400	439	0.997825
miRNA_2348	GCTAGCTAGCTGCTATCCGTGTGA	Omy400042110	-27.1	512	504	-29.67	487	512	173	-20.19	400	439	0.997825
miRNA_2911	GCTAGCTAGCTGCTATCCGTGTGA	Omy400042110	-27.1	512	504	-29.67	487	512	173	-20.19	400	439	0.997825
miRNA_3013	GCTAGCTAGCTGCTATCCGTGTGA	Omy400042110	-27.1	512	504	-29.67	487	512	173	-20.19	400	439	0.997825
miRNA_3133	GCTAGCTAGCTGCTATCCGTGTGA	Omy400042110	-27.1	512	504	-29.67	487	512	173	-20.19	400	439	0.997825
miRNA_3185	GCTAGCTAGCTGCTATCCGTGTGA	Omy400042110	-27.1	512	504	-29.67	487	512	173	-20.19	400	439	0.997825
miRNA_397	GCTAGCTAGCTGCTATCCGTGTGA	Omy400042110	-27.1	512	504	-29.67	487	512	173	-20.19	400	439	0.997825
miRNA_2037	TGAAGAGTTGCTGTTGAACCTGGC	Omy400042528	-21.5	519	512	-22.69	495	519	168	-21.5	497	518	0.999127
miRNA_1373	GCCCTCTCCTGTACTCCCTGTTCA	Omy400042943	-27.21	195	188	-26.29	295	320	157	-22.5	295	319	0.996243
miRNA_1959	GCCCTCTCCTGTACTCCCTGTTCA	Omy400042943	-27.21	195	188	-26.29	295	320	157	-22.5	295	319	0.996243
miRNA_2011	GCCCTCTCCTGTACTCCCTGTTCA	Omy400042943	-27.21	195	188	-26.29	295	320	157	-22.5	295	319	0.996243
miRNA_2628	GCCCTCTCCTGTACTCCCTGTTCA	Omy400042943	-27.21	195	188	-26.29	295	320	157	-22.5	295	319	0.996243
miRNA_2997	GCCCTCTCCTGTACTCCCTGTTCA	Omy400042943	-27.21	195	188	-26.29	295	320	157	-22.5	295	319	0.996243
miRNA_304	GCCCTCTCCTGTACTCCCTGTTCA	Omy400042943	-27.21	195	188	-26.29	295	320	157	-22.5	295	319	0.996243
miRNA_3042	GCCCTCTCCTGTACTCCCTGTTCA	Omy400042943	-27.21	195	188	-26.29	295	320	157	-22.5	295	319	0.996243
miRNA_3106	GCCCTCTCCTGTACTCCCTGTTCA	Omy400042943	-27.21	195	188	-26.29	295	320	157	-22.5	295	319	0.996243
miRNA_914	GCCCTCTCCTGTACTCCCTGTTCA	Omy400042943	-27.21	195	188	-26.29	295	320	157	-22.5	295	319	0.996243
miRNA_3221	TACCTGGTTGATCCTGCCAGTAGC	Omy400043230	-21.5	294	286	-22.51	271	294	165	-21.5	245	293	0.998949
miRNA_620	TACCTGGTTGATCCTGCCAGTAGC	Omy400043230	-21.5	294	286	-22.51	271	294	165	-21.5	245	293	0.998949
miRNA_557	GCTACAGCCGGCTCGTCAGGCT	Omy400043258	-21.28	110	102	-23.39	55	78	158	-23.71	47	110	0.999057
miRNA_588	GCTACAGCCGGCTCGTCAGGCT	Omy400043258	-21.28	110	102	-23.39	55	78	158	-23.71	47	110	0.999057
miRNA_2170	TGGATGATAGCGGGGTGAACAGGC	Omy400044213	-23.8	818	812	-25.18	792	818	156	-26.01	759	817	0.997796
miRNA_2397	TGGATGATAGCGGGGTGAACAGGC	Omy400044213	-23.8	818	812	-25.18	792	818	156	-26.01	759	817	0.997796
miRNA_2401	TGGATGATAGCGGGGTGAACAGGC	Omy400044213	-23.8	818	812	-25.18	792	818	156	-26.01	759	817	0.997796
miRNA_2751	TGGATGATAGCGGGGTGAACAGGC	Omy400044213	-23.8	818	812	-25.18	792	818	156	-26.01	759	817	0.997796
miRNA_3078	TGGATGATAGCGGGGTGAACAGGC	Omy400044213	-23.8	818	812	-25.18	792	818	156	-26.01	759	817	0.997796
miRNA_455	TGGATGATAGCGGGGTGAACAGGC	Omy400044213	-23.8	818	812	-25.18	792	818	156	-26.01	759	817	0.997796
miRNA_586	TGGATGATAGCGGGGTGAACAGGC	Omy400044213	-23.8	818	812	-25.18	792	818	156	-26.01	759	817	0.997796
miRNA_74	AACTGGCCCGCAAAGTCCCGCT	Omy400045347	-23.8	453	446	-25.09	429	453	154	-24.4	426	453	0.993628
miRNA_843	AACTGGCCCGCAAAGTCCCGCT	Omy400045347	-23.8	453	446	-25.09	429	453	154	-24.4	426	453	0.993628
miRNA_1484	GCGGTCATCGTCACCGGTCTACTA	Omy400045426	-26.1	547	539	-27.28	524	547	161	-26.1	520	546	0.992685
miRNA_1774	TATTCCCTATGTAGAGCACTAC	Omy400045426	-30.7	108	100	-33.17	87	108	188	-25.8	634	658	0.997384
miRNA_2087	CGACCATGGCTGTAGACTGTTA	Omy400045426	-24.1	83	75	-22.13	60	83	166	-24.1	63	82	0.991289
miRNA_2432	TATTCCCTATGTAGAGCACTAC	Omy400045426	-30.7	108	100	-33.17	87	108	188	-25.8	634	658	0.997384
miRNA_2764	TATTCCCTATGTAGAGCACTA	Omy400045426	-28	108	100	-30.39	88	108	183	-29.2	87	108	0.991241
miRNA_1820	GAGAGGGGTGGTTGTGTATTCTGA	Omy400045496	-23.3	192	184	-22.66	164	192	157	-23.3	163	191	0.995434
miRNA_1934	GAGAGGGGTGGTTGTGTATTCTGA	Omy400045496	-23.3	192	184	-22.66	164	192	157	-23.3	163	191	0.995434
miRNA_2969	GAGAGGGGTGGTTGTGTATTCTGA	Omy400045496	-23.3	192	184	-22.66	164	192	157	-23.3	163	191	0.995434
miRNA_262	TCGTGTCTTGTGTTGCAGCCAGT	Omy400046247	-22.16	80	73	-23.68	59	80	164	-23.36	44	80	0.999041
miRNA_677	TCGTGTCTTGTGTTGCAGCCAGT	Omy400046247	-22.16	80	73	-23.68	59	80	164	-23.36	44	80	0.999041
miRNA_1271	GCTGCTGTCGTCGCTGTTTTCTAC	Omy400047441	-22.5	165	158	-21.52	86	110	153	-22.5	130	164	0.995434
miRNA_1741	TCACAGTGAACCGGTCTCTTT	Omy400048050	-21.71	1625	1617	-20.6	1607	1625	159	-22.91	1581	1625	0.999735
miRNA_1816	TCACAGTGAACCGGTCTCTTT	Omy400048050	-21.71	1625	1617	-20.6	1607	1625	159	-22.91	1581	1625	0.999735
miRNA_1078	TAAATCAAGATCATCCCAGGGGCC	Omy400050723	-25.56	69	62	-20.09	45	69	153	-26.76	28	69	0.997914
miRNA_1472	TAAATCAAGATCATCCCAGGGGCC	Omy400050723	-25.56	69	62	-20.09	45	69	153	-26.76	28	69	0.997914
miRNA_1919	TAAATCAAGATCATCCCAGGGGCC	Omy400050723	-25.56	69	62	-20.09	45	69	153	-26.76	28	69	0.997914
miRNA_1933	TAAATCAAGATCATCCCAGGGGCC	Omy400050723	-25.56	69	62	-20.09	45	69	153	-26.76	28	69	0.997914
miRNA_2173	TAAATCAAGATCATCCCAGGGGCC	Omy400050723	-25.56	69	62	-20.09	45	69	153	-26.76	28	69	0.997914
miRNA_2500	TAAATCAAGATCATCCCAGGGGCC	Omy400050723	-25.56	69	62	-20.09	45	69	153	-26.76	28	69	0.997914
miRNA_62	TAAATCAAGATCATCCCAGGGGCC	Omy400050723	-25.56	69	62	-20.09	45	69	153	-26.76	28	69	0.997914
miRNA_716	TAAATCAAGATCATCCCAGGGGCC	Omy400050723	-25.56	69	62	-20.09	45	69	153	-26.76	28	69	0.997914
miRNA_74	AACTGGCCCGCAAAGTCCCGCT	Omy400050723	-22.5	235	228	-22.53	212	235	155	-22.92	291	341	0.999436
miRNA_753	TAAATCAAGATCATCCCAGGGGCC	Omy400050723	-25.56	69	62	-20.09	45	69	153	-26.76	28	69	0.997914
miRNA_843	AACTGGCCCGCAAAGTCCCGCT	Omy400050723	-22.5	235	228	-22.53	212	235	155	-22.92	291	341	0.999436
miRNA_1187	CCTTCCTGCAGGCTCATCCTGACA	Omy400052128	-26.2	506	498	-21.2	480	506	157	-26.2	476	505	0.992727
miRNA_1328	TTGTAGCTTACCTCTGGGCAGGTG	Omy400052128	-24.2	526	518	-24	504	526	155	-22.99	417	497	0.999181
miRNA_1352	TTGTAGCTTACCTCTGGGCAGGTG	Omy400052128	-24.2	526	518	-24	504	526	155	-22.99	417	497	0.999181
miRNA_1354	TTGTAGCTTACCTCTGGGCAGGTG	Omy400052128	-24.2	526	518	-24	504	526	155	-22.99	417	497	0.999181
miRNA_1412	TTGTAGCTTACCTCTGGGCAGGTG	Omy400052128	-24.2	526	518	-24	504	526	155	-22.99	417	497	0.999181
miRNA_148	GCCATCTCAGTCGCCGGACCTCAA	Omy400052128	-27.2	784	776	-22.25	554	577	152	-20.65	527	576	0.99992
miRNA_1534	TTGTAGCTTACCTCTGGGCAGGTG	Omy400052128	-24.2	526	518	-24	504	526	155	-22.99	417	497	0.999181
miRNA_1712	TTGTAGCTTACCTCTGGGCAGGTG	Omy400052128	-24.2	526	518	-24	504	526	155	-22.99	417	497	0.999181
miRNA_1783	TTGTAGCTTACCTCTGGGCAGGTG	Omy400052128	-24.2	526	518	-24	504	526	155	-22.99	417	497	0.999181
miRNA_1859	TTGTAGCTTACCTCTGGGCAGGTG	Omy400052128	-24.2	526	518	-24	504	526	155	-22.99	417	497	0.999181
miRNA_2636	CCTTCCTGCAGGCTCATCCTGACA	Omy400052128	-26.2	506	498	-21.2	480	506	157	-26.2	476	505	0.992727
miRNA_272	GCCATCTCAGTCGCCGGACCTCA	Omy400052128	-27.2	784	776	-22.25	555	577	152	-20.65	527	576	0.99992
miRNA_2848	TTGTAGCTTACCTCTGGGCAGGTG	Omy400052128	-24.2	526	518	-24	504	526	155	-22.99	417	497	0.999181
miRNA_3076	TTGTAGCTTACCTCTGGGCAGGTG	Omy400052128	-24.2	526	518	-24	504	526	155	-22.99	417	497	0.999181
miRNA_3089	GCCATCTCAGTCGCCGGACCTCA	Omy400052128	-27.2	784	776	-22.25	555	577	152	-20.65	527	576	0.99992
miRNA_377	TTGTAGCTTACCTCTGGGCAGGTG	Omy400052128	-24.2	526	518	-24	504	526	155	-22.99	417	497	0.999181
miRNA_830	TTGTAGCTTACCTCTGGGCAGGTG	Omy400052128	-24.2	526	518	-24	504	526	155	-22.99	417	497	0.999181
miRNA_3163	ACTGTGTTTGACCTCTGAGACGC	Omy400052199	-22.5	390	383	-21.93	366	390	156	-22.5	366	389	0.997244
miRNA_2091	CGCAGTGGTGGGTGGTATAAGG	Omy400053882	-21.91	779	771	-20.86	758	779	153	-21.91	752	778	0.997051
miRNA_369	CGTACTTCATGAGCTGTAACCGAA	Omy400053882	-25.7	366	359	-26.41	339	366	165	-25.7	340	365	0.991187
miRNA_2168	CCGGCTCAGCGCATCTGGTCTCCA	Omy400054837	-24.1	414	406	-20.29	1247	1270	151	-26.77	1216	1269	0.997825
miRNA_2805	CCGGCTCAGCGCATCTGGTCTCCA	Omy400054837	-24.1	414	406	-20.29	1247	1270	151	-26.77	1216	1269	0.997825
miRNA_462	CCGGCTCAGCGCATCTGGTCTCCA	Omy400054837	-24.1	414	406	-20.29	1247	1270	151	-26.77	1216	1269	0.997825
miRNA_923	CCGGCTCAGCGCATCTGGTCTCCA	Omy400054837	-24.1	414	406	-20.29	1247	1270	151	-26.77	1216	1269	0.997825
miRNA_780	TAACAGAACTCTGAAGGAGCGGA	Omy400055050	-21.1	147	139	-21.69	125	147	168	-21.1	127	146	0.995434
miRNA_2098	TGGACTGAAGCTGTCTGGTGAGGC	Omy400055452	-22	867	859	-20.05	843	867	152	-23.4	835	867	0.992727
miRNA_3158	TAGTATCGCAGTACAGGTGTCTGG	Omy400055452	-22.5	790	783	-20.57	766	790	155	-23.4	759	790	0.994991
miRNA_3179	TGCTCAGTAGTCAGTGTAGATC	Omy400056163	-22.7	179	171	-21.29	158	179	155	-22.7	143	178	0.998338
miRNA_1010	GCTAGCTAGCTGCTATCCGTGTGA	Omy400056212	-26.85	999	991	-25.38	975	999	168	-21.4	856	891	0.992675
miRNA_1322	GCTAGCTAGCTGCTATCCGTGTGA	Omy400056212	-26.85	999	991	-25.38	975	999	168	-21.4	856	891	0.992675
miRNA_1422	GCTAGCTAGCTGCTATCCGTGTGA	Omy400056212	-26.85	999	991	-25.38	975	999	168	-21.4	856	891	0.992675
miRNA_1479	GCTAGCTAGCTGCTATCCGTGTGA	Omy400056212	-26.85	999	991	-25.38	975	999	168	-21.4	856	891	0.992675
miRNA_19	GCTGCTGGTGAGTCTCTGATCCA	Omy400056212	-25.3	364	357	-20.65	1368	1389	153	-20.45	1287	1329	0.99765
miRNA_2348	GCTAGCTAGCTGCTATCCGTGTGA	Omy400056212	-26.85	999	991	-25.38	975	999	168	-21.4	856	891	0.992675
miRNA_2911	GCTAGCTAGCTGCTATCCGTGTGA	Omy400056212	-26.85	999	991	-25.38	975	999	168	-21.4	856	891	0.992675
miRNA_3013	GCTAGCTAGCTGCTATCCGTGTGA	Omy400056212	-26.85	999	991	-25.38	975	999	168	-21.4	856	891	0.992675
miRNA_3133	GCTAGCTAGCTGCTATCCGTGTGA	Omy400056212	-26.85	999	991	-25.38	975	999	168	-21.4	856	891	0.992675
miRNA_3185	GCTAGCTAGCTGCTATCCGTGTGA	Omy400056212	-26.85	999	991	-25.38	975	999	168	-21.4	856	891	0.992675
miRNA_397	GCTAGCTAGCTGCTATCCGTGTGA	Omy400056212	-26.85	999	991	-25.38	975	999	168	-21.4	856	891	0.992675
miRNA_2067	TTCTGAAGCGTTGCTTGATGAGGC	Omy400056527	-21.7	249	241	-20.76	226	249	166	-21.7	224	248	0.992727
miRNA_2098	TGGACTGAAGCTGTCTGGTGAGGC	Omy400056527	-23.02	590	583	-20.02	563	590	151	-25.61	212	252	0.994381
miRNA_2606	TTCTGAAGCGTTGCTTGATGAGGC	Omy400056527	-21.7	249	241	-20.76	226	249	166	-21.7	224	248	0.992727
miRNA_647	TTCTGAAGCGTTGCTTGATGAGGC	Omy400056527	-21.7	249	241	-20.76	226	249	166	-21.7	224	248	0.992727
miRNA_1424	CTGGGCTACAATCACCTATCCGGA	Omy400056721	-24.3	929	921	-23.82	906	929	179	-24.3	905	928	0.992764
miRNA_1915	CTGGGCTACAATCACCTATCCGGA	Omy400056721	-24.3	929	921	-23.82	906	929	179	-24.3	905	928	0.992764
miRNA_21	CTGGGCTACAATCACCTATCCGGA	Omy400056721	-24.3	929	921	-23.82	906	929	179	-24.3	905	928	0.992764
miRNA_2458	CTGGGCTACAATCACCTATCCGGA	Omy400056721	-24.3	929	921	-23.82	906	929	179	-24.3	905	928	0.992764
miRNA_2742	TCAGGACCTGGTTACGAACCCGGG	Omy400056721	-23.8	170	163	-21.65	146	170	152	-25	131	170	0.999057
miRNA_309	CTGGGCTACAATCACCTATCCGGA	Omy400056721	-24.3	929	921	-23.82	906	929	179	-24.3	905	928	0.992764
miRNA_3232	CCAACAGGTCCACAGTTGAACAGA	Omy400056721	-21.6	132	125	-20.87	31	53	160	-21.6	60	91	0.999902
miRNA_3221	TACCTGGTTGATCCTGCCAGTAGC	Omy400057540	-27.8	380	373	-24.99	356	380	166	-27.8	340	379	0.998273
miRNA_620	TACCTGGTTGATCCTGCCAGTAGC	Omy400057540	-27.8	380	373	-24.99	356	380	166	-27.8	340	379	0.998273
miRNA_1459	CCCAGGTCGTATCATACCCATA	Omy400058667	-23.09	140	133	-24.33	120	140	157	-25.39	106	140	0.995434
miRNA_1223	TGGACTTGTAGATGACCTGGAGCC	Omy400059267	-26.66	938	930	-21.65	915	938	155	-27.36	896	938	0.996504
miRNA_1612	TGGACTTGTAGATGACCTGGAGCC	Omy400059267	-26.66	938	930	-21.65	915	938	155	-27.36	896	938	0.996504
miRNA_2103	TGGACTTGTAGATGACCTGGAGCC	Omy400059267	-26.66	938	930	-21.65	915	938	155	-27.36	896	938	0.996504
miRNA_2305	TGGACTTGTAGATGACCTGGAGCC	Omy400059267	-26.66	938	930	-21.65	915	938	155	-27.36	896	938	0.996504
miRNA_2342	TGGACTTGTAGATGACCTGGAGCC	Omy400059267	-26.66	938	930	-21.65	915	938	155	-27.36	896	938	0.996504
miRNA_289	TGGACTTGTAGATGACCTGGAGCC	Omy400059267	-26.66	938	930	-21.65	915	938	155	-27.36	896	938	0.996504
miRNA_3154	TGGACTTGTAGATGACCTGGAGC	Omy400059267	-23.06	938	930	-20.78	916	938	155	-23.76	897	938	0.996504
miRNA_3165	TGGACTTGTAGATGACCTGGAGCC	Omy400059267	-26.66	938	930	-21.65	915	938	155	-27.36	896	938	0.996504
miRNA_3193	ACTTGTAACTGTCCATGTGGCCGA	Omy400059267	-23.16	935	927	-21.46	913	935	171	-23.86	894	935	0.996105
miRNA_1503	GCCAGAGTCTCCCGTCTGTCCAGA	Omy400059405	-24.01	38	30	-23.7	696	721	152	-23.4	694	720	0.999178
miRNA_347	GCCAGAGTCTCCCGTCTGTCCAGA	Omy400059405	-24.01	38	30	-23.7	696	721	152	-23.4	694	720	0.999178
miRNA_111	GCTGTCTGGAGTGGTTCTCAATCA	Omy400060932	-26.65	350	342	-27.6	219	243	163	-24.55	199	242	0.99837
miRNA_1222	GCTGTCTGGAGTGGTTCTCAATCA	Omy400060932	-26.65	350	342	-27.6	219	243	163	-24.55	199	242	0.99837
miRNA_1477	GCTGTCTGGAGTGGTTCTCAATCA	Omy400060932	-26.65	350	342	-27.6	219	243	163	-24.55	199	242	0.99837
miRNA_149	GCTGTCTGGAGTGGTTCTCAATCA	Omy400060932	-26.65	350	342	-27.6	219	243	163	-24.55	199	242	0.99837
miRNA_1605	GCTGTCTGGAGTGGTTCTCAATCA	Omy400060932	-26.65	350	342	-27.6	219	243	163	-24.55	199	242	0.99837
miRNA_1698	GCTGTCTGGAGTGGTTCTCAATCA	Omy400060932	-26.65	350	342	-27.6	219	243	163	-24.55	199	242	0.99837
miRNA_1777	GCCTCTGCAGTTATGACTTTCCAA	Omy400060932	-24.1	69	63	-23.11	79	102	150	-20.81	424	459	0.999556
miRNA_2110	GCTGTCTGGAGTGGTTCTCAATCA	Omy400060932	-26.65	350	342	-27.6	219	243	163	-24.55	199	242	0.99837
miRNA_2420	GCTGTCTGGAGTGGTTCTCAATCA	Omy400060932	-26.65	350	342	-27.6	219	243	163	-24.55	199	242	0.99837
miRNA_2527	GCTGTCTGGAGTGGTTCTCAATCA	Omy400060932	-26.65	350	342	-27.6	219	243	163	-24.55	199	242	0.99837
miRNA_2624	GCTGTCTGGAGTGGTTCTCAATCA	Omy400060932	-26.65	350	342	-27.6	219	243	163	-24.55	199	242	0.99837
miRNA_2810	GCTGTCTGGAGTGGTTCTCAATCA	Omy400060932	-26.65	350	342	-27.6	219	243	163	-24.55	199	242	0.99837
miRNA_2896	GCTGTCTGGAGTGGTTCTCAATCA	Omy400060932	-26.65	350	342	-27.6	219	243	163	-24.55	199	242	0.99837
miRNA_3216	GCTGTCTGGAGTGGTTCTCAATCA	Omy400060932	-26.65	350	342	-27.6	219	243	163	-24.55	199	242	0.99837
miRNA_805	GCTGTCTGGAGTGGTTCTCAATCA	Omy400060932	-26.65	350	342	-27.6	219	243	163	-24.55	199	242	0.99837
miRNA_858	CTGTTCCTGCTGAACTGAGCCA	Omy400060932	-21.64	250	243	-22.29	230	250	150	-21.85	313	357	0.999705
miRNA_876	CTGTTCCTGCTGAACTGAGCCA	Omy400060932	-21.64	250	243	-22.29	230	250	150	-21.85	313	357	0.999705
miRNA_934	GCTGTCTGGAGTGGTTCTCAATCA	Omy400060932	-26.65	350	342	-27.6	219	243	163	-24.55	199	242	0.99837
miRNA_1594	GGGTGTCTTTCTACCCAGATCTTA	Omy400061242	-23.9	486	478	-22.25	463	486	155	-25	443	486	0.996105
miRNA_2757	GGGTGTCTTTCTACCCAGATCTTA	Omy400061242	-23.9	486	478	-22.25	463	486	155	-25	443	486	0.996105
miRNA_3195	GCTCACAGACTGACAGTATAGA	Omy400061242	-21.3	599	591	-21.34	578	599	156	-21.3	563	598	0.998119
miRNA_632	GGGTGTCTTTCTACCCAGATCTTA	Omy400061242	-23.9	486	478	-22.25	463	486	155	-25	443	486	0.996105
miRNA_1092	GCTAGATCTACTGTCTCTATTAT	Omy400063179	-29.8	287	279	-35.22	265	287	197	-33.8	264	287	0.997786
miRNA_1830	GCTAGATCTACTGTCTCTATTAT	Omy400063179	-29.8	287	279	-35.22	265	287	197	-33.8	264	287	0.997786
miRNA_1978	GCTAGATCTACTGTCTCTATTAT	Omy400063179	-29.8	287	279	-35.22	265	287	197	-33.8	264	287	0.997786
miRNA_3267	GCTAGATCTACTGTCTCTATTAT	Omy400063179	-29.8	287	279	-35.22	265	287	197	-33.8	264	287	0.997786
miRNA_534	GCTAGATCTACTGTCTCTATTAT	Omy400063179	-29.8	287	279	-35.22	265	287	197	-33.8	264	287	0.997786
miRNA_1084	GCTTTCATATGTTCTCATGTTCTG	Omy400063963	-23.4	476	469	-24.9	117	142	177	-23.4	117	141	0.994185
miRNA_1117	GCTTTCATATGTTCTCATGTTCTG	Omy400063963	-23.4	476	469	-24.9	117	142	177	-23.4	117	141	0.994185
miRNA_1233	GCTTTCATATGTTCTCATGTTCTG	Omy400063963	-23.4	476	469	-24.9	117	142	177	-23.4	117	141	0.994185
miRNA_1512	GCTTTCATATGTTCTCATGTTCTG	Omy400063963	-23.4	476	469	-24.9	117	142	177	-23.4	117	141	0.994185
miRNA_1516	GCTTTCATATGTTCTCATGTTCTG	Omy400063963	-23.4	476	469	-24.9	117	142	177	-23.4	117	141	0.994185
miRNA_1766	GCTTTCATATGTTCTCATGTTCTG	Omy400063963	-23.4	476	469	-24.9	117	142	177	-23.4	117	141	0.994185
miRNA_379	GCTTTCATATGTTCTCATGTTCTG	Omy400063963	-23.4	476	469	-24.9	117	142	177	-23.4	117	141	0.994185
miRNA_49	GCTTTCATATGTTCTCATGTTCTG	Omy400063963	-23.4	476	469	-24.9	117	142	177	-23.4	117	141	0.994185
miRNA_619	GCTTTCATATGTTCTCATGTTCTG	Omy400063963	-23.4	476	469	-24.9	117	142	177	-23.4	117	141	0.994185
miRNA_863	GCTTTCATATGTTCTCATGTTCTG	Omy400063963	-23.4	476	469	-24.9	117	142	177	-23.4	117	141	0.994185
miRNA_956	GCTTTCATATGTTCTCATGTTCTG	Omy400063963	-23.4	476	469	-24.9	117	142	177	-23.4	117	141	0.994185
miRNA_3065	CGTCCTCTGGGGTGTCCACGTCCT	Omy400064814	-26.2	60	53	-27.08	37	60	163	-26.2	37	59	0.998886
miRNA_1038	GCTCATGGTCCTCCTGGAATCAGA	Omy400064818	-23.96	276	269	-25.03	282	310	157	-28.46	237	276	0.995834
miRNA_138	GCTCATGGTCCTCCTGGAATCAGA	Omy400064818	-23.96	276	269	-25.03	282	310	157	-28.46	237	276	0.995834
miRNA_1776	GCTCATGGTCCTCCTGGAATCAGA	Omy400064818	-23.96	276	269	-25.03	282	310	157	-28.46	237	276	0.995834
miRNA_1817	GCTCATGGTCCTCCTGGAATCAGA	Omy400064818	-23.96	276	269	-25.03	282	310	157	-28.46	237	276	0.995834
miRNA_2282	GCTCATGGTCCTCCTGGAATCAGA	Omy400064818	-23.96	276	269	-25.03	282	310	157	-28.46	237	276	0.995834
miRNA_2837	GCTCATGGTCCTCCTGGAATCAGA	Omy400064818	-23.96	276	269	-25.03	282	310	157	-28.46	237	276	0.995834
miRNA_2870	GCTCATGGTCCTCCTGGAATCAGA	Omy400064818	-23.96	276	269	-25.03	282	310	157	-28.46	237	276	0.995834
miRNA_3260	GCTCATGGTCCTCCTGGAATCAGA	Omy400064818	-23.96	276	269	-25.03	282	310	157	-28.46	237	276	0.995834
miRNA_3261	GCTCATGGTCCTCCTGGAATCAGA	Omy400064818	-23.96	276	269	-25.03	282	310	157	-28.46	237	276	0.995834
miRNA_536	GCTCATGGTCCTCCTGGAATCAGA	Omy400064818	-23.96	276	269	-25.03	282	310	157	-28.46	237	276	0.995834
miRNA_649	GCTCATGGTCCTCCTGGAATCAGA	Omy400064818	-23.96	276	269	-25.03	282	310	157	-28.46	237	276	0.995834
miRNA_653	GCTCATGGTCCTCCTGGAATCAGA	Omy400064818	-23.96	276	269	-25.03	282	310	157	-28.46	237	276	0.995834
miRNA_978	GCTCATGGTCCTCCTGGAATCAGA	Omy400064818	-23.96	276	269	-25.03	282	310	157	-28.46	237	276	0.995834
miRNA_2048	CGCTTCTCGGCCTTTTGGCTCAGA	Omy400064820	-27.41	871	864	-28.22	847	871	157	-20.7	1244	1269	0.998886
miRNA_2111	CGCTTCTCGGCCTTTTGGCTCAGA	Omy400064820	-27.41	871	864	-28.22	847	871	157	-20.7	1244	1269	0.998886
miRNA_2112	CGCTTCTCGGCCTTTTGGCTCAGA	Omy400064820	-27.41	871	864	-28.22	847	871	157	-20.7	1244	1269	0.998886
miRNA_2474	CGCTTCTCGGCCTTTTGGCTCAGA	Omy400064820	-27.41	871	864	-28.22	847	871	157	-20.7	1244	1269	0.998886
miRNA_2755	CGCTTCTCGGCCTTTTGGCTCAGA	Omy400064820	-27.41	871	864	-28.22	847	871	157	-20.7	1244	1269	0.998886
miRNA_2765	CGCTTCTCGGCCTTTTGGCTCAGA	Omy400064820	-27.41	871	864	-28.22	847	871	157	-20.7	1244	1269	0.998886
miRNA_2768	CGCTTCTCGGCCTTTTGGCTCAGA	Omy400064820	-27.41	871	864	-28.22	847	871	157	-20.7	1244	1269	0.998886
miRNA_2048	CGCTTCTCGGCCTTTTGGCTCAGA	Omy400064821	-27.41	1361	1354	-28.22	1337	1361	157	-20.7	1734	1759	0.998886
miRNA_2111	CGCTTCTCGGCCTTTTGGCTCAGA	Omy400064821	-27.41	1361	1354	-28.22	1337	1361	157	-20.7	1734	1759	0.998886
miRNA_2112	CGCTTCTCGGCCTTTTGGCTCAGA	Omy400064821	-27.41	1361	1354	-28.22	1337	1361	157	-20.7	1734	1759	0.998886
miRNA_2474	CGCTTCTCGGCCTTTTGGCTCAGA	Omy400064821	-27.41	1361	1354	-28.22	1337	1361	157	-20.7	1734	1759	0.998886
miRNA_2755	CGCTTCTCGGCCTTTTGGCTCAGA	Omy400064821	-27.41	1361	1354	-28.22	1337	1361	157	-20.7	1734	1759	0.998886
miRNA_2765	CGCTTCTCGGCCTTTTGGCTCAGA	Omy400064821	-27.41	1361	1354	-28.22	1337	1361	157	-20.7	1734	1759	0.998886
miRNA_2768	CGCTTCTCGGCCTTTTGGCTCAGA	Omy400064821	-27.41	1361	1354	-28.22	1337	1361	157	-20.7	1734	1759	0.998886
miRNA_148	GCCATCTCAGTCGCCGGACCTCAA	Omy400064870	-22.3	153	145	-23.35	129	153	156	-20.9	255	277	0.99356
miRNA_2517	ACTGGCTCCAGGTCATCTACAA	Omy400065240	-26.16	1798	1790	-25.7	1778	1798	150	-20.4	1553	1576	0.997967
miRNA_2552	TTGGTGATGGTGAATTCAGGTGC	Omy400065240	-22.1	508	502	-25.4	485	508	152	-22.6	485	508	0.996325
miRNA_2775	TTGGTGATGGTGAATTCAGGTGC	Omy400065240	-22.1	508	502	-25.4	485	508	152	-22.6	485	508	0.996325
miRNA_3183	TTGGTGATGGTGAATTCAGGTGC	Omy400065240	-22.1	508	502	-25.4	485	508	152	-22.6	485	508	0.996325
miRNA_338	TTGGTGATGGTGAATTCAGGTGC	Omy400065240	-22.1	508	502	-25.4	485	508	152	-22.6	485	508	0.996325
miRNA_362	GCGTACACATCACAGACAAACTGA	Omy400065240	-22.9	1056	1048	-21.22	670	692	165	-26.85	640	692	0.999041
miRNA_464	TTGGTGATGGTGAATTCAGGTGC	Omy400065240	-22.1	508	502	-25.4	485	508	152	-22.6	485	508	0.996325
miRNA_557	GCTACAGCCGGCTCGTCAGGCT	Omy400065240	-22.57	1399	1392	-20.1	1378	1399	160	-22.57	1361	1398	0.998886
miRNA_588	GCTACAGCCGGCTCGTCAGGCT	Omy400065240	-22.57	1399	1392	-20.1	1378	1399	160	-22.57	1361	1398	0.998886
miRNA_599	TTGGTGATGGTGAATTCAGGTGC	Omy400065240	-22.1	508	502	-25.4	485	508	152	-22.6	485	508	0.996325
miRNA_3163	ACTGTGTTTGACCTCTGAGACGC	Omy400065517	-23.6	26	18	-21.06	19	41	164	-23.7	14	41	0.997635
miRNA_3058	AGCTACATCTGGCTACTGGGTCT	Omy400066090	-25.87	1205	1197	-22.74	1182	1205	163	-26.17	1157	1205	0.998698
miRNA_710	AGCTACATCTGATTACTGGGTCA	Omy400066090	-24.07	1205	1197	-21.64	1182	1205	163	-24.37	1158	1205	0.998698
miRNA_730	AGCTACATCTGATTACTGGGTCA	Omy400066090	-24.07	1205	1197	-21.64	1182	1205	163	-24.37	1158	1205	0.998698
miRNA_3178	GCCTCATCAAGCAGAGCTTCAGAA	Omy400066109	-25.9	131	124	-27.14	104	131	156	-25.9	103	130	0.996243
miRNA_2764	TATTCCCTATGTAGAGCACTA	Omy400066852	-23.9	1208	1200	-26.04	1188	1208	179	-25.1	1187	1208	0.991241
miRNA_2133	CACCCCAGCCATCCTACAATCTAA	Omy400067551	-23.55	48	40	-24.1	25	48	163	-23.55	6	47	0.999057
miRNA_582	AGCCATCCCTTTGAGATCGGTTCA	Omy400068049	-24.91	257	249	-25.01	231	257	161	-24.91	220	256	0.995434
miRNA_781	AGCCATCCCTTTGAGATCGGTTCA	Omy400068049	-24.91	257	249	-25.01	231	257	161	-24.91	220	256	0.995434
miRNA_867	AGCCATCCCTTTGAGATCGGTTCA	Omy400068049	-24.91	257	249	-25.01	231	257	161	-24.91	220	256	0.995434
miRNA_1298	TCCATGCTGACTGGCAGCTCTGGC	Omy400068350	-21.8	65	58	-25.23	43	65	152	-23.3	43	65	0.997051
miRNA_1883	TCCATGCTGACTGGCAGCTCTGGC	Omy400068350	-21.8	65	58	-25.23	43	65	152	-23.3	43	65	0.997051
miRNA_2157	TCCATGCTGACTGGCAGCTCTGGC	Omy400068350	-21.8	65	58	-25.23	43	65	152	-23.3	43	65	0.997051
miRNA_2988	TCCATGCTGACTGGCAGCTCTGGC	Omy400068350	-21.8	65	58	-25.23	43	65	152	-23.3	43	65	0.997051
miRNA_111	GCTGTCTGGAGTGGTTCTCAATCA	Omy400068986	-22.69	899	892	-20.52	876	899	155	-22.69	851	898	0.999889
miRNA_1222	GCTGTCTGGAGTGGTTCTCAATCA	Omy400068986	-22.69	899	892	-20.52	876	899	155	-22.69	851	898	0.999889
miRNA_1477	GCTGTCTGGAGTGGTTCTCAATCA	Omy400068986	-22.69	899	892	-20.52	876	899	155	-22.69	851	898	0.999889
miRNA_149	GCTGTCTGGAGTGGTTCTCAATCA	Omy400068986	-22.69	899	892	-20.52	876	899	155	-22.69	851	898	0.999889
miRNA_1605	GCTGTCTGGAGTGGTTCTCAATCA	Omy400068986	-22.69	899	892	-20.52	876	899	155	-22.69	851	898	0.999889
miRNA_1617	AGAGGACACACGTCTGATCGGTGC	Omy400068986	-22.9	421	414	-23.95	393	421	150	-22.9	394	420	0.997244
miRNA_1698	GCTGTCTGGAGTGGTTCTCAATCA	Omy400068986	-22.69	899	892	-20.52	876	899	155	-22.69	851	898	0.999889
miRNA_2052	AGAGGACACACGTCTGATCGGTGC	Omy400068986	-22.9	421	414	-23.95	393	421	150	-22.9	394	420	0.997244
miRNA_2110	GCTGTCTGGAGTGGTTCTCAATCA	Omy400068986	-22.69	899	892	-20.52	876	899	155	-22.69	851	898	0.999889
miRNA_2420	GCTGTCTGGAGTGGTTCTCAATCA	Omy400068986	-22.69	899	892	-20.52	876	899	155	-22.69	851	898	0.999889
miRNA_2527	GCTGTCTGGAGTGGTTCTCAATCA	Omy400068986	-22.69	899	892	-20.52	876	899	155	-22.69	851	898	0.999889
miRNA_2624	GCTGTCTGGAGTGGTTCTCAATCA	Omy400068986	-22.69	899	892	-20.52	876	899	155	-22.69	851	898	0.999889
miRNA_2810	GCTGTCTGGAGTGGTTCTCAATCA	Omy400068986	-22.69	899	892	-20.52	876	899	155	-22.69	851	898	0.999889
miRNA_2896	GCTGTCTGGAGTGGTTCTCAATCA	Omy400068986	-22.69	899	892	-20.52	876	899	155	-22.69	851	898	0.999889
miRNA_3216	GCTGTCTGGAGTGGTTCTCAATCA	Omy400068986	-22.69	899	892	-20.52	876	899	155	-22.69	851	898	0.999889
miRNA_579	ACAGCTGGTTGAAGGGGACCAA	Omy400068986	-21.67	1029	1021	-21.35	1008	1029	152	-20.27	979	1029	0.994199
miRNA_805	GCTGTCTGGAGTGGTTCTCAATCA	Omy400068986	-22.69	899	892	-20.52	876	899	155	-22.69	851	898	0.999889
miRNA_934	GCTGTCTGGAGTGGTTCTCAATCA	Omy400068986	-22.69	899	892	-20.52	876	899	155	-22.69	851	898	0.999889
miRNA_1196	CCAGACATCGTCTCATACAATTCA	Omy400069763	-22.4	493	485	-22.03	470	493	174	-22.4	471	492	0.992518
miRNA_1551	CCAGACATCGTCTCATACAATTCA	Omy400069763	-22.4	493	485	-22.03	470	493	174	-22.4	471	492	0.992518
miRNA_983	CCAGACATCGTCTCATACAATTCA	Omy400069763	-22.4	493	485	-22.03	470	493	174	-22.4	471	492	0.992518
miRNA_1390	TTCTGTTGAGCTTCAATTGGCGG	Omy400070041	-22.3	2033	2025	-23.57	2010	2033	164	-22.3	2010	2032	0.993286
miRNA_1496	TGAGATTTACTGTCAGGGCCCAGG	Omy400070041	-21.3	713	706	-23.69	688	713	153	-21.8	688	713	0.997051
miRNA_1579	TTCTGTTGAGCTTCAATTGGCGG	Omy400070041	-22.3	2033	2025	-23.57	2010	2033	164	-22.3	2010	2032	0.993286
miRNA_1887	TTCTGTTGAGCTTCAATTGGCGG	Omy400070041	-22.3	2033	2025	-23.57	2010	2033	164	-22.3	2010	2032	0.993286
miRNA_2080	TTCTGTTGAGCTTCAATTGGCGG	Omy400070041	-22.3	2033	2025	-23.57	2010	2033	164	-22.3	2010	2032	0.993286
miRNA_2495	GGTTGCAGTATCTGTTCTATGTCA	Omy400070041	-21.3	1175	1168	-22.07	1150	1175	156	-20.78	1589	1641	0.996625
miRNA_2767	TGAGATTTACTGTCAGGGCCCAGG	Omy400070041	-21.3	713	706	-23.69	688	713	153	-21.8	688	713	0.997051
miRNA_315	TGAGATTTACTGTCAGGGCCCAGG	Omy400070041	-21.3	713	706	-23.69	688	713	153	-21.8	688	713	0.997051
miRNA_3160	TGAGATTTACTGTCAGGGCCCAGG	Omy400070041	-21.3	713	706	-23.69	688	713	153	-21.8	688	713	0.997051
miRNA_3215	TGTCAGTGGACTGAGGAAGCATGC	Omy400070041	-22.71	1982	1975	-22.43	1955	1982	154	-22.71	1934	1981	0.999707
miRNA_375	TGAGATTTACTGTCAGGGCCCAGG	Omy400070041	-21.3	713	706	-23.69	688	713	153	-21.8	688	713	0.997051
miRNA_585	AGCCTTCAGGGAGCTGCTCATCCA	Omy400070041	-26.6	1154	1146	-25.95	1132	1154	171	-26.6	1131	1153	0.992727
miRNA_635	TTCTGTTGAGCTTCAATTGGCGG	Omy400070041	-22.3	2033	2025	-23.57	2010	2033	164	-22.3	2010	2032	0.993286
miRNA_693	TGAGATTTACTGTCAGGGCCCAGG	Omy400070041	-21.3	713	706	-23.69	688	713	153	-21.8	688	713	0.997051
miRNA_747	TGTCAGTGGACTGAGGAAGCATGC	Omy400070041	-22.71	1982	1975	-22.43	1955	1982	154	-22.71	1934	1981	0.999707
miRNA_749	TGTCAGTGGACTGAGGAAGCATGC	Omy400070041	-22.71	1982	1975	-22.43	1955	1982	154	-22.71	1934	1981	0.999707
miRNA_809	TTCTGTTGAGCTTCAATTGGCGG	Omy400070041	-22.3	2033	2025	-23.57	2010	2033	164	-22.3	2010	2032	0.993286
miRNA_811	TGAGATTTACTGTCAGGGCCCAGG	Omy400070041	-21.3	713	706	-23.69	688	713	153	-21.8	688	713	0.997051
miRNA_948	TTCTGTTGAGCTTCAATTGGCGG	Omy400070041	-22.3	2033	2025	-23.57	2010	2033	164	-22.3	2010	2032	0.993286
miRNA_504	TCAGTAACTGGAATCTGTCCCTGC	Omy400070168	-25.3	1008	1001	-20.95	985	1008	161	-26.34	941	1008	0.996608
miRNA_2065	ACCCCAGATCTGCTTGTGCTG	Omy400071318	-24.15	310	303	-22.27	287	310	152	-20.82	39	84	0.999613
miRNA_1259	GGTAGAGTGGCCAGATGGAAGT	Omy400071422	-21.3	344	337	-21.89	320	344	161	-21.3	322	343	0.993628
miRNA_1672	GGTAGAGTGGCCAGATGGAAGT	Omy400071422	-21.3	344	337	-21.89	320	344	161	-21.3	322	343	0.993628
miRNA_1682	GGTAGAGTGGCCAGATGGAAGT	Omy400071422	-21.3	344	337	-21.89	320	344	161	-21.3	322	343	0.993628
miRNA_177	GGTAGAGTGGCCAGATGGAAGT	Omy400071422	-21.3	344	337	-21.89	320	344	161	-21.3	322	343	0.993628
miRNA_1851	GGTAGAGTGGCCAGATGGAAGT	Omy400071422	-21.3	344	337	-21.89	320	344	161	-21.3	322	343	0.993628
miRNA_1951	GGTAGAGTGGCCAGATGGAAGT	Omy400071422	-21.3	344	337	-21.89	320	344	161	-21.3	322	343	0.993628
miRNA_2987	GGTAGAGTGGCCAGATGGAAGT	Omy400071422	-21.3	344	337	-21.89	320	344	161	-21.3	322	343	0.993628
miRNA_3167	GGTAGAGTGGCCAGATGGAAGT	Omy400071422	-21.3	344	337	-21.89	320	344	161	-21.3	322	343	0.993628
miRNA_6	GGTAGAGTGGCCAGATGGAAGT	Omy400071422	-21.3	344	337	-21.89	320	344	161	-21.3	322	343	0.993628
miRNA_738	GGTAGAGTGGCCAGATGGAAGT	Omy400071422	-21.3	344	337	-21.89	320	344	161	-21.3	322	343	0.993628
miRNA_1243	TACCGGTACAGAGTCAATGTGGA	Omy400072140	-21.41	105	97	-22.8	80	105	157	-21.71	73	104	0.991313
miRNA_1385	TCTGGAAGAGTCTGGTTGACTGGC	Omy400073336	-21.4	71	63	-20.94	715	738	150	-20.32	681	738	0.993286
miRNA_2023	TCTGGAAGAGTCTGGTTGACTGGC	Omy400073336	-21.4	71	63	-20.94	715	738	150	-20.32	681	738	0.993286
miRNA_2960	TCTGGAAGAGTCTGGTTGACTGGC	Omy400073336	-21.4	71	63	-20.94	715	738	150	-20.32	681	738	0.993286
miRNA_404	TCTGGAAGAGTCTGGTTGACTGGC	Omy400073336	-21.4	71	63	-20.94	715	738	150	-20.32	681	738	0.993286
miRNA_1024	TAGGACCTTGAGCGTGGCTGAGG	Omy400074564	-24.2	155	148	-21.76	132	155	157	-24.2	121	154	0.997244
miRNA_1417	TAGGACCTTGAGCGTGGCTGAGG	Omy400074564	-24.2	155	148	-21.76	132	155	157	-24.2	121	154	0.997244
miRNA_1843	CGCTTTGAGGACAATACAGTGCCA	Omy400074564	-21.25	130	122	-20.79	106	130	156	-21.25	83	129	0.999603
miRNA_2105	CGCTTTGAGGACAATACAGTGCCA	Omy400074564	-21.25	130	122	-20.79	106	130	156	-21.25	83	129	0.999603
miRNA_2460	CGCTTTGAGGACAATACAGTGCCA	Omy400074564	-21.25	130	122	-20.79	106	130	156	-21.25	83	129	0.999603
miRNA_3046	TAGGACCTTGAGCGTGGCTGAGG	Omy400074564	-24.2	155	148	-21.76	132	155	157	-24.2	121	154	0.997244
miRNA_997	CGCTTTGAGGACAATACAGTGCCA	Omy400074564	-21.25	130	122	-20.79	106	130	156	-21.25	83	129	0.999603
miRNA_2522	AACTATTCAATCTACTACCTCA	Omy400074788	-21.45	242	235	-22.88	225	242	155	-22.05	196	242	0.998496
miRNA_568	AACTATTCAATCTACTACCTCA	Omy400074788	-21.45	242	235	-22.88	225	242	155	-22.05	196	242	0.998496
miRNA_1030	TGTTTTTCCTGGAGAGAAGTGGC	Omy400075115	-22.5	402	394	-23.43	380	402	172	-21.29	766	812	0.998949
miRNA_1298	TCCATGCTGACTGGCAGCTCTGGC	Omy400075115	-21.3	527	520	-22.39	502	527	157	-22.43	67	116	0.997472
miRNA_1580	TGGGAACGTAGGTCATCTGGAAGG	Omy400075115	-24.45	1391	1384	-26.54	1368	1391	169	-25.95	1340	1391	0.999782
miRNA_1752	TGGGAACGTAGGTCATCTGGAAGG	Omy400075115	-24.45	1391	1384	-26.54	1368	1391	169	-25.95	1340	1391	0.999782
miRNA_1883	TCCATGCTGACTGGCAGCTCTGGC	Omy400075115	-21.3	527	520	-22.39	502	527	157	-22.43	67	116	0.997472
miRNA_1963	TGGGAACGTAGGTCATCTGGAAGG	Omy400075115	-24.45	1391	1384	-26.54	1368	1391	169	-25.95	1340	1391	0.999782
miRNA_2016	TGGGAACGTAGGTCATCTGGAAGG	Omy400075115	-24.45	1391	1384	-26.54	1368	1391	169	-25.95	1340	1391	0.999782
miRNA_2157	TCCATGCTGACTGGCAGCTCTGGC	Omy400075115	-21.3	527	520	-22.39	502	527	157	-22.43	67	116	0.997472
miRNA_2988	TCCATGCTGACTGGCAGCTCTGGC	Omy400075115	-21.3	527	520	-22.39	502	527	157	-22.43	67	116	0.997472
miRNA_3203	TGTTTTTCCTGGAGAGAAGTGGC	Omy400075115	-22.5	402	394	-23.43	380	402	172	-21.29	766	812	0.998949
miRNA_556	TGGGAACGTAGGTCATCTGGAAGG	Omy400075115	-24.45	1391	1384	-26.54	1368	1391	169	-25.95	1340	1391	0.999782
miRNA_856	TGGGAACGTAGGTCATCTGGAAGG	Omy400075115	-24.45	1391	1384	-26.54	1368	1391	169	-25.95	1340	1391	0.999782
miRNA_1024	TAGGACCTTGAGCGTGGCTGAGG	Omy400075175	-30.6	1075	1067	-29.85	1053	1075	175	-21.5	55	81	0.99697
miRNA_1237	TTAGGACCTTGAGCGTGGCTGAGG	Omy400075175	-31.4	1076	1068	-29.05	1053	1076	164	-21.7	55	81	0.9994
miRNA_1417	TAGGACCTTGAGCGTGGCTGAGG	Omy400075175	-30.6	1075	1067	-29.85	1053	1075	175	-21.5	55	81	0.99697
miRNA_159	TTAGGACCTTGAGCGTGGCTGAGG	Omy400075175	-31.4	1076	1068	-29.05	1053	1076	164	-21.7	55	81	0.9994
miRNA_1741	TCACAGTGAACCGGTCTCTTT	Omy400075175	-21.7	1683	1677	-24.28	1522	1544	166	-21.5	1521	1544	0.99764
miRNA_1751	GCCTGTCCATGGATTCCAAGTTCT	Omy400075175	-23.9	860	853	-22.89	836	860	167	-24.24	807	859	0.999542
miRNA_1815	TTAGGACCTTGAGCGTGGCTGAGG	Omy400075175	-31.4	1076	1068	-29.05	1053	1076	164	-21.7	55	81	0.9994
miRNA_1816	TCACAGTGAACCGGTCTCTTT	Omy400075175	-21.7	1683	1677	-24.28	1522	1544	166	-21.5	1521	1544	0.99764
miRNA_1820	GAGAGGGGTGGTTGTGTATTCTGA	Omy400075175	-23.66	1623	1615	-23.11	1600	1623	154	-23.86	1585	1622	0.994199
miRNA_1862	TTAGGACCTTGAGCGTGGCTGAGG	Omy400075175	-31.4	1076	1068	-29.05	1053	1076	164	-21.7	55	81	0.9994
miRNA_1905	TTAGGACCTTGAGCGTGGCTGAGG	Omy400075175	-31.4	1076	1068	-29.05	1053	1076	164	-21.7	55	81	0.9994
miRNA_1934	GAGAGGGGTGGTTGTGTATTCTGA	Omy400075175	-23.66	1623	1615	-23.11	1600	1623	154	-23.86	1585	1622	0.994199
miRNA_2059	TTAGGACCTTGAGCGTGGCTGAGG	Omy400075175	-31.4	1076	1068	-29.05	1053	1076	164	-21.7	55	81	0.9994
miRNA_2405	TTAGGACCTTGAGCGTGGCTGAGG	Omy400075175	-31.4	1076	1068	-29.05	1053	1076	164	-21.7	55	81	0.9994
miRNA_2607	GCCTGTCCATGGATTCCAAGTTCT	Omy400075175	-23.9	860	853	-22.89	836	860	167	-24.24	807	859	0.999542
miRNA_2794	GCCTGTCCATGGATTCCAAGTTCT	Omy400075175	-23.9	860	853	-22.89	836	860	167	-24.24	807	859	0.999542
miRNA_2969	GAGAGGGGTGGTTGTGTATTCTGA	Omy400075175	-23.66	1623	1615	-23.11	1600	1623	154	-23.86	1585	1622	0.994199
miRNA_3035	TTAGGACCTTGAGCGTGGCTGAGG	Omy400075175	-31.4	1076	1068	-29.05	1053	1076	164	-21.7	55	81	0.9994
miRNA_3046	TAGGACCTTGAGCGTGGCTGAGG	Omy400075175	-30.6	1075	1067	-29.85	1053	1075	175	-21.5	55	81	0.99697
miRNA_3073	GCCTGTCCATGGATTCCAAGTTCT	Omy400075175	-23.9	860	853	-22.89	836	860	167	-24.24	807	859	0.999542
miRNA_3232	CCAACAGGTCCACAGTTGAACAGA	Omy400075175	-22.01	703	696	-26.82	679	703	165	-25.12	619	703	0.999542
miRNA_406	GCCTGTCCATGGATTCCAAGTTCT	Omy400075175	-23.9	860	853	-22.89	836	860	167	-24.24	807	859	0.999542
miRNA_2159	TAGTAGAGCTGTGTTGTGATGGGC	Omy400075648	-26.7	136	128	-24.18	113	136	154	-23.7	93	136	0.997685
miRNA_2160	TAGTAGAGCTGTGTTGTGATGGGC	Omy400075648	-26.7	136	128	-24.18	113	136	154	-23.7	93	136	0.997685
miRNA_2797	TAGTAGAGCTGTGTTGTGATGGGC	Omy400075648	-26.7	136	128	-24.18	113	136	154	-23.7	93	136	0.997685
miRNA_444	TAGTAGAGCTGTGTTGTGATGGGC	Omy400075648	-26.7	136	128	-24.18	113	136	154	-23.7	93	136	0.997685
miRNA_1010	GCTAGCTAGCTGCTATCCGTGTGA	Omy400076594	-21.5	670	662	-22.12	643	670	159	-23.89	1682	1725	0.998586
miRNA_1272	TGACAGAGTCGAAAGCCTTGGC	Omy400076594	-22.1	330	322	-22.23	309	330	180	-22.1	310	329	0.994366
miRNA_1322	GCTAGCTAGCTGCTATCCGTGTGA	Omy400076594	-21.5	670	662	-22.12	643	670	159	-23.89	1682	1725	0.998586
miRNA_1422	GCTAGCTAGCTGCTATCCGTGTGA	Omy400076594	-21.5	670	662	-22.12	643	670	159	-23.89	1682	1725	0.998586
miRNA_1479	GCTAGCTAGCTGCTATCCGTGTGA	Omy400076594	-21.5	670	662	-22.12	643	670	159	-23.89	1682	1725	0.998586
miRNA_1727	TGACAGAGTCGAAAGCCTTGGC	Omy400076594	-22.1	330	322	-22.23	309	330	180	-22.1	310	329	0.994366
miRNA_1864	TGACAGAGTCGAAAGCCTTGGC	Omy400076594	-22.1	330	322	-22.23	309	330	180	-22.1	310	329	0.994366
miRNA_1943	TGACAGAGTCGAAAGCCTTGGC	Omy400076594	-22.1	330	322	-22.23	309	330	180	-22.1	310	329	0.994366
miRNA_2196	TGACAGAGTCGAAAGCCTTGGC	Omy400076594	-22.1	330	322	-22.23	309	330	180	-22.1	310	329	0.994366
miRNA_2225	TGACAGAGTCGAAAGCCTTGGC	Omy400076594	-22.1	330	322	-22.23	309	330	180	-22.1	310	329	0.994366
miRNA_2348	GCTAGCTAGCTGCTATCCGTGTGA	Omy400076594	-21.5	670	662	-22.12	643	670	159	-23.89	1682	1725	0.998586
miRNA_2911	GCTAGCTAGCTGCTATCCGTGTGA	Omy400076594	-21.5	670	662	-22.12	643	670	159	-23.89	1682	1725	0.998586
miRNA_3013	GCTAGCTAGCTGCTATCCGTGTGA	Omy400076594	-21.5	670	662	-22.12	643	670	159	-23.89	1682	1725	0.998586
miRNA_3133	GCTAGCTAGCTGCTATCCGTGTGA	Omy400076594	-21.5	670	662	-22.12	643	670	159	-23.89	1682	1725	0.998586
miRNA_3185	GCTAGCTAGCTGCTATCCGTGTGA	Omy400076594	-21.5	670	662	-22.12	643	670	159	-23.89	1682	1725	0.998586
miRNA_325	TGACAGAGTCGAAAGCCTTGGC	Omy400076594	-22.1	330	322	-22.23	309	330	180	-22.1	310	329	0.994366
miRNA_397	GCTAGCTAGCTGCTATCCGTGTGA	Omy400076594	-21.5	670	662	-22.12	643	670	159	-23.89	1682	1725	0.998586
miRNA_480	TGACAGAGTCGAAAGCCTTGGC	Omy400076594	-22.1	330	322	-22.23	309	330	180	-22.1	310	329	0.994366
miRNA_519	TGACAGAGTCGAAAGCCTTGGC	Omy400076594	-22.1	330	322	-22.23	309	330	180	-22.1	310	329	0.994366
miRNA_891	TGACAGAGTCGAAAGCCTTGGC	Omy400076594	-22.1	330	322	-22.23	309	330	180	-22.1	310	329	0.994366
miRNA_1095	CGTGATTGACTGTAGACCCTGCCA	Omy400076698	-21.76	277	270	-21.63	250	277	163	-21.76	237	276	0.991282
miRNA_1170	CGTGATTGACTGTAGACCCTGCCA	Omy400076698	-21.76	277	270	-21.63	250	277	163	-21.76	237	276	0.991282
miRNA_1227	CGTGATTGACTGTAGACCCTGCCA	Omy400076698	-21.76	277	270	-21.63	250	277	163	-21.76	237	276	0.991282
miRNA_2756	CGTGATTGACTGTAGACCCTGCCA	Omy400076698	-21.76	277	270	-21.63	250	277	163	-21.76	237	276	0.991282
miRNA_478	CGTGATTGACTGTAGACCCTGCCA	Omy400076698	-21.76	277	270	-21.63	250	277	163	-21.76	237	276	0.991282
miRNA_972	CGTGATTGACTGTAGACCCTGCCA	Omy400076698	-21.76	277	270	-21.63	250	277	163	-21.76	237	276	0.991282
miRNA_1300	GCTGGTCCACTCCAGCAGTCTGA	Omy400076715	-25.4	1548	1540	-26.66	1522	1548	157	-20.6	1369	1412	0.998193
miRNA_1328	TTGTAGCTTACCTCTGGGCAGGTG	Omy400076715	-24.6	165	158	-25.76	144	165	150	-25	144	165	0.990964
miRNA_1352	TTGTAGCTTACCTCTGGGCAGGTG	Omy400076715	-24.6	165	158	-25.76	144	165	150	-25	144	165	0.990964
miRNA_1354	TTGTAGCTTACCTCTGGGCAGGTG	Omy400076715	-24.6	165	158	-25.76	144	165	150	-25	144	165	0.990964
miRNA_136	GCTGGTCCACTCCAGCAGTCTGA	Omy400076715	-25.4	1548	1540	-26.66	1522	1548	157	-20.6	1369	1412	0.998193
miRNA_1412	TTGTAGCTTACCTCTGGGCAGGTG	Omy400076715	-24.6	165	158	-25.76	144	165	150	-25	144	165	0.990964
miRNA_1534	TTGTAGCTTACCTCTGGGCAGGTG	Omy400076715	-24.6	165	158	-25.76	144	165	150	-25	144	165	0.990964
miRNA_1712	TTGTAGCTTACCTCTGGGCAGGTG	Omy400076715	-24.6	165	158	-25.76	144	165	150	-25	144	165	0.990964
miRNA_1783	TTGTAGCTTACCTCTGGGCAGGTG	Omy400076715	-24.6	165	158	-25.76	144	165	150	-25	144	165	0.990964
miRNA_1859	TTGTAGCTTACCTCTGGGCAGGTG	Omy400076715	-24.6	165	158	-25.76	144	165	150	-25	144	165	0.990964
miRNA_2666	GCTGGTCCACTCCAGCAGTCTGA	Omy400076715	-25.4	1548	1540	-26.66	1522	1548	157	-20.6	1369	1412	0.998193
miRNA_2848	TTGTAGCTTACCTCTGGGCAGGTG	Omy400076715	-24.6	165	158	-25.76	144	165	150	-25	144	165	0.990964
miRNA_2900	GCTGGTCCACTCCAGCAGTCTGA	Omy400076715	-25.4	1548	1540	-26.66	1522	1548	157	-20.6	1369	1412	0.998193
miRNA_3049	GCTGGTCCACTCCAGCAGTCTGA	Omy400076715	-25.4	1548	1540	-26.66	1522	1548	157	-20.6	1369	1412	0.998193
miRNA_3066	GCTGGTCCACTCCAGCAGTCTGA	Omy400076715	-25.4	1548	1540	-26.66	1522	1548	157	-20.6	1369	1412	0.998193
miRNA_3076	TTGTAGCTTACCTCTGGGCAGGTG	Omy400076715	-24.6	165	158	-25.76	144	165	150	-25	144	165	0.990964
miRNA_351	GCTGGTCCACTCCAGCAGTCTGA	Omy400076715	-25.4	1548	1540	-26.66	1522	1548	157	-20.6	1369	1412	0.998193
miRNA_377	TTGTAGCTTACCTCTGGGCAGGTG	Omy400076715	-24.6	165	158	-25.76	144	165	150	-25	144	165	0.990964
miRNA_554	GCTGGTCCACTCCAGCAGTCTGA	Omy400076715	-25.4	1548	1540	-26.66	1522	1548	157	-20.6	1369	1412	0.998193
miRNA_611	GCTGGTCCACTCCAGCAGTCTGA	Omy400076715	-25.4	1548	1540	-26.66	1522	1548	157	-20.6	1369	1412	0.998193
miRNA_830	TTGTAGCTTACCTCTGGGCAGGTG	Omy400076715	-24.6	165	158	-25.76	144	165	150	-25	144	165	0.990964
miRNA_846	GCTGGTCCACTCCAGCAGTCTGA	Omy400076715	-25.4	1548	1540	-26.66	1522	1548	157	-20.6	1369	1412	0.998193
miRNA_1350	TCCGCAGTCTGTAGGGCCGTAGG	Omy400077199	-28	416	408	-29.38	394	416	155	-20.9	655	681	0.995548
miRNA_1435	TCCGCAGTCTGTAGGGCCGTAGG	Omy400077199	-28	416	408	-29.38	394	416	155	-20.9	655	681	0.995548
miRNA_144	TCCGCAGTCTGTAGGGCCGTAGG	Omy400077199	-28	416	408	-29.38	394	416	155	-20.9	655	681	0.995548
miRNA_1855	TCCGCAGTCTGTAGGGCCGTAGG	Omy400077199	-28	416	408	-29.38	394	416	155	-20.9	655	681	0.995548
miRNA_305	TATATAGTGCTCTACTTTTGACG	Omy400077199	-28	329	322	-30.51	307	329	193	-29.2	307	329	0.995057
miRNA_1009	CCAGAGCTGCCAGTCAGCATGGA	Omy400077467	-22.1	719	711	-20.19	697	719	165	-22.1	694	718	0.999258
miRNA_226	TCAGTCTGGAAGGGTGACTCGGC	Omy400077467	-23.3	149	142	-26.1	540	562	161	-24.6	112	149	0.999705
miRNA_2124	CCTGTCTGGTGCAGAGATCAACA	Omy400078897	-22.1	661	653	-24.1	548	570	164	-20.4	247	272	0.995434
miRNA_2482	TTATGACGATGTTGGATGCTGCAG	Omy400078897	-21.3	400	393	-22.07	378	400	160	-21.5	358	400	0.999542
miRNA_2540	CCTGTCTGGTGCAGAGATCAACA	Omy400078897	-22.1	661	653	-24.1	548	570	164	-20.4	247	272	0.995434
miRNA_2828	TTATGACGATGTTGGATGCTGCAG	Omy400078897	-21.3	400	393	-22.07	378	400	160	-21.5	358	400	0.999542
miRNA_369	CGTACTTCATGAGCTGTAACCGAA	Omy400079703	-25.7	364	357	-26.41	337	364	165	-25.7	338	363	0.991187
miRNA_148	GCCATCTCAGTCGCCGGACCTCAA	Omy400079773	-21.4	197	190	-21.6	175	197	152	-21.4	176	196	0.998886
miRNA_1642	CGTCCTCAATGTTCTCAATCTG	Omy400079773	-23.7	148	141	-20.25	128	148	161	-23.7	126	147	0.996424
miRNA_715	GCTGGACTTTGAGCAGGAGATG	Omy400079773	-21.5	42	35	-24.11	22	42	162	-22.8	22	42	0.998164
miRNA_111	GCTGTCTGGAGTGGTTCTCAATCA	Omy400079982	-23.1	736	728	-25.17	712	736	163	-23.1	713	735	0.995434
miRNA_1222	GCTGTCTGGAGTGGTTCTCAATCA	Omy400079982	-23.1	736	728	-25.17	712	736	163	-23.1	713	735	0.995434
miRNA_1429	GCCACAGTCCGGAACCTCCAACGA	Omy400079982	-25.5	1250	1243	-27.88	1224	1250	160	-25.5	1224	1249	0.998886
miRNA_1477	GCTGTCTGGAGTGGTTCTCAATCA	Omy400079982	-23.1	736	728	-25.17	712	736	163	-23.1	713	735	0.995434
miRNA_149	GCTGTCTGGAGTGGTTCTCAATCA	Omy400079982	-23.1	736	728	-25.17	712	736	163	-23.1	713	735	0.995434
miRNA_1605	GCTGTCTGGAGTGGTTCTCAATCA	Omy400079982	-23.1	736	728	-25.17	712	736	163	-23.1	713	735	0.995434
miRNA_1698	GCTGTCTGGAGTGGTTCTCAATCA	Omy400079982	-23.1	736	728	-25.17	712	736	163	-23.1	713	735	0.995434
miRNA_2110	GCTGTCTGGAGTGGTTCTCAATCA	Omy400079982	-23.1	736	728	-25.17	712	736	163	-23.1	713	735	0.995434
miRNA_2124	CCTGTCTGGTGCAGAGATCAACA	Omy400079982	-22.4	736	728	-23.48	713	736	161	-22.4	714	735	0.995434
miRNA_2420	GCTGTCTGGAGTGGTTCTCAATCA	Omy400079982	-23.1	736	728	-25.17	712	736	163	-23.1	713	735	0.995434
miRNA_2527	GCTGTCTGGAGTGGTTCTCAATCA	Omy400079982	-23.1	736	728	-25.17	712	736	163	-23.1	713	735	0.995434
miRNA_2540	CCTGTCTGGTGCAGAGATCAACA	Omy400079982	-22.4	736	728	-23.48	713	736	161	-22.4	714	735	0.995434
miRNA_2624	GCTGTCTGGAGTGGTTCTCAATCA	Omy400079982	-23.1	736	728	-25.17	712	736	163	-23.1	713	735	0.995434
miRNA_2810	GCTGTCTGGAGTGGTTCTCAATCA	Omy400079982	-23.1	736	728	-25.17	712	736	163	-23.1	713	735	0.995434
miRNA_2896	GCTGTCTGGAGTGGTTCTCAATCA	Omy400079982	-23.1	736	728	-25.17	712	736	163	-23.1	713	735	0.995434
miRNA_3216	GCTGTCTGGAGTGGTTCTCAATCA	Omy400079982	-23.1	736	728	-25.17	712	736	163	-23.1	713	735	0.995434
miRNA_591	GCCACAGTCCGGAACTTCCAACGA	Omy400079982	-23.6	1250	1243	-25.27	1224	1250	156	-23.6	1224	1249	0.998886
miRNA_805	GCTGTCTGGAGTGGTTCTCAATCA	Omy400079982	-23.1	736	728	-25.17	712	736	163	-23.1	713	735	0.995434
miRNA_934	GCTGTCTGGAGTGGTTCTCAATCA	Omy400079982	-23.1	736	728	-25.17	712	736	163	-23.1	713	735	0.995434
miRNA_1005	CTCCTCTCAGGCTCTACATGCGAA	Omy400080454	-26.4	2216	2208	-29.81	2194	2216	171	-20.3	2789	2824	0.998261
miRNA_2124	CCTGTCTGGTGCAGAGATCAACA	Omy400080454	-22	1699	1692	-21.28	1678	1699	154	-22	1680	1698	0.994185
miRNA_2540	CCTGTCTGGTGCAGAGATCAACA	Omy400080454	-22	1699	1692	-21.28	1678	1699	154	-22	1680	1698	0.994185
miRNA_258	CTCCTCTCAGGCTCTACATGCGAA	Omy400080454	-26.4	2216	2208	-29.81	2194	2216	171	-20.3	2789	2824	0.998261
miRNA_683	CACCCATGGGTCTTCGCTGTGCTG	Omy400080454	-22.46	882	874	-20.12	2035	2058	151	-21	2036	2057	0.998886
miRNA_878	CTCCTCTCAGGCTCTACATGCGAA	Omy400080454	-26.4	2216	2208	-29.81	2194	2216	171	-20.3	2789	2824	0.998261
miRNA_1425	TCCTGTCTGGTGCAGAGATCAACA	Omy400080543	-23.09	566	559	-22.94	542	566	151	-23.09	522	565	0.995439
miRNA_2307	TCCTGTCTGGTGCAGAGATCAACA	Omy400080543	-23.09	566	559	-22.94	542	566	151	-23.09	522	565	0.995439
miRNA_403	TCCTGTCTGGTGCAGAGATCAACA	Omy400080543	-23.09	566	559	-22.94	542	566	151	-23.09	522	565	0.995439
miRNA_581	TCCTGTCTGGTGCAGAGATCAACA	Omy400080543	-23.09	566	559	-22.94	542	566	151	-23.09	522	565	0.995439
miRNA_592	TCCTGTCTGGTGCAGAGATCAACA	Omy400080543	-23.09	566	559	-22.94	542	566	151	-23.09	522	565	0.995439
miRNA_484	TCTTCAGCCTAGTGAACTCTGG	Omy400080942	-22.87	207	199	-21.3	188	207	152	-21.07	163	207	0.9918
miRNA_25	ACATGTTGGCTAGAGTGGAATCA	Omy400081420	-23.5	669	661	-21.14	1606	1628	169	-20.9	1605	1628	0.997324
miRNA_1253	TCTCATCTCGGTACCTAATGGCAG	Omy400081813	-21.16	641	634	-20.38	619	641	156	-22.66	604	641	0.995434
miRNA_1378	TCTCATCTCGGTACCTAATGGCAG	Omy400081813	-21.16	641	634	-20.38	619	641	156	-22.66	604	641	0.995434
miRNA_2696	TCTCATCTCGGTACCTAATGGCAG	Omy400081813	-21.16	641	634	-20.38	619	641	156	-22.66	604	641	0.995434
miRNA_3077	TCTCATCTCGGTACCTAATGGCAG	Omy400081813	-21.16	641	634	-20.38	619	641	156	-22.66	604	641	0.995434
miRNA_3128	TCTCATCTCGGTACCTAATGGCAG	Omy400081813	-21.16	641	634	-20.38	619	641	156	-22.66	604	641	0.995434
miRNA_662	GCTGGGAGGAATTGAAGACTGA	Omy400083110	-22.3	894	887	-21.19	871	894	151	-26.3	856	894	0.99947
miRNA_1005	CTCCTCTCAGGCTCTACATGCGAA	Omy400083792	-24.3	706	698	-25.26	88	112	157	-21.7	89	112	0.995434
miRNA_2048	CGCTTCTCGGCCTTTTGGCTCAGA	Omy400083792	-22.82	725	717	-24.76	35	57	152	-21.2	36	56	0.993761
miRNA_2111	CGCTTCTCGGCCTTTTGGCTCAGA	Omy400083792	-22.82	725	717	-24.76	35	57	152	-21.2	36	56	0.993761
miRNA_2112	CGCTTCTCGGCCTTTTGGCTCAGA	Omy400083792	-22.82	725	717	-24.76	35	57	152	-21.2	36	56	0.993761
miRNA_2474	CGCTTCTCGGCCTTTTGGCTCAGA	Omy400083792	-22.82	725	717	-24.76	35	57	152	-21.2	36	56	0.993761
miRNA_258	CTCCTCTCAGGCTCTACATGCGAA	Omy400083792	-24.3	706	698	-25.26	88	112	157	-21.7	89	112	0.995434
miRNA_2755	CGCTTCTCGGCCTTTTGGCTCAGA	Omy400083792	-22.82	725	717	-24.76	35	57	152	-21.2	36	56	0.993761
miRNA_2765	CGCTTCTCGGCCTTTTGGCTCAGA	Omy400083792	-22.82	725	717	-24.76	35	57	152	-21.2	36	56	0.993761
miRNA_2768	CGCTTCTCGGCCTTTTGGCTCAGA	Omy400083792	-22.82	725	717	-24.76	35	57	152	-21.2	36	56	0.993761
miRNA_878	CTCCTCTCAGGCTCTACATGCGAA	Omy400083792	-24.3	706	698	-25.26	88	112	157	-21.7	89	112	0.995434
miRNA_1293	TTGTAGATGACCTGGAGCCAGTGG	Omy400083841	-23.4	241	234	-23.73	220	241	157	-23.4	220	240	0.996243
miRNA_1513	TTGTAGATGACCTGGAGCCAGTGG	Omy400083841	-23.4	241	234	-23.73	220	241	157	-23.4	220	240	0.996243
miRNA_1535	TTGTAGATGACCTGGAGCCAGTGG	Omy400083841	-23.4	241	234	-23.73	220	241	157	-23.4	220	240	0.996243
miRNA_1565	TTGTAGATGACCTGGAGCCAGTGG	Omy400083841	-23.4	241	234	-23.73	220	241	157	-23.4	220	240	0.996243
miRNA_3236	TTGTAGATGACCTGGAGCCAGTGG	Omy400083841	-23.4	241	234	-23.73	220	241	157	-23.4	220	240	0.996243
miRNA_1231	GCTGTCTGAAGTGGTTCTCAATCA	Omy400084355	-21.3	1269	1263	-22.69	1244	1269	156	-20.6	733	756	0.998188
miRNA_1250	GCTGTCTGAAGTGGTTCTCAATCA	Omy400084355	-21.3	1269	1263	-22.69	1244	1269	156	-20.6	733	756	0.998188
miRNA_1323	GCTGTCTGAAGTGGTTCTCAATCA	Omy400084355	-21.3	1269	1263	-22.69	1244	1269	156	-20.6	733	756	0.998188
miRNA_1351	GCTGTCTGAAGTGGTTCTCAATCA	Omy400084355	-21.3	1269	1263	-22.69	1244	1269	156	-20.6	733	756	0.998188
miRNA_1660	GCTGTCTGAAGTGGTTCTCAATCA	Omy400084355	-21.3	1269	1263	-22.69	1244	1269	156	-20.6	733	756	0.998188
miRNA_2128	GCTGTCTGAAGTGGTTCTCAATCA	Omy400084355	-21.3	1269	1263	-22.69	1244	1269	156	-20.6	733	756	0.998188
miRNA_2238	GCTGTCTGAAGTGGTTCTCAATCA	Omy400084355	-21.3	1269	1263	-22.69	1244	1269	156	-20.6	733	756	0.998188
miRNA_2293	GCTGTCTGAAGTGGTTCTCAATCA	Omy400084355	-21.3	1269	1263	-22.69	1244	1269	156	-20.6	733	756	0.998188
miRNA_2329	GCTGTCTGAAGTGGTTCTCAATCA	Omy400084355	-21.3	1269	1263	-22.69	1244	1269	156	-20.6	733	756	0.998188
miRNA_2369	GCTGTCTGAAGTGGTTCTCAATCA	Omy400084355	-21.3	1269	1263	-22.69	1244	1269	156	-20.6	733	756	0.998188
miRNA_2665	GCTGTCTGAAGTGGTTCTCAATCA	Omy400084355	-21.3	1269	1263	-22.69	1244	1269	156	-20.6	733	756	0.998188
miRNA_2799	GCTGTCTGAAGTGGTTCTCAATCA	Omy400084355	-21.3	1269	1263	-22.69	1244	1269	156	-20.6	733	756	0.998188
miRNA_295	GCTGTCTGAAGTGGTTCTCAATCA	Omy400084355	-21.3	1269	1263	-22.69	1244	1269	156	-20.6	733	756	0.998188
miRNA_3188	GCTGTCTGAAGTGGTTCTCAATCA	Omy400084355	-21.3	1269	1263	-22.69	1244	1269	156	-20.6	733	756	0.998188
miRNA_34	GCTGTCTGAAGTGGTTCTCAATCA	Omy400084355	-21.3	1269	1263	-22.69	1244	1269	156	-20.6	733	756	0.998188
miRNA_1001	GCCATGCTGGTTAAGTGTGCCTT	Omy400084550	-21.13	385	377	-23.05	363	385	156	-25.13	342	385	0.99837
miRNA_1122	GCCATGCTGGTTAAGTGTGCCTT	Omy400084550	-21.13	385	377	-23.05	363	385	156	-25.13	342	385	0.99837
miRNA_1204	GCCATGCTGGTTGAGTGTGCCTT	Omy400084550	-24.01	385	377	-26.39	364	385	164	-28.01	342	385	0.998949
miRNA_1219	GCCATGCTGGTTGAGTGTGCCTT	Omy400084550	-24.01	385	377	-26.39	364	385	164	-28.01	342	385	0.998949
miRNA_1929	GCCATGCTGGTTGAGTGTGCCTT	Omy400084550	-24.01	385	377	-26.39	364	385	164	-28.01	342	385	0.998949
miRNA_2569	GCCATGCTGGTTGAGTGTGCCTT	Omy400084550	-24.01	385	377	-26.39	364	385	164	-28.01	342	385	0.998949
miRNA_2712	GCCATGCTGGTTGAGTGTGCCTT	Omy400084550	-24.01	385	377	-26.39	364	385	164	-28.01	342	385	0.998949
miRNA_2814	GCCATGCTGGTTAAGTGTGCCTT	Omy400084550	-21.13	385	377	-23.05	363	385	156	-25.13	342	385	0.99837
miRNA_3184	GCCATGCTGGTTGAGTGTGCCTT	Omy400084550	-24.01	385	377	-26.39	364	385	164	-28.01	342	385	0.998949
miRNA_3199	GCCATGCTGGTTGAGTGTGCCTT	Omy400084550	-24.01	385	377	-26.39	364	385	164	-28.01	342	385	0.998949
miRNA_3208	GCCATGCTGGTTGAGTGTGCCTT	Omy400084550	-24.01	385	377	-26.39	364	385	164	-28.01	342	385	0.998949
miRNA_3244	GCCATGCTGGTTGAGTGTGCCTT	Omy400084550	-24.01	385	377	-26.39	364	385	164	-28.01	342	385	0.998949
miRNA_729	GCCATGCTGGTTAAGTGTGCCTT	Omy400084550	-21.13	385	377	-23.05	363	385	156	-25.13	342	385	0.99837
miRNA_1552	TGCCTGCTGTGCTGATAATCAGT	Omy400085075	-22	868	861	-20.22	845	868	158	-22	852	867	0.996379
miRNA_2314	TCTGGAAGAGGTAAAGGCGGCAAG	Omy400085075	-21.65	693	685	-23.04	670	693	164	-21.75	647	693	0.998829
miRNA_872	TCTGGAAGAGTCTGGCTGACTGGC	Omy400085075	-26.15	693	685	-23.21	666	693	159	-27.95	642	693	0.998949
miRNA_1086	TCTGGCTGCTCCATGCTGACTGGC	Omy400085330	-26.3	1404	1397	-28.5	1375	1400	160	-22.11	1775	1828	0.999041
miRNA_1298	TCCATGCTGACTGGCAGCTCTGGC	Omy400085330	-27.32	284	276	-25.9	1763	1788	168	-23.8	1764	1787	0.993628
miRNA_1883	TCCATGCTGACTGGCAGCTCTGGC	Omy400085330	-27.32	284	276	-25.9	1763	1788	168	-23.8	1764	1787	0.993628
miRNA_205	CCTGTCTCACGACGGTCTAAACC	Omy400085330	-21.3	1691	1684	-22.36	1669	1691	164	-21.3	1673	1690	0.999178
miRNA_2157	TCCATGCTGACTGGCAGCTCTGGC	Omy400085330	-27.32	284	276	-25.9	1763	1788	168	-23.8	1764	1787	0.993628
miRNA_2339	TCTGGCTGCTCCATGCTGACTGGC	Omy400085330	-26.3	1404	1397	-28.5	1375	1400	160	-22.11	1775	1828	0.999041
miRNA_2771	TCTGGCTGCTCCATGCTGACTGGC	Omy400085330	-26.3	1404	1397	-28.5	1375	1400	160	-22.11	1775	1828	0.999041
miRNA_2988	TCCATGCTGACTGGCAGCTCTGGC	Omy400085330	-27.32	284	276	-25.9	1763	1788	168	-23.8	1764	1787	0.993628
miRNA_15	TTAGATTGTAGGATGGCTGGGGT	Omy400087379	-21.3	26	19	-24.59	5	26	151	-22	6	26	0.993602
miRNA_1906	TTAGATTGTAGGATGGCTGGGGT	Omy400087379	-21.3	26	19	-24.59	5	26	151	-22	6	26	0.993602
miRNA_2582	TTAGATTGTAGGATGGCTGGGGT	Omy400087379	-21.3	26	19	-24.59	5	26	151	-22	6	26	0.993602
miRNA_2736	TTAGATTGTAGGATGGCTGGGGT	Omy400087379	-21.3	26	19	-24.59	5	26	151	-22	6	26	0.993602
miRNA_3004	TTAGATTGTAGGATGGCTGGGGT	Omy400087379	-21.3	26	19	-24.59	5	26	151	-22	6	26	0.993602
miRNA_3136	TTAGATTGTAGGATGGCTGGGGT	Omy400087379	-21.3	26	19	-24.59	5	26	151	-22	6	26	0.993602
miRNA_1298	TCCATGCTGACTGGCAGCTCTGGC	Omy400087649	-22.62	498	490	-24.55	476	498	152	-25.78	440	498	0.999057
miRNA_1883	TCCATGCTGACTGGCAGCTCTGGC	Omy400087649	-22.62	498	490	-24.55	476	498	152	-25.78	440	498	0.999057
miRNA_2157	TCCATGCTGACTGGCAGCTCTGGC	Omy400087649	-22.62	498	490	-24.55	476	498	152	-25.78	440	498	0.999057
miRNA_2988	TCCATGCTGACTGGCAGCTCTGGC	Omy400087649	-22.62	498	490	-24.55	476	498	152	-25.78	440	498	0.999057
miRNA_1478	AAGCTGCCAGTTGAAGAGCTGT	Omy400087857	-22.1	1830	1822	-21.52	1809	1830	173	-22.1	1813	1829	0.993486
miRNA_1540	CCTCTCCTGTACTCCCTGTTCA	Omy400088316	-27.46	202	195	-23.75	138	159	171	-27.46	155	201	0.998665
miRNA_1053	TTGGATGGAGAGCATTTGTGAAC	Omy400088593	-23.9	676	668	-22.94	651	676	164	-23.9	652	675	0.99769
miRNA_1218	TTGGATGGAGAGCATTTGTGAAC	Omy400088593	-23.9	676	668	-22.94	651	676	164	-23.9	652	675	0.99769
miRNA_1527	TTGGATGGAGAGCATTTGTGAAC	Omy400088593	-23.9	676	668	-22.94	651	676	164	-23.9	652	675	0.99769
miRNA_1745	TTGGATGGAGAGCATTTGTGAAC	Omy400088593	-23.9	676	668	-22.94	651	676	164	-23.9	652	675	0.99769
miRNA_1884	TTGGATGGAGAGCATTTGTGAAC	Omy400088593	-23.9	676	668	-22.94	651	676	164	-23.9	652	675	0.99769
miRNA_241	TTGGATGGAGAGCATTTGTGAAC	Omy400088593	-23.9	676	668	-22.94	651	676	164	-23.9	652	675	0.99769
miRNA_2560	TTGGATGGAGAGCATTTGTGAAC	Omy400088593	-23.9	676	668	-22.94	651	676	164	-23.9	652	675	0.99769
miRNA_257	TTGGATGGAGAGCATTTGTGAAC	Omy400088593	-23.9	676	668	-22.94	651	676	164	-23.9	652	675	0.99769
miRNA_670	TTGGATGGAGAGCATTTGTGAAC	Omy400088593	-23.9	676	668	-22.94	651	676	164	-23.9	652	675	0.99769
miRNA_840	TTGGATGGAGAGCATTTGTGAAC	Omy400088593	-23.9	676	668	-22.94	651	676	164	-23.9	652	675	0.99769
miRNA_987	TTGGATGGAGAGCATTTGTGAAC	Omy400088593	-23.9	676	668	-22.94	651	676	164	-23.9	652	675	0.99769
miRNA_1005	CTCCTCTCAGGCTCTACATGCGAA	Omy400089492	-21.4	156	149	-21.99	92	114	153	-21.4	138	155	0.999863
miRNA_258	CTCCTCTCAGGCTCTACATGCGAA	Omy400089492	-21.4	156	149	-21.99	92	114	153	-21.4	138	155	0.999863
miRNA_878	CTCCTCTCAGGCTCTACATGCGAA	Omy400089492	-21.4	156	149	-21.99	92	114	153	-21.4	138	155	0.999863
miRNA_2147	TAGCTTATCAGACTGGTGTTGGC	Omy400090508	-21.6	286	278	-23.9	259	286	160	-21.6	259	285	0.992293
miRNA_115	TATATAGTGCTCTACTTTTGAC	Omy400090885	-24.2	541	533	-26.46	520	541	184	-25.4	519	541	0.991241
miRNA_1686	TATATAGTGCTCTACTTTTGAC	Omy400090885	-24.2	541	533	-26.46	520	541	184	-25.4	519	541	0.991241
miRNA_2166	TATATAGTGCTCTACTTTTGAC	Omy400090885	-24.2	541	533	-26.46	520	541	184	-25.4	519	541	0.991241
miRNA_2431	TATATAGTGCTCTACTTTTGAC	Omy400090885	-24.2	541	533	-26.46	520	541	184	-25.4	519	541	0.991241
miRNA_247	TATATAGTGCTCTACTTTTGAC	Omy400090885	-24.2	541	533	-26.46	520	541	184	-25.4	519	541	0.991241
miRNA_2548	TATATAGTGCTCTACTTTTGAC	Omy400090885	-24.2	541	533	-26.46	520	541	184	-25.4	519	541	0.991241
miRNA_2758	TATATAGTGCTCTACTTTTGAC	Omy400090885	-24.2	541	533	-26.46	520	541	184	-25.4	519	541	0.991241
miRNA_500	TATATAGTGCTCTACTTTTGAC	Omy400090885	-24.2	541	533	-26.46	520	541	184	-25.4	519	541	0.991241
miRNA_60	TATATAGTGCTCTACTTTTGAC	Omy400090885	-24.2	541	533	-26.46	520	541	184	-25.4	519	541	0.991241
miRNA_991	TATATAGTGCTCTACTTTTGAC	Omy400090885	-24.2	541	533	-26.46	520	541	184	-25.4	519	541	0.991241
miRNA_3065	CGTCCTCTGGGGTGTCCACGTCCT	Omy400091210	-23.56	356	348	-20.52	55	79	156	-23.56	232	264	0.999744
miRNA_1308	TGGCTCAGTTCAGCAGGAACAG	Omy400092905	-23.2	672	665	-25.35	653	672	161	-23.6	653	672	0.99764
miRNA_1425	TCCTGTCTGGTGCAGAGATCAACA	Omy400093963	-23.6	95	87	-25.06	26	49	157	-24	49	95	0.99837
miRNA_2307	TCCTGTCTGGTGCAGAGATCAACA	Omy400093963	-23.6	95	87	-25.06	26	49	157	-24	49	95	0.99837
miRNA_403	TCCTGTCTGGTGCAGAGATCAACA	Omy400093963	-23.6	95	87	-25.06	26	49	157	-24	49	95	0.99837
miRNA_581	TCCTGTCTGGTGCAGAGATCAACA	Omy400093963	-23.6	95	87	-25.06	26	49	157	-24	49	95	0.99837
miRNA_592	TCCTGTCTGGTGCAGAGATCAACA	Omy400093963	-23.6	95	87	-25.06	26	49	157	-24	49	95	0.99837
miRNA_1212	TCACAAGTTAGGGTCTCAGGGA	Omy400094218	-26.4	538	531	-29.52	517	538	176	-26.8	516	538	0.994991
miRNA_1028	TGGATAGACCGGACCGTGCAGGCG	Omy400094799	-22	435	427	-25.64	408	435	160	-24.63	377	435	0.999057
miRNA_1494	TGGACGGAGAACTGATAAGGGC	Omy400094799	-21.6	443	436	-22.71	421	443	154	-22.1	418	443	0.995434
miRNA_1835	TGGATAGACCGGACCGTGCAGGCG	Omy400094799	-22	435	427	-25.64	408	435	160	-24.63	377	435	0.999057
miRNA_226	TCAGTCTGGAAGGGTGACTCGGC	Omy400094799	-23	511	504	-27.55	489	511	154	-24.5	479	511	0.997051
miRNA_2303	TGGACGGAGAACTGATAAGGGC	Omy400094799	-21.6	443	436	-22.71	421	443	154	-22.1	418	443	0.995434
miRNA_2319	TGGATAGACCGGACCGTGCAGGCG	Omy400094799	-22	435	427	-25.64	408	435	160	-24.63	377	435	0.999057
miRNA_445	TGGTATTCTGACCTGGGCTGGAG	Omy400094799	-23.8	499	492	-24.06	473	499	155	-26.61	443	498	0.999705
miRNA_950	TGGATAGACCGGACCGTGCAGGCG	Omy400094799	-22	435	427	-25.64	408	435	160	-24.63	377	435	0.999057
miRNA_984	TGGATAGACCGGACCGTGCAGGCG	Omy400094799	-22	435	427	-25.64	408	435	160	-24.63	377	435	0.999057
miRNA_1073	GCTCTTCCACGCAGCAGTTCAATA	Omy400097377	-23.3	1686	1678	-23.5	1663	1686	165	-23.3	1666	1685	0.997154
miRNA_1926	GCTCTTCCACGCAGCAGTTCAATA	Omy400097377	-23.3	1686	1678	-23.5	1663	1686	165	-23.3	1666	1685	0.997154
miRNA_1997	TACGGTTGTGGGCGGAGCAGTTGC	Omy400097377	-22.41	1470	1462	-24.56	1443	1470	161	-22.41	1438	1469	0.993286
miRNA_2084	GCTCTTCCACGCAGCAGTTCAATA	Omy400097377	-23.3	1686	1678	-23.5	1663	1686	165	-23.3	1666	1685	0.997154
miRNA_2281	GCTCTTCCACGCAGCAGTTCAATA	Omy400097377	-23.3	1686	1678	-23.5	1663	1686	165	-23.3	1666	1685	0.997154
miRNA_2324	TACGGTTGTGGGCGGAGCAGTTGC	Omy400097377	-22.41	1470	1462	-24.56	1443	1470	161	-22.41	1438	1469	0.993286
miRNA_2406	GCTCTTCCACGCAGCAGTTCAATA	Omy400097377	-23.3	1686	1678	-23.5	1663	1686	165	-23.3	1666	1685	0.997154
miRNA_2461	TACGGTTGTGGGCGGAGCAGTTGC	Omy400097377	-22.41	1470	1462	-24.56	1443	1470	161	-22.41	1438	1469	0.993286
miRNA_2930	GCTCTTCCACGCAGCAGTTCAATA	Omy400097377	-23.3	1686	1678	-23.5	1663	1686	165	-23.3	1666	1685	0.997154
miRNA_547	GCTCTTCCACGCAGCAGTTCAATA	Omy400097377	-23.3	1686	1678	-23.5	1663	1686	165	-23.3	1666	1685	0.997154
miRNA_87	TACGGTTGTGGGCGGAGCAGTTGC	Omy400097377	-22.41	1470	1462	-24.56	1443	1470	161	-22.41	1438	1469	0.993286
miRNA_1774	TATTCCCTATGTAGAGCACTAC	Omy400097454	-22.2	255	248	-23.93	231	255	163	-23.4	235	255	0.995834
miRNA_2432	TATTCCCTATGTAGAGCACTAC	Omy400097454	-22.2	255	248	-23.93	231	255	163	-23.4	235	255	0.995834
miRNA_115	TATATAGTGCTCTACTTTTGAC	Omy400097936	-21.4	930	922	-25.06	909	930	182	-22.4	909	930	0.992354
miRNA_1237	TTAGGACCTTGAGCGTGGCTGAGG	Omy400097936	-24	196	188	-20.19	1561	1584	153	-22.59	1546	1584	0.999634
miRNA_159	TTAGGACCTTGAGCGTGGCTGAGG	Omy400097936	-24	196	188	-20.19	1561	1584	153	-22.59	1546	1584	0.999634
miRNA_1686	TATATAGTGCTCTACTTTTGAC	Omy400097936	-21.4	930	922	-25.06	909	930	182	-22.4	909	930	0.992354
miRNA_1815	TTAGGACCTTGAGCGTGGCTGAGG	Omy400097936	-24	196	188	-20.19	1561	1584	153	-22.59	1546	1584	0.999634
miRNA_1862	TTAGGACCTTGAGCGTGGCTGAGG	Omy400097936	-24	196	188	-20.19	1561	1584	153	-22.59	1546	1584	0.999634
miRNA_1905	TTAGGACCTTGAGCGTGGCTGAGG	Omy400097936	-24	196	188	-20.19	1561	1584	153	-22.59	1546	1584	0.999634
miRNA_2059	TTAGGACCTTGAGCGTGGCTGAGG	Omy400097936	-24	196	188	-20.19	1561	1584	153	-22.59	1546	1584	0.999634
miRNA_2166	TATATAGTGCTCTACTTTTGAC	Omy400097936	-21.4	930	922	-25.06	909	930	182	-22.4	909	930	0.992354
miRNA_2405	TTAGGACCTTGAGCGTGGCTGAGG	Omy400097936	-24	196	188	-20.19	1561	1584	153	-22.59	1546	1584	0.999634
miRNA_2431	TATATAGTGCTCTACTTTTGAC	Omy400097936	-21.4	930	922	-25.06	909	930	182	-22.4	909	930	0.992354
miRNA_247	TATATAGTGCTCTACTTTTGAC	Omy400097936	-21.4	930	922	-25.06	909	930	182	-22.4	909	930	0.992354
miRNA_2548	TATATAGTGCTCTACTTTTGAC	Omy400097936	-21.4	930	922	-25.06	909	930	182	-22.4	909	930	0.992354
miRNA_2758	TATATAGTGCTCTACTTTTGAC	Omy400097936	-21.4	930	922	-25.06	909	930	182	-22.4	909	930	0.992354
miRNA_3035	TTAGGACCTTGAGCGTGGCTGAGG	Omy400097936	-24	196	188	-20.19	1561	1584	153	-22.59	1546	1584	0.999634
miRNA_500	TATATAGTGCTCTACTTTTGAC	Omy400097936	-21.4	930	922	-25.06	909	930	182	-22.4	909	930	0.992354
miRNA_60	TATATAGTGCTCTACTTTTGAC	Omy400097936	-21.4	930	922	-25.06	909	930	182	-22.4	909	930	0.992354
miRNA_991	TATATAGTGCTCTACTTTTGAC	Omy400097936	-21.4	930	922	-25.06	909	930	182	-22.4	909	930	0.992354
miRNA_1631	GCCAGAGCTGCCAGTCTGCAAGGA	Omy400098140	-22.8	55	47	-20.78	34	55	152	-24.7	10	55	0.995137
miRNA_189	GCCAGAGCTGCCAGTCTGCAAGGA	Omy400098140	-22.8	55	47	-20.78	34	55	152	-24.7	10	55	0.995137
miRNA_1922	TGAACAGGGAGTACAGGAGAGGG	Omy400098491	-24.2	35	27	-22.35	1	23	153	-21.7	675	709	0.995548
miRNA_212	CCCTTTCGATGGCAGAGAACAACA	Omy400098491	-21.7	673	666	-21.98	649	673	152	-21.7	651	672	0.995732
miRNA_243	TGAACAGGGAGTACAGGAGAGGG	Omy400098491	-24.2	35	27	-22.35	1	23	153	-21.7	675	709	0.995548
miRNA_1313	TGTGATGTGAGGGTAGGACTCCTC	Omy400103452	-21.3	132	124	-20.59	109	132	156	-21.3	103	131	0.999744
miRNA_1357	TGTGATGTGAGGGTAGGACTCCTC	Omy400103452	-21.3	132	124	-20.59	109	132	156	-21.3	103	131	0.999744
miRNA_1784	TGTGATGTGAGGGTAGGACTCCTC	Omy400103452	-21.3	132	124	-20.59	109	132	156	-21.3	103	131	0.999744
miRNA_2674	TGTGATGTGAGGGTAGGACTCCTC	Omy400103452	-21.3	132	124	-20.59	109	132	156	-21.3	103	131	0.999744
miRNA_3172	ACATGCTGGTTAAGTGTGCCTTG	Omy400103452	-21.8	33	25	-20.26	11	33	167	-21.8	2	32	0.991285
miRNA_3246	TGTGATGTGAGGGTAGGACTCCTC	Omy400103452	-21.3	132	124	-20.59	109	132	156	-21.3	103	131	0.999744
miRNA_413	ACATGCTGGTTAAGTGTGCCTTG	Omy400103452	-21.8	33	25	-20.26	11	33	167	-21.8	2	32	0.991285
miRNA_1187	CCTTCCTGCAGGCTCATCCTGACA	Omy400105662	-25.1	363	355	-24.83	342	363	165	-20.43	634	679	0.994381
miRNA_1364	TCTTTCTGTGGGCAGCTGTGGGC	Omy400105662	-21.95	363	356	-20.6	575	596	151	-20.24	537	587	0.99914
miRNA_1498	TCTTTCTGTGGGCAGCTGTGGGC	Omy400105662	-21.95	363	356	-20.6	575	596	151	-20.24	537	587	0.99914
miRNA_2636	CCTTCCTGCAGGCTCATCCTGACA	Omy400105662	-25.1	363	355	-24.83	342	363	165	-20.43	634	679	0.994381
miRNA_1001	GCCATGCTGGTTAAGTGTGCCTT	Omy400105663	-22.81	3385	3377	-21.12	3362	3385	162	-22.81	3344	3384	0.992293
miRNA_1122	GCCATGCTGGTTAAGTGTGCCTT	Omy400105663	-22.81	3385	3377	-21.12	3362	3385	162	-22.81	3344	3384	0.992293
miRNA_1204	GCCATGCTGGTTGAGTGTGCCTT	Omy400105663	-21.71	3385	3377	-21.12	3362	3385	158	-21.86	446	487	0.995041
miRNA_1219	GCCATGCTGGTTGAGTGTGCCTT	Omy400105663	-21.71	3385	3377	-21.12	3362	3385	158	-21.86	446	487	0.995041
miRNA_1737	CTGCTGCTCCAGTTTCAACTGTTC	Omy400105663	-24.7	2140	2132	-21.42	2117	2140	158	-21	1142	1173	0.991313
miRNA_1820	GAGAGGGGTGGTTGTGTATTCTGA	Omy400105663	-24.4	648	640	-23.31	625	648	153	-20.45	3984	4042	0.994179
miRNA_1929	GCCATGCTGGTTGAGTGTGCCTT	Omy400105663	-21.71	3385	3377	-21.12	3362	3385	158	-21.86	446	487	0.995041
miRNA_1934	GAGAGGGGTGGTTGTGTATTCTGA	Omy400105663	-24.4	648	640	-23.31	625	648	153	-20.45	3984	4042	0.994179
miRNA_2	TCAGGTCTGGACTTTGACTTGGC	Omy400105663	-22.84	3993	3985	-21.06	3972	3993	151	-23.04	3949	3994	0.999858
miRNA_2170	TGGATGATAGCGGGGTGAACAGGC	Omy400105663	-29.4	644	637	-31.4	619	644	177	-22.4	2240	2268	0.995548
miRNA_2241	TCAGGTCTGGACTTTGACTTGGC	Omy400105663	-22.84	3993	3985	-21.06	3972	3993	151	-23.04	3949	3994	0.999858
miRNA_2397	TGGATGATAGCGGGGTGAACAGGC	Omy400105663	-29.4	644	637	-31.4	619	644	177	-22.4	2240	2268	0.995548
miRNA_2401	TGGATGATAGCGGGGTGAACAGGC	Omy400105663	-29.4	644	637	-31.4	619	644	177	-22.4	2240	2268	0.995548
miRNA_2498	TCAGGTCTGGACTTTGACTTGGC	Omy400105663	-22.84	3993	3985	-21.06	3972	3993	151	-23.04	3949	3994	0.999858
miRNA_2569	GCCATGCTGGTTGAGTGTGCCTT	Omy400105663	-21.71	3385	3377	-21.12	3362	3385	158	-21.86	446	487	0.995041
miRNA_2712	GCCATGCTGGTTGAGTGTGCCTT	Omy400105663	-21.71	3385	3377	-21.12	3362	3385	158	-21.86	446	487	0.995041
miRNA_2751	TGGATGATAGCGGGGTGAACAGGC	Omy400105663	-29.4	644	637	-31.4	619	644	177	-22.4	2240	2268	0.995548
miRNA_2814	GCCATGCTGGTTAAGTGTGCCTT	Omy400105663	-22.81	3385	3377	-21.12	3362	3385	162	-22.81	3344	3384	0.992293
miRNA_2969	GAGAGGGGTGGTTGTGTATTCTGA	Omy400105663	-24.4	648	640	-23.31	625	648	153	-20.45	3984	4042	0.994179
miRNA_3078	TGGATGATAGCGGGGTGAACAGGC	Omy400105663	-29.4	644	637	-31.4	619	644	177	-22.4	2240	2268	0.995548
miRNA_3184	GCCATGCTGGTTGAGTGTGCCTT	Omy400105663	-21.71	3385	3377	-21.12	3362	3385	158	-21.86	446	487	0.995041
miRNA_3199	GCCATGCTGGTTGAGTGTGCCTT	Omy400105663	-21.71	3385	3377	-21.12	3362	3385	158	-21.86	446	487	0.995041
miRNA_3208	GCCATGCTGGTTGAGTGTGCCTT	Omy400105663	-21.71	3385	3377	-21.12	3362	3385	158	-21.86	446	487	0.995041
miRNA_3244	GCCATGCTGGTTGAGTGTGCCTT	Omy400105663	-21.71	3385	3377	-21.12	3362	3385	158	-21.86	446	487	0.995041
miRNA_455	TGGATGATAGCGGGGTGAACAGGC	Omy400105663	-29.4	644	637	-31.4	619	644	177	-22.4	2240	2268	0.995548
miRNA_586	TGGATGATAGCGGGGTGAACAGGC	Omy400105663	-29.4	644	637	-31.4	619	644	177	-22.4	2240	2268	0.995548
miRNA_729	GCCATGCTGGTTAAGTGTGCCTT	Omy400105663	-22.81	3385	3377	-21.12	3362	3385	162	-22.81	3344	3384	0.992293
miRNA_942	CTACAGCAGAGTCTCACAACTCAA	Omy400105663	-21.43	2192	2185	-20.65	2171	2192	158	-21.43	2155	2191	0.998273
miRNA_1633	CCAACTGTGAAGCTAGCTGTAGC	Omy400109399	-21.49	943	935	-20.5	921	943	163	-21.49	900	942	0.99308
miRNA_593	CCAACTGTGAAGCTAGCTGTAGC	Omy400109399	-21.49	943	935	-20.5	921	943	163	-21.49	900	942	0.99308
miRNA_961	TTGTCAGTCAGCTGGACGCTCGGC	Omy400113518	-26.5	307	299	-28.19	281	307	163	-26.7	280	307	0.997401
miRNA_1200	TGATTGACTGTAGACCCTGCCACA	Omy400115781	-22.2	931	924	-23.48	907	931	150	-22.2	909	930	0.997258
miRNA_1213	TGCAGACTGGCAGCTCTGGCGGCT	Omy400115781	-28.5	934	926	-23.4	911	934	156	-29.2	903	934	0.993286
miRNA_1627	TGGGTTTGTTGCAGCAGAAGCTGG	Omy400115781	-23.15	876	868	-22.59	854	876	168	-23.15	831	875	0.999064
miRNA_173	TGCAGACTGGCAGCTCTGGCGGCT	Omy400115781	-28.5	934	926	-23.4	911	934	156	-29.2	903	934	0.993286
miRNA_2675	TGCAGACTGGCAGCTCTGGCGGCT	Omy400115781	-28.5	934	926	-23.4	911	934	156	-29.2	903	934	0.993286
miRNA_2872	TGGGTTTGTTGCAGCAGAAGCTGG	Omy400115781	-23.15	876	868	-22.59	854	876	168	-23.15	831	875	0.999064
miRNA_1159	TCTGGACAGACGGGAGACTCTAGC	Omy400126832	-21.64	1888	1880	-21.71	1861	1888	154	-21.64	1839	1887	0.999057
miRNA_1341	TCTGGACAGACGGGAGACTCTAG	Omy400126832	-21.64	1888	1880	-21.71	1862	1888	154	-21.64	1839	1887	0.999057
miRNA_1539	TGTAACTGAGTCAGGTTTGTAGGC	Omy400126832	-21.2	404	396	-22.2	380	404	163	-21.7	379	404	0.993504
miRNA_1852	TGTAACTGAGTCAGGTTTGTAGGC	Omy400126832	-21.2	404	396	-22.2	380	404	163	-21.7	379	404	0.993504
miRNA_2536	TCTGGACAGACGGGAGACTCTAG	Omy400126832	-21.64	1888	1880	-21.71	1862	1888	154	-21.64	1839	1887	0.999057
miRNA_2602	TGTAACTGAGTCAGGTTTGTAGGC	Omy400126832	-21.2	404	396	-22.2	380	404	163	-21.7	379	404	0.993504
miRNA_2717	TGTAACTGAGTCAGGTTTGTAGGC	Omy400126832	-21.2	404	396	-22.2	380	404	163	-21.7	379	404	0.993504
miRNA_2769	TCTGGACAGACGGGAGACTCTAGC	Omy400126832	-21.64	1888	1880	-21.71	1861	1888	154	-21.64	1839	1887	0.999057
miRNA_2816	TCTGGACAGACGGGAGACTCTAGC	Omy400126832	-21.64	1888	1880	-21.71	1861	1888	154	-21.64	1839	1887	0.999057
miRNA_3110	TGTAACTGAGTCAGGTTTGTAGGC	Omy400126832	-21.2	404	396	-22.2	380	404	163	-21.7	379	404	0.993504
miRNA_376	TGTAACTGAGTCAGGTTTGTAGGC	Omy400126832	-21.2	404	396	-22.2	380	404	163	-21.7	379	404	0.993504
miRNA_761	TGTAACTGAGTCAGGTTTGTAGGC	Omy400126832	-21.2	404	396	-22.2	380	404	163	-21.7	379	404	0.993504
miRNA_887	TGTAACTGAGTCAGGTTTGTAGGC	Omy400126832	-21.2	404	396	-22.2	380	404	163	-21.7	379	404	0.993504
miRNA_94	TCCTTGCAGACTGGCAGGTCTGGC	Omy400126832	-25.34	1023	1015	-27.55	997	1023	160	-20.53	2299	2334	0.992966
miRNA_2680	GCTGATCCCTCCTGACGACCTG	Omy400128731	-22.75	1320	1312	-22.43	1299	1320	150	-24.65	1278	1320	0.993973
miRNA_1300	GCTGGTCCACTCCAGCAGTCTGA	Omy400134512	-21.4	3344	3337	-23.08	3321	3344	153	-23.1	2733	2772	0.99699
miRNA_135	TCTGGATGATAGCGGGGTGAACAG	Omy400134512	-24.2	152	144	-23.82	131	152	161	-24.2	113	151	0.999754
miRNA_136	GCTGGTCCACTCCAGCAGTCTGA	Omy400134512	-21.4	3344	3337	-23.08	3321	3344	153	-23.1	2733	2772	0.99699
miRNA_1863	TCTGGATGATAGCGGGGTGAACAG	Omy400134512	-24.2	152	144	-23.82	131	152	161	-24.2	113	151	0.999754
miRNA_2425	TCTGGATGATAGCGGGGTGAACAG	Omy400134512	-24.2	152	144	-23.82	131	152	161	-24.2	113	151	0.999754
miRNA_2666	GCTGGTCCACTCCAGCAGTCTGA	Omy400134512	-21.4	3344	3337	-23.08	3321	3344	153	-23.1	2733	2772	0.99699
miRNA_2682	TCTGGATGATAGCGGGGTGAACAG	Omy400134512	-24.2	152	144	-23.82	131	152	161	-24.2	113	151	0.999754
miRNA_2900	GCTGGTCCACTCCAGCAGTCTGA	Omy400134512	-21.4	3344	3337	-23.08	3321	3344	153	-23.1	2733	2772	0.99699
miRNA_2928	TCTGGATGATAGCGGGGTGAACAG	Omy400134512	-24.2	152	144	-23.82	131	152	161	-24.2	113	151	0.999754
miRNA_3049	GCTGGTCCACTCCAGCAGTCTGA	Omy400134512	-21.4	3344	3337	-23.08	3321	3344	153	-23.1	2733	2772	0.99699
miRNA_3066	GCTGGTCCACTCCAGCAGTCTGA	Omy400134512	-21.4	3344	3337	-23.08	3321	3344	153	-23.1	2733	2772	0.99699
miRNA_3156	TCTGGATGATAGCGGGGTGAACAG	Omy400134512	-24.2	152	144	-23.82	131	152	161	-24.2	113	151	0.999754
miRNA_3201	TCTGGATGATAGCGGGGTGAACAG	Omy400134512	-24.2	152	144	-23.82	131	152	161	-24.2	113	151	0.999754
miRNA_351	GCTGGTCCACTCCAGCAGTCTGA	Omy400134512	-21.4	3344	3337	-23.08	3321	3344	153	-23.1	2733	2772	0.99699
miRNA_472	TCTGGATGATAGCGGGGTGAACAG	Omy400134512	-24.2	152	144	-23.82	131	152	161	-24.2	113	151	0.999754
miRNA_554	GCTGGTCCACTCCAGCAGTCTGA	Omy400134512	-21.4	3344	3337	-23.08	3321	3344	153	-23.1	2733	2772	0.99699
miRNA_611	GCTGGTCCACTCCAGCAGTCTGA	Omy400134512	-21.4	3344	3337	-23.08	3321	3344	153	-23.1	2733	2772	0.99699
miRNA_846	GCTGGTCCACTCCAGCAGTCTGA	Omy400134512	-21.4	3344	3337	-23.08	3321	3344	153	-23.1	2733	2772	0.99699
miRNA_928	TCTGGATGATAGCGGGGTGAACAG	Omy400134512	-24.2	152	144	-23.82	131	152	161	-24.2	113	151	0.999754
miRNA_1314	TGAAGTCTGGAAGCTCTGCCAGTC	Omy400139795	-23.1	533	525	-23.91	512	533	163	-23.8	505	533	0.99308
miRNA_2853	TGAAGTCTGGAAGCTCTGCCAGTC	Omy400139795	-23.1	533	525	-23.91	512	533	163	-23.8	505	533	0.99308
miRNA_3224	TGAAGTCTGGAAGCTCTGCCAGTC	Omy400139795	-23.1	533	525	-23.91	512	533	163	-23.8	505	533	0.99308
miRNA_3257	TGAAGTCTGGAAGCTCTGCCAGTC	Omy400139795	-23.1	533	525	-23.91	512	533	163	-23.8	505	533	0.99308
miRNA_408	TGAAGTCTGGAAGCTCTGCCAGTC	Omy400139795	-23.1	533	525	-23.91	512	533	163	-23.8	505	533	0.99308
miRNA_1193	ACAGCTCTTCAACTGGCAGCTT	Omy400145202	-23.01	2000	1992	-20.71	1979	2000	159	-23.01	1953	1999	0.998994
miRNA_1869	ACCAATGGTGCGCTAGTTCTCA	Omy400145202	-22.5	1600	1593	-21.48	1577	1600	153	-20.5	2356	2396	0.999305
miRNA_2492	GCCCATCCACGAACTTGCTGTTCA	Omy400145202	-25.1	1025	1018	-22.54	1001	1025	150	-25.1	992	1024	0.991282
miRNA_1255	TCTTGAAGCATGTGGGAACAGCAG	Omy400147638	-21.7	745	737	-20.68	722	745	150	-23.2	719	745	0.99096
miRNA_1645	TCTTGAAGCATGTGGGAACAGCAG	Omy400147638	-21.7	745	737	-20.68	722	745	150	-23.2	719	745	0.99096
miRNA_1818	TCTTGAAGCATGTGGGAACAGCAG	Omy400147638	-21.7	745	737	-20.68	722	745	150	-23.2	719	745	0.99096
miRNA_182	TCTTGAAGCATGTGGGAACAGCAG	Omy400147638	-21.7	745	737	-20.68	722	745	150	-23.2	719	745	0.99096
miRNA_1984	TCTTGAAGCATGTGGGAACAGCAG	Omy400147638	-21.7	745	737	-20.68	722	745	150	-23.2	719	745	0.99096
miRNA_2357	TCTTGAAGCATGTGGGAACAGCAG	Omy400147638	-21.7	745	737	-20.68	722	745	150	-23.2	719	745	0.99096
miRNA_2423	TCTTGAAGCATGTGGGAACAGCAG	Omy400147638	-21.7	745	737	-20.68	722	745	150	-23.2	719	745	0.99096
miRNA_249	TCTTGAAGCATGTGGGAACAGCAG	Omy400147638	-21.7	745	737	-20.68	722	745	150	-23.2	719	745	0.99096
miRNA_2491	TCTTGAAGCATGTGGGAACAGCAG	Omy400147638	-21.7	745	737	-20.68	722	745	150	-23.2	719	745	0.99096
miRNA_2966	TCTTGAAGCATGTGGGAACAGCAG	Omy400147638	-21.7	745	737	-20.68	722	745	150	-23.2	719	745	0.99096
miRNA_3055	TCTTGAAGCATGTGGGAACAGCAG	Omy400147638	-21.7	745	737	-20.68	722	745	150	-23.2	719	745	0.99096
miRNA_416	TCTTGAAGCATGTGGGAACAGCAG	Omy400147638	-21.7	745	737	-20.68	722	745	150	-23.2	719	745	0.99096
miRNA_603	TCTTGAAGCATGTGGGAACAGCAG	Omy400147638	-21.7	745	737	-20.68	722	745	150	-23.2	719	745	0.99096
miRNA_105	CGGCTCTCCTCTTCGTTCTGTACA	Omy400148395	-25.3	774	766	-22.2	751	774	171	-25.3	741	773	0.99308
miRNA_1330	CGGCTCTCCTCTTCGTTCTGTACA	Omy400148395	-25.3	774	766	-22.2	751	774	171	-25.3	741	773	0.99308
miRNA_2117	CGGCTCTCCTCTTCGTTCTGTACA	Omy400148395	-25.3	774	766	-22.2	751	774	171	-25.3	741	773	0.99308
miRNA_2179	CGGCTCTCCTCTTCGTTCTGTACA	Omy400148395	-25.3	774	766	-22.2	751	774	171	-25.3	741	773	0.99308
miRNA_305	TATATAGTGCTCTACTTTTGACG	Omy400148395	-30	183	175	-32.44	161	183	197	-31.2	161	183	0.991241
miRNA_344	CGGCTCTCCTCTTCGTTCTGTACA	Omy400148395	-25.3	774	766	-22.2	751	774	171	-25.3	741	773	0.99308
miRNA_855	CGGCTCTCCTCTTCGTTCTGTACA	Omy400148395	-25.3	774	766	-22.2	751	774	171	-25.3	741	773	0.99308
miRNA_1719	TTGGCATTCACCGCGTGCCTTAA	Omy400148396	-24.9	1511	1503	-25.49	1489	1511	169	-25.4	1483	1511	0.99627
miRNA_1451	TCACACTTGCCACTGTATATCGGC	Omy400148576	-21.8	1406	1400	-20.62	1382	1406	154	-22	1386	1406	0.99441
miRNA_2218	TCAGGACAGACGGGAGACTCTAGC	Omy400148576	-26.2	837	829	-23.4	812	837	154	-21.41	1155	1216	0.997254
miRNA_2411	TCAGGACAGACGGGAGACTCTAGC	Omy400148576	-26.2	837	829	-23.4	812	837	154	-21.41	1155	1216	0.997254
miRNA_270	TCAGGACAGACGGGAGACTCTAGC	Omy400148576	-26.2	837	829	-23.4	812	837	154	-21.41	1155	1216	0.997254
miRNA_1364	TCTTTCTGTGGGCAGCTGTGGGC	Omy400148690	-23.4	393	386	-25.36	372	393	170	-23.4	372	392	0.996243
miRNA_1498	TCTTTCTGTGGGCAGCTGTGGGC	Omy400148690	-23.4	393	386	-25.36	372	393	170	-23.4	372	392	0.996243
miRNA_2184	GGCATTCAGTTGAAGGCATTCAG	Omy400156878	-23.3	299	292	-26.67	276	299	164	-23.3	277	298	0.995732
miRNA_1023	GCCATGCAGCAGAGCTTACTGATA	Omy400158202	-21.9	56	50	-21.02	275	299	157	-20.49	405	440	0.996981
miRNA_1283	TAGTGCACTGCTTTTGACCAGA	Omy400160865	-31.7	558	550	-33.87	537	558	164	-28.2	798	820	0.992636
miRNA_1598	TAGTGCACTGCTTTTGACCAGA	Omy400160865	-31.7	558	550	-33.87	537	558	164	-28.2	798	820	0.992636
miRNA_199	TAGTGCACTGCTTTTGACCAGA	Omy400160865	-31.7	558	550	-33.87	537	558	164	-28.2	798	820	0.992636
miRNA_1996	TAGTGCACTGCTTTTGACCAGA	Omy400160865	-31.7	558	550	-33.87	537	558	164	-28.2	798	820	0.992636
miRNA_2060	TAGTGCACTGCTTTTGACCAGA	Omy400160865	-31.7	558	550	-33.87	537	558	164	-28.2	798	820	0.992636
miRNA_2186	TAGTGCACTGCTTTTGACCAGA	Omy400160865	-31.7	558	550	-33.87	537	558	164	-28.2	798	820	0.992636
miRNA_229	TAGTGCACTGCTTTTGACCAGA	Omy400160865	-31.7	558	550	-33.87	537	558	164	-28.2	798	820	0.992636
miRNA_2681	TAGTGCACTGCTTTTGACCAGA	Omy400160865	-31.7	558	550	-33.87	537	558	164	-28.2	798	820	0.992636
miRNA_494	TAGTGCACTGCTTTTGACCAGA	Omy400160865	-31.7	558	550	-33.87	537	558	164	-28.2	798	820	0.992636
miRNA_496	TAGTGCACTGCTTTTGACCAGA	Omy400160865	-31.7	558	550	-33.87	537	558	164	-28.2	798	820	0.992636
miRNA_585	AGCCTTCAGGGAGCTGCTCATCCA	Omy400160865	-24.8	352	344	-24.13	330	352	166	-24.8	328	351	0.999705
miRNA_875	TAGTGCACTGCTTTTGACCAGA	Omy400160865	-31.7	558	550	-33.87	537	558	164	-28.2	798	820	0.992636
miRNA_2147	TAGCTTATCAGACTGGTGTTGGC	Omy400170455	-24.47	871	863	-23.61	848	871	171	-25.37	831	871	0.995912
miRNA_2680	GCTGATCCCTCCTGACGACCTG	Omy400179376	-23.07	746	739	-22.84	724	746	162	-23.07	700	745	0.994391
miRNA_1116	TCATGGACGACGTAGGGAAGGGC	Omy400181081	-23.3	570	563	-24.05	547	570	156	-20.3	342	364	0.993761
miRNA_1271	GCTGCTGTCGTCGCTGTTTTCTAC	Omy400181081	-25.6	869	863	-21.38	1590	1614	173	-23.4	1591	1614	0.995099
miRNA_1503	GCCAGAGTCTCCCGTCTGTCCAGA	Omy400181081	-22.5	1559	1552	-25.35	1535	1559	165	-22.5	1536	1558	0.998886
miRNA_2764	TATTCCCTATGTAGAGCACTA	Omy400181081	-28	2341	2333	-30.39	2321	2341	183	-29.2	2320	2341	0.994364
miRNA_305	TATATAGTGCTCTACTTTTGACG	Omy400181081	-30	2334	2326	-32.44	2312	2334	197	-31.2	2312	2334	0.994364
miRNA_347	GCCAGAGTCTCCCGTCTGTCCAGA	Omy400181081	-22.5	1559	1552	-25.35	1535	1559	165	-22.5	1536	1558	0.998886
miRNA_474	GGCTTCAGTCTGGACTTGTGC	Omy400181081	-22.4	1845	1839	-22.34	1825	1845	150	-22	721	763	0.994381
miRNA_872	TCTGGAAGAGTCTGGCTGACTGGC	Omy400181081	-25.6	638	631	-21.86	618	638	152	-25.6	612	637	0.997244

## Sheet: microRNA binding DE mRNA
Note: All the microRNAs in the list has potential binding site in DE lncRNAs given in previous tab.
MicroRNA ID	MicroRNA sequence	Target 3' UTR	Target DE gene ID	Target gene name	Target gene GO annotation	Target prediction by PITA			Target prediction by mirnada				Target prediction by Target Spy
						Energy	Target start	Target end	Energy	Target start	Target end	Score	Energy	Target start	Target end	Score
miRNA_1001	GCCATGCTGGTTAAGTGTGCCTT	3'utr_chrUn_2_3'utr_42053598..42054400	GSONMT00081668001	apoptosis-enhancing nuclease	F:nucleic acid binding; F:exonuclease activity; P:response to ionizing radiation; C:nucleoplasm; P:intrinsic apoptotic signaling pathway in response to DNA damage by p53 class mediator; C:nucleolus; C:nucleus	-20.8	79	71	-20.49	49	71	163	-22.2	25	71	0.999157
miRNA_1001	GCCATGCTGGTTAAGTGTGCCTT	3'utr_chrUn_27_3'utr_1977759..1979135	GSONMT00018534001	atp-binding cassette sub-family f member 3	F:ATPase activity; F:ATP binding; F:nucleotide binding; F:nucleoside-triphosphatase activity; P:ATP catabolic process	-20.4	991	983	-23.7	968	991	166	-20.4	971	990	0.992727
miRNA_1001	GCCATGCTGGTTAAGTGTGCCTT	3'utr_chrUn_28_3'utr_complement(2672750..2673407)	GSONMT00067129001	autophagy-related protein 9a-like isoform x1	C:autophagic vacuole; C:cytoplasm; F:molecular_function; C:cellular_component; P:autophagic vacuole assembly	-25.3	375	368	-25.24	356	375	157	-21.31	49	84	0.996085
miRNA_1005	CTCCTCTCAGGCTCTACATGCGAA	3'utr_chrUn_3'utr_complement(992540400..992541165)	GSONMT00004885001	troponin slow skeletal muscle-like	C:troponin complex; F:molecular_function; P:biological_process	-23.3	55	48	-28.68	30	55	160	-21.8	129	152	0.999308
miRNA_1008	GGCCTCCAGTTCTTAAGTTCACA	3'utr_chrUn_3'utr_complement(332947169..332948133)	GSONMT00035251001	uveal autoantigen with coiled-coil domains and ankyrin repeats-like isoform x1	-	-21.3	628	621	-21.05	603	628	155	-21.3	604	627	0.998273
miRNA_1009	CCAGAGCTGCCAGTCAGCATGGA	3'utr_chrUn_3'utr_complement(935675506..935676660)	GSONMT00060243001	low quality protein: ethanolaminephosphotransferase 1-like	F:phosphotransferase activity, for other substituted phosphate groups; F:transferase activity; P:phospholipid biosynthetic process; C:membrane	-21.6	609	601	-22.25	587	609	165	-21.71	908	937	0.996715
miRNA_1009	CCAGAGCTGCCAGTCAGCATGGA	3'utr_chrUn_4_3'utr_34810862..34811320	GSONMT00076490001	ribosome production factor 2 homolog	F:molecular_function; P:biological_process; C:cellular_component; C:nucleolus; C:nucleus	-22.76	428	421	-25.24	403	428	150	-25.06	389	428	0.998035
miRNA_1010	GCTAGCTAGCTGCTATCCGTGTGA	3'utr_chr_5_3'utr_complement(2346707..2347545)	GSONMT00072557001	upf0556 protein c19orf10 homolog	F:molecular_function; P:biological_process	-21.6	597	590	-27.52	576	597	161	-26.41	543	597	0.998949
miRNA_1010	GCTAGCTAGCTGCTATCCGTGTGA	3'utr_chrUn_11_3'utr_48928154..48929993	GSONMT00026184001	s-adenosylmethionine synthase isoform type-2	F:metal ion binding; F:ATP binding; P:S-adenosylmethionine biosynthetic process; F:methionine adenosyltransferase activity; F:transferase activity; F:nucleotide binding; P:one-carbon metabolic process; P:phosphatidylinositol dephosphorylation; P:methylation; P:cellular nitrogen compound metabolic process; P:sulfur amino acid metabolic process; P:xenobiotic metabolic process; P:small molecule meta…	-22.2	276	268	-24.61	253	276	154	-23.8	1493	1524	0.992411
miRNA_1010	GCTAGCTAGCTGCTATCCGTGTGA	3'utr_chrUn_16_3'utr_15739501..15740292	GSONMT00066040001	prostaglandin e synthase 3	F:ligase activity, forming aminoacyl-tRNA and related compounds; F:nucleic acid binding; F:ATP binding; F:alanine-tRNA ligase activity; P:tRNA aminoacylation; F:nucleotide binding; P:alanyl-tRNA aminoacylation; F:aminoacyl-tRNA ligase activity	-25.2	524	516	-25.35	502	524	160	-23.8	496	533	0.991313
miRNA_1023	GCCATGCAGCAGAGCTTACTGATA	3'utr_chrUn_5_3'utr_17448266..17449057	GSONMT00068219001	intermediate filament family orphan 2	C:intermediate filament; F:structural molecule activity	-23.1	79	71	-27.61	54	79	163	-21.13	298	338	0.995434
miRNA_1024	TAGGACCTTGAGCGTGGCTGAGG	3'utr_chrUn_20_3'utr_complement(5372907..5373181)	GSONMT00062364001	fatty acid synthase	P:biosynthetic process; F:oleoyl-[acyl-carrier-protein] hydrolase activity; F:hydrolase activity, acting on ester bonds; F:enoyl-[acyl-carrier-protein] reductase (NADPH, B-specific) activity; P:metabolic process; F:3-hydroxypalmitoyl-[acyl-carrier-protein] dehydratase activity; F:catalytic activity; F:3-oxoacyl-[acyl-carrier-protein] reductase (NADPH) activity; F:3-oxoacyl-[acyl-carrier-protein] …	-20.5	194	186	-23.41	172	194	153	-20.86	120	193	0.999057
miRNA_1024	TAGGACCTTGAGCGTGGCTGAGG	3'utr_chrUn_6_3'utr_38727520..38728166	GSONMT00081204001	homer protein homolog 1-like isoform x1	F:molecular_function; P:muscle structure development; P:cellular calcium ion homeostasis; C:cellular_component; C:postsynaptic density; F:ion channel binding; C:cytoplasm; P:response to calcium ion; C:postsynaptic membrane; C:cell junction	-22.1	129	122	-23.5	103	129	152	-23.1	95	129	0.997051
miRNA_1028	TGGATAGACCGGACCGTGCAGGCG	3'utr_chrUn_3'utr_519525121..519525799	GSONMT00054562001	cation transport regulator-like protein 1-like	F:Notch binding; P:apoptotic process; C:cytoplasm; P:Notch signaling pathway; C:Golgi apparatus; P:negative regulation of protein processing; P:neurogenesis; P:negative regulation of Notch signaling pathway; P:nervous system development; C:cytosol; P:response to unfolded protein; C:trans-Golgi network	-22.41	434	427	-23.52	411	434	161	-23.11	406	434	0.997051
miRNA_1030	TGTTTTTCCTGGAGAGAAGTGGC	3'utr_chrUn_15_3'utr_19678541..19679870	GSONMT00068926001	stromal interaction molecule 1-like	P:cation transport; F:identical protein binding; C:cortical endoplasmic reticulum; F:microtubule plus-end binding; C:protein complex; C:integral component of endoplasmic reticulum membrane; P:activation of store-operated calcium channel activity; P:detection of calcium ion; C:integral component of plasma membrane; F:calcium ion binding; P:store-operated calcium entry; F:calcium channel regulator …	-20.5	944	937	-22.09	922	944	177	-20.5	923	943	0.994185
miRNA_105	CGGCTCTCCTCTTCGTTCTGTACA	3'utr_chrUn_9_3'utr_complement(8842026..8843111)	GSONMT00067230001	gamma-aminobutyric acid receptor-associated protein	P:autophagy; P:brain development	-23.2	789	782	-23.17	765	789	160	-23.2	767	788	0.998273
miRNA_1078	TAAATCAAGATCATCCCAGGGGCC	3'utr_chrUn_4_3'utr_666126..666551	GSONMT00020189001	ephrin type-a receptor 7-like isoform x1	C:postsynaptic membrane; C:integral component of plasma membrane; P:adult walking behavior; P:positive regulation of dendrite morphogenesis; P:positive regulation of JUN kinase activity; C:cell junction; P:regulation of axonogenesis; C:early endosome membrane; P:glial cell migration; P:fasciculation of motor neuron axon; C:endoplasmic reticulum; P:fasciculation of sensory neuron axon; F:protein k…	-21.7	115	108	-21.69	89	115	160	-21.7	83	114	0.994185
miRNA_1086	TCTGGCTGCTCCATGCTGACTGGC	3'utr_chrUn_13_3'utr_13413248..13414669	GSONMT00040579001	pyruvate dehydrogenase	F:kinase activity; F:ATP binding; P:phosphorylation; F:transferase activity; C:cellular_component	-24.51	705	698	-21.29	681	705	160	-24.51	668	704	0.998886
miRNA_1095	CGTGATTGACTGTAGACCCTGCCA	3'utr_chr_1_3'utr_5466995..5467944	GSONMT00065518001	fatty acyl- reductase 1	F:fatty-acyl-CoA reductase (alcohol-forming) activity; C:cellular_component; C:peroxisome; C:integral component of membrane; C:membrane; P:lipid metabolic process; F:oxidoreductase activity, acting on the aldehyde or oxo group of donors, NAD or NADP as acceptor; P:oxidation-reduction process; F:oxidoreductase activity; C:peroxisomal membrane	-21.3	118	110	-20.57	95	118	153	-21.3	99	117	0.998327
miRNA_1095	CGTGATTGACTGTAGACCCTGCCA	3'utr_chrUn_3'utr_complement(995362459..995363660)	GSONMT00006545001	krueppel-like factor 9	F:metal ion binding; F:nucleic acid binding; P:cellular response to peptide; P:progesterone receptor signaling pathway; F:DNA binding; C:nucleus; P:embryo implantation; P:cellular response to thyroid hormone stimulus; P:regulation of transcription, DNA-templated; P:transcription, DNA-templated; F:sequence-specific DNA binding transcription factor activity; P:regulation of transcription from RNA p…	-22	756	749	-22.16	727	756	152	-22	730	755	0.998273
miRNA_1097	CATACAGGTCGCAGTGGTGGGT	3'utr_chr_Sex_3'utr_254239..255879	GSONMT00046753001	scavenger receptor class b member 1-like isoform x2	C:integral component of membrane; P:cell adhesion; C:membrane	-27.3	465	457	-26.41	445	465	157	-21.9	443	510	0.999694
miRNA_1097	CATACAGGTCGCAGTGGTGGGT	3'utr_chrUn_3'utr_937441504..937442125	GSONMT00064390001	camp-responsive element modulator isoform x3	P:regulation of transcription, DNA-templated; F:sequence-specific DNA binding; C:nucleus; F:sequence-specific DNA binding transcription factor activity; F:DNA binding; C:transcription factor complex; P:glycosphingolipid metabolic process; P:spermatogenesis; P:positive regulation of transcription from RNA polymerase II promoter	-21.5	543	535	-21.64	521	543	156	-21.5	523	542	0.993628
miRNA_1106	CACATCTGAGGAGAATCTACATTA	3'utr_chrUn_11_3'utr_31214783..31216008	GSONMT00027257001	ubiquitin-conjugating enzyme e2 d4	F:ligase activity; P:protein K11-linked ubiquitination; P:protein K27-linked ubiquitination; P:protein K29-linked ubiquitination; F:ATP binding; P:protein K48-linked ubiquitination; F:ubiquitin-protein ligase activity; F:protein binding; F:acid-amino acid ligase activity; P:protein K63-linked ubiquitination; P:protein K6-linked ubiquitination; C:cellular_component; P:pronephric nephron tubule dev…	-20.2	519	511	-20.82	496	519	167	-20.2	495	518	0.992013
miRNA_111	GCTGTCTGGAGTGGTTCTCAATCA	3'utr_chr_15_3'utr_1749399..1750111	GSONMT00070874001	insulin-induced gene 1	C:integral component of membrane; C:membrane; F:serotonin receptor activity; F:G-protein coupled receptor activity; P:signal transduction; F:signal transducer activity; P:serotonin receptor signaling pathway; P:G-protein coupled receptor signaling pathway; C:integral component of plasma membrane; C:plasma membrane; C:endoplasmic reticulum membrane; P:lipid metabolic process; P:cholesterol metabol…	-20.1	302	294	-22.82	229	252	150	-21.41	638	688	0.999842
miRNA_111	GCTGTCTGGAGTGGTTCTCAATCA	3'utr_chrUn_3'utr_complement(243263657..243264400)	GSONMT00018460001	large neutral amino acids transporter small subunit 4-like isoform x2	C:integral component of membrane; F:L-amino acid transmembrane transporter activity; P:transmembrane transport; P:L-amino acid transport; P:amino acid transport; P:ion transport; C:plasma membrane; C:membrane; P:transport	-20.5	31	24	-23.2	4	31	152	-21.8	4	31	0.993925
miRNA_1116	TCATGGACGACGTAGGGAAGGGC	3'utr_chrUn_9_3'utr_21222432..21223362	GSONMT00028360001	sh3 and cysteine-rich domain-containing protein 3-like	F:metal ion binding; P:intracellular signal transduction; P:skeletal muscle tissue development	-22.3	569	562	-27.3	547	569	165	-22.3	548	568	0.992727
miRNA_1118	TACAGATCTATGGACTGCACAGC	3'utr_chrUn_17_3'utr_22334702..22335863	GSONMT00048379001	mitochondrial import receptor subunit tom22 homolog	C:mitochondrial outer membrane; P:intracellular protein transport; P:liver development; F:molecular_function; C:mitochondrion; C:integral component of membrane; P:protein import into mitochondrial outer membrane; C:mitochondrial inner membrane; C:mitochondrial outer membrane translocase complex	-20.3	549	541	-24.14	524	549	165	-21.06	397	436	0.999554
miRNA_1122	GCCATGCTGGTTAAGTGTGCCTT	3'utr_chrUn_2_3'utr_42053598..42054400	GSONMT00081668001	apoptosis-enhancing nuclease	F:nucleic acid binding; F:exonuclease activity; P:response to ionizing radiation; C:nucleoplasm; P:intrinsic apoptotic signaling pathway in response to DNA damage by p53 class mediator; C:nucleolus; C:nucleus	-20.8	79	71	-20.49	49	71	163	-22.2	25	71	0.999157
miRNA_1122	GCCATGCTGGTTAAGTGTGCCTT	3'utr_chrUn_27_3'utr_1977759..1979135	GSONMT00018534001	atp-binding cassette sub-family f member 3	F:ATPase activity; F:ATP binding; F:nucleotide binding; F:nucleoside-triphosphatase activity; P:ATP catabolic process	-20.4	991	983	-23.7	968	991	166	-20.4	971	990	0.992727
miRNA_1122	GCCATGCTGGTTAAGTGTGCCTT	3'utr_chrUn_28_3'utr_complement(2672750..2673407)	GSONMT00067129001	autophagy-related protein 9a-like isoform x1	C:autophagic vacuole; C:cytoplasm; F:molecular_function; C:cellular_component; P:autophagic vacuole assembly	-25.3	375	368	-25.24	356	375	157	-21.31	49	84	0.996085
miRNA_1141	GGCCTCCAGTTCTTAAGTTCACA	3'utr_chrUn_3'utr_complement(332947169..332948133)	GSONMT00035251001	uveal autoantigen with coiled-coil domains and ankyrin repeats-like isoform x1	-	-21.3	628	621	-21.05	603	628	155	-21.3	604	627	0.998273
miRNA_115	TATATAGTGCTCTACTTTTGAC	3'utr_chrUn_3'utr_609184035..609184277	GSONMT00021399001	nicotinate phosphoribosyltransferase-like	F:nicotinate phosphoribosyltransferase activity; F:nicotinate-nucleotide diphosphorylase (carboxylating) activity; P:nicotinate nucleotide salvage; P:NAD biosynthetic process; F:transferase activity; F:ligase activity; P:response to oxidative stress; C:cytoplasm; P:pyridine nucleotide biosynthetic process; C:cytosol; F:transferase activity, transferring glycosyl groups	-20.8	92	84	-22.75	71	92	160	-21.8	70	92	0.991241
miRNA_1157	GCCTCATCAAGCAGCGCTTCAGAA	3'utr_chrUn_24_3'utr_complement(3779417..3780194)	GSONMT00002656001	ribosomal protein s6 kinase beta-1 isoform x3	F:transferase activity; F:protein serine/threonine kinase activity; P:phosphorylation; F:protein kinase activity; P:protein phosphorylation; F:nucleotide binding; F:ATP binding; F:kinase activity; P:signal transduction; F:transferase activity, transferring phosphorus-containing groups; P:cellular response to growth factor stimulus; P:positive regulation of mitotic cell cycle; P:positive regulatio…	-21.4	412	404	-22.92	390	412	159	-21.4	392	411	0.997051
miRNA_1159	TCTGGACAGACGGGAGACTCTAGC	3'utr_chrUn_17_3'utr_41095881..41096138	GSONMT00082485001	-dihydroxyvitamin d 24- mitochondrial-like	F:metal ion binding; P:oxidation-reduction process; F:oxidoreductase activity, acting on paired donors, with incorporation or reduction of molecular oxygen; F:heme binding; F:oxidoreductase activity; F:iron ion binding; F:monooxygenase activity; P:response to vitamin D; P:vitamin D metabolic process; F:25-hydroxycholecalciferol-24-hydroxylase activity; C:mitochondrion; F:1-alpha,25-dihydroxyvitam…	-21.7	66	59	-26.65	41	66	159	-23.2	42	66	0.992727
miRNA_1159	TCTGGACAGACGGGAGACTCTAGC	3'utr_chrUn_3'utr_531078895..531079969	GSONMT00031137001	c20orf24 homolog	C:mitochondrion; P:regulation of transcription, DNA-templated; P:negative regulation of transcription from RNA polymerase II promoter; F:sequence-specific DNA binding; C:nucleus; F:sequence-specific DNA binding transcription factor activity; F:DNA binding; F:molecular_function; P:biological_process	-23.95	546	538	-24.27	523	546	160	-23.95	506	545	0.999705
miRNA_1159	TCTGGACAGACGGGAGACTCTAGC	3'utr_chrUn_9_3'utr_10039395..10040638	GSONMT00067161001	dna damage-inducible transcript 4-like	C:cytoplasm; P:negative regulation of signal transduction	-23.9	210	203	-23.6	767	790	150	-24.3	177	210	0.992727
miRNA_1161	TCCTTCATTCCACCGGAGTCTG	3'utr_chrUn_3'utr_955661355..955663143	GSONMT00059210001	suppressor of cytokine signaling 3	P:intracellular signal transduction; P:negative regulation of apoptotic process; P:JAK-STAT cascade; P:protein ubiquitination; P:retina morphogenesis in camera-type eye; P:regulation of growth; P:negative regulation of signal transduction	-23.1	61	54	-20.66	40	61	156	-23.5	35	61	0.996074
miRNA_1170	CGTGATTGACTGTAGACCCTGCCA	3'utr_chr_1_3'utr_5466995..5467944	GSONMT00065518001	fatty acyl- reductase 1	F:fatty-acyl-CoA reductase (alcohol-forming) activity; C:cellular_component; C:peroxisome; C:integral component of membrane; C:membrane; P:lipid metabolic process; F:oxidoreductase activity, acting on the aldehyde or oxo group of donors, NAD or NADP as acceptor; P:oxidation-reduction process; F:oxidoreductase activity; C:peroxisomal membrane	-21.3	118	110	-20.57	95	118	153	-21.3	99	117	0.998327
miRNA_1170	CGTGATTGACTGTAGACCCTGCCA	3'utr_chrUn_3'utr_complement(995362459..995363660)	GSONMT00006545001	krueppel-like factor 9	F:metal ion binding; F:nucleic acid binding; P:cellular response to peptide; P:progesterone receptor signaling pathway; F:DNA binding; C:nucleus; P:embryo implantation; P:cellular response to thyroid hormone stimulus; P:regulation of transcription, DNA-templated; P:transcription, DNA-templated; F:sequence-specific DNA binding transcription factor activity; P:regulation of transcription from RNA p…	-22	756	749	-22.16	727	756	152	-22	730	755	0.998273
miRNA_1180	GCCTCATCAAGCAGCGCTTCAGAA	3'utr_chrUn_24_3'utr_complement(3779417..3780194)	GSONMT00002656001	ribosomal protein s6 kinase beta-1 isoform x3	F:transferase activity; F:protein serine/threonine kinase activity; P:phosphorylation; F:protein kinase activity; P:protein phosphorylation; F:nucleotide binding; F:ATP binding; F:kinase activity; P:signal transduction; F:transferase activity, transferring phosphorus-containing groups; P:cellular response to growth factor stimulus; P:positive regulation of mitotic cell cycle; P:positive regulatio…	-21.4	412	404	-22.92	390	412	159	-21.4	392	411	0.997051
miRNA_1185	CCGTTCTGGCTCCTTGGCATCAGA	3'utr_chrUn_28_3'utr_complement(13241821..13243031)	GSONMT00048512001	angiopoietin-related protein 4-like	P:response to bacterium; F:structural constituent of ribosome; P:translation; C:ribosome; C:intracellular; F:RNA binding; F:nucleic acid binding; P:mRNA splicing, via spliceosome; F:nucleotide binding; P:negative regulation of apoptotic process; P:negative regulation of lipoprotein lipase activity; C:extracellular space; F:enzyme inhibitor activity; P:triglyceride homeostasis	-20.5	730	723	-20.95	708	730	171	-20.5	710	729	0.998886
miRNA_1185	CCGTTCTGGCTCCTTGGCATCAGA	3'utr_chrUn_8_3'utr_10999528..11000950	GSONMT00008987001	angiopoietin-related protein 4-like	P:response to bacterium; F:structural constituent of ribosome; P:translation; C:ribosome; C:intracellular; P:negative regulation of apoptotic process; P:negative regulation of lipoprotein lipase activity; C:extracellular space; F:enzyme inhibitor activity; P:triglyceride homeostasis; F:RNA binding; F:nucleic acid binding; P:mRNA splicing, via spliceosome; F:nucleotide binding	-24.3	154	146	-23.37	1166	1187	154	-24.3	124	153	0.996808
miRNA_1192	TTGTTGACATCTGTGGAGCTGTC	3'utr_chrUn_12_3'utr_9077060..9077961	GSONMT00031501001	reticulocalbin-1-like isoform x1	F:calcium ion binding	-24.4	415	408	-26.76	396	415	163	-25.1	395	415	0.994991
miRNA_1196	CCAGACATCGTCTCATACAATTCA	3'utr_chr_5_3'utr_complement(2346707..2347545)	GSONMT00072557001	upf0556 protein c19orf10 homolog	F:molecular_function; P:biological_process	-25.8	235	227	-26.74	212	235	178	-20.8	802	829	0.999088
miRNA_1196	CCAGACATCGTCTCATACAATTCA	3'utr_chrUn_11_3'utr_29711518..29713153	GSONMT00078909001	serine threonine-protein kinase ulk2-like isoform x1	F:ATP binding; F:protein kinase activity; F:nucleotide binding; P:protein phosphorylation; F:transferase activity, transferring phosphorus-containing groups; F:protein serine/threonine kinase activity; F:transferase activity; P:phosphorylation; F:kinase activity; P:neuron projection development; C:autophagic vacuole; P:positive regulation of macroautophagy; P:protein localization; F:Rab GTPase bi…	-21.3	442	434	-22.78	413	442	161	-21.3	414	441	0.998545
miRNA_120	CATACAGGTCGCAGTGGTGGGT	3'utr_chr_Sex_3'utr_254239..255879	GSONMT00046753001	scavenger receptor class b member 1-like isoform x2	C:integral component of membrane; P:cell adhesion; C:membrane	-27.3	465	457	-26.41	445	465	157	-21.9	443	510	0.999694
miRNA_120	CATACAGGTCGCAGTGGTGGGT	3'utr_chrUn_3'utr_937441504..937442125	GSONMT00064390001	camp-responsive element modulator isoform x3	P:regulation of transcription, DNA-templated; F:sequence-specific DNA binding; C:nucleus; F:sequence-specific DNA binding transcription factor activity; F:DNA binding; C:transcription factor complex; P:glycosphingolipid metabolic process; P:spermatogenesis; P:positive regulation of transcription from RNA polymerase II promoter	-21.5	543	535	-21.64	521	543	156	-21.5	523	542	0.993628
miRNA_1204	GCCATGCTGGTTGAGTGTGCCTT	3'utr_chrUn_28_3'utr_complement(2672750..2673407)	GSONMT00067129001	autophagy-related protein 9a-like isoform x1	C:autophagic vacuole; C:cytoplasm; F:molecular_function; C:cellular_component; P:autophagic vacuole assembly	-26.7	375	368	-23.11	356	375	153	-21.01	49	84	0.997472
miRNA_1210	GGCCCCTGGGATGATCTTGATTTA	3'utr_chrUn_29_3'utr_13706816..13707943	GSONMT00073409001	mitochondrial carnitine acylcarnitine carrier protein cacl	C:integral component of membrane; C:membrane; P:transmembrane transport; P:transport; C:mitochondrion; F:acyl carnitine transmembrane transporter activity; P:acyl carnitine transport	-21.7	331	324	-21.44	310	331	158	-21.7	288	330	0.99968
miRNA_1212	TCACAAGTTAGGGTCTCAGGGA	3'utr_chrUn_14_3'utr_12949520..12950251	GSONMT00021222001	polyadenylate-binding protein-interacting protein 2	F:translation repressor activity; C:cytoplasm; P:negative regulation of translational initiation; P:regulation of translation	-21.73	448	442	-24.72	672	693	152	-22.13	401	448	0.99837
miRNA_1212	TCACAAGTTAGGGTCTCAGGGA	3'utr_chrUn_3'utr_complement(874010866..874011988)	GSONMT00029001001	class e basic helix-loop-helix protein 40-like	P:regulation of transcription, DNA-templated; P:transcription, DNA-templated; F:protein dimerization activity; C:nucleus; F:DNA binding; P:negative regulation of transcription, DNA-templated; F:protein domain specific binding; P:circadian rhythm; F:protein heterodimerization activity; P:negative regulation of sequence-specific DNA binding transcription factor activity; P:entrainment of circadian …	-23.3	902	895	-26.98	880	902	159	-24.8	880	902	0.992685
miRNA_1213	TGCAGACTGGCAGCTCTGGCGGCT	3'utr_chr_6_3'utr_complement(1309070..1309792)	GSONMT00067647001	protein unc-45 homolog b-like	C:Z disc; P:skeletal muscle organ development; P:cardiac muscle tissue development; P:myofibril assembly; P:skeletal muscle tissue development; P:muscle organ development; C:cytoplasm; C:perinuclear region of cytoplasm; P:multicellular organismal development; P:cell differentiation; F:protein binding; C:cytosol	-25	294	286	-25.23	268	294	152	-25	266	293	0.997051
miRNA_1213	TGCAGACTGGCAGCTCTGGCGGCT	3'utr_chrUn_27_3'utr_complement(11604128..11604890)	GSONMT00020438001	serpin h1-like isoform x1	P:response to stress; C:extracellular space; C:cytoplasm; P:negative regulation of endopeptidase activity; P:regulation of proteolysis; F:serine-type endopeptidase inhibitor activity	-27.38	242	234	-23.5	219	242	157	-27.88	192	242	0.998949
miRNA_1213	TGCAGACTGGCAGCTCTGGCGGCT	3'utr_chrUn_3'utr_complement(243263657..243264400)	GSONMT00018460001	large neutral amino acids transporter small subunit 4-like isoform x2	C:integral component of membrane; F:L-amino acid transmembrane transporter activity; P:transmembrane transport; P:L-amino acid transport; P:amino acid transport; P:ion transport; C:plasma membrane; C:membrane; P:transport	-26.5	36	28	-21.44	11	36	154	-26.9	1	36	0.99494
miRNA_1213	TGCAGACTGGCAGCTCTGGCGGCT	3'utr_chrUn_3'utr_complement(925134189..925134862)	GSONMT00050732001	sestrin-1-like isoform x1	P:cell cycle arrest; C:nucleus; F:molecular_function; P:determination of left/right symmetry	-25.9	315	307	-24.92	432	457	151	-22.61	418	457	0.991451
miRNA_1219	GCCATGCTGGTTGAGTGTGCCTT	3'utr_chrUn_28_3'utr_complement(2672750..2673407)	GSONMT00067129001	autophagy-related protein 9a-like isoform x1	C:autophagic vacuole; C:cytoplasm; F:molecular_function; C:cellular_component; P:autophagic vacuole assembly	-26.7	375	368	-23.11	356	375	153	-21.01	49	84	0.997472
miRNA_1220	CTGTTCTGAGGACAAAAGGAGG	3'utr_chrUn_8_3'utr_complement(26346202..26346500)	GSONMT00068090001	pq-loop repeat-containing protein 3-like	F:molecular_function; P:biological_process; C:cellular_component	-21.6	189	182	-22.09	169	189	174	-21.6	170	188	0.994185
miRNA_1222	GCTGTCTGGAGTGGTTCTCAATCA	3'utr_chr_15_3'utr_1749399..1750111	GSONMT00070874001	insulin-induced gene 1	C:integral component of membrane; C:membrane; F:serotonin receptor activity; F:G-protein coupled receptor activity; P:signal transduction; F:signal transducer activity; P:serotonin receptor signaling pathway; P:G-protein coupled receptor signaling pathway; C:integral component of plasma membrane; C:plasma membrane; C:endoplasmic reticulum membrane; P:lipid metabolic process; P:cholesterol metabol…	-20.1	302	294	-22.82	229	252	150	-21.41	638	688	0.999842
miRNA_1222	GCTGTCTGGAGTGGTTCTCAATCA	3'utr_chrUn_3'utr_complement(243263657..243264400)	GSONMT00018460001	large neutral amino acids transporter small subunit 4-like isoform x2	C:integral component of membrane; F:L-amino acid transmembrane transporter activity; P:transmembrane transport; P:L-amino acid transport; P:amino acid transport; P:ion transport; C:plasma membrane; C:membrane; P:transport	-20.5	31	24	-23.2	4	31	152	-21.8	4	31	0.993925
miRNA_1225	CGTACAGGTCGCAGTGGTGGGT	3'utr_chr_3_3'utr_complement(1399419..1400033)	GSONMT00005166001	c-type lectin domain family 4 member e	F:carbohydrate binding	-23.61	562	554	-21.21	541	562	161	-24.7	491	561	0.999475
miRNA_1227	CGTGATTGACTGTAGACCCTGCCA	3'utr_chr_1_3'utr_5466995..5467944	GSONMT00065518001	fatty acyl- reductase 1	F:fatty-acyl-CoA reductase (alcohol-forming) activity; C:cellular_component; C:peroxisome; C:integral component of membrane; C:membrane; P:lipid metabolic process; F:oxidoreductase activity, acting on the aldehyde or oxo group of donors, NAD or NADP as acceptor; P:oxidation-reduction process; F:oxidoreductase activity; C:peroxisomal membrane	-21.3	118	110	-20.57	95	118	153	-21.3	99	117	0.998327
miRNA_1227	CGTGATTGACTGTAGACCCTGCCA	3'utr_chrUn_3'utr_complement(995362459..995363660)	GSONMT00006545001	krueppel-like factor 9	F:metal ion binding; F:nucleic acid binding; P:cellular response to peptide; P:progesterone receptor signaling pathway; F:DNA binding; C:nucleus; P:embryo implantation; P:cellular response to thyroid hormone stimulus; P:regulation of transcription, DNA-templated; P:transcription, DNA-templated; F:sequence-specific DNA binding transcription factor activity; P:regulation of transcription from RNA p…	-22	756	749	-22.16	727	756	152	-22	730	755	0.998273
miRNA_1231	GCTGTCTGAAGTGGTTCTCAATCA	3'utr_chrUn_3_3'utr_complement(6986942..6987347)	GSONMT00069575001	obg-like atpase 1-like isoform x1	F:GTP binding; F:ATP binding; C:cytoplasm; F:nucleotide binding; F:hydrolase activity; C:nucleolus; C:nucleus	-20.5	182	175	-23.9	159	182	174	-21.8	158	182	0.994991
miRNA_1237	TTAGGACCTTGAGCGTGGCTGAGG	3'utr_chrUn_16_3'utr_complement(4757748..4758980)	GSONMT00079999001	calcium-binding and coiled-coil domain-containing protein 1-like	P:regulation of transcription, DNA-templated; P:transcription, DNA-templated; C:integral component of membrane; C:nucleus; F:DNA binding	-20.43	603	596	-21.05	577	603	152	-21.13	560	603	0.999542
miRNA_1237	TTAGGACCTTGAGCGTGGCTGAGG	3'utr_chrUn_3'utr_763327194..763328455	GSONMT00011757001	protein unc-45 homolog b-like	C:Z disc; P:skeletal muscle organ development; P:cardiac muscle tissue development; P:myofibril assembly; P:skeletal muscle tissue development; P:muscle organ development; C:cytoplasm; C:perinuclear region of cytoplasm; P:multicellular organismal development; P:cell differentiation; F:protein binding	-24.9	389	381	-20.62	33	55	151	-22.8	9	54	0.999919
miRNA_1237	TTAGGACCTTGAGCGTGGCTGAGG	3'utr_chrUn_6_3'utr_38727520..38728166	GSONMT00081204001	homer protein homolog 1-like isoform x1	F:molecular_function; P:muscle structure development; P:cellular calcium ion homeostasis; C:cellular_component; C:postsynaptic density; F:ion channel binding; C:cytoplasm; P:response to calcium ion; C:postsynaptic membrane; C:cell junction	-23.3	130	122	-22.94	103	130	157	-23.3	95	129	0.997051
miRNA_1250	GCTGTCTGAAGTGGTTCTCAATCA	3'utr_chrUn_3_3'utr_complement(6986942..6987347)	GSONMT00069575001	obg-like atpase 1-like isoform x1	F:GTP binding; F:ATP binding; C:cytoplasm; F:nucleotide binding; F:hydrolase activity; C:nucleolus; C:nucleus	-20.5	182	175	-23.9	159	182	174	-21.8	158	182	0.994991
miRNA_1251	CATACAGGTCGCAGTGGTGGGT	3'utr_chr_Sex_3'utr_254239..255879	GSONMT00046753001	scavenger receptor class b member 1-like isoform x2	C:integral component of membrane; P:cell adhesion; C:membrane	-27.3	465	457	-26.41	445	465	157	-21.9	443	510	0.999694
miRNA_1251	CATACAGGTCGCAGTGGTGGGT	3'utr_chrUn_3'utr_937441504..937442125	GSONMT00064390001	camp-responsive element modulator isoform x3	P:regulation of transcription, DNA-templated; F:sequence-specific DNA binding; C:nucleus; F:sequence-specific DNA binding transcription factor activity; F:DNA binding; C:transcription factor complex; P:glycosphingolipid metabolic process; P:spermatogenesis; P:positive regulation of transcription from RNA polymerase II promoter	-21.5	543	535	-21.64	521	543	156	-21.5	523	542	0.993628
miRNA_1253	TCTCATCTCGGTACCTAATGGCAG	3'utr_chrUn_22_3'utr_12335851..12337264	GSONMT00033029001	myosin-binding protein slow-type-like	-	-21.36	127	119	-23.64	105	127	162	-21.36	88	126	0.999076
miRNA_1259	GGTAGAGTGGCCAGATGGAAGT	3'utr_chrUn_3_3'utr_complement(27760059..27760470)	GSONMT00048231001	rrp15-like protein	C:mitochondrion; C:nucleolus; C:nucleus	-24.4	346	339	-26.53	327	346	153	-25.5	327	346	0.991548
miRNA_1259	GGTAGAGTGGCCAGATGGAAGT	3'utr_chrUn_7_3'utr_complement(10559835..10560018)	GSONMT00080159001	troponin cardiac muscle isoforms-like	C:troponin complex; P:regulation of muscle contraction	-21.06	79	72	-21.86	58	79	158	-21.06	34	78	0.999542
miRNA_1271	GCTGCTGTCGTCGCTGTTTTCTAC	3'utr_chrUn_3'utr_complement(641922693..641924185)	GSONMT00043294001	kelch repeat and btb domain-containing protein 12-like	ubiquitination	-25.23	1493	1485	-27.13	849	873	162	-20.36	699	756	0.999126
miRNA_1272	TGACAGAGTCGAAAGCCTTGGC	3'utr_chrUn_3'utr_complement(179990729..179991489)	GSONMT00028693001	heat repeat-containing protein 3	C:cellular_component	-21.53	581	573	-22.26	558	581	153	-22.03	541	581	0.992293
miRNA_1283	TAGTGCACTGCTTTTGACCAGA	3'utr_chrUn_11_3'utr_42614781..42615797	GSONMT00073153001	translocon-associated protein subunit alpha-like isoform x3	C:endoplasmic reticulum; P:response to chemical; P:cellular response to estrogen stimulus	-20.3	557	549	-21.88	536	557	160	-20.9	535	557	0.995263
miRNA_1283	TAGTGCACTGCTTTTGACCAGA	3'utr_chrUn_3'utr_complement(1105113489..1105113845)	GSONMT00004311001	solute carrier family 25 member 33	C:integral component of membrane; C:membrane; P:transmembrane transport; P:transport; C:mitochondrion; C:mitochondrial inner membrane	-32.9	350	342	-35.22	329	350	188	-33.9	328	350	0.995515
miRNA_1285	GCCTCATCAAGCAGCGCTTCAGAA	3'utr_chrUn_24_3'utr_complement(3779417..3780194)	GSONMT00002656001	ribosomal protein s6 kinase beta-1 isoform x3	F:transferase activity; F:protein serine/threonine kinase activity; P:phosphorylation; F:protein kinase activity; P:protein phosphorylation; F:nucleotide binding; F:ATP binding; F:kinase activity; P:signal transduction; F:transferase activity, transferring phosphorus-containing groups; P:cellular response to growth factor stimulus; P:positive regulation of mitotic cell cycle; P:positive regulatio…	-21.4	412	404	-22.92	390	412	159	-21.4	392	411	0.997051
miRNA_1297	GGCCCCTGGGATGATCTTGATTTA	3'utr_chrUn_29_3'utr_13706816..13707943	GSONMT00073409001	mitochondrial carnitine acylcarnitine carrier protein cacl	C:integral component of membrane; C:membrane; P:transmembrane transport; P:transport; C:mitochondrion; F:acyl carnitine transmembrane transporter activity; P:acyl carnitine transport	-21.7	331	324	-21.44	310	331	158	-21.7	288	330	0.99968
miRNA_1298	TCCATGCTGACTGGCAGCTCTGGC	3'utr_chrUn_3'utr_590127959..590128581	GSONMT00018181001	alanine aminotransferase 2-like	P:biosynthetic process; F:transferase activity; F:catalytic activity; F:pyridoxal phosphate binding; F:transaminase activity	-20.36	240	233	-21.18	214	240	151	-20.36	202	239	0.999057
miRNA_1300	GCTGGTCCACTCCAGCAGTCTGA	3'utr_chrUn_14_3'utr_3567921..3568553	GSONMT00064758001	e3 ubiquitin-protein ligase znrf2	F:metal ion binding; F:zinc ion binding; C:lysosomal membrane; C:endosome membrane; F:ligase activity; C:cell junction; C:presynaptic membrane; P:protein ubiquitination	-22.96	411	405	-22.69	511	535	152	-24.86	362	411	0.999436
miRNA_1300	GCTGGTCCACTCCAGCAGTCTGA	3'utr_chrUn_17_3'utr_complement(28825740..28826344)	GSONMT00047778001	ras-related protein rab-7a	F:GTP binding; P:small GTPase mediated signal transduction; F:nucleotide binding; P:protein transport; C:late endosome; P:protein targeting to lysosome; P:early endosome to late endosome transport; P:phagosome acidification; P:epidermal growth factor catabolic process; F:GTPase activity; C:intracellular membrane-bounded organelle; P:GTP catabolic process; C:cytoplasm; C:lysosome; C:Golgi apparatu…	-24.64	339	332	-24.57	318	339	153	-24.64	295	338	0.991282
miRNA_1300	GCTGGTCCACTCCAGCAGTCTGA	3'utr_chrUn_3'utr_955661355..955663143	GSONMT00059210001	suppressor of cytokine signaling 3	P:intracellular signal transduction; P:negative regulation of apoptotic process; P:JAK-STAT cascade; P:protein ubiquitination; P:retina morphogenesis in camera-type eye; P:regulation of growth; P:negative regulation of signal transduction	-20.86	610	602	-21.93	589	610	151	-21.06	35	74	0.99494
miRNA_1302	TACAGATCTATGGACTGCACAGC	3'utr_chrUn_17_3'utr_22334702..22335863	GSONMT00048379001	mitochondrial import receptor subunit tom22 homolog	C:mitochondrial outer membrane; P:intracellular protein transport; P:liver development; F:molecular_function; C:mitochondrion; C:integral component of membrane; P:protein import into mitochondrial outer membrane; C:mitochondrial inner membrane; C:mitochondrial outer membrane translocase complex	-20.3	549	541	-24.14	524	549	165	-21.06	397	436	0.999554
miRNA_1313	TGTGATGTGAGGGTAGGACTCCTC	3'utr_chrUn_16_3'utr_complement(17315529..17315807)	GSONMT00057299001	leucine-rich repeat-containing protein 2	-	-22.85	139	131	-20.06	116	139	162	-22.85	90	138	0.99837
miRNA_1313	TGTGATGTGAGGGTAGGACTCCTC	3'utr_chrUn_17_3'utr_40055165..40056498	GSONMT00005466001	mitochondrial glutamate carrier 1-like	C:integral component of membrane; C:membrane; P:transmembrane transport; P:transport; P:L-glutamate transport; P:amino acid transmembrane transport; F:L-glutamate transmembrane transporter activity; C:mitochondrial inner membrane	-23.2	1193	1186	-24.38	1170	1193	160	-23.2	1171	1192	0.992654
miRNA_1313	TGTGATGTGAGGGTAGGACTCCTC	3'utr_chrUn_7_3'utr_16936475..16936869	GSONMT00065439001	ras-related protein rab-7a	F:GTP binding; P:small GTPase mediated signal transduction; F:nucleotide binding; C:late endosome; P:protein transport; P:protein targeting to lysosome; P:early endosome to late endosome transport; P:phagosome acidification; P:epidermal growth factor catabolic process; F:GTPase activity; C:intracellular membrane-bounded organelle; P:GTP catabolic process; C:cytoplasm; C:lysosome; C:Golgi apparatu…	-22.09	147	139	-22.84	124	147	161	-22.49	111	147	0.999057
miRNA_1322	GCTAGCTAGCTGCTATCCGTGTGA	3'utr_chr_5_3'utr_complement(2346707..2347545)	GSONMT00072557001	upf0556 protein c19orf10 homolog	F:molecular_function; P:biological_process	-21.6	597	590	-27.52	576	597	161	-26.41	543	597	0.998949
miRNA_1322	GCTAGCTAGCTGCTATCCGTGTGA	3'utr_chrUn_11_3'utr_48928154..48929993	GSONMT00026184001	s-adenosylmethionine synthase isoform type-2	F:metal ion binding; F:ATP binding; P:S-adenosylmethionine biosynthetic process; F:methionine adenosyltransferase activity; F:transferase activity; F:nucleotide binding; P:one-carbon metabolic process; P:phosphatidylinositol dephosphorylation; P:methylation; P:cellular nitrogen compound metabolic process; P:sulfur amino acid metabolic process; P:xenobiotic metabolic process; P:small molecule meta…	-22.2	276	268	-24.61	253	276	154	-23.8	1493	1524	0.992411
miRNA_1322	GCTAGCTAGCTGCTATCCGTGTGA	3'utr_chrUn_16_3'utr_15739501..15740292	GSONMT00066040001	prostaglandin e synthase 3	F:ligase activity, forming aminoacyl-tRNA and related compounds; F:nucleic acid binding; F:ATP binding; F:alanine-tRNA ligase activity; P:tRNA aminoacylation; F:nucleotide binding; P:alanyl-tRNA aminoacylation; F:aminoacyl-tRNA ligase activity	-25.2	524	516	-25.35	502	524	160	-23.8	496	533	0.991313
miRNA_1323	GCTGTCTGAAGTGGTTCTCAATCA	3'utr_chrUn_3_3'utr_complement(6986942..6987347)	GSONMT00069575001	obg-like atpase 1-like isoform x1	F:GTP binding; F:ATP binding; C:cytoplasm; F:nucleotide binding; F:hydrolase activity; C:nucleolus; C:nucleus	-20.5	182	175	-23.9	159	182	174	-21.8	158	182	0.994991
miRNA_1324	CGTACAGGTCGCAGTGGTGGGT	3'utr_chr_3_3'utr_complement(1399419..1400033)	GSONMT00005166001	c-type lectin domain family 4 member e	F:carbohydrate binding	-23.61	562	554	-21.21	541	562	161	-24.7	491	561	0.999475
miRNA_1325	GCCTCATCAAGCAGCGCTTCAGAA	3'utr_chrUn_24_3'utr_complement(3779417..3780194)	GSONMT00002656001	ribosomal protein s6 kinase beta-1 isoform x3	F:transferase activity; F:protein serine/threonine kinase activity; P:phosphorylation; F:protein kinase activity; P:protein phosphorylation; F:nucleotide binding; F:ATP binding; F:kinase activity; P:signal transduction; F:transferase activity, transferring phosphorus-containing groups; P:cellular response to growth factor stimulus; P:positive regulation of mitotic cell cycle; P:positive regulatio…	-21.4	412	404	-22.92	390	412	159	-21.4	392	411	0.997051
miRNA_1330	CGGCTCTCCTCTTCGTTCTGTACA	3'utr_chrUn_9_3'utr_complement(8842026..8843111)	GSONMT00067230001	gamma-aminobutyric acid receptor-associated protein	P:autophagy; P:brain development	-23.2	789	782	-23.17	765	789	160	-23.2	767	788	0.998273
miRNA_1341	TCTGGACAGACGGGAGACTCTAG	3'utr_chrUn_16_3'utr_complement(5522681..5523688)	GSONMT00079943001	fat storage-inducing transmembrane protein 2-like	C:endoplasmic reticulum membrane; F:molecular_function; P:regulation of cell morphogenesis; C:integral component of membrane; C:membrane; C:endoplasmic reticulum; P:cytoskeleton organization; P:lipid storage; P:positive regulation of sequestering of triglyceride; C:mitochondrion; P:cellular triglyceride homeostasis; P:lipid particle organization; C:integral component of endoplasmic reticulum memb…	-21.2	712	705	-22.97	691	712	155	-21.2	692	711	0.998886
miRNA_1341	TCTGGACAGACGGGAGACTCTAG	3'utr_chrUn_28_3'utr_1341940..1342793	GSONMT00047505001	protein arginine n-methyltransferase 5	F:methyltransferase activity; P:regulation of skeletal muscle fiber development; F:transferase activity; P:protein methylation; P:methylation; F:S-adenosylmethionine-dependent methyltransferase activity; P:spliceosomal snRNP assembly; P:endothelial cell activation; P:peptidyl-arginine methylation; C:nucleus; P:peptidyl-arginine methylation, to symmetrical-dimethyl arginine; C:cytoplasm; F:ribonuc…	-21.8	124	117	-23.19	101	124	154	-21.8	101	123	0.995865
miRNA_1341	TCTGGACAGACGGGAGACTCTAG	3'utr_chrUn_3'utr_531078895..531079969	GSONMT00031137001	c20orf24 homolog	C:mitochondrion; P:regulation of transcription, DNA-templated; P:negative regulation of transcription from RNA polymerase II promoter; F:sequence-specific DNA binding; C:nucleus; F:sequence-specific DNA binding transcription factor activity; F:DNA binding; F:molecular_function; P:biological_process	-23.95	546	538	-24.27	524	546	160	-23.95	506	545	0.999705
miRNA_135	TCTGGATGATAGCGGGGTGAACAG	3'utr_chrUn_3'utr_complement(426286844..426288438)	GSONMT00035039001	eukaryotic translation elongation factor 1 epsilon-1	P:translational elongation; F:translation elongation factor activity; P:positive regulation of apoptotic process; C:cytoplasm; P:positive regulation of DNA damage response, signal transduction by p53 class mediator; P:negative regulation of cell proliferation; C:nucleus	-21.4	1454	1446	-25.27	1426	1454	161	-21.4	1427	1453	0.996851
miRNA_135	TCTGGATGATAGCGGGGTGAACAG	3'utr_chrUn_3'utr_complement(793400597..793401202)	GSONMT00038618001	endophilin-b1 isoform x1	C:cytoplasm; P:positive regulation of protein insertion into mitochondrial membrane involved in apoptotic signaling pathway; P:protein oligomerization; F:fatty acid binding; C:membrane; F:protein homodimerization activity; F:identical protein binding; C:Golgi membrane; C:mitochondrial outer membrane; P:apoptotic process; P:phosphatidic acid biosynthetic process; F:lysophosphatidic acid acyltransf…	-20.9	490	482	-22.4	466	490	157	-22.1	458	490	0.99308
miRNA_1350	TCCGCAGTCTGTAGGGCCGTAGG	3'utr_chrUn_3_3'utr_complement(27760059..27760470)	GSONMT00048231001	rrp15-like protein	C:mitochondrion; C:nucleolus; C:nucleus	-21.9	233	225	-24.55	211	233	152	-23.81	165	232	0.999057
miRNA_1351	GCTGTCTGAAGTGGTTCTCAATCA	3'utr_chrUn_3_3'utr_complement(6986942..6987347)	GSONMT00069575001	obg-like atpase 1-like isoform x1	F:GTP binding; F:ATP binding; C:cytoplasm; F:nucleotide binding; F:hydrolase activity; C:nucleolus; C:nucleus	-20.5	182	175	-23.9	159	182	174	-21.8	158	182	0.994991
miRNA_1357	TGTGATGTGAGGGTAGGACTCCTC	3'utr_chrUn_16_3'utr_complement(17315529..17315807)	GSONMT00057299001	leucine-rich repeat-containing protein 2	-	-22.85	139	131	-20.06	116	139	162	-22.85	90	138	0.99837
miRNA_1357	TGTGATGTGAGGGTAGGACTCCTC	3'utr_chrUn_17_3'utr_40055165..40056498	GSONMT00005466001	mitochondrial glutamate carrier 1-like	C:integral component of membrane; C:membrane; P:transmembrane transport; P:transport; P:L-glutamate transport; P:amino acid transmembrane transport; F:L-glutamate transmembrane transporter activity; C:mitochondrial inner membrane	-23.2	1193	1186	-24.38	1170	1193	160	-23.2	1171	1192	0.992654
miRNA_1357	TGTGATGTGAGGGTAGGACTCCTC	3'utr_chrUn_7_3'utr_16936475..16936869	GSONMT00065439001	ras-related protein rab-7a	F:GTP binding; P:small GTPase mediated signal transduction; F:nucleotide binding; C:late endosome; P:protein transport; P:protein targeting to lysosome; P:early endosome to late endosome transport; P:phagosome acidification; P:epidermal growth factor catabolic process; F:GTPase activity; C:intracellular membrane-bounded organelle; P:GTP catabolic process; C:cytoplasm; C:lysosome; C:Golgi apparatu…	-22.09	147	139	-22.84	124	147	161	-22.49	111	147	0.999057
miRNA_136	GCTGGTCCACTCCAGCAGTCTGA	3'utr_chrUn_14_3'utr_3567921..3568553	GSONMT00064758001	e3 ubiquitin-protein ligase znrf2	F:metal ion binding; F:zinc ion binding; C:lysosomal membrane; C:endosome membrane; F:ligase activity; C:cell junction; C:presynaptic membrane; P:protein ubiquitination	-22.96	411	405	-22.69	511	535	152	-24.86	362	411	0.999436
miRNA_136	GCTGGTCCACTCCAGCAGTCTGA	3'utr_chrUn_17_3'utr_complement(28825740..28826344)	GSONMT00047778001	ras-related protein rab-7a	F:GTP binding; P:small GTPase mediated signal transduction; F:nucleotide binding; P:protein transport; C:late endosome; P:protein targeting to lysosome; P:early endosome to late endosome transport; P:phagosome acidification; P:epidermal growth factor catabolic process; F:GTPase activity; C:intracellular membrane-bounded organelle; P:GTP catabolic process; C:cytoplasm; C:lysosome; C:Golgi apparatu…	-24.64	339	332	-24.57	318	339	153	-24.64	295	338	0.991282
miRNA_136	GCTGGTCCACTCCAGCAGTCTGA	3'utr_chrUn_3'utr_955661355..955663143	GSONMT00059210001	suppressor of cytokine signaling 3	P:intracellular signal transduction; P:negative regulation of apoptotic process; P:JAK-STAT cascade; P:protein ubiquitination; P:retina morphogenesis in camera-type eye; P:regulation of growth; P:negative regulation of signal transduction	-20.86	610	602	-21.93	589	610	151	-21.06	35	74	0.99494
miRNA_1364	TCTTTCTGTGGGCAGCTGTGGGC	3'utr_chr_6_3'utr_complement(605256..605907)	GSONMT00073637001	apelin receptor a	F:angiotensin type II receptor activity; C:integral component of membrane; F:G-protein coupled receptor activity; F:signal transducer activity; P:signal transduction; P:G-protein coupled receptor signaling pathway; P:cell migration; P:cell migration involved in gastrulation; C:membrane; P:cardiac muscle tissue development; P:multicellular organismal development; P:heart development; P:epiboly inv…	-25.5	63	55	-27.24	342	362	161	-24.25	318	362	0.997051
miRNA_1364	TCTTTCTGTGGGCAGCTGTGGGC	3'utr_chrUn_22_3'utr_12335851..12337264	GSONMT00033029001	myosin-binding protein slow-type-like	-	-22.2	394	387	-23.41	373	394	169	-22.2	376	393	0.997244
miRNA_1364	TCTTTCTGTGGGCAGCTGTGGGC	3'utr_chrUn_3'utr_383021738..383022949	GSONMT00015146001	er lumen protein retaining receptor 2	C:integral component of membrane; C:membrane; C:endoplasmic reticulum; F:ER retention sequence binding; P:protein retention in ER lumen; P:protein transport; P:transport; F:nucleic acid binding; F:metal ion binding; F:molecular_function; C:endoplasmic reticulum membrane; P:vesicle-mediated transport; P:biological_process; C:cis-Golgi network; C:Golgi apparatus; F:KDEL sequence binding; P:intracel…	-22.11	207	200	-21.08	185	207	156	-23.61	159	207	0.992489
miRNA_1364	TCTTTCTGTGGGCAGCTGTGGGC	3'utr_chrUn_3'utr_complement(874010866..874011988)	GSONMT00029001001	class e basic helix-loop-helix protein 40-like	P:regulation of transcription, DNA-templated; P:transcription, DNA-templated; F:protein dimerization activity; C:nucleus; F:DNA binding; P:negative regulation of transcription, DNA-templated; F:protein domain specific binding; P:circadian rhythm; F:protein heterodimerization activity; P:negative regulation of sequence-specific DNA binding transcription factor activity; P:entrainment of circadian …	-31.5	218	210	-33.16	196	218	169	-20.4	35	60	0.991505
miRNA_1364	TCTTTCTGTGGGCAGCTGTGGGC	3'utr_chrUn_8_3'utr_complement(47266140..47267439)	GSONMT00049456001	sestrin-1-like isoform x1	P:cell cycle arrest; C:nucleus; P:determination of left/right symmetry; F:molecular_function	-27.1	373	366	-31.97	350	373	166	-28.6	350	373	0.996765
miRNA_1373	GCCCTCTCCTGTACTCCCTGTTCA	3'utr_chrUn_3'utr_1040057000..1040058106	GSONMT00005406001	ankyrin repeat and socs box protein 2-like isoform x2	P:intracellular signal transduction; P:protein ubiquitination; P:skeletal muscle cell differentiation; P:protein ubiquitination involved in ubiquitin-dependent protein catabolic process; C:Cul5-RING ubiquitin ligase complex; P:protein polyubiquitination; F:ubiquitin-protein ligase activity; P:myoblast differentiation	-22.4	966	958	-24.8	943	966	166	-22.4	946	965	0.993286
miRNA_1373	GCCCTCTCCTGTACTCCCTGTTCA	3'utr_chrUn_5_3'utr_complement(4773301..4774140)	GSONMT00070501001	growth hormone receptor isoform 1 precursor	-	-34.7	229	221	-35.94	206	229	189	-24.93	4	55	0.99974
miRNA_1378	TCTCATCTCGGTACCTAATGGCAG	3'utr_chrUn_22_3'utr_12335851..12337264	GSONMT00033029001	myosin-binding protein slow-type-like	-	-21.36	127	119	-23.64	105	127	162	-21.36	88	126	0.999076
miRNA_1413	TCAGGACAGACGGGAGACTCTGG	3'utr_chrUn_11_3'utr_45312795..45314851	GSONMT00030380001	kinesin-1 heavy chain	F:ATP binding; C:kinesin complex; F:nucleotide binding; F:microtubule motor activity; F:microtubule binding; P:microtubule-based movement; C:microtubule; F:protein binding; C:vesicle; P:regulation of membrane potential; P:positive regulation of potassium ion transport; P:positive regulation of establishment of protein localization to plasma membrane; P:stress granule disassembly; C:neuron project…	-21.7	1043	1035	-26.79	1021	1043	159	-20.2	224	248	0.997472
miRNA_1413	TCAGGACAGACGGGAGACTCTGG	3'utr_chrUn_11_3'utr_48928154..48929993	GSONMT00026184001	s-adenosylmethionine synthase isoform type-2	F:metal ion binding; F:ATP binding; P:S-adenosylmethionine biosynthetic process; F:methionine adenosyltransferase activity; F:transferase activity; F:nucleotide binding; P:one-carbon metabolic process; P:phosphatidylinositol dephosphorylation; P:methylation; P:cellular nitrogen compound metabolic process; P:sulfur amino acid metabolic process; P:xenobiotic metabolic process; P:small molecule meta…	-23.2	1779	1771	-24.71	1757	1779	150	-20.42	1704	1747	0.996981
miRNA_1413	TCAGGACAGACGGGAGACTCTGG	3'utr_chrUn_15_3'utr_19678541..19679870	GSONMT00068926001	stromal interaction molecule 1-like	P:cation transport; F:identical protein binding; C:cortical endoplasmic reticulum; F:microtubule plus-end binding; C:protein complex; C:integral component of endoplasmic reticulum membrane; P:activation of store-operated calcium channel activity; P:detection of calcium ion; C:integral component of plasma membrane; F:calcium ion binding; P:store-operated calcium entry; F:calcium channel regulator …	-24	290	282	-26.54	268	290	154	-22.05	923	967	0.999554
miRNA_1413	TCAGGACAGACGGGAGACTCTGG	3'utr_chrUn_27_3'utr_1977759..1979135	GSONMT00018534001	atp-binding cassette sub-family f member 3	F:ATPase activity; F:ATP binding; F:nucleotide binding; F:nucleoside-triphosphatase activity; P:ATP catabolic process	-22.3	282	275	-26.21	257	282	156	-23.8	263	282	0.994229
miRNA_1417	TAGGACCTTGAGCGTGGCTGAGG	3'utr_chrUn_20_3'utr_complement(5372907..5373181)	GSONMT00062364001	fatty acid synthase	P:biosynthetic process; F:oleoyl-[acyl-carrier-protein] hydrolase activity; F:hydrolase activity, acting on ester bonds; F:enoyl-[acyl-carrier-protein] reductase (NADPH, B-specific) activity; P:metabolic process; F:3-hydroxypalmitoyl-[acyl-carrier-protein] dehydratase activity; F:catalytic activity; F:3-oxoacyl-[acyl-carrier-protein] reductase (NADPH) activity; F:3-oxoacyl-[acyl-carrier-protein] …	-20.5	194	186	-23.41	172	194	153	-20.86	120	193	0.999057
miRNA_1417	TAGGACCTTGAGCGTGGCTGAGG	3'utr_chrUn_6_3'utr_38727520..38728166	GSONMT00081204001	homer protein homolog 1-like isoform x1	F:molecular_function; P:muscle structure development; P:cellular calcium ion homeostasis; C:cellular_component; C:postsynaptic density; F:ion channel binding; C:cytoplasm; P:response to calcium ion; C:postsynaptic membrane; C:cell junction	-22.1	129	122	-23.5	103	129	152	-23.1	95	129	0.997051
miRNA_1422	GCTAGCTAGCTGCTATCCGTGTGA	3'utr_chr_5_3'utr_complement(2346707..2347545)	GSONMT00072557001	upf0556 protein c19orf10 homolog	F:molecular_function; P:biological_process	-21.6	597	590	-27.52	576	597	161	-26.41	543	597	0.998949
miRNA_1422	GCTAGCTAGCTGCTATCCGTGTGA	3'utr_chrUn_11_3'utr_48928154..48929993	GSONMT00026184001	s-adenosylmethionine synthase isoform type-2	F:metal ion binding; F:ATP binding; P:S-adenosylmethionine biosynthetic process; F:methionine adenosyltransferase activity; F:transferase activity; F:nucleotide binding; P:one-carbon metabolic process; P:phosphatidylinositol dephosphorylation; P:methylation; P:cellular nitrogen compound metabolic process; P:sulfur amino acid metabolic process; P:xenobiotic metabolic process; P:small molecule meta…	-22.2	276	268	-24.61	253	276	154	-23.8	1493	1524	0.992411
miRNA_1422	GCTAGCTAGCTGCTATCCGTGTGA	3'utr_chrUn_16_3'utr_15739501..15740292	GSONMT00066040001	prostaglandin e synthase 3	F:ligase activity, forming aminoacyl-tRNA and related compounds; F:nucleic acid binding; F:ATP binding; F:alanine-tRNA ligase activity; P:tRNA aminoacylation; F:nucleotide binding; P:alanyl-tRNA aminoacylation; F:aminoacyl-tRNA ligase activity	-25.2	524	516	-25.35	502	524	160	-23.8	496	533	0.991313
miRNA_1423	CAGGCCTTTATGGTAGAGTGGC	3'utr_chrUn_19_3'utr_401485..401930	GSONMT00075495001	zinc finger fyve domain-containing protein 1-like isoform x1	F:metal ion binding; F:GTP binding; F:GTPase activity; P:GTP catabolic process; F:zinc ion binding; C:intracellular	-21.3	369	362	-22.76	350	369	164	-21.3	351	368	0.997228
miRNA_1425	TCCTGTCTGGTGCAGAGATCAACA	3'utr_chrUn_3'utr_1042113542..1042114662	GSONMT00060255001	atp-dependent rna helicase an3-like isoform x1	F:helicase activity; F:nucleic acid binding; F:ATP binding; F:hydrolase activity; F:nucleotide binding; F:ATP-dependent helicase activity; C:cellular_component	-20.5	420	413	-22.45	396	420	156	-21.7	381	420	0.999041
miRNA_1425	TCCTGTCTGGTGCAGAGATCAACA	3'utr_chrUn_3'utr_complement(935675506..935676660)	GSONMT00060243001	low quality protein: ethanolaminephosphotransferase 1-like	F:phosphotransferase activity, for other substituted phosphate groups; F:transferase activity; P:phospholipid biosynthetic process; C:membrane	-22.2	555	547	-23.64	529	555	159	-22.2	531	554	0.995434
miRNA_1425	TCCTGTCTGGTGCAGAGATCAACA	3'utr_chrUn_3'utr_complement(984768293..984768745)	GSONMT00026025001	protein slowmo homolog 2-like	-	-23.1	225	219	-25.21	200	225	151	-24.6	198	225	0.991313
miRNA_1427	GCCTCATCAAGCAGCGCTTCAGAA	3'utr_chrUn_24_3'utr_complement(3779417..3780194)	GSONMT00002656001	ribosomal protein s6 kinase beta-1 isoform x3	F:transferase activity; F:protein serine/threonine kinase activity; P:phosphorylation; F:protein kinase activity; P:protein phosphorylation; F:nucleotide binding; F:ATP binding; F:kinase activity; P:signal transduction; F:transferase activity, transferring phosphorus-containing groups; P:cellular response to growth factor stimulus; P:positive regulation of mitotic cell cycle; P:positive regulatio…	-21.4	412	404	-22.92	390	412	159	-21.4	392	411	0.997051
miRNA_1429	GCCACAGTCCGGAACCTCCAACGA	3'utr_chrUn_7_3'utr_32823178..32824486	GSONMT00063472001	ras-related protein rab-7a	F:GTP binding; P:small GTPase mediated signal transduction; F:nucleotide binding; P:protein transport; C:late endosome; P:protein targeting to lysosome; P:early endosome to late endosome transport; P:phagosome acidification; P:epidermal growth factor catabolic process; F:GTPase activity; C:intracellular membrane-bounded organelle; P:GTP catabolic process; C:cytoplasm; C:lysosome; C:Golgi apparatu…	-21.4	649	642	-22.37	626	649	164	-22.7	619	649	0.99731
miRNA_1430	TGTTGTCAAGAGACTGGACATTGG	3'utr_chrUn_5_3'utr_complement(7181657..7182334)	GSONMT00006327001	protein ndrg2	P:nervous system development; P:cell differentiation; C:cytoplasm; P:multicellular organismal development; P:Wnt signaling pathway; P:negative regulation of ERK1 and ERK2 cascade; P:negative regulation of smooth muscle cell proliferation; P:regulation of platelet-derived growth factor production; C:cell projection; C:nucleus; P:negative regulation of cytokine production; C:Golgi apparatus; C:cent…	-22.5	435	428	-24.09	408	435	156	-22.5	395	434	0.995434
miRNA_1435	TCCGCAGTCTGTAGGGCCGTAGG	3'utr_chrUn_3_3'utr_complement(27760059..27760470)	GSONMT00048231001	rrp15-like protein	C:mitochondrion; C:nucleolus; C:nucleus	-21.9	233	225	-24.55	211	233	152	-23.81	165	232	0.999057
miRNA_144	TCCGCAGTCTGTAGGGCCGTAGG	3'utr_chrUn_3_3'utr_complement(27760059..27760470)	GSONMT00048231001	rrp15-like protein	C:mitochondrion; C:nucleolus; C:nucleus	-21.9	233	225	-24.55	211	233	152	-23.81	165	232	0.999057
miRNA_145	GCTTCTCCTCCTCCTACAGACGAA	3'utr_chrUn_17_3'utr_22334702..22335863	GSONMT00048379001	mitochondrial import receptor subunit tom22 homolog	C:mitochondrial outer membrane; P:intracellular protein transport; P:liver development; F:molecular_function; C:mitochondrion; C:integral component of membrane; P:protein import into mitochondrial outer membrane; C:mitochondrial inner membrane; C:mitochondrial outer membrane translocase complex	-25.6	175	167	-27.06	147	175	151	-25.6	146	174	0.993602
miRNA_145	GCTTCTCCTCCTCCTACAGACGAA	3'utr_chrUn_3'utr_complement(254169984..254171074)	GSONMT00000536001	apolipoprotein e	F:lipid binding; P:lipid transport; P:lipoprotein metabolic process; C:extracellular region; P:transport	-23.5	898	891	-25.41	875	898	162	-23.5	876	897	0.992293
miRNA_1450	CATACAGGTCGCAGTGGTGGGT	3'utr_chr_Sex_3'utr_254239..255879	GSONMT00046753001	scavenger receptor class b member 1-like isoform x2	C:integral component of membrane; P:cell adhesion; C:membrane	-27.3	465	457	-26.41	445	465	157	-21.9	443	510	0.999694
miRNA_1450	CATACAGGTCGCAGTGGTGGGT	3'utr_chrUn_3'utr_937441504..937442125	GSONMT00064390001	camp-responsive element modulator isoform x3	P:regulation of transcription, DNA-templated; F:sequence-specific DNA binding; C:nucleus; F:sequence-specific DNA binding transcription factor activity; F:DNA binding; C:transcription factor complex; P:glycosphingolipid metabolic process; P:spermatogenesis; P:positive regulation of transcription from RNA polymerase II promoter	-21.5	543	535	-21.64	521	543	156	-21.5	523	542	0.993628
miRNA_1472	TAAATCAAGATCATCCCAGGGGCC	3'utr_chrUn_4_3'utr_666126..666551	GSONMT00020189001	ephrin type-a receptor 7-like isoform x1	C:postsynaptic membrane; C:integral component of plasma membrane; P:adult walking behavior; P:positive regulation of dendrite morphogenesis; P:positive regulation of JUN kinase activity; C:cell junction; P:regulation of axonogenesis; C:early endosome membrane; P:glial cell migration; P:fasciculation of motor neuron axon; C:endoplasmic reticulum; P:fasciculation of sensory neuron axon; F:protein k…	-21.7	115	108	-21.69	89	115	160	-21.7	83	114	0.994185
miRNA_1477	GCTGTCTGGAGTGGTTCTCAATCA	3'utr_chr_15_3'utr_1749399..1750111	GSONMT00070874001	insulin-induced gene 1	C:integral component of membrane; C:membrane; F:serotonin receptor activity; F:G-protein coupled receptor activity; P:signal transduction; F:signal transducer activity; P:serotonin receptor signaling pathway; P:G-protein coupled receptor signaling pathway; C:integral component of plasma membrane; C:plasma membrane; C:endoplasmic reticulum membrane; P:lipid metabolic process; P:cholesterol metabol…	-20.1	302	294	-22.82	229	252	150	-21.41	638	688	0.999842
miRNA_1477	GCTGTCTGGAGTGGTTCTCAATCA	3'utr_chrUn_3'utr_complement(243263657..243264400)	GSONMT00018460001	large neutral amino acids transporter small subunit 4-like isoform x2	C:integral component of membrane; F:L-amino acid transmembrane transporter activity; P:transmembrane transport; P:L-amino acid transport; P:amino acid transport; P:ion transport; C:plasma membrane; C:membrane; P:transport	-20.5	31	24	-23.2	4	31	152	-21.8	4	31	0.993925
miRNA_1479	GCTAGCTAGCTGCTATCCGTGTGA	3'utr_chr_5_3'utr_complement(2346707..2347545)	GSONMT00072557001	upf0556 protein c19orf10 homolog	F:molecular_function; P:biological_process	-21.6	597	590	-27.52	576	597	161	-26.41	543	597	0.998949
miRNA_1479	GCTAGCTAGCTGCTATCCGTGTGA	3'utr_chrUn_11_3'utr_48928154..48929993	GSONMT00026184001	s-adenosylmethionine synthase isoform type-2	F:metal ion binding; F:ATP binding; P:S-adenosylmethionine biosynthetic process; F:methionine adenosyltransferase activity; F:transferase activity; F:nucleotide binding; P:one-carbon metabolic process; P:phosphatidylinositol dephosphorylation; P:methylation; P:cellular nitrogen compound metabolic process; P:sulfur amino acid metabolic process; P:xenobiotic metabolic process; P:small molecule meta…	-22.2	276	268	-24.61	253	276	154	-23.8	1493	1524	0.992411
miRNA_1479	GCTAGCTAGCTGCTATCCGTGTGA	3'utr_chrUn_16_3'utr_15739501..15740292	GSONMT00066040001	prostaglandin e synthase 3	F:ligase activity, forming aminoacyl-tRNA and related compounds; F:nucleic acid binding; F:ATP binding; F:alanine-tRNA ligase activity; P:tRNA aminoacylation; F:nucleotide binding; P:alanyl-tRNA aminoacylation; F:aminoacyl-tRNA ligase activity	-25.2	524	516	-25.35	502	524	160	-23.8	496	533	0.991313
miRNA_148	GCCATCTCAGTCGCCGGACCTCAA	3'utr_chrUn_12_3'utr_4271773..4272910	GSONMT00015752001	complement c1q tumor necrosis factor-related protein 1-like	C:collagen; C:extracellular region; P:protein oligomerization; C:extracellular space; P:protein heterotrimerization; F:identical protein binding	-20.5	329	322	-22.28	301	329	150	-20.5	305	328	0.998886
miRNA_148	GCCATCTCAGTCGCCGGACCTCAA	3'utr_chrUn_3'utr_complement(652876770..652877324)	GSONMT00011610001	heat repeat-containing protein 3	C:cellular_component	-20.9	509	501	-24.46	485	509	158	-20.9	485	508	0.998107
miRNA_149	GCTGTCTGGAGTGGTTCTCAATCA	3'utr_chr_15_3'utr_1749399..1750111	GSONMT00070874001	insulin-induced gene 1	C:integral component of membrane; C:membrane; F:serotonin receptor activity; F:G-protein coupled receptor activity; P:signal transduction; F:signal transducer activity; P:serotonin receptor signaling pathway; P:G-protein coupled receptor signaling pathway; C:integral component of plasma membrane; C:plasma membrane; C:endoplasmic reticulum membrane; P:lipid metabolic process; P:cholesterol metabol…	-20.1	302	294	-22.82	229	252	150	-21.41	638	688	0.999842
miRNA_149	GCTGTCTGGAGTGGTTCTCAATCA	3'utr_chrUn_3'utr_complement(243263657..243264400)	GSONMT00018460001	large neutral amino acids transporter small subunit 4-like isoform x2	C:integral component of membrane; F:L-amino acid transmembrane transporter activity; P:transmembrane transport; P:L-amino acid transport; P:amino acid transport; P:ion transport; C:plasma membrane; C:membrane; P:transport	-20.5	31	24	-23.2	4	31	152	-21.8	4	31	0.993925
miRNA_1498	TCTTTCTGTGGGCAGCTGTGGGC	3'utr_chr_6_3'utr_complement(605256..605907)	GSONMT00073637001	apelin receptor a	F:angiotensin type II receptor activity; C:integral component of membrane; F:G-protein coupled receptor activity; F:signal transducer activity; P:signal transduction; P:G-protein coupled receptor signaling pathway; P:cell migration; P:cell migration involved in gastrulation; C:membrane; P:cardiac muscle tissue development; P:multicellular organismal development; P:heart development; P:epiboly inv…	-25.5	63	55	-27.24	342	362	161	-24.25	318	362	0.997051
miRNA_1498	TCTTTCTGTGGGCAGCTGTGGGC	3'utr_chrUn_22_3'utr_12335851..12337264	GSONMT00033029001	myosin-binding protein slow-type-like	-	-22.2	394	387	-23.41	373	394	169	-22.2	376	393	0.997244
miRNA_1498	TCTTTCTGTGGGCAGCTGTGGGC	3'utr_chrUn_3'utr_383021738..383022949	GSONMT00015146001	er lumen protein retaining receptor 2	C:integral component of membrane; C:membrane; C:endoplasmic reticulum; F:ER retention sequence binding; P:protein retention in ER lumen; P:protein transport; P:transport; F:nucleic acid binding; F:metal ion binding; F:molecular_function; C:endoplasmic reticulum membrane; P:vesicle-mediated transport; P:biological_process; C:cis-Golgi network; C:Golgi apparatus; F:KDEL sequence binding; P:intracel…	-22.11	207	200	-21.08	185	207	156	-23.61	159	207	0.992489
miRNA_1498	TCTTTCTGTGGGCAGCTGTGGGC	3'utr_chrUn_3'utr_complement(874010866..874011988)	GSONMT00029001001	class e basic helix-loop-helix protein 40-like	P:regulation of transcription, DNA-templated; P:transcription, DNA-templated; F:protein dimerization activity; C:nucleus; F:DNA binding; P:negative regulation of transcription, DNA-templated; F:protein domain specific binding; P:circadian rhythm; F:protein heterodimerization activity; P:negative regulation of sequence-specific DNA binding transcription factor activity; P:entrainment of circadian …	-31.5	218	210	-33.16	196	218	169	-20.4	35	60	0.991505
miRNA_1498	TCTTTCTGTGGGCAGCTGTGGGC	3'utr_chrUn_8_3'utr_complement(47266140..47267439)	GSONMT00049456001	sestrin-1-like isoform x1	P:cell cycle arrest; C:nucleus; P:determination of left/right symmetry; F:molecular_function	-27.1	373	366	-31.97	350	373	166	-28.6	350	373	0.996765
miRNA_1533	CCCGTCTGTCCTGAGCTGCCAGA	3'utr_chrUn_12_3'utr_4271773..4272910	GSONMT00015752001	complement c1q tumor necrosis factor-related protein 1-like	C:collagen; C:extracellular region; P:protein oligomerization; C:extracellular space; P:protein heterotrimerization; F:identical protein binding	-20.4	611	603	-20.57	589	611	150	-21.65	352	394	0.997177
miRNA_1540	CCTCTCCTGTACTCCCTGTTCA	3'utr_chr_4_3'utr_complement(2911962..2912258)	GSONMT00009781001	sarcoplasmic endoplasmic reticulum calcium atpase 1-like	F:cation-transporting ATPase activity; F:hydrolase activity; F:calcium-transporting ATPase activity; P:response to mechanical stimulus; P:ATP catabolic process; F:ATP binding; F:metal ion binding; C:endoplasmic reticulum membrane; P:negative regulation of muscle contraction; C:integral component of membrane; C:membrane; P:regulation of striated muscle contraction; C:perinuclear region of cytoplas…	-26.7	27	20	-22.95	4	27	162	-26.7	2	26	0.996696
miRNA_1549	GAGCCTCAGAGTGGAGTTAGAATC	3'utr_chrUn_10_3'utr_15757092..15757767	GSONMT00004436001	ankyrin repeat and socs box protein 5	P:intracellular signal transduction; F:molecular_function; P:protein ubiquitination	-22.84	271	263	-22.71	247	271	153	-21.34	238	271	0.992638
miRNA_1549	GAGCCTCAGAGTGGAGTTAGAATC	3'utr_chrUn_12_3'utr_4271773..4272910	GSONMT00015752001	complement c1q tumor necrosis factor-related protein 1-like	C:collagen; C:extracellular region; P:protein oligomerization; C:extracellular space; P:protein heterotrimerization; F:identical protein binding	-23.81	167	159	-21.19	144	167	155	-23.81	119	166	0.999661
miRNA_1549	GAGCCTCAGAGTGGAGTTAGAATC	3'utr_chrUn_3'utr_1102420675..1102421224	GSONMT00021507001	mitogen-activated protein kinase kinase kinase mlt-like	F:ATP binding; F:protein kinase activity; C:cytoplasm; P:protein phosphorylation; P:MAPK cascade; F:transferase activity, transferring phosphorus-containing groups; F:MAP kinase kinase kinase activity; F:protein serine/threonine kinase activity; F:nucleotide binding	-22.4	359	352	-23.12	330	359	156	-22.4	335	358	0.998631
miRNA_1549	GAGCCTCAGAGTGGAGTTAGAATC	3'utr_chrUn_3'utr_768426699..768427236	GSONMT00021544001	eukaryotic translation initiation factor 4e-binding protein 3-like	P:translational initiation; F:eukaryotic initiation factor 4E binding; F:translation initiation factor activity; P:negative regulation of translational initiation; C:cellular_component; P:negative regulation of translation; P:regulation of translation; F:protein binding	-21.12	161	153	-20.93	138	161	158	-21.12	135	160	0.998879
miRNA_1550	GAGCCTCAGAGTGGAGTTAGAATC	3'utr_chrUn_10_3'utr_15757092..15757767	GSONMT00004436001	ankyrin repeat and socs box protein 5	P:intracellular signal transduction; F:molecular_function; P:protein ubiquitination	-22.84	271	263	-22.71	247	271	153	-21.34	238	271	0.992638
miRNA_1550	GAGCCTCAGAGTGGAGTTAGAATC	3'utr_chrUn_12_3'utr_4271773..4272910	GSONMT00015752001	complement c1q tumor necrosis factor-related protein 1-like	C:collagen; C:extracellular region; P:protein oligomerization; C:extracellular space; P:protein heterotrimerization; F:identical protein binding	-23.81	167	159	-21.19	144	167	155	-23.81	119	166	0.999661
miRNA_1550	GAGCCTCAGAGTGGAGTTAGAATC	3'utr_chrUn_3'utr_1102420675..1102421224	GSONMT00021507001	mitogen-activated protein kinase kinase kinase mlt-like	F:ATP binding; F:protein kinase activity; C:cytoplasm; P:protein phosphorylation; P:MAPK cascade; F:transferase activity, transferring phosphorus-containing groups; F:MAP kinase kinase kinase activity; F:protein serine/threonine kinase activity; F:nucleotide binding	-22.4	359	352	-23.12	330	359	156	-22.4	335	358	0.998631
miRNA_1550	GAGCCTCAGAGTGGAGTTAGAATC	3'utr_chrUn_3'utr_768426699..768427236	GSONMT00021544001	eukaryotic translation initiation factor 4e-binding protein 3-like	P:translational initiation; F:eukaryotic initiation factor 4E binding; F:translation initiation factor activity; P:negative regulation of translational initiation; C:cellular_component; P:negative regulation of translation; P:regulation of translation; F:protein binding	-21.12	161	153	-20.93	138	161	158	-21.12	135	160	0.998879
miRNA_1551	CCAGACATCGTCTCATACAATTCA	3'utr_chr_5_3'utr_complement(2346707..2347545)	GSONMT00072557001	upf0556 protein c19orf10 homolog	F:molecular_function; P:biological_process	-25.8	235	227	-26.74	212	235	178	-20.8	802	829	0.999088
miRNA_1551	CCAGACATCGTCTCATACAATTCA	3'utr_chrUn_11_3'utr_29711518..29713153	GSONMT00078909001	serine threonine-protein kinase ulk2-like isoform x1	F:ATP binding; F:protein kinase activity; F:nucleotide binding; P:protein phosphorylation; F:transferase activity, transferring phosphorus-containing groups; F:protein serine/threonine kinase activity; F:transferase activity; P:phosphorylation; F:kinase activity; P:neuron projection development; C:autophagic vacuole; P:positive regulation of macroautophagy; P:protein localization; F:Rab GTPase bi…	-21.3	442	434	-22.78	413	442	161	-21.3	414	441	0.998545
miRNA_1552	TGCCTGCTGTGCTGATAATCAGT	3'utr_chrUn_3'utr_complement(305543626..305544344)	GSONMT00021188001	h aca ribonucleoprotein complex subunit 4-like	F:RNA binding; P:RNA modification; C:viral nucleocapsid; P:pseudouridine synthesis; C:ribonucleoprotein complex; P:RNA processing; F:pseudouridine synthase activity; P:rRNA processing; P:definitive hemopoiesis	-24.41	105	97	-24.14	84	105	159	-22.24	603	630	0.999079
miRNA_1570	CGTACAGGTCGCAGTGGTGGGT	3'utr_chr_3_3'utr_complement(1399419..1400033)	GSONMT00005166001	c-type lectin domain family 4 member e	F:carbohydrate binding	-23.61	562	554	-21.21	541	562	161	-24.7	491	561	0.999475
miRNA_159	TTAGGACCTTGAGCGTGGCTGAGG	3'utr_chrUn_16_3'utr_complement(4757748..4758980)	GSONMT00079999001	calcium-binding and coiled-coil domain-containing protein 1-like	P:regulation of transcription, DNA-templated; P:transcription, DNA-templated; C:integral component of membrane; C:nucleus; F:DNA binding	-20.43	603	596	-21.05	577	603	152	-21.13	560	603	0.999542
miRNA_159	TTAGGACCTTGAGCGTGGCTGAGG	3'utr_chrUn_3'utr_763327194..763328455	GSONMT00011757001	protein unc-45 homolog b-like	C:Z disc; P:skeletal muscle organ development; P:cardiac muscle tissue development; P:myofibril assembly; P:skeletal muscle tissue development; P:muscle organ development; C:cytoplasm; C:perinuclear region of cytoplasm; P:multicellular organismal development; P:cell differentiation; F:protein binding	-24.9	389	381	-20.62	33	55	151	-22.8	9	54	0.999919
miRNA_159	TTAGGACCTTGAGCGTGGCTGAGG	3'utr_chrUn_6_3'utr_38727520..38728166	GSONMT00081204001	homer protein homolog 1-like isoform x1	F:molecular_function; P:muscle structure development; P:cellular calcium ion homeostasis; C:cellular_component; C:postsynaptic density; F:ion channel binding; C:cytoplasm; P:response to calcium ion; C:postsynaptic membrane; C:cell junction	-23.3	130	122	-22.94	103	130	157	-23.3	95	129	0.997051
miRNA_1598	TAGTGCACTGCTTTTGACCAGA	3'utr_chrUn_11_3'utr_42614781..42615797	GSONMT00073153001	translocon-associated protein subunit alpha-like isoform x3	C:endoplasmic reticulum; P:response to chemical; P:cellular response to estrogen stimulus	-20.3	557	549	-21.88	536	557	160	-20.9	535	557	0.995263
miRNA_1598	TAGTGCACTGCTTTTGACCAGA	3'utr_chrUn_3'utr_complement(1105113489..1105113845)	GSONMT00004311001	solute carrier family 25 member 33	C:integral component of membrane; C:membrane; P:transmembrane transport; P:transport; C:mitochondrion; C:mitochondrial inner membrane	-32.9	350	342	-35.22	329	350	188	-33.9	328	350	0.995515
miRNA_1605	GCTGTCTGGAGTGGTTCTCAATCA	3'utr_chr_15_3'utr_1749399..1750111	GSONMT00070874001	insulin-induced gene 1	C:integral component of membrane; C:membrane; F:serotonin receptor activity; F:G-protein coupled receptor activity; P:signal transduction; F:signal transducer activity; P:serotonin receptor signaling pathway; P:G-protein coupled receptor signaling pathway; C:integral component of plasma membrane; C:plasma membrane; C:endoplasmic reticulum membrane; P:lipid metabolic process; P:cholesterol metabol…	-20.1	302	294	-22.82	229	252	150	-21.41	638	688	0.999842
miRNA_1605	GCTGTCTGGAGTGGTTCTCAATCA	3'utr_chrUn_3'utr_complement(243263657..243264400)	GSONMT00018460001	large neutral amino acids transporter small subunit 4-like isoform x2	C:integral component of membrane; F:L-amino acid transmembrane transporter activity; P:transmembrane transport; P:L-amino acid transport; P:amino acid transport; P:ion transport; C:plasma membrane; C:membrane; P:transport	-20.5	31	24	-23.2	4	31	152	-21.8	4	31	0.993925
miRNA_1617	AGAGGACACACGTCTGATCGGTGC	3'utr_chr_1_3'utr_complement(1923537..1925095)	GSONMT00080054001	microtubule-associated proteins 1a 1b light chain 3b	P:autophagy; C:cytosol; F:molecular_function	-22.39	1264	1256	-24.12	1241	1264	164	-22.69	1231	1264	0.999225
miRNA_1617	AGAGGACACACGTCTGATCGGTGC	3'utr_chrUn_27_3'utr_4364154..4365490	GSONMT00062643001	large neutral amino acids transporter small subunit 4-like	C:integral component of membrane; F:L-amino acid transmembrane transporter activity; P:transmembrane transport; P:L-amino acid transport	-20.7	824	817	-22.5	801	824	163	-20.7	802	823	0.997244
miRNA_1617	AGAGGACACACGTCTGATCGGTGC	3'utr_chrUn_3'utr_423883718..423884196	GSONMT00060880001	mimecan precursor	P:biological_process; C:cellular_component; C:extracellular space; C:extracellular matrix; F:growth factor activity; C:proteinaceous extracellular matrix; C:extracellular region	-21.6	216	208	-25.57	193	216	166	-21.9	188	216	0.999057
miRNA_1627	TGGGTTTGTTGCAGCAGAAGCTGG	3'utr_chrUn_3'utr_716878075..716879248	GSONMT00019473001	nephronectin-like isoform x3	F:calcium ion binding; C:membrane; P:atrioventricular valve development; P:heart trabecula formation	-23.22	49	41	-22.68	56	79	162	-21.3	53	78	0.99902
miRNA_1631	GCCAGAGCTGCCAGTCTGCAAGGA	3'utr_chrUn_4_3'utr_34810862..34811320	GSONMT00076490001	ribosome production factor 2 homolog	F:molecular_function; P:biological_process; C:cellular_component; C:nucleolus; C:nucleus	-23.2	429	421	-22.28	405	429	153	-25.1	382	429	0.993286
miRNA_1635	TCTGAATACCTTCTGAGGGCAC	3'utr_chrUn_7_3'utr_13208321..13209491	GSONMT00030641001	acetyl- carboxylase-like isoform x1	F:metal ion binding; F:biotin carboxylase activity; F:ATP binding; F:ligase activity; P:metabolic process; F:catalytic activity; P:fatty acid biosynthetic process; F:acetyl-CoA carboxylase activity; P:acetyl-CoA metabolic process; P:protein homotetramerization; P:multicellular organismal protein metabolic process; P:lipid metabolic process; C:mitochondrion; P:lipid homeostasis; P:tissue homeostas…	-20.8	1011	1003	-23.87	990	1011	165	-22	966	1011	0.997022
miRNA_1650	TACAGATCTATGGACTGCACAGC	3'utr_chrUn_17_3'utr_22334702..22335863	GSONMT00048379001	mitochondrial import receptor subunit tom22 homolog	C:mitochondrial outer membrane; P:intracellular protein transport; P:liver development; F:molecular_function; C:mitochondrion; C:integral component of membrane; P:protein import into mitochondrial outer membrane; C:mitochondrial inner membrane; C:mitochondrial outer membrane translocase complex	-20.3	549	541	-24.14	524	549	165	-21.06	397	436	0.999554
miRNA_1660	GCTGTCTGAAGTGGTTCTCAATCA	3'utr_chrUn_3_3'utr_complement(6986942..6987347)	GSONMT00069575001	obg-like atpase 1-like isoform x1	F:GTP binding; F:ATP binding; C:cytoplasm; F:nucleotide binding; F:hydrolase activity; C:nucleolus; C:nucleus	-20.5	182	175	-23.9	159	182	174	-21.8	158	182	0.994991
miRNA_1667	GCCTCATCAAGCAGCGCTTCAGAA	3'utr_chrUn_24_3'utr_complement(3779417..3780194)	GSONMT00002656001	ribosomal protein s6 kinase beta-1 isoform x3	F:transferase activity; F:protein serine/threonine kinase activity; P:phosphorylation; F:protein kinase activity; P:protein phosphorylation; F:nucleotide binding; F:ATP binding; F:kinase activity; P:signal transduction; F:transferase activity, transferring phosphorus-containing groups; P:cellular response to growth factor stimulus; P:positive regulation of mitotic cell cycle; P:positive regulatio…	-21.4	412	404	-22.92	390	412	159	-21.4	392	411	0.997051
miRNA_1671	TCAGCCACTCCTGGGCTACAATCA	3'utr_chrUn_3'utr_768426699..768427236	GSONMT00021544001	eukaryotic translation initiation factor 4e-binding protein 3-like	P:translational initiation; F:eukaryotic initiation factor 4E binding; F:translation initiation factor activity; P:negative regulation of translational initiation; C:cellular_component; P:negative regulation of translation; P:regulation of translation; F:protein binding	-20.71	199	192	-20.62	179	199	154	-20.71	156	198	0.993724
miRNA_1672	GGTAGAGTGGCCAGATGGAAGT	3'utr_chrUn_3_3'utr_complement(27760059..27760470)	GSONMT00048231001	rrp15-like protein	C:mitochondrion; C:nucleolus; C:nucleus	-24.4	346	339	-26.53	327	346	153	-25.5	327	346	0.991548
miRNA_1672	GGTAGAGTGGCCAGATGGAAGT	3'utr_chrUn_7_3'utr_complement(10559835..10560018)	GSONMT00080159001	troponin cardiac muscle isoforms-like	C:troponin complex; P:regulation of muscle contraction	-21.06	79	72	-21.86	58	79	158	-21.06	34	78	0.999542
miRNA_1673	CCTGAATGATGATTGGCTGACAGC	3'utr_chrUn_1_3'utr_complement(22767766..22768854)	GSONMT00068617001	calmodulin	F:metal ion binding; F:calcium ion binding; F:protein domain specific binding; F:N-terminal myristoylation domain binding; F:thioesterase binding; P:response to calcium ion; C:sarcomere; P:positive regulation of protein dephosphorylation; P:positive regulation of phosphoprotein phosphatase activity; P:positive regulation of cyclic-nucleotide phosphodiesterase activity; F:titin binding; C:calcium …	-20.8	770	763	-21.03	741	770	164	-20.8	740	769	0.997244
miRNA_1675	TCTGTAGTTCAGCTGAATGGCCTG	3'utr_chrUn_11_3'utr_48928154..48929993	GSONMT00026184001	s-adenosylmethionine synthase isoform type-2	F:metal ion binding; F:ATP binding; P:S-adenosylmethionine biosynthetic process; F:methionine adenosyltransferase activity; F:transferase activity; F:nucleotide binding; P:one-carbon metabolic process; P:phosphatidylinositol dephosphorylation; P:methylation; P:cellular nitrogen compound metabolic process; P:sulfur amino acid metabolic process; P:xenobiotic metabolic process; P:small molecule meta…	-25.5	45	38	-26.13	21	45	157	-27	20	45	0.997539
miRNA_1675	TCTGTAGTTCAGCTGAATGGCCTG	3'utr_chrUn_17_3'utr_41095881..41096138	GSONMT00082485001	-dihydroxyvitamin d 24- mitochondrial-like	F:metal ion binding; P:oxidation-reduction process; F:oxidoreductase activity, acting on paired donors, with incorporation or reduction of molecular oxygen; F:heme binding; F:oxidoreductase activity; F:iron ion binding; F:monooxygenase activity; P:response to vitamin D; P:vitamin D metabolic process; F:25-hydroxycholecalciferol-24-hydroxylase activity; C:mitochondrion; F:1-alpha,25-dihydroxyvitam…	-20.5	35	28	-22.73	11	35	157	-22	10	35	0.997407
miRNA_1675	TCTGTAGTTCAGCTGAATGGCCTG	3'utr_chrUn_19_3'utr_complement(8669207..8669874)	GSONMT00080266001	cathepsin b	P:regulation of catalytic activity; P:proteolysis; F:hydrolase activity; F:cysteine-type peptidase activity; F:peptidase activity; F:cysteine-type endopeptidase activity; P:fin regeneration; C:cellular_component; C:mitochondrion; C:perinuclear region of cytoplasm; C:lysosome; P:cellular response to thyroid hormone stimulus; C:nucleolus; C:intracellular membrane-bounded organelle	-20.46	278	270	-20.39	254	278	163	-21.35	223	278	0.994836
miRNA_1682	GGTAGAGTGGCCAGATGGAAGT	3'utr_chrUn_3_3'utr_complement(27760059..27760470)	GSONMT00048231001	rrp15-like protein	C:mitochondrion; C:nucleolus; C:nucleus	-24.4	346	339	-26.53	327	346	153	-25.5	327	346	0.991548
miRNA_1682	GGTAGAGTGGCCAGATGGAAGT	3'utr_chrUn_7_3'utr_complement(10559835..10560018)	GSONMT00080159001	troponin cardiac muscle isoforms-like	C:troponin complex; P:regulation of muscle contraction	-21.06	79	72	-21.86	58	79	158	-21.06	34	78	0.999542
miRNA_1686	TATATAGTGCTCTACTTTTGAC	3'utr_chrUn_3'utr_609184035..609184277	GSONMT00021399001	nicotinate phosphoribosyltransferase-like	F:nicotinate phosphoribosyltransferase activity; F:nicotinate-nucleotide diphosphorylase (carboxylating) activity; P:nicotinate nucleotide salvage; P:NAD biosynthetic process; F:transferase activity; F:ligase activity; P:response to oxidative stress; C:cytoplasm; P:pyridine nucleotide biosynthetic process; C:cytosol; F:transferase activity, transferring glycosyl groups	-20.8	92	84	-22.75	71	92	160	-21.8	70	92	0.991241
miRNA_1692	CAGGCCTTTATGGTAGAGTGGC	3'utr_chrUn_19_3'utr_401485..401930	GSONMT00075495001	zinc finger fyve domain-containing protein 1-like isoform x1	F:metal ion binding; F:GTP binding; F:GTPase activity; P:GTP catabolic process; F:zinc ion binding; C:intracellular	-21.3	369	362	-22.76	350	369	164	-21.3	351	368	0.997228
miRNA_1698	GCTGTCTGGAGTGGTTCTCAATCA	3'utr_chr_15_3'utr_1749399..1750111	GSONMT00070874001	insulin-induced gene 1	C:integral component of membrane; C:membrane; F:serotonin receptor activity; F:G-protein coupled receptor activity; P:signal transduction; F:signal transducer activity; P:serotonin receptor signaling pathway; P:G-protein coupled receptor signaling pathway; C:integral component of plasma membrane; C:plasma membrane; C:endoplasmic reticulum membrane; P:lipid metabolic process; P:cholesterol metabol…	-20.1	302	294	-22.82	229	252	150	-21.41	638	688	0.999842
miRNA_1698	GCTGTCTGGAGTGGTTCTCAATCA	3'utr_chrUn_3'utr_complement(243263657..243264400)	GSONMT00018460001	large neutral amino acids transporter small subunit 4-like isoform x2	C:integral component of membrane; F:L-amino acid transmembrane transporter activity; P:transmembrane transport; P:L-amino acid transport; P:amino acid transport; P:ion transport; C:plasma membrane; C:membrane; P:transport	-20.5	31	24	-23.2	4	31	152	-21.8	4	31	0.993925
miRNA_1713	TCTGGACAAGGCGGATACGGTAT	3'utr_chr_5_3'utr_complement(2346707..2347545)	GSONMT00072557001	upf0556 protein c19orf10 homolog	F:molecular_function; P:biological_process	-22.94	638	631	-22.44	617	638	159	-24.44	602	638	0.998904
miRNA_1713	TCTGGACAAGGCGGATACGGTAT	3'utr_chrUn_3'utr_complement(801427079..801427454)	GSONMT00042441001	peroxisomal carnitine o-octanoyltransferase	F:transferase activity; F:transferase activity, transferring acyl groups; C:cellular_component; F:fatty-acyl-CoA binding; P:fatty acid beta-oxidation; C:peroxisome; P:medium-chain fatty acid metabolic process; P:fatty acid metabolic process; F:carnitine O-octanoyltransferase activity; P:response to drug; C:mitochondrion; P:response to organonitrogen compound; F:receptor binding; P:medium-chain fa…	-21.1	63	55	-24.35	41	63	165	-22.4	42	63	0.995365
miRNA_1718	CAGGCCTTTATGGTAGAGTGGC	3'utr_chrUn_19_3'utr_401485..401930	GSONMT00075495001	zinc finger fyve domain-containing protein 1-like isoform x1	F:metal ion binding; F:GTP binding; F:GTPase activity; P:GTP catabolic process; F:zinc ion binding; C:intracellular	-21.3	369	362	-22.76	350	369	164	-21.3	351	368	0.997228
miRNA_1727	TGACAGAGTCGAAAGCCTTGGC	3'utr_chrUn_3'utr_complement(179990729..179991489)	GSONMT00028693001	heat repeat-containing protein 3	C:cellular_component	-21.53	581	573	-22.26	558	581	153	-22.03	541	581	0.992293
miRNA_173	TGCAGACTGGCAGCTCTGGCGGCT	3'utr_chr_6_3'utr_complement(1309070..1309792)	GSONMT00067647001	protein unc-45 homolog b-like	C:Z disc; P:skeletal muscle organ development; P:cardiac muscle tissue development; P:myofibril assembly; P:skeletal muscle tissue development; P:muscle organ development; C:cytoplasm; C:perinuclear region of cytoplasm; P:multicellular organismal development; P:cell differentiation; F:protein binding; C:cytosol	-25	294	286	-25.23	268	294	152	-25	266	293	0.997051
miRNA_173	TGCAGACTGGCAGCTCTGGCGGCT	3'utr_chrUn_27_3'utr_complement(11604128..11604890)	GSONMT00020438001	serpin h1-like isoform x1	P:response to stress; C:extracellular space; C:cytoplasm; P:negative regulation of endopeptidase activity; P:regulation of proteolysis; F:serine-type endopeptidase inhibitor activity	-27.38	242	234	-23.5	219	242	157	-27.88	192	242	0.998949
miRNA_173	TGCAGACTGGCAGCTCTGGCGGCT	3'utr_chrUn_3'utr_complement(243263657..243264400)	GSONMT00018460001	large neutral amino acids transporter small subunit 4-like isoform x2	C:integral component of membrane; F:L-amino acid transmembrane transporter activity; P:transmembrane transport; P:L-amino acid transport; P:amino acid transport; P:ion transport; C:plasma membrane; C:membrane; P:transport	-26.5	36	28	-21.44	11	36	154	-26.9	1	36	0.99494
miRNA_173	TGCAGACTGGCAGCTCTGGCGGCT	3'utr_chrUn_3'utr_complement(925134189..925134862)	GSONMT00050732001	sestrin-1-like isoform x1	P:cell cycle arrest; C:nucleus; F:molecular_function; P:determination of left/right symmetry	-25.9	315	307	-24.92	432	457	151	-22.61	418	457	0.991451
miRNA_1732	TGTTGTCAAGAGACTGGACATTGG	3'utr_chrUn_5_3'utr_complement(7181657..7182334)	GSONMT00006327001	protein ndrg2	P:nervous system development; P:cell differentiation; C:cytoplasm; P:multicellular organismal development; P:Wnt signaling pathway; P:negative regulation of ERK1 and ERK2 cascade; P:negative regulation of smooth muscle cell proliferation; P:regulation of platelet-derived growth factor production; C:cell projection; C:nucleus; P:negative regulation of cytokine production; C:Golgi apparatus; C:cent…	-22.5	435	428	-24.09	408	435	156	-22.5	395	434	0.995434
miRNA_1761	GCACAGCAAGTGTAGACAGGCA	3'utr_chrUn_21_3'utr_457121..458183	GSONMT00071309001	ras-related and estrogen-regulated growth inhibitor isoform x1	F:GTP binding; F:GTPase activity; P:small GTPase mediated signal transduction; P:GTP catabolic process; F:nucleotide binding; C:membrane; P:signal transduction; C:nucleus; C:cytoplasm; P:negative regulation of cell growth; P:response to hormone; P:negative regulation of cell proliferation; C:cytosol	-20.28	1036	1028	-20.68	1015	1036	154	-25.98	984	1036	0.999763
miRNA_177	GGTAGAGTGGCCAGATGGAAGT	3'utr_chrUn_3_3'utr_complement(27760059..27760470)	GSONMT00048231001	rrp15-like protein	C:mitochondrion; C:nucleolus; C:nucleus	-24.4	346	339	-26.53	327	346	153	-25.5	327	346	0.991548
miRNA_177	GGTAGAGTGGCCAGATGGAAGT	3'utr_chrUn_7_3'utr_complement(10559835..10560018)	GSONMT00080159001	troponin cardiac muscle isoforms-like	C:troponin complex; P:regulation of muscle contraction	-21.06	79	72	-21.86	58	79	158	-21.06	34	78	0.999542
miRNA_1774	TATTCCCTATGTAGAGCACTAC	3'utr_chrUn_3'utr_complement(96812924..96814355)	GSONMT00042478001	ring finger protein 122-like	F:metal ion binding; F:zinc ion binding; C:cellular_component	-29.1	1262	1254	-31.4	1241	1262	184	-30.3	1240	1262	0.996359
miRNA_1777	GCCTCTGCAGTTATGACTTTCCAA	3'utr_chrUn_22_3'utr_20814081..20815216	GSONMT00032093001	60 kda heat shock mitochondrial-like	P:cellular protein metabolic process; F:ATP binding; P:response to stress; C:cytoplasm; P:protein folding; F:nucleotide binding; P:protein refolding; P:fin regeneration; P:tissue regeneration; C:mitochondrial matrix; F:chaperone binding; C:cytosol; P:positive regulation of T cell activation; P:B cell cytokine production; P:positive regulation of interferon-gamma production; C:plasma membrane; P:p…	-20.15	842	835	-20.25	819	842	161	-22.05	794	842	0.999603
miRNA_1777	GCCTCTGCAGTTATGACTTTCCAA	3'utr_chrUn_9_3'utr_2983285..2984329	GSONMT00063130001	microtubule-associated protein futsch-like	-	-21.2	633	625	-23.26	610	633	156	-22.85	582	633	0.99837
miRNA_1784	TGTGATGTGAGGGTAGGACTCCTC	3'utr_chrUn_16_3'utr_complement(17315529..17315807)	GSONMT00057299001	leucine-rich repeat-containing protein 2	-	-22.85	139	131	-20.06	116	139	162	-22.85	90	138	0.99837
miRNA_1784	TGTGATGTGAGGGTAGGACTCCTC	3'utr_chrUn_17_3'utr_40055165..40056498	GSONMT00005466001	mitochondrial glutamate carrier 1-like	C:integral component of membrane; C:membrane; P:transmembrane transport; P:transport; P:L-glutamate transport; P:amino acid transmembrane transport; F:L-glutamate transmembrane transporter activity; C:mitochondrial inner membrane	-23.2	1193	1186	-24.38	1170	1193	160	-23.2	1171	1192	0.992654
miRNA_1784	TGTGATGTGAGGGTAGGACTCCTC	3'utr_chrUn_7_3'utr_16936475..16936869	GSONMT00065439001	ras-related protein rab-7a	F:GTP binding; P:small GTPase mediated signal transduction; F:nucleotide binding; C:late endosome; P:protein transport; P:protein targeting to lysosome; P:early endosome to late endosome transport; P:phagosome acidification; P:epidermal growth factor catabolic process; F:GTPase activity; C:intracellular membrane-bounded organelle; P:GTP catabolic process; C:cytoplasm; C:lysosome; C:Golgi apparatu…	-22.09	147	139	-22.84	124	147	161	-22.49	111	147	0.999057
miRNA_1788	TCTGGAAGAGTCTGGTCGACTGG	3'utr_chrUn_3'utr_complement(274866931..274868284)	GSONMT00018163001	amp deaminase 3-like isoform x2	P:IMP biosynthetic process; F:AMP deaminase activity; F:deaminase activity; P:purine ribonucleoside monophosphate biosynthetic process; C:cellular_component	-20.7	447	440	-22.51	422	447	153	-21.2	165	185	0.997472
miRNA_1799	TACAGATCTATGGACTGCACAGC	3'utr_chrUn_17_3'utr_22334702..22335863	GSONMT00048379001	mitochondrial import receptor subunit tom22 homolog	C:mitochondrial outer membrane; P:intracellular protein transport; P:liver development; F:molecular_function; C:mitochondrion; C:integral component of membrane; P:protein import into mitochondrial outer membrane; C:mitochondrial inner membrane; C:mitochondrial outer membrane translocase complex	-20.3	549	541	-24.14	524	549	165	-21.06	397	436	0.999554
miRNA_1815	TTAGGACCTTGAGCGTGGCTGAGG	3'utr_chrUn_16_3'utr_complement(4757748..4758980)	GSONMT00079999001	calcium-binding and coiled-coil domain-containing protein 1-like	P:regulation of transcription, DNA-templated; P:transcription, DNA-templated; C:integral component of membrane; C:nucleus; F:DNA binding	-20.43	603	596	-21.05	577	603	152	-21.13	560	603	0.999542
miRNA_1815	TTAGGACCTTGAGCGTGGCTGAGG	3'utr_chrUn_3'utr_763327194..763328455	GSONMT00011757001	protein unc-45 homolog b-like	C:Z disc; P:skeletal muscle organ development; P:cardiac muscle tissue development; P:myofibril assembly; P:skeletal muscle tissue development; P:muscle organ development; C:cytoplasm; C:perinuclear region of cytoplasm; P:multicellular organismal development; P:cell differentiation; F:protein binding	-24.9	389	381	-20.62	33	55	151	-22.8	9	54	0.999919
miRNA_1815	TTAGGACCTTGAGCGTGGCTGAGG	3'utr_chrUn_6_3'utr_38727520..38728166	GSONMT00081204001	homer protein homolog 1-like isoform x1	F:molecular_function; P:muscle structure development; P:cellular calcium ion homeostasis; C:cellular_component; C:postsynaptic density; F:ion channel binding; C:cytoplasm; P:response to calcium ion; C:postsynaptic membrane; C:cell junction	-23.3	130	122	-22.94	103	130	157	-23.3	95	129	0.997051
miRNA_1820	GAGAGGGGTGGTTGTGTATTCTGA	3'utr_chrUn_4_3'utr_6350300..6351048	GSONMT00065334001	dual specificity protein phosphatase 22-b-like	F:phosphatase activity; P:dephosphorylation; P:protein dephosphorylation; F:protein tyrosine/serine/threonine phosphatase activity; F:protein tyrosine phosphatase activity; P:transforming growth factor beta receptor signaling pathway; P:positive regulation of JNK cascade; F:phosphoprotein phosphatase activity; C:nucleus; F:hydrolase activity; C:cytoplasm; P:regulation of cell proliferation; P:reg…	-22.4	396	389	-23.97	370	396	158	-20.33	622	659	0.995265
miRNA_1820	GAGAGGGGTGGTTGTGTATTCTGA	3'utr_chrUn_Sex_3'utr_complement(9893089..9894470)	GSONMT00079310001	s-adenosylmethionine synthase isoform type-2	F:metal ion binding; F:ATP binding; P:S-adenosylmethionine biosynthetic process; F:methionine adenosyltransferase activity; F:transferase activity; F:nucleotide binding; P:one-carbon metabolic process; P:phosphatidylinositol dephosphorylation; P:methylation; P:cellular nitrogen compound metabolic process; P:sulfur amino acid metabolic process; P:xenobiotic metabolic process; P:small molecule meta…	-24.14	652	645	-24.06	627	652	159	-24.14	605	651	0.999827
miRNA_1823	TACAGATCTATGGACTGCACAGC	3'utr_chrUn_17_3'utr_22334702..22335863	GSONMT00048379001	mitochondrial import receptor subunit tom22 homolog	C:mitochondrial outer membrane; P:intracellular protein transport; P:liver development; F:molecular_function; C:mitochondrion; C:integral component of membrane; P:protein import into mitochondrial outer membrane; C:mitochondrial inner membrane; C:mitochondrial outer membrane translocase complex	-20.3	549	541	-24.14	524	549	165	-21.06	397	436	0.999554
miRNA_1835	TGGATAGACCGGACCGTGCAGGCG	3'utr_chrUn_3'utr_519525121..519525799	GSONMT00054562001	cation transport regulator-like protein 1-like	F:Notch binding; P:apoptotic process; C:cytoplasm; P:Notch signaling pathway; C:Golgi apparatus; P:negative regulation of protein processing; P:neurogenesis; P:negative regulation of Notch signaling pathway; P:nervous system development; C:cytosol; P:response to unfolded protein; C:trans-Golgi network	-22.41	434	427	-23.52	411	434	161	-23.11	406	434	0.997051
miRNA_1845	CGTACAGGTCGCAGTGGTGGGT	3'utr_chr_3_3'utr_complement(1399419..1400033)	GSONMT00005166001	c-type lectin domain family 4 member e	F:carbohydrate binding	-23.61	562	554	-21.21	541	562	161	-24.7	491	561	0.999475
miRNA_1851	GGTAGAGTGGCCAGATGGAAGT	3'utr_chrUn_3_3'utr_complement(27760059..27760470)	GSONMT00048231001	rrp15-like protein	C:mitochondrion; C:nucleolus; C:nucleus	-24.4	346	339	-26.53	327	346	153	-25.5	327	346	0.991548
miRNA_1851	GGTAGAGTGGCCAGATGGAAGT	3'utr_chrUn_7_3'utr_complement(10559835..10560018)	GSONMT00080159001	troponin cardiac muscle isoforms-like	C:troponin complex; P:regulation of muscle contraction	-21.06	79	72	-21.86	58	79	158	-21.06	34	78	0.999542
miRNA_1855	TCCGCAGTCTGTAGGGCCGTAGG	3'utr_chrUn_3_3'utr_complement(27760059..27760470)	GSONMT00048231001	rrp15-like protein	C:mitochondrion; C:nucleolus; C:nucleus	-21.9	233	225	-24.55	211	233	152	-23.81	165	232	0.999057
miRNA_1856	CAGGCCTTTATGGTAGAGTGGC	3'utr_chrUn_19_3'utr_401485..401930	GSONMT00075495001	zinc finger fyve domain-containing protein 1-like isoform x1	F:metal ion binding; F:GTP binding; F:GTPase activity; P:GTP catabolic process; F:zinc ion binding; C:intracellular	-21.3	369	362	-22.76	350	369	164	-21.3	351	368	0.997228
miRNA_1862	TTAGGACCTTGAGCGTGGCTGAGG	3'utr_chrUn_16_3'utr_complement(4757748..4758980)	GSONMT00079999001	calcium-binding and coiled-coil domain-containing protein 1-like	P:regulation of transcription, DNA-templated; P:transcription, DNA-templated; C:integral component of membrane; C:nucleus; F:DNA binding	-20.43	603	596	-21.05	577	603	152	-21.13	560	603	0.999542
miRNA_1862	TTAGGACCTTGAGCGTGGCTGAGG	3'utr_chrUn_3'utr_763327194..763328455	GSONMT00011757001	protein unc-45 homolog b-like	C:Z disc; P:skeletal muscle organ development; P:cardiac muscle tissue development; P:myofibril assembly; P:skeletal muscle tissue development; P:muscle organ development; C:cytoplasm; C:perinuclear region of cytoplasm; P:multicellular organismal development; P:cell differentiation; F:protein binding	-24.9	389	381	-20.62	33	55	151	-22.8	9	54	0.999919
miRNA_1862	TTAGGACCTTGAGCGTGGCTGAGG	3'utr_chrUn_6_3'utr_38727520..38728166	GSONMT00081204001	homer protein homolog 1-like isoform x1	F:molecular_function; P:muscle structure development; P:cellular calcium ion homeostasis; C:cellular_component; C:postsynaptic density; F:ion channel binding; C:cytoplasm; P:response to calcium ion; C:postsynaptic membrane; C:cell junction	-23.3	130	122	-22.94	103	130	157	-23.3	95	129	0.997051
miRNA_1863	TCTGGATGATAGCGGGGTGAACAG	3'utr_chrUn_3'utr_complement(426286844..426288438)	GSONMT00035039001	eukaryotic translation elongation factor 1 epsilon-1	P:translational elongation; F:translation elongation factor activity; P:positive regulation of apoptotic process; C:cytoplasm; P:positive regulation of DNA damage response, signal transduction by p53 class mediator; P:negative regulation of cell proliferation; C:nucleus	-21.4	1454	1446	-25.27	1426	1454	161	-21.4	1427	1453	0.996851
miRNA_1863	TCTGGATGATAGCGGGGTGAACAG	3'utr_chrUn_3'utr_complement(793400597..793401202)	GSONMT00038618001	endophilin-b1 isoform x1	C:cytoplasm; P:positive regulation of protein insertion into mitochondrial membrane involved in apoptotic signaling pathway; P:protein oligomerization; F:fatty acid binding; C:membrane; F:protein homodimerization activity; F:identical protein binding; C:Golgi membrane; C:mitochondrial outer membrane; P:apoptotic process; P:phosphatidic acid biosynthetic process; F:lysophosphatidic acid acyltransf…	-20.9	490	482	-22.4	466	490	157	-22.1	458	490	0.99308
miRNA_1864	TGACAGAGTCGAAAGCCTTGGC	3'utr_chrUn_3'utr_complement(179990729..179991489)	GSONMT00028693001	heat repeat-containing protein 3	C:cellular_component	-21.53	581	573	-22.26	558	581	153	-22.03	541	581	0.992293
miRNA_1869	ACCAATGGTGCGCTAGTTCTCA	3'utr_chrUn_20_3'utr_complement(591173..591922)	GSONMT00071779001	flocculation protein flo11-like isoform x2	-	-20.35	282	275	-21.17	261	282	156	-21.65	235	282	0.995263
miRNA_1876	TGAACAGGGAGTACAGGAGGG	3'utr_chrUn_3'utr_244175661..244176226	GSONMT00040802001	tetratricopeptide repeat protein 39b-like	-	-20.5	368	362	-20.44	365	384	153	-20.5	349	367	0.994381
miRNA_1876	TGAACAGGGAGTACAGGAGGG	3'utr_chrUn_Sex_3'utr_complement(3140220..3141399)	GSONMT00004372001	transcriptional activator protein pur-beta-like	P:regulation of transcription, DNA-templated; P:transcription, DNA-templated; C:nucleus; F:DNA binding	-23.31	453	445	-24.69	432	453	163	-23.31	410	452	0.999057
miRNA_1883	TCCATGCTGACTGGCAGCTCTGGC	3'utr_chrUn_3'utr_590127959..590128581	GSONMT00018181001	alanine aminotransferase 2-like	P:biosynthetic process; F:transferase activity; F:catalytic activity; F:pyridoxal phosphate binding; F:transaminase activity	-20.36	240	233	-21.18	214	240	151	-20.36	202	239	0.999057
miRNA_1888	CAGGCCTTTATGGTAGAGTGGC	3'utr_chrUn_19_3'utr_401485..401930	GSONMT00075495001	zinc finger fyve domain-containing protein 1-like isoform x1	F:metal ion binding; F:GTP binding; F:GTPase activity; P:GTP catabolic process; F:zinc ion binding; C:intracellular	-21.3	369	362	-22.76	350	369	164	-21.3	351	368	0.997228
miRNA_189	GCCAGAGCTGCCAGTCTGCAAGGA	3'utr_chrUn_4_3'utr_34810862..34811320	GSONMT00076490001	ribosome production factor 2 homolog	F:molecular_function; P:biological_process; C:cellular_component; C:nucleolus; C:nucleus	-23.2	429	421	-22.28	405	429	153	-25.1	382	429	0.993286
miRNA_1896	TTGTAGAGGGTGCAACAGGACAGC	3'utr_chrUn_Sex_3'utr_complement(9893089..9894470)	GSONMT00079310001	s-adenosylmethionine synthase isoform type-2	F:metal ion binding; F:ATP binding; P:S-adenosylmethionine biosynthetic process; F:methionine adenosyltransferase activity; F:transferase activity; F:nucleotide binding; P:one-carbon metabolic process; P:phosphatidylinositol dephosphorylation; P:methylation; P:cellular nitrogen compound metabolic process; P:sulfur amino acid metabolic process; P:xenobiotic metabolic process; P:small molecule meta…	-24.65	1118	1111	-21.89	1096	1118	170	-22.05	528	569	0.995241
miRNA_190	CATACAGGTCGCAGTGGTGGGT	3'utr_chr_Sex_3'utr_254239..255879	GSONMT00046753001	scavenger receptor class b member 1-like isoform x2	C:integral component of membrane; P:cell adhesion; C:membrane	-27.3	465	457	-26.41	445	465	157	-21.9	443	510	0.999694
miRNA_190	CATACAGGTCGCAGTGGTGGGT	3'utr_chrUn_3'utr_937441504..937442125	GSONMT00064390001	camp-responsive element modulator isoform x3	P:regulation of transcription, DNA-templated; F:sequence-specific DNA binding; C:nucleus; F:sequence-specific DNA binding transcription factor activity; F:DNA binding; C:transcription factor complex; P:glycosphingolipid metabolic process; P:spermatogenesis; P:positive regulation of transcription from RNA polymerase II promoter	-21.5	543	535	-21.64	521	543	156	-21.5	523	542	0.993628
miRNA_1905	TTAGGACCTTGAGCGTGGCTGAGG	3'utr_chrUn_16_3'utr_complement(4757748..4758980)	GSONMT00079999001	calcium-binding and coiled-coil domain-containing protein 1-like	P:regulation of transcription, DNA-templated; P:transcription, DNA-templated; C:integral component of membrane; C:nucleus; F:DNA binding	-20.43	603	596	-21.05	577	603	152	-21.13	560	603	0.999542
miRNA_1905	TTAGGACCTTGAGCGTGGCTGAGG	3'utr_chrUn_3'utr_763327194..763328455	GSONMT00011757001	protein unc-45 homolog b-like	C:Z disc; P:skeletal muscle organ development; P:cardiac muscle tissue development; P:myofibril assembly; P:skeletal muscle tissue development; P:muscle organ development; C:cytoplasm; C:perinuclear region of cytoplasm; P:multicellular organismal development; P:cell differentiation; F:protein binding	-24.9	389	381	-20.62	33	55	151	-22.8	9	54	0.999919
miRNA_1905	TTAGGACCTTGAGCGTGGCTGAGG	3'utr_chrUn_6_3'utr_38727520..38728166	GSONMT00081204001	homer protein homolog 1-like isoform x1	F:molecular_function; P:muscle structure development; P:cellular calcium ion homeostasis; C:cellular_component; C:postsynaptic density; F:ion channel binding; C:cytoplasm; P:response to calcium ion; C:postsynaptic membrane; C:cell junction	-23.3	130	122	-22.94	103	130	157	-23.3	95	129	0.997051
miRNA_1919	TAAATCAAGATCATCCCAGGGGCC	3'utr_chrUn_4_3'utr_666126..666551	GSONMT00020189001	ephrin type-a receptor 7-like isoform x1	C:postsynaptic membrane; C:integral component of plasma membrane; P:adult walking behavior; P:positive regulation of dendrite morphogenesis; P:positive regulation of JUN kinase activity; C:cell junction; P:regulation of axonogenesis; C:early endosome membrane; P:glial cell migration; P:fasciculation of motor neuron axon; C:endoplasmic reticulum; P:fasciculation of sensory neuron axon; F:protein k…	-21.7	115	108	-21.69	89	115	160	-21.7	83	114	0.994185
miRNA_1920	CACATCTGAGGAGAATCTACATTA	3'utr_chrUn_11_3'utr_31214783..31216008	GSONMT00027257001	ubiquitin-conjugating enzyme e2 d4	F:ligase activity; P:protein K11-linked ubiquitination; P:protein K27-linked ubiquitination; P:protein K29-linked ubiquitination; F:ATP binding; P:protein K48-linked ubiquitination; F:ubiquitin-protein ligase activity; F:protein binding; F:acid-amino acid ligase activity; P:protein K63-linked ubiquitination; P:protein K6-linked ubiquitination; C:cellular_component; P:pronephric nephron tubule dev…	-20.2	519	511	-20.82	496	519	167	-20.2	495	518	0.992013
miRNA_1922	TGAACAGGGAGTACAGGAGAGGG	3'utr_chrUn_3'utr_244175661..244176226	GSONMT00040802001	tetratricopeptide repeat protein 39b-like	-	-21.31	368	362	-22.37	363	384	159	-21.31	319	367	0.999436
miRNA_1922	TGAACAGGGAGTACAGGAGAGGG	3'utr_chrUn_7_3'utr_32823178..32824486	GSONMT00063472001	ras-related protein rab-7a	F:GTP binding; P:small GTPase mediated signal transduction; F:nucleotide binding; P:protein transport; C:late endosome; P:protein targeting to lysosome; P:early endosome to late endosome transport; P:phagosome acidification; P:epidermal growth factor catabolic process; F:GTPase activity; C:intracellular membrane-bounded organelle; P:GTP catabolic process; C:cytoplasm; C:lysosome; C:Golgi apparatu…	-24.5	500	494	-26.16	478	500	164	-24.5	480	499	0.994381
miRNA_1922	TGAACAGGGAGTACAGGAGAGGG	3'utr_chrUn_Sex_3'utr_complement(3140220..3141399)	GSONMT00004372001	transcriptional activator protein pur-beta-like	P:regulation of transcription, DNA-templated; P:transcription, DNA-templated; C:nucleus; F:DNA binding	-24.41	453	445	-24.22	432	453	166	-24.41	404	452	0.998538
miRNA_1929	GCCATGCTGGTTGAGTGTGCCTT	3'utr_chrUn_28_3'utr_complement(2672750..2673407)	GSONMT00067129001	autophagy-related protein 9a-like isoform x1	C:autophagic vacuole; C:cytoplasm; F:molecular_function; C:cellular_component; P:autophagic vacuole assembly	-26.7	375	368	-23.11	356	375	153	-21.01	49	84	0.997472
miRNA_1933	TAAATCAAGATCATCCCAGGGGCC	3'utr_chrUn_4_3'utr_666126..666551	GSONMT00020189001	ephrin type-a receptor 7-like isoform x1	C:postsynaptic membrane; C:integral component of plasma membrane; P:adult walking behavior; P:positive regulation of dendrite morphogenesis; P:positive regulation of JUN kinase activity; C:cell junction; P:regulation of axonogenesis; C:early endosome membrane; P:glial cell migration; P:fasciculation of motor neuron axon; C:endoplasmic reticulum; P:fasciculation of sensory neuron axon; F:protein k…	-21.7	115	108	-21.69	89	115	160	-21.7	83	114	0.994185
miRNA_1934	GAGAGGGGTGGTTGTGTATTCTGA	3'utr_chrUn_4_3'utr_6350300..6351048	GSONMT00065334001	dual specificity protein phosphatase 22-b-like	F:phosphatase activity; P:dephosphorylation; P:protein dephosphorylation; F:protein tyrosine/serine/threonine phosphatase activity; F:protein tyrosine phosphatase activity; P:transforming growth factor beta receptor signaling pathway; P:positive regulation of JNK cascade; F:phosphoprotein phosphatase activity; C:nucleus; F:hydrolase activity; C:cytoplasm; P:regulation of cell proliferation; P:reg…	-22.4	396	389	-23.97	370	396	158	-20.33	622	659	0.995265
miRNA_1934	GAGAGGGGTGGTTGTGTATTCTGA	3'utr_chrUn_Sex_3'utr_complement(9893089..9894470)	GSONMT00079310001	s-adenosylmethionine synthase isoform type-2	F:metal ion binding; F:ATP binding; P:S-adenosylmethionine biosynthetic process; F:methionine adenosyltransferase activity; F:transferase activity; F:nucleotide binding; P:one-carbon metabolic process; P:phosphatidylinositol dephosphorylation; P:methylation; P:cellular nitrogen compound metabolic process; P:sulfur amino acid metabolic process; P:xenobiotic metabolic process; P:small molecule meta…	-24.14	652	645	-24.06	627	652	159	-24.14	605	651	0.999827
miRNA_1943	TGACAGAGTCGAAAGCCTTGGC	3'utr_chrUn_3'utr_complement(179990729..179991489)	GSONMT00028693001	heat repeat-containing protein 3	C:cellular_component	-21.53	581	573	-22.26	558	581	153	-22.03	541	581	0.992293
miRNA_1951	GGTAGAGTGGCCAGATGGAAGT	3'utr_chrUn_3_3'utr_complement(27760059..27760470)	GSONMT00048231001	rrp15-like protein	C:mitochondrion; C:nucleolus; C:nucleus	-24.4	346	339	-26.53	327	346	153	-25.5	327	346	0.991548
miRNA_1951	GGTAGAGTGGCCAGATGGAAGT	3'utr_chrUn_7_3'utr_complement(10559835..10560018)	GSONMT00080159001	troponin cardiac muscle isoforms-like	C:troponin complex; P:regulation of muscle contraction	-21.06	79	72	-21.86	58	79	158	-21.06	34	78	0.999542
miRNA_1959	GCCCTCTCCTGTACTCCCTGTTCA	3'utr_chrUn_3'utr_1040057000..1040058106	GSONMT00005406001	ankyrin repeat and socs box protein 2-like isoform x2	P:intracellular signal transduction; P:protein ubiquitination; P:skeletal muscle cell differentiation; P:protein ubiquitination involved in ubiquitin-dependent protein catabolic process; C:Cul5-RING ubiquitin ligase complex; P:protein polyubiquitination; F:ubiquitin-protein ligase activity; P:myoblast differentiation	-22.4	966	958	-24.8	943	966	166	-22.4	946	965	0.993286
miRNA_1959	GCCCTCTCCTGTACTCCCTGTTCA	3'utr_chrUn_5_3'utr_complement(4773301..4774140)	GSONMT00070501001	growth hormone receptor isoform 1 precursor	-	-34.7	229	221	-35.94	206	229	189	-24.93	4	55	0.99974
miRNA_1982	GGCCTCCAGTTCTTAAGTTCACA	3'utr_chrUn_3'utr_complement(332947169..332948133)	GSONMT00035251001	uveal autoantigen with coiled-coil domains and ankyrin repeats-like isoform x1	-	-21.3	628	621	-21.05	603	628	155	-21.3	604	627	0.998273
miRNA_199	TAGTGCACTGCTTTTGACCAGA	3'utr_chrUn_11_3'utr_42614781..42615797	GSONMT00073153001	translocon-associated protein subunit alpha-like isoform x3	C:endoplasmic reticulum; P:response to chemical; P:cellular response to estrogen stimulus	-20.3	557	549	-21.88	536	557	160	-20.9	535	557	0.995263
miRNA_199	TAGTGCACTGCTTTTGACCAGA	3'utr_chrUn_3'utr_complement(1105113489..1105113845)	GSONMT00004311001	solute carrier family 25 member 33	C:integral component of membrane; C:membrane; P:transmembrane transport; P:transport; C:mitochondrion; C:mitochondrial inner membrane	-32.9	350	342	-35.22	329	350	188	-33.9	328	350	0.995515
miRNA_1991	TGGACTGCGAGGCGCACTATAGGC	3'utr_chrUn_3'utr_215302854..215303679	GSONMT00017222001	marcks-related	F:calmodulin binding; P:biological_process; C:cellular_component; P:positive regulation of cell proliferation; C:plasma membrane; F:kinase activity; P:phosphorylation	-21.6	348	341	-21.78	325	348	154	-21.6	326	347	0.99399
miRNA_1996	TAGTGCACTGCTTTTGACCAGA	3'utr_chrUn_11_3'utr_42614781..42615797	GSONMT00073153001	translocon-associated protein subunit alpha-like isoform x3	C:endoplasmic reticulum; P:response to chemical; P:cellular response to estrogen stimulus	-20.3	557	549	-21.88	536	557	160	-20.9	535	557	0.995263
miRNA_1996	TAGTGCACTGCTTTTGACCAGA	3'utr_chrUn_3'utr_complement(1105113489..1105113845)	GSONMT00004311001	solute carrier family 25 member 33	C:integral component of membrane; C:membrane; P:transmembrane transport; P:transport; C:mitochondrion; C:mitochondrial inner membrane	-32.9	350	342	-35.22	329	350	188	-33.9	328	350	0.995515
miRNA_1997	TACGGTTGTGGGCGGAGCAGTTGC	3'utr_chrUn_11_3'utr_complement(20907475..20908058)	GSONMT00014544001	long-chain-fatty-acid-- ligase acsbg2-like	P:metabolic process; F:catalytic activity; F:ligase activity; P:fatty acid metabolic process; P:lipid metabolic process; F:nucleotide binding; C:cytoplasm; F:ATP binding; P:long-chain fatty acid metabolic process; F:long-chain fatty acid-CoA ligase activity	-22.9	185	177	-27.02	162	185	150	-20.91	177	235	0.999694
miRNA_1998	GCGGGAGACCGGGGTTCAAT	3'utr_chrUn_Sex_3'utr_complement(3212206..3212738)	GSONMT00046738001	ras gtpase-activating protein-binding protein 1 isoform x1	F:nucleic acid binding; F:nucleotide binding; P:transport; C:intracellular; C:cytoplasm; F:mRNA binding; C:cytoplasmic stress granule; P:negative regulation of canonical Wnt signaling pathway	-21.98	168	161	-21.08	149	168	150	-21.98	125	167	0.995944
miRNA_2011	GCCCTCTCCTGTACTCCCTGTTCA	3'utr_chrUn_3'utr_1040057000..1040058106	GSONMT00005406001	ankyrin repeat and socs box protein 2-like isoform x2	P:intracellular signal transduction; P:protein ubiquitination; P:skeletal muscle cell differentiation; P:protein ubiquitination involved in ubiquitin-dependent protein catabolic process; C:Cul5-RING ubiquitin ligase complex; P:protein polyubiquitination; F:ubiquitin-protein ligase activity; P:myoblast differentiation	-22.4	966	958	-24.8	943	966	166	-22.4	946	965	0.993286
miRNA_2011	GCCCTCTCCTGTACTCCCTGTTCA	3'utr_chrUn_5_3'utr_complement(4773301..4774140)	GSONMT00070501001	growth hormone receptor isoform 1 precursor	-	-34.7	229	221	-35.94	206	229	189	-24.93	4	55	0.99974
miRNA_2033	TGAAACTGGAACAGCGGCAAGGCC	3'utr_chrUn_10_3'utr_complement(25321651..25322048)	GSONMT00077567001	hypoxia up-regulated protein 1 precursor	C:endoplasmic reticulum lumen; F:ATP binding; F:nucleotide binding; C:endoplasmic reticulum; C:smooth endoplasmic reticulum; P:response to hypoxia; P:response to ischemia; P:response to stress	-20.4	60	52	-21.03	37	60	166	-20.4	39	59	0.992765
miRNA_2033	TGAAACTGGAACAGCGGCAAGGCC	3'utr_chrUn_3'utr_519525121..519525799	GSONMT00054562001	cation transport regulator-like protein 1-like	F:Notch binding; P:apoptotic process; C:cytoplasm; P:Notch signaling pathway; C:Golgi apparatus; P:negative regulation of protein processing; P:neurogenesis; P:negative regulation of Notch signaling pathway; P:nervous system development; C:cytosol; P:response to unfolded protein; C:trans-Golgi network	-23	501	494	-22.67	479	501	158	-23.5	473	501	0.997051
miRNA_2042	CATACAGGTCGCAGTGGTGGGT	3'utr_chr_Sex_3'utr_254239..255879	GSONMT00046753001	scavenger receptor class b member 1-like isoform x2	C:integral component of membrane; P:cell adhesion; C:membrane	-27.3	465	457	-26.41	445	465	157	-21.9	443	510	0.999694
miRNA_2042	CATACAGGTCGCAGTGGTGGGT	3'utr_chrUn_3'utr_937441504..937442125	GSONMT00064390001	camp-responsive element modulator isoform x3	P:regulation of transcription, DNA-templated; F:sequence-specific DNA binding; C:nucleus; F:sequence-specific DNA binding transcription factor activity; F:DNA binding; C:transcription factor complex; P:glycosphingolipid metabolic process; P:spermatogenesis; P:positive regulation of transcription from RNA polymerase II promoter	-21.5	543	535	-21.64	521	543	156	-21.5	523	542	0.993628
miRNA_2052	AGAGGACACACGTCTGATCGGTGC	3'utr_chr_1_3'utr_complement(1923537..1925095)	GSONMT00080054001	microtubule-associated proteins 1a 1b light chain 3b	P:autophagy; C:cytosol; F:molecular_function	-22.39	1264	1256	-24.12	1241	1264	164	-22.69	1231	1264	0.999225
miRNA_2052	AGAGGACACACGTCTGATCGGTGC	3'utr_chrUn_27_3'utr_4364154..4365490	GSONMT00062643001	large neutral amino acids transporter small subunit 4-like	C:integral component of membrane; F:L-amino acid transmembrane transporter activity; P:transmembrane transport; P:L-amino acid transport	-20.7	824	817	-22.5	801	824	163	-20.7	802	823	0.997244
miRNA_2052	AGAGGACACACGTCTGATCGGTGC	3'utr_chrUn_3'utr_423883718..423884196	GSONMT00060880001	mimecan precursor	P:biological_process; C:cellular_component; C:extracellular space; C:extracellular matrix; F:growth factor activity; C:proteinaceous extracellular matrix; C:extracellular region	-21.6	216	208	-25.57	193	216	166	-21.9	188	216	0.999057
miRNA_2059	TTAGGACCTTGAGCGTGGCTGAGG	3'utr_chrUn_16_3'utr_complement(4757748..4758980)	GSONMT00079999001	calcium-binding and coiled-coil domain-containing protein 1-like	P:regulation of transcription, DNA-templated; P:transcription, DNA-templated; C:integral component of membrane; C:nucleus; F:DNA binding	-20.43	603	596	-21.05	577	603	152	-21.13	560	603	0.999542
miRNA_2059	TTAGGACCTTGAGCGTGGCTGAGG	3'utr_chrUn_3'utr_763327194..763328455	GSONMT00011757001	protein unc-45 homolog b-like	C:Z disc; P:skeletal muscle organ development; P:cardiac muscle tissue development; P:myofibril assembly; P:skeletal muscle tissue development; P:muscle organ development; C:cytoplasm; C:perinuclear region of cytoplasm; P:multicellular organismal development; P:cell differentiation; F:protein binding	-24.9	389	381	-20.62	33	55	151	-22.8	9	54	0.999919
miRNA_2059	TTAGGACCTTGAGCGTGGCTGAGG	3'utr_chrUn_6_3'utr_38727520..38728166	GSONMT00081204001	homer protein homolog 1-like isoform x1	F:molecular_function; P:muscle structure development; P:cellular calcium ion homeostasis; C:cellular_component; C:postsynaptic density; F:ion channel binding; C:cytoplasm; P:response to calcium ion; C:postsynaptic membrane; C:cell junction	-23.3	130	122	-22.94	103	130	157	-23.3	95	129	0.997051
miRNA_2060	TAGTGCACTGCTTTTGACCAGA	3'utr_chrUn_11_3'utr_42614781..42615797	GSONMT00073153001	translocon-associated protein subunit alpha-like isoform x3	C:endoplasmic reticulum; P:response to chemical; P:cellular response to estrogen stimulus	-20.3	557	549	-21.88	536	557	160	-20.9	535	557	0.995263
miRNA_2060	TAGTGCACTGCTTTTGACCAGA	3'utr_chrUn_3'utr_complement(1105113489..1105113845)	GSONMT00004311001	solute carrier family 25 member 33	C:integral component of membrane; C:membrane; P:transmembrane transport; P:transport; C:mitochondrion; C:mitochondrial inner membrane	-32.9	350	342	-35.22	329	350	188	-33.9	328	350	0.995515
miRNA_2081	GGCCCCTGGGATGATCTTGATTTA	3'utr_chrUn_29_3'utr_13706816..13707943	GSONMT00073409001	mitochondrial carnitine acylcarnitine carrier protein cacl	C:integral component of membrane; C:membrane; P:transmembrane transport; P:transport; C:mitochondrion; F:acyl carnitine transmembrane transporter activity; P:acyl carnitine transport	-21.7	331	324	-21.44	310	331	158	-21.7	288	330	0.99968
miRNA_2091	CGCAGTGGTGGGTGGTATAAGG	3'utr_chrUn_18_3'utr_complement(19171906..19172812)	GSONMT00044124001	collagen type i alpha 2	F:extracellular matrix structural constituent; C:collagen; F:metal ion binding; C:proteinaceous extracellular matrix; C:extracellular region; P:response to mechanical stimulus	-20.2	98	91	-21.78	76	98	153	-21	75	98	0.994366
miRNA_2091	CGCAGTGGTGGGTGGTATAAGG	3'utr_chrUn_7_3'utr_complement(43268556..43269272)	GSONMT00032805001	protein canopy homolog 2-like	P:positive regulation of low-density lipoprotein particle receptor biosynthetic process; P:negative regulation of gene expression; P:regulation of low-density lipoprotein particle clearance	-26.1	54	47	-23.35	33	54	164	-26.1	27	53	0.997867
miRNA_2098	TGGACTGAAGCTGTCTGGTGAGGC	3'utr_chrUn_3'utr_complement(844897276..844898465)	GSONMT00014794001	ring finger protein 11	F:metal ion binding; F:zinc ion binding; P:protein ubiquitination involved in ubiquitin-dependent protein catabolic process; C:early endosome; F:DNA binding; C:nucleus; C:recycling endosome; P:ubiquitin-dependent protein catabolic process; F:protein binding; C:ubiquitin ligase complex; C:endosome; C:cytoplasm	-21.6	1151	1143	-21.89	1129	1151	158	-22.05	1088	1150	0.998665
miRNA_2110	GCTGTCTGGAGTGGTTCTCAATCA	3'utr_chr_15_3'utr_1749399..1750111	GSONMT00070874001	insulin-induced gene 1	C:integral component of membrane; C:membrane; F:serotonin receptor activity; F:G-protein coupled receptor activity; P:signal transduction; F:signal transducer activity; P:serotonin receptor signaling pathway; P:G-protein coupled receptor signaling pathway; C:integral component of plasma membrane; C:plasma membrane; C:endoplasmic reticulum membrane; P:lipid metabolic process; P:cholesterol metabol…	-20.1	302	294	-22.82	229	252	150	-21.41	638	688	0.999842
miRNA_2110	GCTGTCTGGAGTGGTTCTCAATCA	3'utr_chrUn_3'utr_complement(243263657..243264400)	GSONMT00018460001	large neutral amino acids transporter small subunit 4-like isoform x2	C:integral component of membrane; F:L-amino acid transmembrane transporter activity; P:transmembrane transport; P:L-amino acid transport; P:amino acid transport; P:ion transport; C:plasma membrane; C:membrane; P:transport	-20.5	31	24	-23.2	4	31	152	-21.8	4	31	0.993925
miRNA_2114	CATACAGGTTGCAGTGGTGGG	3'utr_chr_Sex_3'utr_254239..255879	GSONMT00046753001	scavenger receptor class b member 1-like isoform x2	C:integral component of membrane; P:cell adhesion; C:membrane	-24	465	457	-22.74	446	465	153	-21.8	444	510	0.999694
miRNA_2114	CATACAGGTTGCAGTGGTGGG	3'utr_chrUn_7_3'utr_32823178..32824486	GSONMT00063472001	ras-related protein rab-7a	F:GTP binding; P:small GTPase mediated signal transduction; F:nucleotide binding; P:protein transport; C:late endosome; P:protein targeting to lysosome; P:early endosome to late endosome transport; P:phagosome acidification; P:epidermal growth factor catabolic process; F:GTPase activity; C:intracellular membrane-bounded organelle; P:GTP catabolic process; C:cytoplasm; C:lysosome; C:Golgi apparatu…	-23.9	1049	1042	-22.59	1027	1049	160	-23.9	1026	1048	0.992685
miRNA_2117	CGGCTCTCCTCTTCGTTCTGTACA	3'utr_chrUn_9_3'utr_complement(8842026..8843111)	GSONMT00067230001	gamma-aminobutyric acid receptor-associated protein	P:autophagy; P:brain development	-23.2	789	782	-23.17	765	789	160	-23.2	767	788	0.998273
miRNA_2126	CATACAGGTCGCAGTGGTGGGT	3'utr_chr_Sex_3'utr_254239..255879	GSONMT00046753001	scavenger receptor class b member 1-like isoform x2	C:integral component of membrane; P:cell adhesion; C:membrane	-27.3	465	457	-26.41	445	465	157	-21.9	443	510	0.999694
miRNA_2126	CATACAGGTCGCAGTGGTGGGT	3'utr_chrUn_3'utr_937441504..937442125	GSONMT00064390001	camp-responsive element modulator isoform x3	P:regulation of transcription, DNA-templated; F:sequence-specific DNA binding; C:nucleus; F:sequence-specific DNA binding transcription factor activity; F:DNA binding; C:transcription factor complex; P:glycosphingolipid metabolic process; P:spermatogenesis; P:positive regulation of transcription from RNA polymerase II promoter	-21.5	543	535	-21.64	521	543	156	-21.5	523	542	0.993628
miRNA_2128	GCTGTCTGAAGTGGTTCTCAATCA	3'utr_chrUn_3_3'utr_complement(6986942..6987347)	GSONMT00069575001	obg-like atpase 1-like isoform x1	F:GTP binding; F:ATP binding; C:cytoplasm; F:nucleotide binding; F:hydrolase activity; C:nucleolus; C:nucleus	-20.5	182	175	-23.9	159	182	174	-21.8	158	182	0.994991
miRNA_2133	CACCCCAGCCATCCTACAATCTAA	3'utr_chrUn_3'utr_complement(96812924..96814355)	GSONMT00042478001	ring finger protein 122-like	F:metal ion binding; F:zinc ion binding; C:cellular_component	-22.8	404	396	-21.92	135	158	160	-24.15	89	157	0.999483
miRNA_2144	TCAGGACAGACGGGCGACTCTGGC	3'utr_chrUn_13_3'utr_13413248..13414669	GSONMT00040579001	pyruvate dehydrogenase	F:kinase activity; F:ATP binding; P:phosphorylation; F:transferase activity; C:cellular_component	-21.25	1252	1245	-22.34	1230	1252	161	-21.25	1208	1251	0.999325
miRNA_2144	TCAGGACAGACGGGCGACTCTGGC	3'utr_chrUn_3'utr_937441504..937442125	GSONMT00064390001	camp-responsive element modulator isoform x3	P:regulation of transcription, DNA-templated; F:sequence-specific DNA binding; C:nucleus; F:sequence-specific DNA binding transcription factor activity; F:DNA binding; C:transcription factor complex; P:glycosphingolipid metabolic process; P:spermatogenesis; P:positive regulation of transcription from RNA polymerase II promoter	-26.51	409	401	-23.6	386	409	150	-24.91	366	409	0.995396
miRNA_2157	TCCATGCTGACTGGCAGCTCTGGC	3'utr_chrUn_3'utr_590127959..590128581	GSONMT00018181001	alanine aminotransferase 2-like	P:biosynthetic process; F:transferase activity; F:catalytic activity; F:pyridoxal phosphate binding; F:transaminase activity	-20.36	240	233	-21.18	214	240	151	-20.36	202	239	0.999057
miRNA_2159	TAGTAGAGCTGTGTTGTGATGGGC	3'utr_chrUn_7_3'utr_32823178..32824486	GSONMT00063472001	ras-related protein rab-7a	F:GTP binding; P:small GTPase mediated signal transduction; F:nucleotide binding; P:protein transport; C:late endosome; P:protein targeting to lysosome; P:early endosome to late endosome transport; P:phagosome acidification; P:epidermal growth factor catabolic process; F:GTPase activity; C:intracellular membrane-bounded organelle; P:GTP catabolic process; C:cytoplasm; C:lysosome; C:Golgi apparatu…	-24.7	1018	1010	-26.16	994	1018	164	-20.93	701	741	0.991313
miRNA_2160	TAGTAGAGCTGTGTTGTGATGGGC	3'utr_chrUn_7_3'utr_32823178..32824486	GSONMT00063472001	ras-related protein rab-7a	F:GTP binding; P:small GTPase mediated signal transduction; F:nucleotide binding; P:protein transport; C:late endosome; P:protein targeting to lysosome; P:early endosome to late endosome transport; P:phagosome acidification; P:epidermal growth factor catabolic process; F:GTPase activity; C:intracellular membrane-bounded organelle; P:GTP catabolic process; C:cytoplasm; C:lysosome; C:Golgi apparatu…	-24.7	1018	1010	-26.16	994	1018	164	-20.93	701	741	0.991313
miRNA_2166	TATATAGTGCTCTACTTTTGAC	3'utr_chrUn_3'utr_609184035..609184277	GSONMT00021399001	nicotinate phosphoribosyltransferase-like	F:nicotinate phosphoribosyltransferase activity; F:nicotinate-nucleotide diphosphorylase (carboxylating) activity; P:nicotinate nucleotide salvage; P:NAD biosynthetic process; F:transferase activity; F:ligase activity; P:response to oxidative stress; C:cytoplasm; P:pyridine nucleotide biosynthetic process; C:cytosol; F:transferase activity, transferring glycosyl groups	-20.8	92	84	-22.75	71	92	160	-21.8	70	92	0.991241
miRNA_2168	CCGGCTCAGCGCATCTGGTCTCCA	3'utr_chrUn_17_3'utr_40055165..40056498	GSONMT00005466001	mitochondrial glutamate carrier 1-like	C:integral component of membrane; C:membrane; P:transmembrane transport; P:transport; P:L-glutamate transport; P:amino acid transmembrane transport; F:L-glutamate transmembrane transporter activity; C:mitochondrial inner membrane	-20.3	613	606	-21.5	590	613	154	-20.69	528	612	0.99992
miRNA_2170	TGGATGATAGCGGGGTGAACAGGC	3'utr_chrUn_16_3'utr_complement(39542018..39543533)	GSONMT00065167001	cgmp-dependent protein kinase 1-like isoform x1	F:transferase activity; F:protein serine/threonine kinase activity; P:phosphorylation; F:protein kinase activity; P:protein phosphorylation; F:nucleotide binding; F:ATP binding; F:kinase activity; F:transferase activity, transferring phosphorus-containing groups; F:cGMP binding; F:cGMP-dependent protein kinase activity	-21.6	1270	1263	-25.96	1244	1270	161	-22	1244	1270	0.992685
miRNA_2170	TGGATGATAGCGGGGTGAACAGGC	3'utr_chrUn_3'utr_428975793..428976670	GSONMT00056895001	matrix-remodeling-associated protein 5-like	-	-20.32	611	604	-20.52	588	611	153	-20.82	569	611	0.997051
miRNA_2170	TGGATGATAGCGGGGTGAACAGGC	3'utr_chrUn_3'utr_complement(793400597..793401202)	GSONMT00038618001	endophilin-b1 isoform x1	C:cytoplasm; P:positive regulation of protein insertion into mitochondrial membrane involved in apoptotic signaling pathway; P:protein oligomerization; F:fatty acid binding; C:membrane; F:protein homodimerization activity; F:identical protein binding; C:Golgi membrane; C:mitochondrial outer membrane; P:apoptotic process; P:phosphatidic acid biosynthetic process; F:lysophosphatidic acid acyltransf…	-20.7	488	481	-22.8	463	488	152	-21.4	462	488	0.992685
miRNA_2173	TAAATCAAGATCATCCCAGGGGCC	3'utr_chrUn_4_3'utr_666126..666551	GSONMT00020189001	ephrin type-a receptor 7-like isoform x1	C:postsynaptic membrane; C:integral component of plasma membrane; P:adult walking behavior; P:positive regulation of dendrite morphogenesis; P:positive regulation of JUN kinase activity; C:cell junction; P:regulation of axonogenesis; C:early endosome membrane; P:glial cell migration; P:fasciculation of motor neuron axon; C:endoplasmic reticulum; P:fasciculation of sensory neuron axon; F:protein k…	-21.7	115	108	-21.69	89	115	160	-21.7	83	114	0.994185
miRNA_2179	CGGCTCTCCTCTTCGTTCTGTACA	3'utr_chrUn_9_3'utr_complement(8842026..8843111)	GSONMT00067230001	gamma-aminobutyric acid receptor-associated protein	P:autophagy; P:brain development	-23.2	789	782	-23.17	765	789	160	-23.2	767	788	0.998273
miRNA_2186	TAGTGCACTGCTTTTGACCAGA	3'utr_chrUn_11_3'utr_42614781..42615797	GSONMT00073153001	translocon-associated protein subunit alpha-like isoform x3	C:endoplasmic reticulum; P:response to chemical; P:cellular response to estrogen stimulus	-20.3	557	549	-21.88	536	557	160	-20.9	535	557	0.995263
miRNA_2186	TAGTGCACTGCTTTTGACCAGA	3'utr_chrUn_3'utr_complement(1105113489..1105113845)	GSONMT00004311001	solute carrier family 25 member 33	C:integral component of membrane; C:membrane; P:transmembrane transport; P:transport; C:mitochondrion; C:mitochondrial inner membrane	-32.9	350	342	-35.22	329	350	188	-33.9	328	350	0.995515
miRNA_2196	TGACAGAGTCGAAAGCCTTGGC	3'utr_chrUn_3'utr_complement(179990729..179991489)	GSONMT00028693001	heat repeat-containing protein 3	C:cellular_component	-21.53	581	573	-22.26	558	581	153	-22.03	541	581	0.992293
miRNA_2197	CGTACAGGTCGCAGTGGTGGGT	3'utr_chr_3_3'utr_complement(1399419..1400033)	GSONMT00005166001	c-type lectin domain family 4 member e	F:carbohydrate binding	-23.61	562	554	-21.21	541	562	161	-24.7	491	561	0.999475
miRNA_2209	CATACAGGTCGCAGTGGTGGGT	3'utr_chr_Sex_3'utr_254239..255879	GSONMT00046753001	scavenger receptor class b member 1-like isoform x2	C:integral component of membrane; P:cell adhesion; C:membrane	-27.3	465	457	-26.41	445	465	157	-21.9	443	510	0.999694
miRNA_2209	CATACAGGTCGCAGTGGTGGGT	3'utr_chrUn_3'utr_937441504..937442125	GSONMT00064390001	camp-responsive element modulator isoform x3	P:regulation of transcription, DNA-templated; F:sequence-specific DNA binding; C:nucleus; F:sequence-specific DNA binding transcription factor activity; F:DNA binding; C:transcription factor complex; P:glycosphingolipid metabolic process; P:spermatogenesis; P:positive regulation of transcription from RNA polymerase II promoter	-21.5	543	535	-21.64	521	543	156	-21.5	523	542	0.993628
miRNA_2218	TCAGGACAGACGGGAGACTCTAGC	3'utr_chrUn_11_3'utr_48928154..48929993	GSONMT00026184001	s-adenosylmethionine synthase isoform type-2	F:metal ion binding; F:ATP binding; P:S-adenosylmethionine biosynthetic process; F:methionine adenosyltransferase activity; F:transferase activity; F:nucleotide binding; P:one-carbon metabolic process; P:phosphatidylinositol dephosphorylation; P:methylation; P:cellular nitrogen compound metabolic process; P:sulfur amino acid metabolic process; P:xenobiotic metabolic process; P:small molecule meta…	-24.3	1779	1771	-27.65	1756	1779	150	-21.51	266	322	0.999511
miRNA_2218	TCAGGACAGACGGGAGACTCTAGC	3'utr_chrUn_15_3'utr_19678541..19679870	GSONMT00068926001	stromal interaction molecule 1-like	P:cation transport; F:identical protein binding; C:cortical endoplasmic reticulum; F:microtubule plus-end binding; C:protein complex; C:integral component of endoplasmic reticulum membrane; P:activation of store-operated calcium channel activity; P:detection of calcium ion; C:integral component of plasma membrane; F:calcium ion binding; P:store-operated calcium entry; F:calcium channel regulator …	-24	290	282	-25.37	267	290	154	-20.45	924	967	0.999554
miRNA_2218	TCAGGACAGACGGGAGACTCTAGC	3'utr_chrUn_27_3'utr_1977759..1979135	GSONMT00018534001	atp-binding cassette sub-family f member 3	F:ATPase activity; F:ATP binding; F:nucleotide binding; F:nucleoside-triphosphatase activity; P:ATP catabolic process	-22.3	282	275	-26.21	256	282	156	-23.8	263	282	0.997662
miRNA_2218	TCAGGACAGACGGGAGACTCTAGC	3'utr_chrUn_3'utr_complement(40550914..40551737)	GSONMT00012337001	atp-binding cassette sub-family f member 3	F:ATPase activity; F:ATP binding; F:nucleotide binding; F:nucleoside-triphosphatase activity; P:ATP catabolic process; P:biological_process; F:protein binding; P:defense response to virus; C:cellular_component	-22.3	173	166	-25.99	146	173	156	-23.8	154	173	0.997662
miRNA_2218	TCAGGACAGACGGGAGACTCTAGC	3'utr_chrUn_3'utr_complement(802873344..802873947)	GSONMT00051340001	cysteine protease atg4b-like	P:proteolysis; P:autophagy; C:cytoplasm; F:hydrolase activity; F:cysteine-type peptidase activity; F:peptidase activity; P:protein transport; P:transport; F:endopeptidase activity; P:positive regulation of autophagy; P:positive regulation of protein catabolic process; F:molecular_function; C:cellular_component; P:autophagic vacuole assembly; F:cysteine-type endopeptidase activity; F:protein bindi…	-22.21	52	45	-20.42	444	467	153	-22.21	5	51	0.999937
miRNA_2225	TGACAGAGTCGAAAGCCTTGGC	3'utr_chrUn_3'utr_complement(179990729..179991489)	GSONMT00028693001	heat repeat-containing protein 3	C:cellular_component	-21.53	581	573	-22.26	558	581	153	-22.03	541	581	0.992293
miRNA_2238	GCTGTCTGAAGTGGTTCTCAATCA	3'utr_chrUn_3_3'utr_complement(6986942..6987347)	GSONMT00069575001	obg-like atpase 1-like isoform x1	F:GTP binding; F:ATP binding; C:cytoplasm; F:nucleotide binding; F:hydrolase activity; C:nucleolus; C:nucleus	-20.5	182	175	-23.9	159	182	174	-21.8	158	182	0.994991
miRNA_2255	TACAGAGTCAATGTGGAGGCTATA	3'utr_chrUn_21_3'utr_18829476..18830280	GSONMT00038676001	fragile x mental retardation syndrome-related protein 2	F:RNA binding; C:cytoplasm	-20.5	724	717	-25.19	702	724	168	-21.7	702	724	0.99769
miRNA_226	TCAGTCTGGAAGGGTGACTCGGC	3'utr_chrUn_17_3'utr_40055165..40056498	GSONMT00005466001	mitochondrial glutamate carrier 1-like	C:integral component of membrane; C:membrane; P:transmembrane transport; P:transport; P:L-glutamate transport; P:amino acid transmembrane transport; F:L-glutamate transmembrane transporter activity; C:mitochondrial inner membrane	-26.71	1118	1111	-24.97	1095	1118	161	-27.91	1087	1118	0.997613
miRNA_226	TCAGTCTGGAAGGGTGACTCGGC	3'utr_chrUn_28_3'utr_complement(13241821..13243031)	GSONMT00048512001	angiopoietin-related protein 4-like	P:response to bacterium; F:structural constituent of ribosome; P:translation; C:ribosome; C:intracellular; F:RNA binding; F:nucleic acid binding; P:mRNA splicing, via spliceosome; F:nucleotide binding; P:negative regulation of apoptotic process; P:negative regulation of lipoprotein lipase activity; C:extracellular space; F:enzyme inhibitor activity; P:triglyceride homeostasis	-21.75	365	358	-21.29	343	365	153	-22.05	314	364	0.999705
miRNA_226	TCAGTCTGGAAGGGTGACTCGGC	3'utr_chrUn_3'utr_112024350..112025955	GSONMT00040558001	ubiquitin carboxyl-terminal hydrolase 10	P:proteolysis; F:hydrolase activity; F:cysteine-type peptidase activity; F:peptidase activity; F:ubiquitin thiolesterase activity; P:ubiquitin-dependent protein catabolic process; P:protein deubiquitination; P:regulation of autophagy; F:cysteine-type endopeptidase activity; C:early endosome; C:nucleus; P:autophagy; C:cytoplasm; F:p53 binding; P:DNA repair; C:intermediate filament cytoskeleton; F:…	-25.5	1547	1541	-23.46	384	408	155	-20.4	1167	1187	0.994381
miRNA_226	TCAGTCTGGAAGGGTGACTCGGC	3'utr_chrUn_5_3'utr_3467691..3469708	GSONMT00014838001	stomatin-like protein 2	C:membrane raft; P:mitochondrial ATP synthesis coupled proton transport; C:mitochondrion; C:membrane; P:mitochondrial calcium ion transport; P:T cell receptor signaling pathway; P:mitochondrion organization; F:molecular_function; P:biological_process; P:protein oligomerization; C:mitochondrial inner membrane; P:positive regulation of cardiolipin metabolic process; C:mitochondrial intermembrane sp…	-21.3	1195	1188	-22.82	1174	1195	159	-21.4	1164	1195	0.997051
miRNA_2285	TATATCAGGTCTGTTACCAGGC	3'utr_chrUn_3'utr_428975793..428976670	GSONMT00056895001	matrix-remodeling-associated protein 5-like	-	-21.5	835	828	-25.37	813	835	155	-22.5	813	835	0.997495
miRNA_2286	TATATCAGGTCTGTTACCAGGC	3'utr_chrUn_3'utr_428975793..428976670	GSONMT00056895001	matrix-remodeling-associated protein 5-like	-	-21.5	835	828	-25.37	813	835	155	-22.5	813	835	0.997495
miRNA_229	TAGTGCACTGCTTTTGACCAGA	3'utr_chrUn_11_3'utr_42614781..42615797	GSONMT00073153001	translocon-associated protein subunit alpha-like isoform x3	C:endoplasmic reticulum; P:response to chemical; P:cellular response to estrogen stimulus	-20.3	557	549	-21.88	536	557	160	-20.9	535	557	0.995263
miRNA_229	TAGTGCACTGCTTTTGACCAGA	3'utr_chrUn_3'utr_complement(1105113489..1105113845)	GSONMT00004311001	solute carrier family 25 member 33	C:integral component of membrane; C:membrane; P:transmembrane transport; P:transport; C:mitochondrion; C:mitochondrial inner membrane	-32.9	350	342	-35.22	329	350	188	-33.9	328	350	0.995515
miRNA_2293	GCTGTCTGAAGTGGTTCTCAATCA	3'utr_chrUn_3_3'utr_complement(6986942..6987347)	GSONMT00069575001	obg-like atpase 1-like isoform x1	F:GTP binding; F:ATP binding; C:cytoplasm; F:nucleotide binding; F:hydrolase activity; C:nucleolus; C:nucleus	-20.5	182	175	-23.9	159	182	174	-21.8	158	182	0.994991
miRNA_2296	GCCTCATCAAGCAGCGCTTCAGAA	3'utr_chrUn_24_3'utr_complement(3779417..3780194)	GSONMT00002656001	ribosomal protein s6 kinase beta-1 isoform x3	F:transferase activity; F:protein serine/threonine kinase activity; P:phosphorylation; F:protein kinase activity; P:protein phosphorylation; F:nucleotide binding; F:ATP binding; F:kinase activity; P:signal transduction; F:transferase activity, transferring phosphorus-containing groups; P:cellular response to growth factor stimulus; P:positive regulation of mitotic cell cycle; P:positive regulatio…	-21.4	412	404	-22.92	390	412	159	-21.4	392	411	0.997051
miRNA_2298	CCTGAATGATGATTGGCTGACAGC	3'utr_chrUn_1_3'utr_complement(22767766..22768854)	GSONMT00068617001	calmodulin	F:metal ion binding; F:calcium ion binding; F:protein domain specific binding; F:N-terminal myristoylation domain binding; F:thioesterase binding; P:response to calcium ion; C:sarcomere; P:positive regulation of protein dephosphorylation; P:positive regulation of phosphoprotein phosphatase activity; P:positive regulation of cyclic-nucleotide phosphodiesterase activity; F:titin binding; C:calcium …	-20.8	770	763	-21.03	741	770	164	-20.8	740	769	0.997244
miRNA_2302	CACATCTGAGGAGAATCTACATTA	3'utr_chrUn_11_3'utr_31214783..31216008	GSONMT00027257001	ubiquitin-conjugating enzyme e2 d4	F:ligase activity; P:protein K11-linked ubiquitination; P:protein K27-linked ubiquitination; P:protein K29-linked ubiquitination; F:ATP binding; P:protein K48-linked ubiquitination; F:ubiquitin-protein ligase activity; F:protein binding; F:acid-amino acid ligase activity; P:protein K63-linked ubiquitination; P:protein K6-linked ubiquitination; C:cellular_component; P:pronephric nephron tubule dev…	-20.2	519	511	-20.82	496	519	167	-20.2	495	518	0.992013
miRNA_2307	TCCTGTCTGGTGCAGAGATCAACA	3'utr_chrUn_3'utr_1042113542..1042114662	GSONMT00060255001	atp-dependent rna helicase an3-like isoform x1	F:helicase activity; F:nucleic acid binding; F:ATP binding; F:hydrolase activity; F:nucleotide binding; F:ATP-dependent helicase activity; C:cellular_component	-20.5	420	413	-22.45	396	420	156	-21.7	381	420	0.999041
miRNA_2307	TCCTGTCTGGTGCAGAGATCAACA	3'utr_chrUn_3'utr_complement(935675506..935676660)	GSONMT00060243001	low quality protein: ethanolaminephosphotransferase 1-like	F:phosphotransferase activity, for other substituted phosphate groups; F:transferase activity; P:phospholipid biosynthetic process; C:membrane	-22.2	555	547	-23.64	529	555	159	-22.2	531	554	0.995434
miRNA_2307	TCCTGTCTGGTGCAGAGATCAACA	3'utr_chrUn_3'utr_complement(984768293..984768745)	GSONMT00026025001	protein slowmo homolog 2-like	-	-23.1	225	219	-25.21	200	225	151	-24.6	198	225	0.991313
miRNA_2308	TTGTTGACATCTGTGGAGCTGTC	3'utr_chrUn_12_3'utr_9077060..9077961	GSONMT00031501001	reticulocalbin-1-like isoform x1	F:calcium ion binding	-24.4	415	408	-26.76	396	415	163	-25.1	395	415	0.994991
miRNA_2312	TACAGATCTATGGACTGCACAGC	3'utr_chrUn_17_3'utr_22334702..22335863	GSONMT00048379001	mitochondrial import receptor subunit tom22 homolog	C:mitochondrial outer membrane; P:intracellular protein transport; P:liver development; F:molecular_function; C:mitochondrion; C:integral component of membrane; P:protein import into mitochondrial outer membrane; C:mitochondrial inner membrane; C:mitochondrial outer membrane translocase complex	-20.3	549	541	-24.14	524	549	165	-21.06	397	436	0.999554
miRNA_2314	TCTGGAAGAGGTAAAGGCGGCAAG	3'utr_chrUn_2_3'utr_complement(37009298..37010313)	GSONMT00030564001	alpha-crystallin b chain	P:response to stress; F:structural constituent of eye lens; C:cytoplasm; C:nucleus; P:lens development in camera-type eye; P:response to hydrogen peroxide; F:unfolded protein binding; P:muscle organ development; C:Z disc; C:contractile fiber; P:negative regulation of cysteine-type endopeptidase activity involved in apoptotic process; F:protein homodimerization activity; P:camera-type eye developm…	-21.4	451	443	-24.15	428	451	169	-21.4	430	450	0.991719
miRNA_2319	TGGATAGACCGGACCGTGCAGGCG	3'utr_chrUn_3'utr_519525121..519525799	GSONMT00054562001	cation transport regulator-like protein 1-like	F:Notch binding; P:apoptotic process; C:cytoplasm; P:Notch signaling pathway; C:Golgi apparatus; P:negative regulation of protein processing; P:neurogenesis; P:negative regulation of Notch signaling pathway; P:nervous system development; C:cytosol; P:response to unfolded protein; C:trans-Golgi network	-22.41	434	427	-23.52	411	434	161	-23.11	406	434	0.997051
miRNA_2323	CCTGCATTGTACACACTGTGCG	3'utr_chrUn_18_3'utr_complement(3718436..3719539)	GSONMT00015190001	protein af1q	P:apoptotic signaling pathway; P:intrinsic apoptotic signaling pathway; P:positive regulation of apoptotic process; P:positive regulation of mitochondrial depolarization; P:extrinsic apoptotic signaling pathway; P:positive regulation of release of cytochrome c from mitochondria; P:positive regulation of transcription, DNA-templated; C:intracellular; F:molecular_function; C:cellular_component; P:b…	-20.8	812	805	-20.47	792	812	159	-20.8	792	811	0.994185
miRNA_2324	TACGGTTGTGGGCGGAGCAGTTGC	3'utr_chrUn_11_3'utr_complement(20907475..20908058)	GSONMT00014544001	long-chain-fatty-acid-- ligase acsbg2-like	P:metabolic process; F:catalytic activity; F:ligase activity; P:fatty acid metabolic process; P:lipid metabolic process; F:nucleotide binding; C:cytoplasm; F:ATP binding; P:long-chain fatty acid metabolic process; F:long-chain fatty acid-CoA ligase activity	-22.9	185	177	-27.02	162	185	150	-20.91	177	235	0.999694
miRNA_2326	TGCCAGGTAGGACACTAGAGTGGC	3'utr_chrUn_13_3'utr_complement(15188692..15189351)	GSONMT00049633001	protein tyrosine phosphatase type iva 1 isoform x1	F:phosphatase activity; P:dephosphorylation; P:protein dephosphorylation; F:protein tyrosine/serine/threonine phosphatase activity; C:cellular_component; C:cytoplasm; C:cytoplasmic side of plasma membrane; P:positive regulation of cell migration	-20.95	79	71	-24.43	55	79	159	-22.85	25	79	0.999404
miRNA_2326	TGCCAGGTAGGACACTAGAGTGGC	3'utr_chrUn_3'utr_590127959..590128581	GSONMT00018181001	alanine aminotransferase 2-like	P:biosynthetic process; F:transferase activity; F:catalytic activity; F:pyridoxal phosphate binding; F:transaminase activity	-21.1	248	240	-22.21	225	248	162	-26.67	170	248	0.999088
miRNA_2329	GCTGTCTGAAGTGGTTCTCAATCA	3'utr_chrUn_3_3'utr_complement(6986942..6987347)	GSONMT00069575001	obg-like atpase 1-like isoform x1	F:GTP binding; F:ATP binding; C:cytoplasm; F:nucleotide binding; F:hydrolase activity; C:nucleolus; C:nucleus	-20.5	182	175	-23.9	159	182	174	-21.8	158	182	0.994991
miRNA_233	CAGGCCTTTATGGTAGAGTGGC	3'utr_chrUn_19_3'utr_401485..401930	GSONMT00075495001	zinc finger fyve domain-containing protein 1-like isoform x1	F:metal ion binding; F:GTP binding; F:GTPase activity; P:GTP catabolic process; F:zinc ion binding; C:intracellular	-21.3	369	362	-22.76	350	369	164	-21.3	351	368	0.997228
miRNA_2339	TCTGGCTGCTCCATGCTGACTGGC	3'utr_chrUn_13_3'utr_13413248..13414669	GSONMT00040579001	pyruvate dehydrogenase	F:kinase activity; F:ATP binding; P:phosphorylation; F:transferase activity; C:cellular_component	-24.51	705	698	-21.29	681	705	160	-24.51	668	704	0.998886
miRNA_2348	GCTAGCTAGCTGCTATCCGTGTGA	3'utr_chr_5_3'utr_complement(2346707..2347545)	GSONMT00072557001	upf0556 protein c19orf10 homolog	F:molecular_function; P:biological_process	-21.6	597	590	-27.52	576	597	161	-26.41	543	597	0.998949
miRNA_2348	GCTAGCTAGCTGCTATCCGTGTGA	3'utr_chrUn_11_3'utr_48928154..48929993	GSONMT00026184001	s-adenosylmethionine synthase isoform type-2	F:metal ion binding; F:ATP binding; P:S-adenosylmethionine biosynthetic process; F:methionine adenosyltransferase activity; F:transferase activity; F:nucleotide binding; P:one-carbon metabolic process; P:phosphatidylinositol dephosphorylation; P:methylation; P:cellular nitrogen compound metabolic process; P:sulfur amino acid metabolic process; P:xenobiotic metabolic process; P:small molecule meta…	-22.2	276	268	-24.61	253	276	154	-23.8	1493	1524	0.992411
miRNA_2348	GCTAGCTAGCTGCTATCCGTGTGA	3'utr_chrUn_16_3'utr_15739501..15740292	GSONMT00066040001	prostaglandin e synthase 3	F:ligase activity, forming aminoacyl-tRNA and related compounds; F:nucleic acid binding; F:ATP binding; F:alanine-tRNA ligase activity; P:tRNA aminoacylation; F:nucleotide binding; P:alanyl-tRNA aminoacylation; F:aminoacyl-tRNA ligase activity	-25.2	524	516	-25.35	502	524	160	-23.8	496	533	0.991313
miRNA_2354	GCTGTGCTGCTGCTCCAGTTTCA	3'utr_chrUn_16_3'utr_complement(13387637..13388568)	GSONMT00078417001	protein mss51 mitochondrial-like isoform x1	F:metal ion binding	-23.6	581	573	-24.03	560	581	155	-24.35	529	580	0.995396
miRNA_2354	GCTGTGCTGCTGCTCCAGTTTCA	3'utr_chrUn_29_3'utr_13706816..13707943	GSONMT00073409001	mitochondrial carnitine acylcarnitine carrier protein cacl	C:integral component of membrane; C:membrane; P:transmembrane transport; P:transport; C:mitochondrion; F:acyl carnitine transmembrane transporter activity; P:acyl carnitine transport	-20.23	451	445	-20.19	510	530	160	-24.73	414	451	0.999041
miRNA_2365	CGTACAGGTCGCAGTGGTGGGT	3'utr_chr_3_3'utr_complement(1399419..1400033)	GSONMT00005166001	c-type lectin domain family 4 member e	F:carbohydrate binding	-23.61	562	554	-21.21	541	562	161	-24.7	491	561	0.999475
miRNA_2369	GCTGTCTGAAGTGGTTCTCAATCA	3'utr_chrUn_3_3'utr_complement(6986942..6987347)	GSONMT00069575001	obg-like atpase 1-like isoform x1	F:GTP binding; F:ATP binding; C:cytoplasm; F:nucleotide binding; F:hydrolase activity; C:nucleolus; C:nucleus	-20.5	182	175	-23.9	159	182	174	-21.8	158	182	0.994991
miRNA_2383	GGCCTCCAGTTCTTAAGTTCACA	3'utr_chrUn_3'utr_complement(332947169..332948133)	GSONMT00035251001	uveal autoantigen with coiled-coil domains and ankyrin repeats-like isoform x1	-	-21.3	628	621	-21.05	603	628	155	-21.3	604	627	0.998273
miRNA_2397	TGGATGATAGCGGGGTGAACAGGC	3'utr_chrUn_16_3'utr_complement(39542018..39543533)	GSONMT00065167001	cgmp-dependent protein kinase 1-like isoform x1	F:transferase activity; F:protein serine/threonine kinase activity; P:phosphorylation; F:protein kinase activity; P:protein phosphorylation; F:nucleotide binding; F:ATP binding; F:kinase activity; F:transferase activity, transferring phosphorus-containing groups; F:cGMP binding; F:cGMP-dependent protein kinase activity	-21.6	1270	1263	-25.96	1244	1270	161	-22	1244	1270	0.992685
miRNA_2397	TGGATGATAGCGGGGTGAACAGGC	3'utr_chrUn_3'utr_428975793..428976670	GSONMT00056895001	matrix-remodeling-associated protein 5-like	-	-20.32	611	604	-20.52	588	611	153	-20.82	569	611	0.997051
miRNA_2397	TGGATGATAGCGGGGTGAACAGGC	3'utr_chrUn_3'utr_complement(793400597..793401202)	GSONMT00038618001	endophilin-b1 isoform x1	C:cytoplasm; P:positive regulation of protein insertion into mitochondrial membrane involved in apoptotic signaling pathway; P:protein oligomerization; F:fatty acid binding; C:membrane; F:protein homodimerization activity; F:identical protein binding; C:Golgi membrane; C:mitochondrial outer membrane; P:apoptotic process; P:phosphatidic acid biosynthetic process; F:lysophosphatidic acid acyltransf…	-20.7	488	481	-22.8	463	488	152	-21.4	462	488	0.992685
miRNA_2401	TGGATGATAGCGGGGTGAACAGGC	3'utr_chrUn_16_3'utr_complement(39542018..39543533)	GSONMT00065167001	cgmp-dependent protein kinase 1-like isoform x1	F:transferase activity; F:protein serine/threonine kinase activity; P:phosphorylation; F:protein kinase activity; P:protein phosphorylation; F:nucleotide binding; F:ATP binding; F:kinase activity; F:transferase activity, transferring phosphorus-containing groups; F:cGMP binding; F:cGMP-dependent protein kinase activity	-21.6	1270	1263	-25.96	1244	1270	161	-22	1244	1270	0.992685
miRNA_2401	TGGATGATAGCGGGGTGAACAGGC	3'utr_chrUn_3'utr_428975793..428976670	GSONMT00056895001	matrix-remodeling-associated protein 5-like	-	-20.32	611	604	-20.52	588	611	153	-20.82	569	611	0.997051
miRNA_2401	TGGATGATAGCGGGGTGAACAGGC	3'utr_chrUn_3'utr_complement(793400597..793401202)	GSONMT00038618001	endophilin-b1 isoform x1	C:cytoplasm; P:positive regulation of protein insertion into mitochondrial membrane involved in apoptotic signaling pathway; P:protein oligomerization; F:fatty acid binding; C:membrane; F:protein homodimerization activity; F:identical protein binding; C:Golgi membrane; C:mitochondrial outer membrane; P:apoptotic process; P:phosphatidic acid biosynthetic process; F:lysophosphatidic acid acyltransf…	-20.7	488	481	-22.8	463	488	152	-21.4	462	488	0.992685
miRNA_2405	TTAGGACCTTGAGCGTGGCTGAGG	3'utr_chrUn_16_3'utr_complement(4757748..4758980)	GSONMT00079999001	calcium-binding and coiled-coil domain-containing protein 1-like	P:regulation of transcription, DNA-templated; P:transcription, DNA-templated; C:integral component of membrane; C:nucleus; F:DNA binding	-20.43	603	596	-21.05	577	603	152	-21.13	560	603	0.999542
miRNA_2405	TTAGGACCTTGAGCGTGGCTGAGG	3'utr_chrUn_3'utr_763327194..763328455	GSONMT00011757001	protein unc-45 homolog b-like	C:Z disc; P:skeletal muscle organ development; P:cardiac muscle tissue development; P:myofibril assembly; P:skeletal muscle tissue development; P:muscle organ development; C:cytoplasm; C:perinuclear region of cytoplasm; P:multicellular organismal development; P:cell differentiation; F:protein binding	-24.9	389	381	-20.62	33	55	151	-22.8	9	54	0.999919
miRNA_2405	TTAGGACCTTGAGCGTGGCTGAGG	3'utr_chrUn_6_3'utr_38727520..38728166	GSONMT00081204001	homer protein homolog 1-like isoform x1	F:molecular_function; P:muscle structure development; P:cellular calcium ion homeostasis; C:cellular_component; C:postsynaptic density; F:ion channel binding; C:cytoplasm; P:response to calcium ion; C:postsynaptic membrane; C:cell junction	-23.3	130	122	-22.94	103	130	157	-23.3	95	129	0.997051
miRNA_2411	TCAGGACAGACGGGAGACTCTAGC	3'utr_chrUn_11_3'utr_48928154..48929993	GSONMT00026184001	s-adenosylmethionine synthase isoform type-2	F:metal ion binding; F:ATP binding; P:S-adenosylmethionine biosynthetic process; F:methionine adenosyltransferase activity; F:transferase activity; F:nucleotide binding; P:one-carbon metabolic process; P:phosphatidylinositol dephosphorylation; P:methylation; P:cellular nitrogen compound metabolic process; P:sulfur amino acid metabolic process; P:xenobiotic metabolic process; P:small molecule meta…	-24.3	1779	1771	-27.65	1756	1779	150	-21.51	266	322	0.999511
miRNA_2411	TCAGGACAGACGGGAGACTCTAGC	3'utr_chrUn_15_3'utr_19678541..19679870	GSONMT00068926001	stromal interaction molecule 1-like	P:cation transport; F:identical protein binding; C:cortical endoplasmic reticulum; F:microtubule plus-end binding; C:protein complex; C:integral component of endoplasmic reticulum membrane; P:activation of store-operated calcium channel activity; P:detection of calcium ion; C:integral component of plasma membrane; F:calcium ion binding; P:store-operated calcium entry; F:calcium channel regulator …	-24	290	282	-25.37	267	290	154	-20.45	924	967	0.999554
miRNA_2411	TCAGGACAGACGGGAGACTCTAGC	3'utr_chrUn_27_3'utr_1977759..1979135	GSONMT00018534001	atp-binding cassette sub-family f member 3	F:ATPase activity; F:ATP binding; F:nucleotide binding; F:nucleoside-triphosphatase activity; P:ATP catabolic process	-22.3	282	275	-26.21	256	282	156	-23.8	263	282	0.997662
miRNA_2411	TCAGGACAGACGGGAGACTCTAGC	3'utr_chrUn_3'utr_complement(40550914..40551737)	GSONMT00012337001	atp-binding cassette sub-family f member 3	F:ATPase activity; F:ATP binding; F:nucleotide binding; F:nucleoside-triphosphatase activity; P:ATP catabolic process; P:biological_process; F:protein binding; P:defense response to virus; C:cellular_component	-22.3	173	166	-25.99	146	173	156	-23.8	154	173	0.997662
miRNA_2411	TCAGGACAGACGGGAGACTCTAGC	3'utr_chrUn_3'utr_complement(802873344..802873947)	GSONMT00051340001	cysteine protease atg4b-like	P:proteolysis; P:autophagy; C:cytoplasm; F:hydrolase activity; F:cysteine-type peptidase activity; F:peptidase activity; P:protein transport; P:transport; F:endopeptidase activity; P:positive regulation of autophagy; P:positive regulation of protein catabolic process; F:molecular_function; C:cellular_component; P:autophagic vacuole assembly; F:cysteine-type endopeptidase activity; F:protein bindi…	-22.21	52	45	-20.42	444	467	153	-22.21	5	51	0.999937
miRNA_2420	GCTGTCTGGAGTGGTTCTCAATCA	3'utr_chr_15_3'utr_1749399..1750111	GSONMT00070874001	insulin-induced gene 1	C:integral component of membrane; C:membrane; F:serotonin receptor activity; F:G-protein coupled receptor activity; P:signal transduction; F:signal transducer activity; P:serotonin receptor signaling pathway; P:G-protein coupled receptor signaling pathway; C:integral component of plasma membrane; C:plasma membrane; C:endoplasmic reticulum membrane; P:lipid metabolic process; P:cholesterol metabol…	-20.1	302	294	-22.82	229	252	150	-21.41	638	688	0.999842
miRNA_2420	GCTGTCTGGAGTGGTTCTCAATCA	3'utr_chrUn_3'utr_complement(243263657..243264400)	GSONMT00018460001	large neutral amino acids transporter small subunit 4-like isoform x2	C:integral component of membrane; F:L-amino acid transmembrane transporter activity; P:transmembrane transport; P:L-amino acid transport; P:amino acid transport; P:ion transport; C:plasma membrane; C:membrane; P:transport	-20.5	31	24	-23.2	4	31	152	-21.8	4	31	0.993925
miRNA_2421	CAGGCCTTTATGGTAGAGTGGC	3'utr_chrUn_19_3'utr_401485..401930	GSONMT00075495001	zinc finger fyve domain-containing protein 1-like isoform x1	F:metal ion binding; F:GTP binding; F:GTPase activity; P:GTP catabolic process; F:zinc ion binding; C:intracellular	-21.3	369	362	-22.76	350	369	164	-21.3	351	368	0.997228
miRNA_2425	TCTGGATGATAGCGGGGTGAACAG	3'utr_chrUn_3'utr_complement(426286844..426288438)	GSONMT00035039001	eukaryotic translation elongation factor 1 epsilon-1	P:translational elongation; F:translation elongation factor activity; P:positive regulation of apoptotic process; C:cytoplasm; P:positive regulation of DNA damage response, signal transduction by p53 class mediator; P:negative regulation of cell proliferation; C:nucleus	-21.4	1454	1446	-25.27	1426	1454	161	-21.4	1427	1453	0.996851
miRNA_2425	TCTGGATGATAGCGGGGTGAACAG	3'utr_chrUn_3'utr_complement(793400597..793401202)	GSONMT00038618001	endophilin-b1 isoform x1	C:cytoplasm; P:positive regulation of protein insertion into mitochondrial membrane involved in apoptotic signaling pathway; P:protein oligomerization; F:fatty acid binding; C:membrane; F:protein homodimerization activity; F:identical protein binding; C:Golgi membrane; C:mitochondrial outer membrane; P:apoptotic process; P:phosphatidic acid biosynthetic process; F:lysophosphatidic acid acyltransf…	-20.9	490	482	-22.4	466	490	157	-22.1	458	490	0.99308
miRNA_243	TGAACAGGGAGTACAGGAGAGGG	3'utr_chrUn_3'utr_244175661..244176226	GSONMT00040802001	tetratricopeptide repeat protein 39b-like	-	-21.31	368	362	-22.37	363	384	159	-21.31	319	367	0.999436
miRNA_243	TGAACAGGGAGTACAGGAGAGGG	3'utr_chrUn_7_3'utr_32823178..32824486	GSONMT00063472001	ras-related protein rab-7a	F:GTP binding; P:small GTPase mediated signal transduction; F:nucleotide binding; P:protein transport; C:late endosome; P:protein targeting to lysosome; P:early endosome to late endosome transport; P:phagosome acidification; P:epidermal growth factor catabolic process; F:GTPase activity; C:intracellular membrane-bounded organelle; P:GTP catabolic process; C:cytoplasm; C:lysosome; C:Golgi apparatu…	-24.5	500	494	-26.16	478	500	164	-24.5	480	499	0.994381
miRNA_243	TGAACAGGGAGTACAGGAGAGGG	3'utr_chrUn_Sex_3'utr_complement(3140220..3141399)	GSONMT00004372001	transcriptional activator protein pur-beta-like	P:regulation of transcription, DNA-templated; P:transcription, DNA-templated; C:nucleus; F:DNA binding	-24.41	453	445	-24.22	432	453	166	-24.41	404	452	0.998538
miRNA_2431	TATATAGTGCTCTACTTTTGAC	3'utr_chrUn_3'utr_609184035..609184277	GSONMT00021399001	nicotinate phosphoribosyltransferase-like	F:nicotinate phosphoribosyltransferase activity; F:nicotinate-nucleotide diphosphorylase (carboxylating) activity; P:nicotinate nucleotide salvage; P:NAD biosynthetic process; F:transferase activity; F:ligase activity; P:response to oxidative stress; C:cytoplasm; P:pyridine nucleotide biosynthetic process; C:cytosol; F:transferase activity, transferring glycosyl groups	-20.8	92	84	-22.75	71	92	160	-21.8	70	92	0.991241
miRNA_2432	TATTCCCTATGTAGAGCACTAC	3'utr_chrUn_3'utr_complement(96812924..96814355)	GSONMT00042478001	ring finger protein 122-like	F:metal ion binding; F:zinc ion binding; C:cellular_component	-29.1	1262	1254	-31.4	1241	1262	184	-30.3	1240	1262	0.996359
miRNA_2461	TACGGTTGTGGGCGGAGCAGTTGC	3'utr_chrUn_11_3'utr_complement(20907475..20908058)	GSONMT00014544001	long-chain-fatty-acid-- ligase acsbg2-like	P:metabolic process; F:catalytic activity; F:ligase activity; P:fatty acid metabolic process; P:lipid metabolic process; F:nucleotide binding; C:cytoplasm; F:ATP binding; P:long-chain fatty acid metabolic process; F:long-chain fatty acid-CoA ligase activity	-22.9	185	177	-27.02	162	185	150	-20.91	177	235	0.999694
miRNA_2466	GCCTCATCAAGCAGCGCTTCAGAA	3'utr_chrUn_24_3'utr_complement(3779417..3780194)	GSONMT00002656001	ribosomal protein s6 kinase beta-1 isoform x3	F:transferase activity; F:protein serine/threonine kinase activity; P:phosphorylation; F:protein kinase activity; P:protein phosphorylation; F:nucleotide binding; F:ATP binding; F:kinase activity; P:signal transduction; F:transferase activity, transferring phosphorus-containing groups; P:cellular response to growth factor stimulus; P:positive regulation of mitotic cell cycle; P:positive regulatio…	-21.4	412	404	-22.92	390	412	159	-21.4	392	411	0.997051
miRNA_247	TATATAGTGCTCTACTTTTGAC	3'utr_chrUn_3'utr_609184035..609184277	GSONMT00021399001	nicotinate phosphoribosyltransferase-like	F:nicotinate phosphoribosyltransferase activity; F:nicotinate-nucleotide diphosphorylase (carboxylating) activity; P:nicotinate nucleotide salvage; P:NAD biosynthetic process; F:transferase activity; F:ligase activity; P:response to oxidative stress; C:cytoplasm; P:pyridine nucleotide biosynthetic process; C:cytosol; F:transferase activity, transferring glycosyl groups	-20.8	92	84	-22.75	71	92	160	-21.8	70	92	0.991241
miRNA_2484	CAGGCCTTTATGGTAGAGTGGC	3'utr_chrUn_19_3'utr_401485..401930	GSONMT00075495001	zinc finger fyve domain-containing protein 1-like isoform x1	F:metal ion binding; F:GTP binding; F:GTPase activity; P:GTP catabolic process; F:zinc ion binding; C:intracellular	-21.3	369	362	-22.76	350	369	164	-21.3	351	368	0.997228
miRNA_2495	GGTTGCAGTATCTGTTCTATGTCA	3'utr_chrUn_8_3'utr_complement(9400150..9400885)	GSONMT00040290001	ras-related protein rab-2a	F:GTP binding; P:small GTPase mediated signal transduction; F:nucleotide binding; P:protein transport; C:endoplasmic reticulum-Golgi intermediate compartment membrane; P:GTP catabolic process; C:Golgi membrane; C:Golgi apparatus; C:endoplasmic reticulum membrane; F:GTPase activity; P:vesicle-mediated transport; F:GDP binding; P:ER to Golgi vesicle-mediated transport; C:membrane; C:endoplasmic ret…	-23.6	729	721	-22.8	705	729	171	-23.6	706	728	0.996121
miRNA_2500	TAAATCAAGATCATCCCAGGGGCC	3'utr_chrUn_4_3'utr_666126..666551	GSONMT00020189001	ephrin type-a receptor 7-like isoform x1	C:postsynaptic membrane; C:integral component of plasma membrane; P:adult walking behavior; P:positive regulation of dendrite morphogenesis; P:positive regulation of JUN kinase activity; C:cell junction; P:regulation of axonogenesis; C:early endosome membrane; P:glial cell migration; P:fasciculation of motor neuron axon; C:endoplasmic reticulum; P:fasciculation of sensory neuron axon; F:protein k…	-21.7	115	108	-21.69	89	115	160	-21.7	83	114	0.994185
miRNA_2512	TACAGATCTATGGACTGCACAGC	3'utr_chrUn_17_3'utr_22334702..22335863	GSONMT00048379001	mitochondrial import receptor subunit tom22 homolog	C:mitochondrial outer membrane; P:intracellular protein transport; P:liver development; F:molecular_function; C:mitochondrion; C:integral component of membrane; P:protein import into mitochondrial outer membrane; C:mitochondrial inner membrane; C:mitochondrial outer membrane translocase complex	-20.3	549	541	-24.14	524	549	165	-21.06	397	436	0.999554
miRNA_2517	ACTGGCTCCAGGTCATCTACAA	3'utr_chrUn_5_3'utr_5367581..5367980	GSONMT00075536001	ras-related protein rab-2a	F:GTP binding; P:small GTPase mediated signal transduction; F:nucleotide binding; P:protein transport; C:endoplasmic reticulum-Golgi intermediate compartment membrane; P:GTP catabolic process; C:Golgi membrane; C:Golgi apparatus; C:endoplasmic reticulum membrane; F:GTPase activity; P:vesicle-mediated transport; F:GDP binding; P:ER to Golgi vesicle-mediated transport; C:membrane; C:endoplasmic ret…	-20.65	372	365	-22.61	350	372	152	-21.35	324	372	0.999745
miRNA_2527	GCTGTCTGGAGTGGTTCTCAATCA	3'utr_chr_15_3'utr_1749399..1750111	GSONMT00070874001	insulin-induced gene 1	C:integral component of membrane; C:membrane; F:serotonin receptor activity; F:G-protein coupled receptor activity; P:signal transduction; F:signal transducer activity; P:serotonin receptor signaling pathway; P:G-protein coupled receptor signaling pathway; C:integral component of plasma membrane; C:plasma membrane; C:endoplasmic reticulum membrane; P:lipid metabolic process; P:cholesterol metabol…	-20.1	302	294	-22.82	229	252	150	-21.41	638	688	0.999842
miRNA_2527	GCTGTCTGGAGTGGTTCTCAATCA	3'utr_chrUn_3'utr_complement(243263657..243264400)	GSONMT00018460001	large neutral amino acids transporter small subunit 4-like isoform x2	C:integral component of membrane; F:L-amino acid transmembrane transporter activity; P:transmembrane transport; P:L-amino acid transport; P:amino acid transport; P:ion transport; C:plasma membrane; C:membrane; P:transport	-20.5	31	24	-23.2	4	31	152	-21.8	4	31	0.993925
miRNA_2536	TCTGGACAGACGGGAGACTCTAG	3'utr_chrUn_16_3'utr_complement(5522681..5523688)	GSONMT00079943001	fat storage-inducing transmembrane protein 2-like	C:endoplasmic reticulum membrane; F:molecular_function; P:regulation of cell morphogenesis; C:integral component of membrane; C:membrane; C:endoplasmic reticulum; P:cytoskeleton organization; P:lipid storage; P:positive regulation of sequestering of triglyceride; C:mitochondrion; P:cellular triglyceride homeostasis; P:lipid particle organization; C:integral component of endoplasmic reticulum memb…	-21.2	712	705	-22.97	691	712	155	-21.2	692	711	0.998886
miRNA_2536	TCTGGACAGACGGGAGACTCTAG	3'utr_chrUn_28_3'utr_1341940..1342793	GSONMT00047505001	protein arginine n-methyltransferase 5	F:methyltransferase activity; P:regulation of skeletal muscle fiber development; F:transferase activity; P:protein methylation; P:methylation; F:S-adenosylmethionine-dependent methyltransferase activity; P:spliceosomal snRNP assembly; P:endothelial cell activation; P:peptidyl-arginine methylation; C:nucleus; P:peptidyl-arginine methylation, to symmetrical-dimethyl arginine; C:cytoplasm; F:ribonuc…	-21.8	124	117	-23.19	101	124	154	-21.8	101	123	0.995865
miRNA_2536	TCTGGACAGACGGGAGACTCTAG	3'utr_chrUn_3'utr_531078895..531079969	GSONMT00031137001	c20orf24 homolog	C:mitochondrion; P:regulation of transcription, DNA-templated; P:negative regulation of transcription from RNA polymerase II promoter; F:sequence-specific DNA binding; C:nucleus; F:sequence-specific DNA binding transcription factor activity; F:DNA binding; F:molecular_function; P:biological_process	-23.95	546	538	-24.27	524	546	160	-23.95	506	545	0.999705
miRNA_2537	CCACTGGCTCCAGGTCATCTACA	3'utr_chr_4_3'utr_3534227..3535646	GSONMT00046046001	protein arginine n-methyltransferase 1-like isoform x1	F:methyltransferase activity; F:transferase activity; P:protein methylation; P:methylation; P:convergent extension involved in gastrulation; P:histone H4-R3 methylation; F:arginine N-methyltransferase activity; F:S-adenosylmethionine-dependent methyltransferase activity; F:protein methyltransferase activity; C:cytoplasm; F:protein-arginine N-methyltransferase activity; P:peptidyl-arginine N-methy…	-21.8	1396	1389	-20.74	1374	1396	161	-27	163	193	0.996808
miRNA_2541	AGCTGGTGTTGTGAATCAGGC	3'utr_chrUn_3'utr_112024350..112025955	GSONMT00040558001	ubiquitin carboxyl-terminal hydrolase 10	P:proteolysis; F:hydrolase activity; F:cysteine-type peptidase activity; F:peptidase activity; F:ubiquitin thiolesterase activity; P:ubiquitin-dependent protein catabolic process; P:protein deubiquitination; P:regulation of autophagy; F:cysteine-type endopeptidase activity; C:early endosome; C:nucleus; P:autophagy; C:cytoplasm; F:p53 binding; P:DNA repair; C:intermediate filament cytoskeleton; F:…	-21.4	460	452	-23.11	440	460	153	-20.32	630	677	0.998586
miRNA_2548	TATATAGTGCTCTACTTTTGAC	3'utr_chrUn_3'utr_609184035..609184277	GSONMT00021399001	nicotinate phosphoribosyltransferase-like	F:nicotinate phosphoribosyltransferase activity; F:nicotinate-nucleotide diphosphorylase (carboxylating) activity; P:nicotinate nucleotide salvage; P:NAD biosynthetic process; F:transferase activity; F:ligase activity; P:response to oxidative stress; C:cytoplasm; P:pyridine nucleotide biosynthetic process; C:cytosol; F:transferase activity, transferring glycosyl groups	-20.8	92	84	-22.75	71	92	160	-21.8	70	92	0.991241
miRNA_2552	TTGGTGATGGTGAATTCAGGTGC	3'utr_chrUn_10_3'utr_20850169..20851295	GSONMT00074648001	serpin h1-like	C:extracellular space; P:response to stress; C:cytoplasm; P:negative regulation of endopeptidase activity; P:regulation of proteolysis; F:serine-type endopeptidase inhibitor activity	-22.62	361	353	-21.63	339	361	169	-22.62	323	360	0.99837
miRNA_2569	GCCATGCTGGTTGAGTGTGCCTT	3'utr_chrUn_28_3'utr_complement(2672750..2673407)	GSONMT00067129001	autophagy-related protein 9a-like isoform x1	C:autophagic vacuole; C:cytoplasm; F:molecular_function; C:cellular_component; P:autophagic vacuole assembly	-26.7	375	368	-23.11	356	375	153	-21.01	49	84	0.997472
miRNA_2575	GCTGTGCTGCTGCTCCAGTTTCA	3'utr_chrUn_16_3'utr_complement(13387637..13388568)	GSONMT00078417001	protein mss51 mitochondrial-like isoform x1	F:metal ion binding	-23.6	581	573	-24.03	560	581	155	-24.35	529	580	0.995396
miRNA_2575	GCTGTGCTGCTGCTCCAGTTTCA	3'utr_chrUn_29_3'utr_13706816..13707943	GSONMT00073409001	mitochondrial carnitine acylcarnitine carrier protein cacl	C:integral component of membrane; C:membrane; P:transmembrane transport; P:transport; C:mitochondrion; F:acyl carnitine transmembrane transporter activity; P:acyl carnitine transport	-20.23	451	445	-20.19	510	530	160	-24.73	414	451	0.999041
miRNA_2577	CCTGAATGATGATTGGCTGACAGC	3'utr_chrUn_1_3'utr_complement(22767766..22768854)	GSONMT00068617001	calmodulin	F:metal ion binding; F:calcium ion binding; F:protein domain specific binding; F:N-terminal myristoylation domain binding; F:thioesterase binding; P:response to calcium ion; C:sarcomere; P:positive regulation of protein dephosphorylation; P:positive regulation of phosphoprotein phosphatase activity; P:positive regulation of cyclic-nucleotide phosphodiesterase activity; F:titin binding; C:calcium …	-20.8	770	763	-21.03	741	770	164	-20.8	740	769	0.997244
miRNA_258	CTCCTCTCAGGCTCTACATGCGAA	3'utr_chrUn_3'utr_complement(992540400..992541165)	GSONMT00004885001	troponin slow skeletal muscle-like	C:troponin complex; F:molecular_function; P:biological_process	-23.3	55	48	-28.68	30	55	160	-21.8	129	152	0.999308
miRNA_2589	CGTACAGGTCGCAGTGGTGGGT	3'utr_chr_3_3'utr_complement(1399419..1400033)	GSONMT00005166001	c-type lectin domain family 4 member e	F:carbohydrate binding	-23.61	562	554	-21.21	541	562	161	-24.7	491	561	0.999475
miRNA_2592	GTAGAACAGATGTCCACAGGCAGA	3'utr_chrUn_3'utr_complement(1048563551..1048563823)	GSONMT00022710001	pre-rrna-processing protein tsr2 homolog	P:rRNA processing	-22.8	121	114	-20.31	98	121	156	-22.8	87	120	0.995732
miRNA_2592	GTAGAACAGATGTCCACAGGCAGA	3'utr_chrUn_Sex_3'utr_10333148..10333934	GSONMT00079280001	nucleophosmin	F:nucleic acid binding; P:hemopoiesis; C:nucleolus	-21.3	707	699	-20.12	685	707	166	-22	676	707	0.993286
miRNA_2616	TATGAATGCTAGAGAGGGGTCCGG	3'utr_chrUn_12_3'utr_2423787..2424855	GSONMT00064863001	secreted frizzled-related protein 1	P:multicellular organismal development; P:Wnt signaling pathway; C:extracellular region; P:gonad development; F:Wnt-protein binding; F:PDZ domain binding; C:cell projection; C:cytoplasm; P:embryo development; P:canonical Wnt signaling pathway; P:eye development; P:vasculature development; P:brain development; F:Wnt-activated receptor activity; C:plasma membrane; P:cellular response to hypoxia; P:…	-20.9	913	906	-24.3	887	913	151	-20.9	890	912	0.997067
miRNA_2624	GCTGTCTGGAGTGGTTCTCAATCA	3'utr_chr_15_3'utr_1749399..1750111	GSONMT00070874001	insulin-induced gene 1	C:integral component of membrane; C:membrane; F:serotonin receptor activity; F:G-protein coupled receptor activity; P:signal transduction; F:signal transducer activity; P:serotonin receptor signaling pathway; P:G-protein coupled receptor signaling pathway; C:integral component of plasma membrane; C:plasma membrane; C:endoplasmic reticulum membrane; P:lipid metabolic process; P:cholesterol metabol…	-20.1	302	294	-22.82	229	252	150	-21.41	638	688	0.999842
miRNA_2624	GCTGTCTGGAGTGGTTCTCAATCA	3'utr_chrUn_3'utr_complement(243263657..243264400)	GSONMT00018460001	large neutral amino acids transporter small subunit 4-like isoform x2	C:integral component of membrane; F:L-amino acid transmembrane transporter activity; P:transmembrane transport; P:L-amino acid transport; P:amino acid transport; P:ion transport; C:plasma membrane; C:membrane; P:transport	-20.5	31	24	-23.2	4	31	152	-21.8	4	31	0.993925
miRNA_2628	GCCCTCTCCTGTACTCCCTGTTCA	3'utr_chrUn_3'utr_1040057000..1040058106	GSONMT00005406001	ankyrin repeat and socs box protein 2-like isoform x2	P:intracellular signal transduction; P:protein ubiquitination; P:skeletal muscle cell differentiation; P:protein ubiquitination involved in ubiquitin-dependent protein catabolic process; C:Cul5-RING ubiquitin ligase complex; P:protein polyubiquitination; F:ubiquitin-protein ligase activity; P:myoblast differentiation	-22.4	966	958	-24.8	943	966	166	-22.4	946	965	0.993286
miRNA_2628	GCCCTCTCCTGTACTCCCTGTTCA	3'utr_chrUn_5_3'utr_complement(4773301..4774140)	GSONMT00070501001	growth hormone receptor isoform 1 precursor	-	-34.7	229	221	-35.94	206	229	189	-24.93	4	55	0.99974
miRNA_2665	GCTGTCTGAAGTGGTTCTCAATCA	3'utr_chrUn_3_3'utr_complement(6986942..6987347)	GSONMT00069575001	obg-like atpase 1-like isoform x1	F:GTP binding; F:ATP binding; C:cytoplasm; F:nucleotide binding; F:hydrolase activity; C:nucleolus; C:nucleus	-20.5	182	175	-23.9	159	182	174	-21.8	158	182	0.994991
miRNA_2666	GCTGGTCCACTCCAGCAGTCTGA	3'utr_chrUn_14_3'utr_3567921..3568553	GSONMT00064758001	e3 ubiquitin-protein ligase znrf2	F:metal ion binding; F:zinc ion binding; C:lysosomal membrane; C:endosome membrane; F:ligase activity; C:cell junction; C:presynaptic membrane; P:protein ubiquitination	-22.96	411	405	-22.69	511	535	152	-24.86	362	411	0.999436
miRNA_2666	GCTGGTCCACTCCAGCAGTCTGA	3'utr_chrUn_17_3'utr_complement(28825740..28826344)	GSONMT00047778001	ras-related protein rab-7a	F:GTP binding; P:small GTPase mediated signal transduction; F:nucleotide binding; P:protein transport; C:late endosome; P:protein targeting to lysosome; P:early endosome to late endosome transport; P:phagosome acidification; P:epidermal growth factor catabolic process; F:GTPase activity; C:intracellular membrane-bounded organelle; P:GTP catabolic process; C:cytoplasm; C:lysosome; C:Golgi apparatu…	-24.64	339	332	-24.57	318	339	153	-24.64	295	338	0.991282
miRNA_2666	GCTGGTCCACTCCAGCAGTCTGA	3'utr_chrUn_3'utr_955661355..955663143	GSONMT00059210001	suppressor of cytokine signaling 3	P:intracellular signal transduction; P:negative regulation of apoptotic process; P:JAK-STAT cascade; P:protein ubiquitination; P:retina morphogenesis in camera-type eye; P:regulation of growth; P:negative regulation of signal transduction	-20.86	610	602	-21.93	589	610	151	-21.06	35	74	0.99494
miRNA_2674	TGTGATGTGAGGGTAGGACTCCTC	3'utr_chrUn_16_3'utr_complement(17315529..17315807)	GSONMT00057299001	leucine-rich repeat-containing protein 2	-	-22.85	139	131	-20.06	116	139	162	-22.85	90	138	0.99837
miRNA_2674	TGTGATGTGAGGGTAGGACTCCTC	3'utr_chrUn_17_3'utr_40055165..40056498	GSONMT00005466001	mitochondrial glutamate carrier 1-like	C:integral component of membrane; C:membrane; P:transmembrane transport; P:transport; P:L-glutamate transport; P:amino acid transmembrane transport; F:L-glutamate transmembrane transporter activity; C:mitochondrial inner membrane	-23.2	1193	1186	-24.38	1170	1193	160	-23.2	1171	1192	0.992654
miRNA_2674	TGTGATGTGAGGGTAGGACTCCTC	3'utr_chrUn_7_3'utr_16936475..16936869	GSONMT00065439001	ras-related protein rab-7a	F:GTP binding; P:small GTPase mediated signal transduction; F:nucleotide binding; C:late endosome; P:protein transport; P:protein targeting to lysosome; P:early endosome to late endosome transport; P:phagosome acidification; P:epidermal growth factor catabolic process; F:GTPase activity; C:intracellular membrane-bounded organelle; P:GTP catabolic process; C:cytoplasm; C:lysosome; C:Golgi apparatu…	-22.09	147	139	-22.84	124	147	161	-22.49	111	147	0.999057
miRNA_2675	TGCAGACTGGCAGCTCTGGCGGCT	3'utr_chr_6_3'utr_complement(1309070..1309792)	GSONMT00067647001	protein unc-45 homolog b-like	C:Z disc; P:skeletal muscle organ development; P:cardiac muscle tissue development; P:myofibril assembly; P:skeletal muscle tissue development; P:muscle organ development; C:cytoplasm; C:perinuclear region of cytoplasm; P:multicellular organismal development; P:cell differentiation; F:protein binding; C:cytosol	-25	294	286	-25.23	268	294	152	-25	266	293	0.997051
miRNA_2675	TGCAGACTGGCAGCTCTGGCGGCT	3'utr_chrUn_27_3'utr_complement(11604128..11604890)	GSONMT00020438001	serpin h1-like isoform x1	P:response to stress; C:extracellular space; C:cytoplasm; P:negative regulation of endopeptidase activity; P:regulation of proteolysis; F:serine-type endopeptidase inhibitor activity	-27.38	242	234	-23.5	219	242	157	-27.88	192	242	0.998949
miRNA_2675	TGCAGACTGGCAGCTCTGGCGGCT	3'utr_chrUn_3'utr_complement(243263657..243264400)	GSONMT00018460001	large neutral amino acids transporter small subunit 4-like isoform x2	C:integral component of membrane; F:L-amino acid transmembrane transporter activity; P:transmembrane transport; P:L-amino acid transport; P:amino acid transport; P:ion transport; C:plasma membrane; C:membrane; P:transport	-26.5	36	28	-21.44	11	36	154	-26.9	1	36	0.99494
miRNA_2675	TGCAGACTGGCAGCTCTGGCGGCT	3'utr_chrUn_3'utr_complement(925134189..925134862)	GSONMT00050732001	sestrin-1-like isoform x1	P:cell cycle arrest; C:nucleus; F:molecular_function; P:determination of left/right symmetry	-25.9	315	307	-24.92	432	457	151	-22.61	418	457	0.991451
miRNA_268	TGTTGTCAAGAGACTGGACATTGG	3'utr_chrUn_5_3'utr_complement(7181657..7182334)	GSONMT00006327001	protein ndrg2	P:nervous system development; P:cell differentiation; C:cytoplasm; P:multicellular organismal development; P:Wnt signaling pathway; P:negative regulation of ERK1 and ERK2 cascade; P:negative regulation of smooth muscle cell proliferation; P:regulation of platelet-derived growth factor production; C:cell projection; C:nucleus; P:negative regulation of cytokine production; C:Golgi apparatus; C:cent…	-22.5	435	428	-24.09	408	435	156	-22.5	395	434	0.995434
miRNA_2681	TAGTGCACTGCTTTTGACCAGA	3'utr_chrUn_11_3'utr_42614781..42615797	GSONMT00073153001	translocon-associated protein subunit alpha-like isoform x3	C:endoplasmic reticulum; P:response to chemical; P:cellular response to estrogen stimulus	-20.3	557	549	-21.88	536	557	160	-20.9	535	557	0.995263
miRNA_2681	TAGTGCACTGCTTTTGACCAGA	3'utr_chrUn_3'utr_complement(1105113489..1105113845)	GSONMT00004311001	solute carrier family 25 member 33	C:integral component of membrane; C:membrane; P:transmembrane transport; P:transport; C:mitochondrion; C:mitochondrial inner membrane	-32.9	350	342	-35.22	329	350	188	-33.9	328	350	0.995515
miRNA_2682	TCTGGATGATAGCGGGGTGAACAG	3'utr_chrUn_3'utr_complement(426286844..426288438)	GSONMT00035039001	eukaryotic translation elongation factor 1 epsilon-1	P:translational elongation; F:translation elongation factor activity; P:positive regulation of apoptotic process; C:cytoplasm; P:positive regulation of DNA damage response, signal transduction by p53 class mediator; P:negative regulation of cell proliferation; C:nucleus	-21.4	1454	1446	-25.27	1426	1454	161	-21.4	1427	1453	0.996851
miRNA_2682	TCTGGATGATAGCGGGGTGAACAG	3'utr_chrUn_3'utr_complement(793400597..793401202)	GSONMT00038618001	endophilin-b1 isoform x1	C:cytoplasm; P:positive regulation of protein insertion into mitochondrial membrane involved in apoptotic signaling pathway; P:protein oligomerization; F:fatty acid binding; C:membrane; F:protein homodimerization activity; F:identical protein binding; C:Golgi membrane; C:mitochondrial outer membrane; P:apoptotic process; P:phosphatidic acid biosynthetic process; F:lysophosphatidic acid acyltransf…	-20.9	490	482	-22.4	466	490	157	-22.1	458	490	0.99308
miRNA_2687	GGCCCCTGGGATGATCTTGATTTA	3'utr_chrUn_29_3'utr_13706816..13707943	GSONMT00073409001	mitochondrial carnitine acylcarnitine carrier protein cacl	C:integral component of membrane; C:membrane; P:transmembrane transport; P:transport; C:mitochondrion; F:acyl carnitine transmembrane transporter activity; P:acyl carnitine transport	-21.7	331	324	-21.44	310	331	158	-21.7	288	330	0.99968
miRNA_269	CGTACAGGTCGCAGTGGTGGGT	3'utr_chr_3_3'utr_complement(1399419..1400033)	GSONMT00005166001	c-type lectin domain family 4 member e	F:carbohydrate binding	-23.61	562	554	-21.21	541	562	161	-24.7	491	561	0.999475
miRNA_2696	TCTCATCTCGGTACCTAATGGCAG	3'utr_chrUn_22_3'utr_12335851..12337264	GSONMT00033029001	myosin-binding protein slow-type-like	-	-21.36	127	119	-23.64	105	127	162	-21.36	88	126	0.999076
miRNA_2698	GGCCGTGCTGCTGCTCCAGTTTCA	3'utr_chrUn_8_3'utr_43541784..43543086	GSONMT00013312001	60s ribosomal protein l5	F:structural constituent of ribosome; F:5S rRNA binding; P:translation; C:ribosome; C:intracellular	-23.5	76	68	-23.86	53	76	158	-20.43	638	676	0.999595
miRNA_270	TCAGGACAGACGGGAGACTCTAGC	3'utr_chrUn_11_3'utr_48928154..48929993	GSONMT00026184001	s-adenosylmethionine synthase isoform type-2	F:metal ion binding; F:ATP binding; P:S-adenosylmethionine biosynthetic process; F:methionine adenosyltransferase activity; F:transferase activity; F:nucleotide binding; P:one-carbon metabolic process; P:phosphatidylinositol dephosphorylation; P:methylation; P:cellular nitrogen compound metabolic process; P:sulfur amino acid metabolic process; P:xenobiotic metabolic process; P:small molecule meta…	-24.3	1779	1771	-27.65	1756	1779	150	-21.51	266	322	0.999511
miRNA_270	TCAGGACAGACGGGAGACTCTAGC	3'utr_chrUn_15_3'utr_19678541..19679870	GSONMT00068926001	stromal interaction molecule 1-like	P:cation transport; F:identical protein binding; C:cortical endoplasmic reticulum; F:microtubule plus-end binding; C:protein complex; C:integral component of endoplasmic reticulum membrane; P:activation of store-operated calcium channel activity; P:detection of calcium ion; C:integral component of plasma membrane; F:calcium ion binding; P:store-operated calcium entry; F:calcium channel regulator …	-24	290	282	-25.37	267	290	154	-20.45	924	967	0.999554
miRNA_270	TCAGGACAGACGGGAGACTCTAGC	3'utr_chrUn_27_3'utr_1977759..1979135	GSONMT00018534001	atp-binding cassette sub-family f member 3	F:ATPase activity; F:ATP binding; F:nucleotide binding; F:nucleoside-triphosphatase activity; P:ATP catabolic process	-22.3	282	275	-26.21	256	282	156	-23.8	263	282	0.997662
miRNA_270	TCAGGACAGACGGGAGACTCTAGC	3'utr_chrUn_3'utr_complement(40550914..40551737)	GSONMT00012337001	atp-binding cassette sub-family f member 3	F:ATPase activity; F:ATP binding; F:nucleotide binding; F:nucleoside-triphosphatase activity; P:ATP catabolic process; P:biological_process; F:protein binding; P:defense response to virus; C:cellular_component	-22.3	173	166	-25.99	146	173	156	-23.8	154	173	0.997662
miRNA_270	TCAGGACAGACGGGAGACTCTAGC	3'utr_chrUn_3'utr_complement(802873344..802873947)	GSONMT00051340001	cysteine protease atg4b-like	P:proteolysis; P:autophagy; C:cytoplasm; F:hydrolase activity; F:cysteine-type peptidase activity; F:peptidase activity; P:protein transport; P:transport; F:endopeptidase activity; P:positive regulation of autophagy; P:positive regulation of protein catabolic process; F:molecular_function; C:cellular_component; P:autophagic vacuole assembly; F:cysteine-type endopeptidase activity; F:protein bindi…	-22.21	52	45	-20.42	444	467	153	-22.21	5	51	0.999937
miRNA_2712	GCCATGCTGGTTGAGTGTGCCTT	3'utr_chrUn_28_3'utr_complement(2672750..2673407)	GSONMT00067129001	autophagy-related protein 9a-like isoform x1	C:autophagic vacuole; C:cytoplasm; F:molecular_function; C:cellular_component; P:autophagic vacuole assembly	-26.7	375	368	-23.11	356	375	153	-21.01	49	84	0.997472
miRNA_272	GCCATCTCAGTCGCCGGACCTCA	3'utr_chrUn_12_3'utr_4271773..4272910	GSONMT00015752001	complement c1q tumor necrosis factor-related protein 1-like	C:collagen; C:extracellular region; P:protein oligomerization; C:extracellular space; P:protein heterotrimerization; F:identical protein binding	-20.5	329	322	-22.28	302	329	150	-20.5	305	328	0.998886
miRNA_272	GCCATCTCAGTCGCCGGACCTCA	3'utr_chrUn_3'utr_complement(179990729..179991489)	GSONMT00028693001	heat repeat-containing protein 3	C:cellular_component	-20.3	610	602	-23.4	587	610	158	-20.3	590	609	0.997825
miRNA_272	GCCATCTCAGTCGCCGGACCTCA	3'utr_chrUn_3'utr_complement(652876770..652877324)	GSONMT00011610001	heat repeat-containing protein 3	C:cellular_component	-20.3	509	501	-23.4	486	509	158	-20.3	489	508	0.998107
miRNA_2740	CATACAGGTCGCAGTGGTGGGT	3'utr_chr_Sex_3'utr_254239..255879	GSONMT00046753001	scavenger receptor class b member 1-like isoform x2	C:integral component of membrane; P:cell adhesion; C:membrane	-27.3	465	457	-26.41	445	465	157	-21.9	443	510	0.999694
miRNA_2740	CATACAGGTCGCAGTGGTGGGT	3'utr_chrUn_3'utr_937441504..937442125	GSONMT00064390001	camp-responsive element modulator isoform x3	P:regulation of transcription, DNA-templated; F:sequence-specific DNA binding; C:nucleus; F:sequence-specific DNA binding transcription factor activity; F:DNA binding; C:transcription factor complex; P:glycosphingolipid metabolic process; P:spermatogenesis; P:positive regulation of transcription from RNA polymerase II promoter	-21.5	543	535	-21.64	521	543	156	-21.5	523	542	0.993628
miRNA_2742	TCAGGACCTGGTTACGAACCCGGG	3'utr_chr_1_3'utr_5466995..5467944	GSONMT00065518001	fatty acyl- reductase 1	F:fatty-acyl-CoA reductase (alcohol-forming) activity; C:cellular_component; C:peroxisome; C:integral component of membrane; C:membrane; P:lipid metabolic process; F:oxidoreductase activity, acting on the aldehyde or oxo group of donors, NAD or NADP as acceptor; P:oxidation-reduction process; F:oxidoreductase activity; C:peroxisomal membrane	-20.8	589	581	-24.48	566	589	155	-21.66	400	440	0.996278
miRNA_2742	TCAGGACCTGGTTACGAACCCGGG	3'utr_chrUn_16_3'utr_30966965..30967760	GSONMT00074474001	translocon-associated protein subunit delta precursor	C:integral component of membrane; C:endoplasmic reticulum; P:response to chemical; P:cellular response to estrogen stimulus	-21.54	278	270	-24.66	255	278	157	-23.95	211	278	0.998949
miRNA_2751	TGGATGATAGCGGGGTGAACAGGC	3'utr_chrUn_16_3'utr_complement(39542018..39543533)	GSONMT00065167001	cgmp-dependent protein kinase 1-like isoform x1	F:transferase activity; F:protein serine/threonine kinase activity; P:phosphorylation; F:protein kinase activity; P:protein phosphorylation; F:nucleotide binding; F:ATP binding; F:kinase activity; F:transferase activity, transferring phosphorus-containing groups; F:cGMP binding; F:cGMP-dependent protein kinase activity	-21.6	1270	1263	-25.96	1244	1270	161	-22	1244	1270	0.992685
miRNA_2751	TGGATGATAGCGGGGTGAACAGGC	3'utr_chrUn_3'utr_428975793..428976670	GSONMT00056895001	matrix-remodeling-associated protein 5-like	-	-20.32	611	604	-20.52	588	611	153	-20.82	569	611	0.997051
miRNA_2751	TGGATGATAGCGGGGTGAACAGGC	3'utr_chrUn_3'utr_complement(793400597..793401202)	GSONMT00038618001	endophilin-b1 isoform x1	C:cytoplasm; P:positive regulation of protein insertion into mitochondrial membrane involved in apoptotic signaling pathway; P:protein oligomerization; F:fatty acid binding; C:membrane; F:protein homodimerization activity; F:identical protein binding; C:Golgi membrane; C:mitochondrial outer membrane; P:apoptotic process; P:phosphatidic acid biosynthetic process; F:lysophosphatidic acid acyltransf…	-20.7	488	481	-22.8	463	488	152	-21.4	462	488	0.992685
miRNA_2756	CGTGATTGACTGTAGACCCTGCCA	3'utr_chr_1_3'utr_5466995..5467944	GSONMT00065518001	fatty acyl- reductase 1	F:fatty-acyl-CoA reductase (alcohol-forming) activity; C:cellular_component; C:peroxisome; C:integral component of membrane; C:membrane; P:lipid metabolic process; F:oxidoreductase activity, acting on the aldehyde or oxo group of donors, NAD or NADP as acceptor; P:oxidation-reduction process; F:oxidoreductase activity; C:peroxisomal membrane	-21.3	118	110	-20.57	95	118	153	-21.3	99	117	0.998327
miRNA_2756	CGTGATTGACTGTAGACCCTGCCA	3'utr_chrUn_3'utr_complement(995362459..995363660)	GSONMT00006545001	krueppel-like factor 9	F:metal ion binding; F:nucleic acid binding; P:cellular response to peptide; P:progesterone receptor signaling pathway; F:DNA binding; C:nucleus; P:embryo implantation; P:cellular response to thyroid hormone stimulus; P:regulation of transcription, DNA-templated; P:transcription, DNA-templated; F:sequence-specific DNA binding transcription factor activity; P:regulation of transcription from RNA p…	-22	756	749	-22.16	727	756	152	-22	730	755	0.998273
miRNA_2758	TATATAGTGCTCTACTTTTGAC	3'utr_chrUn_3'utr_609184035..609184277	GSONMT00021399001	nicotinate phosphoribosyltransferase-like	F:nicotinate phosphoribosyltransferase activity; F:nicotinate-nucleotide diphosphorylase (carboxylating) activity; P:nicotinate nucleotide salvage; P:NAD biosynthetic process; F:transferase activity; F:ligase activity; P:response to oxidative stress; C:cytoplasm; P:pyridine nucleotide biosynthetic process; C:cytosol; F:transferase activity, transferring glycosyl groups	-20.8	92	84	-22.75	71	92	160	-21.8	70	92	0.991241
miRNA_2764	TATTCCCTATGTAGAGCACTA	3'utr_chrUn_14_3'utr_complement(12541201..12541915)	GSONMT00056343001	heat shock 70 kda protein 4-like	P:response to stress; F:ATP binding; F:nucleotide binding	-28	443	435	-30.39	423	443	183	-29.2	422	443	0.991241
miRNA_2764	TATTCCCTATGTAGAGCACTA	3'utr_chrUn_3'utr_complement(96812924..96814355)	GSONMT00042478001	ring finger protein 122-like	F:metal ion binding; F:zinc ion binding; C:cellular_component	-26.4	1262	1254	-28.62	1242	1262	179	-27.6	1241	1262	0.996823
miRNA_2769	TCTGGACAGACGGGAGACTCTAGC	3'utr_chrUn_17_3'utr_41095881..41096138	GSONMT00082485001	-dihydroxyvitamin d 24- mitochondrial-like	F:metal ion binding; P:oxidation-reduction process; F:oxidoreductase activity, acting on paired donors, with incorporation or reduction of molecular oxygen; F:heme binding; F:oxidoreductase activity; F:iron ion binding; F:monooxygenase activity; P:response to vitamin D; P:vitamin D metabolic process; F:25-hydroxycholecalciferol-24-hydroxylase activity; C:mitochondrion; F:1-alpha,25-dihydroxyvitam…	-21.7	66	59	-26.65	41	66	159	-23.2	42	66	0.992727
miRNA_2769	TCTGGACAGACGGGAGACTCTAGC	3'utr_chrUn_3'utr_531078895..531079969	GSONMT00031137001	c20orf24 homolog	C:mitochondrion; P:regulation of transcription, DNA-templated; P:negative regulation of transcription from RNA polymerase II promoter; F:sequence-specific DNA binding; C:nucleus; F:sequence-specific DNA binding transcription factor activity; F:DNA binding; F:molecular_function; P:biological_process	-23.95	546	538	-24.27	523	546	160	-23.95	506	545	0.999705
miRNA_2769	TCTGGACAGACGGGAGACTCTAGC	3'utr_chrUn_9_3'utr_10039395..10040638	GSONMT00067161001	dna damage-inducible transcript 4-like	C:cytoplasm; P:negative regulation of signal transduction	-23.9	210	203	-23.6	767	790	150	-24.3	177	210	0.992727
miRNA_2770	TGTGCTGTTGGAGAGCAGATGC	3'utr_chrUn_13_3'utr_complement(13239518..13240645)	GSONMT00040569001	nuclear factor erythroid 2-related factor 1	P:regulation of transcription, DNA-templated; F:sequence-specific DNA binding; C:nucleus; F:sequence-specific DNA binding transcription factor activity; F:DNA binding	-24.41	288	281	-25.15	260	288	151	-24.91	261	288	0.992727
miRNA_2771	TCTGGCTGCTCCATGCTGACTGGC	3'utr_chrUn_13_3'utr_13413248..13414669	GSONMT00040579001	pyruvate dehydrogenase	F:kinase activity; F:ATP binding; P:phosphorylation; F:transferase activity; C:cellular_component	-24.51	705	698	-21.29	681	705	160	-24.51	668	704	0.998886
miRNA_2775	TTGGTGATGGTGAATTCAGGTGC	3'utr_chrUn_10_3'utr_20850169..20851295	GSONMT00074648001	serpin h1-like	C:extracellular space; P:response to stress; C:cytoplasm; P:negative regulation of endopeptidase activity; P:regulation of proteolysis; F:serine-type endopeptidase inhibitor activity	-22.62	361	353	-21.63	339	361	169	-22.62	323	360	0.99837
miRNA_2779	TACAGATCTATGGACTGCACAGC	3'utr_chrUn_17_3'utr_22334702..22335863	GSONMT00048379001	mitochondrial import receptor subunit tom22 homolog	C:mitochondrial outer membrane; P:intracellular protein transport; P:liver development; F:molecular_function; C:mitochondrion; C:integral component of membrane; P:protein import into mitochondrial outer membrane; C:mitochondrial inner membrane; C:mitochondrial outer membrane translocase complex	-20.3	549	541	-24.14	524	549	165	-21.06	397	436	0.999554
miRNA_2790	GCCTCATCAAGCAGCGCTTCAGAA	3'utr_chrUn_24_3'utr_complement(3779417..3780194)	GSONMT00002656001	ribosomal protein s6 kinase beta-1 isoform x3	F:transferase activity; F:protein serine/threonine kinase activity; P:phosphorylation; F:protein kinase activity; P:protein phosphorylation; F:nucleotide binding; F:ATP binding; F:kinase activity; P:signal transduction; F:transferase activity, transferring phosphorus-containing groups; P:cellular response to growth factor stimulus; P:positive regulation of mitotic cell cycle; P:positive regulatio…	-21.4	412	404	-22.92	390	412	159	-21.4	392	411	0.997051
miRNA_2797	TAGTAGAGCTGTGTTGTGATGGGC	3'utr_chrUn_7_3'utr_32823178..32824486	GSONMT00063472001	ras-related protein rab-7a	F:GTP binding; P:small GTPase mediated signal transduction; F:nucleotide binding; P:protein transport; C:late endosome; P:protein targeting to lysosome; P:early endosome to late endosome transport; P:phagosome acidification; P:epidermal growth factor catabolic process; F:GTPase activity; C:intracellular membrane-bounded organelle; P:GTP catabolic process; C:cytoplasm; C:lysosome; C:Golgi apparatu…	-24.7	1018	1010	-26.16	994	1018	164	-20.93	701	741	0.991313
miRNA_2799	GCTGTCTGAAGTGGTTCTCAATCA	3'utr_chrUn_3_3'utr_complement(6986942..6987347)	GSONMT00069575001	obg-like atpase 1-like isoform x1	F:GTP binding; F:ATP binding; C:cytoplasm; F:nucleotide binding; F:hydrolase activity; C:nucleolus; C:nucleus	-20.5	182	175	-23.9	159	182	174	-21.8	158	182	0.994991
miRNA_2805	CCGGCTCAGCGCATCTGGTCTCCA	3'utr_chrUn_17_3'utr_40055165..40056498	GSONMT00005466001	mitochondrial glutamate carrier 1-like	C:integral component of membrane; C:membrane; P:transmembrane transport; P:transport; P:L-glutamate transport; P:amino acid transmembrane transport; F:L-glutamate transmembrane transporter activity; C:mitochondrial inner membrane	-20.3	613	606	-21.5	590	613	154	-20.69	528	612	0.99992
miRNA_2810	GCTGTCTGGAGTGGTTCTCAATCA	3'utr_chr_15_3'utr_1749399..1750111	GSONMT00070874001	insulin-induced gene 1	C:integral component of membrane; C:membrane; F:serotonin receptor activity; F:G-protein coupled receptor activity; P:signal transduction; F:signal transducer activity; P:serotonin receptor signaling pathway; P:G-protein coupled receptor signaling pathway; C:integral component of plasma membrane; C:plasma membrane; C:endoplasmic reticulum membrane; P:lipid metabolic process; P:cholesterol metabol…	-20.1	302	294	-22.82	229	252	150	-21.41	638	688	0.999842
miRNA_2810	GCTGTCTGGAGTGGTTCTCAATCA	3'utr_chrUn_3'utr_complement(243263657..243264400)	GSONMT00018460001	large neutral amino acids transporter small subunit 4-like isoform x2	C:integral component of membrane; F:L-amino acid transmembrane transporter activity; P:transmembrane transport; P:L-amino acid transport; P:amino acid transport; P:ion transport; C:plasma membrane; C:membrane; P:transport	-20.5	31	24	-23.2	4	31	152	-21.8	4	31	0.993925
miRNA_2811	TCCTTCATTCCACCGGAGTCTG	3'utr_chrUn_3'utr_955661355..955663143	GSONMT00059210001	suppressor of cytokine signaling 3	P:intracellular signal transduction; P:negative regulation of apoptotic process; P:JAK-STAT cascade; P:protein ubiquitination; P:retina morphogenesis in camera-type eye; P:regulation of growth; P:negative regulation of signal transduction	-23.1	61	54	-20.66	40	61	156	-23.5	35	61	0.996074
miRNA_2814	GCCATGCTGGTTAAGTGTGCCTT	3'utr_chrUn_2_3'utr_42053598..42054400	GSONMT00081668001	apoptosis-enhancing nuclease	F:nucleic acid binding; F:exonuclease activity; P:response to ionizing radiation; C:nucleoplasm; P:intrinsic apoptotic signaling pathway in response to DNA damage by p53 class mediator; C:nucleolus; C:nucleus	-20.8	79	71	-20.49	49	71	163	-22.2	25	71	0.999157
miRNA_2814	GCCATGCTGGTTAAGTGTGCCTT	3'utr_chrUn_27_3'utr_1977759..1979135	GSONMT00018534001	atp-binding cassette sub-family f member 3	F:ATPase activity; F:ATP binding; F:nucleotide binding; F:nucleoside-triphosphatase activity; P:ATP catabolic process	-20.4	991	983	-23.7	968	991	166	-20.4	971	990	0.992727
miRNA_2814	GCCATGCTGGTTAAGTGTGCCTT	3'utr_chrUn_28_3'utr_complement(2672750..2673407)	GSONMT00067129001	autophagy-related protein 9a-like isoform x1	C:autophagic vacuole; C:cytoplasm; F:molecular_function; C:cellular_component; P:autophagic vacuole assembly	-25.3	375	368	-25.24	356	375	157	-21.31	49	84	0.996085
miRNA_2816	TCTGGACAGACGGGAGACTCTAGC	3'utr_chrUn_17_3'utr_41095881..41096138	GSONMT00082485001	-dihydroxyvitamin d 24- mitochondrial-like	F:metal ion binding; P:oxidation-reduction process; F:oxidoreductase activity, acting on paired donors, with incorporation or reduction of molecular oxygen; F:heme binding; F:oxidoreductase activity; F:iron ion binding; F:monooxygenase activity; P:response to vitamin D; P:vitamin D metabolic process; F:25-hydroxycholecalciferol-24-hydroxylase activity; C:mitochondrion; F:1-alpha,25-dihydroxyvitam…	-21.7	66	59	-26.65	41	66	159	-23.2	42	66	0.992727
miRNA_2816	TCTGGACAGACGGGAGACTCTAGC	3'utr_chrUn_3'utr_531078895..531079969	GSONMT00031137001	c20orf24 homolog	C:mitochondrion; P:regulation of transcription, DNA-templated; P:negative regulation of transcription from RNA polymerase II promoter; F:sequence-specific DNA binding; C:nucleus; F:sequence-specific DNA binding transcription factor activity; F:DNA binding; F:molecular_function; P:biological_process	-23.95	546	538	-24.27	523	546	160	-23.95	506	545	0.999705
miRNA_2816	TCTGGACAGACGGGAGACTCTAGC	3'utr_chrUn_9_3'utr_10039395..10040638	GSONMT00067161001	dna damage-inducible transcript 4-like	C:cytoplasm; P:negative regulation of signal transduction	-23.9	210	203	-23.6	767	790	150	-24.3	177	210	0.992727
miRNA_2872	TGGGTTTGTTGCAGCAGAAGCTGG	3'utr_chrUn_3'utr_716878075..716879248	GSONMT00019473001	nephronectin-like isoform x3	F:calcium ion binding; C:membrane; P:atrioventricular valve development; P:heart trabecula formation	-23.22	49	41	-22.68	56	79	162	-21.3	53	78	0.99902
miRNA_2883	TGTGCTGTTGGAGAGCAGATGC	3'utr_chrUn_13_3'utr_complement(13239518..13240645)	GSONMT00040569001	nuclear factor erythroid 2-related factor 1	P:regulation of transcription, DNA-templated; F:sequence-specific DNA binding; C:nucleus; F:sequence-specific DNA binding transcription factor activity; F:DNA binding	-24.41	288	281	-25.15	260	288	151	-24.91	261	288	0.992727
miRNA_2886	GCCTCATCAAGCAGCGCTTCAGAA	3'utr_chrUn_24_3'utr_complement(3779417..3780194)	GSONMT00002656001	ribosomal protein s6 kinase beta-1 isoform x3	F:transferase activity; F:protein serine/threonine kinase activity; P:phosphorylation; F:protein kinase activity; P:protein phosphorylation; F:nucleotide binding; F:ATP binding; F:kinase activity; P:signal transduction; F:transferase activity, transferring phosphorus-containing groups; P:cellular response to growth factor stimulus; P:positive regulation of mitotic cell cycle; P:positive regulatio…	-21.4	412	404	-22.92	390	412	159	-21.4	392	411	0.997051
miRNA_2887	TGGTTGCTGTATGGACAGTGG	3'utr_chrUn_2_3'utr_39642574..39644207	GSONMT00026938001	alanine--trna cytoplasmic	P:alanyl-tRNA aminoacylation; F:nucleic acid binding; F:nucleotide binding; C:cytoplasm; F:ATP binding; F:alanine-tRNA ligase activity; F:aminoacyl-tRNA ligase activity; F:ligase activity, forming aminoacyl-tRNA and related compounds; P:tRNA aminoacylation; F:aminoacyl-tRNA editing activity; F:RNA binding; P:neuromuscular process; P:response to amino acid; P:tRNA modification; P:neuromuscular pro…	-22.21	552	544	-21.77	532	552	156	-22.21	507	551	0.999181
miRNA_2888	TGCTGGAAGAGTGTGGGACTGC	3'utr_chrUn_1_3'utr_complement(28115756..28116402)	GSONMT00055973001	eukaryotic translation initiation factor 4e	F:RNA binding; P:translational initiation; P:translation; C:cytoplasm; F:translation initiation factor activity	-21.52	338	331	-23.09	317	338	152	-22.22	290	338	0.999744
miRNA_2888	TGCTGGAAGAGTGTGGGACTGC	3'utr_chrUn_2_3'utr_39642574..39644207	GSONMT00026938001	alanine--trna cytoplasmic	P:alanyl-tRNA aminoacylation; F:nucleic acid binding; F:nucleotide binding; C:cytoplasm; F:ATP binding; F:alanine-tRNA ligase activity; F:aminoacyl-tRNA ligase activity; F:ligase activity, forming aminoacyl-tRNA and related compounds; P:tRNA aminoacylation; F:aminoacyl-tRNA editing activity; F:RNA binding; P:neuromuscular process; P:response to amino acid; P:tRNA modification; P:neuromuscular pro…	-23.42	865	859	-21.98	49	73	152	-22.07	36	72	0.995292
miRNA_2888	TGCTGGAAGAGTGTGGGACTGC	3'utr_chrUn_8_3'utr_15400798..15401743	GSONMT00068448001	surfeit locus protein 4	C:integral component of membrane; C:endoplasmic reticulum membrane; C:membrane; C:endoplasmic reticulum; C:endoplasmic reticulum-Golgi intermediate compartment membrane; C:Golgi membrane; C:Golgi apparatus; F:molecular_function; P:biological_process	-21.21	586	578	-20.21	117	142	153	-20.1	120	141	0.997913
miRNA_2896	GCTGTCTGGAGTGGTTCTCAATCA	3'utr_chr_15_3'utr_1749399..1750111	GSONMT00070874001	insulin-induced gene 1	C:integral component of membrane; C:membrane; F:serotonin receptor activity; F:G-protein coupled receptor activity; P:signal transduction; F:signal transducer activity; P:serotonin receptor signaling pathway; P:G-protein coupled receptor signaling pathway; C:integral component of plasma membrane; C:plasma membrane; C:endoplasmic reticulum membrane; P:lipid metabolic process; P:cholesterol metabol…	-20.1	302	294	-22.82	229	252	150	-21.41	638	688	0.999842
miRNA_2896	GCTGTCTGGAGTGGTTCTCAATCA	3'utr_chrUn_3'utr_complement(243263657..243264400)	GSONMT00018460001	large neutral amino acids transporter small subunit 4-like isoform x2	C:integral component of membrane; F:L-amino acid transmembrane transporter activity; P:transmembrane transport; P:L-amino acid transport; P:amino acid transport; P:ion transport; C:plasma membrane; C:membrane; P:transport	-20.5	31	24	-23.2	4	31	152	-21.8	4	31	0.993925
miRNA_2900	GCTGGTCCACTCCAGCAGTCTGA	3'utr_chrUn_14_3'utr_3567921..3568553	GSONMT00064758001	e3 ubiquitin-protein ligase znrf2	F:metal ion binding; F:zinc ion binding; C:lysosomal membrane; C:endosome membrane; F:ligase activity; C:cell junction; C:presynaptic membrane; P:protein ubiquitination	-22.96	411	405	-22.69	511	535	152	-24.86	362	411	0.999436
miRNA_2900	GCTGGTCCACTCCAGCAGTCTGA	3'utr_chrUn_17_3'utr_complement(28825740..28826344)	GSONMT00047778001	ras-related protein rab-7a	F:GTP binding; P:small GTPase mediated signal transduction; F:nucleotide binding; P:protein transport; C:late endosome; P:protein targeting to lysosome; P:early endosome to late endosome transport; P:phagosome acidification; P:epidermal growth factor catabolic process; F:GTPase activity; C:intracellular membrane-bounded organelle; P:GTP catabolic process; C:cytoplasm; C:lysosome; C:Golgi apparatu…	-24.64	339	332	-24.57	318	339	153	-24.64	295	338	0.991282
[truncated: 240 more rows]

## Sheet: mRNA-lncRNA correlation
Expression correlation between DE lncRNA and DE mRNA that share the same microRNA binding site
[truncated: 1,893 more rows]

## Sheet: Chi square
Frequency of strong correlation between microRNA binding site sharing lncRNA-mRNA gene pairs and other lncRNA-mRNA gene pairs
[truncated: 14 more rows]

[truncated: 1 more sheets: LncRNA derived mir targets]
