# Supplementary material for: Crosstalk among lncRNAs, microRNAs and mRNAs in the muscle ‘degradome’ of rainbow trout
Source: Sci Rep. 2018 May 30;8:8416. doi: 10.1038/s41598-018-26753-2 (PMC5976669; doi:10.1038/s41598-018-26753-2)
Supplement: Supplementary file 8 — Supplementary Dataset 8 [file 41598_2018_26753_MOESM8_ESM.xlsx]

## Sheet: Legend
Crosstalk among lncRNAs, microRNAs and mRNAs in the muscle ‘degradome’ of rainbow trout
Bam Paneru, Ali Ali, Rafet Al-Tobasei, Brett Kenney and Mohamed Salem
Supplementary dataset 8: Computational prediction of ‘DE lncRNA-DE mRNA’ (lncRNA-mRNA) interaction and ‘DE lncRNA-proteome of DE mRNA’ (lncRNA-protein) physical interaction. Expression correlations are also provided between lncRNA and mRNAs if they show potential physical interaction.

## Sheet: DE lncRNA-DE mRNA physical inte
Target mRNA	Fold change	FDR p-value correction	DE mRNA name	GO terms	target_region_len	target_hyb_len	target_start_pos	target_end_pos	target_seed_start_pos	target_seed_end_pos	target_ED	LncRNA	Fold change	FDR p-value correction	sRNA_hyb_len	sRNA_start_pos	sRNA_end_pos	sRNA_seed_start_pos	sRNA_seed_end_pos	sRNA_ED	hybrid_energy	energy	DE lncRNA ID	DE mRNA ID	R	R2
TCONS_00088339	4.41801	0.000914622	atypical chemokine receptor 3 (ackr3), mRNA		767	51	708	758	752	758	3.37401	Omy400020024	4.12661	0.00238974	51	1	51	1	7	0.06631	-105.2	-101.725	Omy400020024	TCONS_00088339	0.997463	0.994933
GSONMT00027415001	9.59268	0.00257	novel protein vertebrate phospholipase group vi (zgc:77476)	P:lipid metabolic process; F:hydrolase activity; P:metabolic process; P:cardiolipin biosynthetic process; C:cytoplasm; C:centrosome	552	102	6	107	84	90	5.24208	Omy400011543	11.6127	3.41559e-07	132	438	569	455	461	20.8968	-128.4	-102.266	Omy400011543	GSONMT00027415001	0.996294	0.992602
TCONS_00176896	-12.4698	1.68358e-06	Trichobilharzia regenti genome assembly T_regenti_v1_0_4, scaffold TRE_scaffold0055666		791	146	636	781	767	773	28.3396	Omy100067542	-21.0632	3.69742e-07	148	453	600	460	466	31.7373	-216.1	-156.021	Omy100067542	TCONS_00176896	0.996272	0.992558
TCONS_00176896	-12.4698	1.68358e-06	Trichobilharzia regenti genome assembly T_regenti_v1_0_4, scaffold TRE_scaffold0055666		791	146	636	781	767	773	28.3396	Omy400002615	-21.717	2.15037e-08	148	453	600	460	466	31.7373	-216.1	-156.021	Omy400002615	TCONS_00176896	0.994913	0.989852
GSONMT00033966001	42.3998	1.03851e-09	large neutral amino acids transporter small subunit 4-like	C:integral component of membrane; F:L-amino acid transmembrane transporter activity; P:transmembrane transport; P:L-amino acid transport; P:amino acid transport; P:ion transport; C:plasma membrane	1129	92	1036	1127	1121	1127	0.10042	Omy400004320	10.1806	0.000130298	88	1	88	1	7	1.57833	-103.9	-102.217	Omy400004320	GSONMT00033966001	0.993103	0.986254
GSONMT00026025001	3.88294	0.000204828	protein slowmo homolog 2-like	-	1145	137	749	885	879	885	4.47504	Omy400028182	133.064	8.14339e-05	149	248	396	248	254	15.9915	-161.8	-141.302	Omy400028182	GSONMT00026025001	0.99299	0.98603
TCONS_00088807	12.1926	0.00275372	growth arrest-specific protein 7-like (LOC106606940), transcript variant X2, mRNA	transcription factor activity	566	139	359	497	491	497	6.08464	Omy400011543	11.6127	3.41559e-07	140	433	572	433	439	21.0332	-129.2	-102.052	Omy400011543	TCONS_00088807	0.991256	0.982589
TCONS_00014594	11.4474	0.00545453	clone ssal-eve-502-259 CD209 antigen-like protein E putative mRNA, complete cds		833	122	712	833	823	829	1.93378	Omy400010328	50.7006	0.00570385	149	280	428	284	290	2.739	-142.3	-137.62	Omy400010328	TCONS_00014594	0.991101	0.982281
GSONMT00033966001	42.3998	1.03851e-09	large neutral amino acids transporter small subunit 4-like	C:integral component of membrane; F:L-amino acid transmembrane transporter activity; P:transmembrane transport; P:L-amino acid transport; P:amino acid transport; P:ion transport; C:plasma membrane	1129	114	1016	1129	1123	1129	0.13224	Omy400091340	7.1642	0.00179619	109	11	119	11	17	8.60587	-143.9	-135.142	Omy400091340	GSONMT00033966001	0.989221	0.978558
GSONMT00005667001	6.82795	0.000174116	serine threonine-protein kinase ulk2-like	F:ATP binding; F:protein kinase activity; F:nucleotide binding; P:protein phosphorylation; F:transferase activity, transferring phosphorus-containing groups; F:protein serine/threonine kinase activity; P:regulation of dendrite morphogenesis; F:molecular_function; P:habenula development; C:cellular_component; P:regulation of autophagy; P:protein autophosphorylation; P:response to starvation; C:pre…	1420	149	117	265	259	265	28.3304	Omy500043112	4.82686	0.0028609	150	151	300	151	157	23.1295	-217.6	-166.14	Omy500043112	GSONMT00005667001	0.989072	0.978263
TCONS_00021511	17.1266	2.67788e-06	Response gene to complement 32 protein (rgc32), mRNA >gi|221221551|gb|BT057565.1|clone ssal-evf-540-279 Response gene to complement 32 protein putative mRNA, complete cds		921	68	79	146	140	146	3.55562	Omy400034255	7.59561	0.000652338	72	383	454	383	389	1.29605	-115.8	-110.963	Omy400034255	TCONS_00021511	0.98779	0.975729
GSONMT00030514001	6.58676	6.58228e-06	heat shock protein beta-7	P:response to stress; F:molecular_function; C:mitochondrion; C:nucleus	1219	141	2	142	119	125	10.685	Omy400004320	10.1806	0.000130298	146	241	386	260	266	4.55889	-116.2	-100.989	Omy400004320	GSONMT00030514001	0.98658	0.973339
GSONMT00074639001	6.5231	2.03969e-06	ubiquitin carboxyl-terminal hydrolase 25-like isoform x2	P:proteolysis; F:hydrolase activity; F:cysteine-type peptidase activity; F:peptidase activity; F:ubiquitin thiolesterase activity; P:ubiquitin-dependent protein catabolic process; P:dorsal/ventral pattern formation	1998	147	235	381	370	376	11.382	Omy400017625	14.1796	0.00156905	140	3	142	8	14	4.07169	-174.4	-158.937	Omy400017625	GSONMT00074639001	0.986172	0.972535
GSONMT00033966001	42.3998	1.03851e-09	large neutral amino acids transporter small subunit 4-like	C:integral component of membrane; F:L-amino acid transmembrane transporter activity; P:transmembrane transport; P:L-amino acid transport; P:amino acid transport; P:ion transport; C:plasma membrane	1129	116	1014	1129	1087	1093	0.15255	Omy200131860	4.52826	0.00743801	116	487	602	523	529	0.7701	-210.6	-209.69	Omy200131860	GSONMT00033966001	0.984385	0.969013
GSONMT00051537001	6.75605	0.00369889	kinase suppressor of ras 1-like isoform x2	F:metal ion binding; P:intracellular signal transduction; F:ATP binding; F:protein kinase activity; P:protein phosphorylation; F:transferase activity, transferring phosphorus-containing groups; F:protein serine/threonine kinase activity	1763	123	1009	1131	1125	1131	3.72382	Omy400004320	10.1806	0.000130298	149	243	391	243	249	4.72546	-128.4	-119.909	Omy400004320	GSONMT00051537001	0.983612	0.967493
TCONS_00021511	17.1266	2.67788e-06	Response gene to complement 32 protein (rgc32), mRNA >gi|221221551|gb|BT057565.1|clone ssal-evf-540-279 Response gene to complement 32 protein putative mRNA, complete cds		921	133	264	396	356	362	18.5124	Omy200133306	-9.16752	2.623e-05	138	26	163	62	68	0.47429	-131.2	-112.224	Omy200133306	TCONS_00021511	0.983591	0.967452
TCONS_00088807	12.1926	0.00275372	growth arrest-specific protein 7-like (LOC106606940), transcript variant X2, mRNA	transcription factor activity	566	130	387	516	495	501	16.0835	Omy400004320	10.1806	0.000130298	147	224	370	240	246	8.21391	-146	-121.727	Omy400004320	TCONS_00088807	0.982723	0.965745
GSONMT00030514001	6.58676	6.58228e-06	heat shock protein beta-7	P:response to stress; F:molecular_function; C:mitochondrion; C:nucleus	1219	108	1	108	102	108	1.43388	Omy400028182	133.064	8.14339e-05	135	234	368	234	240	14.4558	-116.3	-100.374	Omy400028182	GSONMT00030514001	0.982012	0.964348
GSONMT00033966001	42.3998	1.03851e-09	large neutral amino acids transporter small subunit 4-like	C:integral component of membrane; F:L-amino acid transmembrane transporter activity; P:transmembrane transport; P:L-amino acid transport; P:amino acid transport; P:ion transport; C:plasma membrane	1129	75	1054	1128	1113	1119	0.07866	Omy400059575	11.5494	3.76223e-05	75	832	906	841	847	13.8556	-123.7	-109.796	Omy400059575	GSONMT00033966001	0.981413	0.963172
TCONS_00159976	3.15439	0.00477438	uncharacterized LOC106596601 (LOC106596601), ncRNA		822	147	676	822	810	816	0.96752	Omy400108849	54.1651	0.00637996	149	277	425	282	288	2.99545	-238.9	-234.936	Omy400108849	TCONS_00159976	0.980926	0.962215
TCONS_00061032	-3.07884	0.000649765	clone BAC S0142M23, complete sequence		1539	149	668	816	763	769	21.0375	Omy400066109	-4.8948	0.00344685	146	604	749	650	656	6.85706	-132.5	-104.589	Omy400066109	TCONS_00061032	0.980362	0.961109
GSONMT00055703001	5.30455	0.00828807	serine threonine-protein kinase 11-interacting	P:biological_process; F:kinase activity; P:phosphorylation	951	85	832	916	899	905	1.85767	Omy400010798	7.20873	6.79715e-05	96	5	100	21	27	0.34729	-105.1	-102.863	Omy400010798	GSONMT00055703001	0.979672	0.959757
GSONMT00030942001	-22.754	9.82781e-06	fatty acid synthase	P:biosynthetic process; F:hydrolase activity, acting on ester bonds; F:enoyl-[acyl-carrier-protein] reductase (NADPH, B-specific) activity; F:zinc ion binding; F:oleoyl-[acyl-carrier-protein] hydrolase activity; P:oxidation-reduction process; F:3-hydroxypalmitoyl-[acyl-carrier-protein] dehydratase activity; F:3-oxoacyl-[acyl-carrier-protein] reductase (NADPH) activity; F:oxidoreductase activity; …	1998	145	1284	1428	1422	1428	32.0047	Omy500066004	-19.5459	3.69217e-10	149	156	304	156	162	22.2016	-209.1	-154.882	Omy500066004	GSONMT00030942001	0.979635	0.959685
TCONS_00014594	11.4474	0.00545453	clone ssal-eve-502-259 CD209 antigen-like protein E putative mRNA, complete cds		833	130	704	833	818	824	2.08508	Omy400016811	68.6093	0.00354059	149	1	149	10	16	2.56682	-129.5	-124.837	Omy400016811	TCONS_00014594	0.978974	0.958391
GSONMT00033966001	42.3998	1.03851e-09	large neutral amino acids transporter small subunit 4-like	C:integral component of membrane; F:L-amino acid transmembrane transporter activity; P:transmembrane transport; P:L-amino acid transport; P:amino acid transport; P:ion transport; C:plasma membrane	1129	138	992	1129	1123	1129	8.14534	Omy400081813	35.0068	4.7492e-10	146	11	156	11	17	3.53809	-251.3	-239.571	Omy400081813	GSONMT00033966001	0.978741	0.957934
GSONMT00068926001	3.06893	0.000388166	stromal interaction molecule 1-like	P:cation transport; F:identical protein binding; C:cortical endoplasmic reticulum; F:microtubule plus-end binding; C:protein complex; C:integral component of endoplasmic reticulum membrane; P:activation of store-operated calcium channel activity; P:detection of calcium ion; C:integral component of plasma membrane; F:calcium ion binding; P:store-operated calcium entry; F:calcium channel regulator …	1861	98	2	99	74	80	15.1902	Omy200076565	3.96155	0.00171095	99	166	264	181	187	5.26705	-143	-122.541	Omy200076565	GSONMT00068926001	0.978389	0.957245
GSONMT00062643001	15.9687	2.43482e-07	large neutral amino acids transporter small subunit 4-like	C:integral component of membrane; F:L-amino acid transmembrane transporter activity; P:transmembrane transport; P:L-amino acid transport	1572	121	419	539	533	539	1.95881	Omy400091340	7.1642	0.00179619	126	209	334	209	215	21.3209	-136.3	-113.003	Omy400091340	GSONMT00062643001	0.975783	0.952153
GSONMT00069084001	3.0658	0.00436989	beta-taxilin isoform x1	F:syntaxin binding; C:cytoplasm	1998	134	1864	1997	1979	1985	27.7002	Omy500020154	5.3979	0.000701992	133	519	651	530	536	49.8774	-179.6	-101.993	Omy500020154	GSONMT00069084001	0.972312	0.94539
GSONMT00069084001	3.0658	0.00436989	beta-taxilin isoform x1	F:syntaxin binding; C:cytoplasm	1155	138	590	727	721	727	19.0919	Omy500020154	5.3979	0.000701992	138	320	457	320	326	39.6468	-238.9	-180.207	Omy500020154	GSONMT00069084001	0.972312	0.94539
C9546_c1_seq1_	6.44166	0.000841741	smoothelin-like protein 1 (LOC106604657), transcript variant X2, mRNA	regulation of contractile properties of both striated and smooth muscles	813	143	111	253	229	235	3.52228	Omy400004320	10.1806	0.000130298	149	233	381	245	251	4.44251	-125.5	-117.515	Omy400004320	C9546_c1_seq1_	0.971736	0.94427
TCONS_00051857	-11.1016	3.59445e-11	pyrroline-5-carboxylate reductase 1, mitochondrial-like (LOC106592277), mRNA	amino acid biosynthesis	1652	150	1049	1198	1192	1198	41.7387	Omy500013356	-12.5128	1.61494e-08	150	450	599	450	456	38.6144	-321.6	-241.247	Omy500013356	TCONS_00051857	0.971693	0.944188
GSONMT00033966001	42.3998	1.03851e-09	large neutral amino acids transporter small subunit 4-like	C:integral component of membrane; F:L-amino acid transmembrane transporter activity; P:transmembrane transport; P:L-amino acid transport; P:amino acid transport; P:ion transport; C:plasma membrane	1129	149	980	1128	1097	1103	8.48866	Omy100095716	32.3637	0.00125016	147	469	615	494	500	24.1539	-143.2	-110.534	Omy100095716	GSONMT00033966001	0.971533	0.943876
TCONS_00159976	3.15439	0.00477438	uncharacterized LOC106596601 (LOC106596601), ncRNA		822	144	678	821	788	794	0.98728	Omy400066850	5.89321	0.000404166	148	53	200	77	83	13.1604	-134.5	-120.309	Omy400066850	TCONS_00159976	0.969533	0.939993
TCONS_00097890	3.69277	0.000506665	Oncorhynchus mykiss cathepsin D (LOC100136761), mRNA >gi|1858019|gb|U90321.1|OMU90321 Oncorhynchus mykiss cathepsin D mRNA, complete cds		620	147	291	437	425	431	11.9308	Omy400044636	26.1581	2.9117e-06	139	489	627	498	504	2.37347	-131	-116.681	Omy400044636	TCONS_00097890	0.966807	0.934717
GSONMT00020189001	6.1889	1.01068e-07	ephrin type-a receptor 7-like isoform x1	C:postsynaptic membrane; C:integral component of plasma membrane; P:adult walking behavior; P:positive regulation of dendrite morphogenesis; P:positive regulation of JUN kinase activity; C:cell junction; P:regulation of axonogenesis; C:early endosome membrane; P:glial cell migration; P:fasciculation of motor neuron axon; C:endoplasmic reticulum; P:fasciculation of sensory neuron axon; F:protein k…	1998	92	128	219	213	219	0.11983	Omy400029755	6.54119	0.00807818	92	437	528	437	443	7.20096	-130.8	-123.441	Omy400029755	GSONMT00020189001	0.966727	0.934562
TCONS_00088807	12.1926	0.00275372	growth arrest-specific protein 7-like (LOC106606940), transcript variant X2, mRNA	transcription factor activity	566	121	366	486	465	471	5.80872	Omy400016065	23.0684	0.00706646	136	314	449	330	336	10.1018	-117.5	-101.636	Omy400016065	TCONS_00088807	0.966727	0.934561
GSONMT00020189001	6.1889	1.01068e-07	ephrin type-a receptor 7-like isoform x1	C:postsynaptic membrane; C:integral component of plasma membrane; P:adult walking behavior; P:positive regulation of dendrite morphogenesis; P:positive regulation of JUN kinase activity; C:cell junction; P:regulation of axonogenesis; C:early endosome membrane; P:glial cell migration; P:fasciculation of motor neuron axon; C:endoplasmic reticulum; P:fasciculation of sensory neuron axon; F:protein k…	1998	142	109	250	219	225	0.00086	Omy400033049	3.79279	0.00030141	148	4	151	25	31	6.63328	-138.6	-131.963	Omy400033049	GSONMT00020189001	0.965318	0.93184
GSONMT00055703001	5.30455	0.00828807	serine threonine-protein kinase 11-interacting	P:biological_process; F:kinase activity; P:phosphorylation	951	114	831	944	938	944	7.21967	Omy400033049	3.79279	0.00030141	138	30	167	30	36	5.78396	-118.4	-105.404	Omy400033049	GSONMT00055703001	0.964966	0.93116
GSONMT00040586001	-11.4797	6.0668e-08	collagen type i alpha 1	F:extracellular matrix structural constituent; C:collagen; P:fin morphogenesis; P:fin regeneration; C:cytoplasm; P:fin development; P:pectoral fin development; P:regulation of ossification	1998	104	278	381	368	374	44.7441	Omy500045602	-12.4075	3.5962e-07	105	951	1055	959	965	43.2388	-252.5	-164.529	Omy500045602	GSONMT00040586001	0.964808	0.930854
GSONMT00078105001	5.58183	0.00312341	sorbin and sh3 domain-containing protein 1-like	-	669	144	39	182	169	175	22.4839	Omy400004320	10.1806	0.000130298	145	234	378	241	247	4.44021	-126.9	-100.024	Omy400004320	GSONMT00078105001	0.963964	0.929227
GSONMT00026025001	3.88294	0.000204828	protein slowmo homolog 2-like	-	1145	133	770	902	879	885	7.64842	Omy400011543	11.6127	3.41559e-07	148	420	567	435	441	20.5963	-155.2	-126.969	Omy400011543	GSONMT00026025001	0.962816	0.927016
GSONMT00038612001	-3.59432	0.00456476	kn motif and ankyrin repeat domain-containing protein 1-like	F:iron-sulfur cluster binding	1998	147	260	406	393	399	13.1195	Omy100129540	-3.67997	0.000739385	149	6	154	14	20	0.9168	-179.6	-165.594	Omy100129540	GSONMT00038612001	0.962781	0.926947
TCONS_00014594	11.4474	0.00545453	clone ssal-eve-502-259 CD209 antigen-like protein E putative mRNA, complete cds		833	81	751	831	815	821	0.12376	Omy400034255	7.59561	0.000652338	81	375	455	385	391	1.45411	-159.6	-158.02	Omy400034255	TCONS_00014594	0.962295	0.926011
GSONMT00074639001	6.5231	2.03969e-06	ubiquitin carboxyl-terminal hydrolase 25-like isoform x2	P:proteolysis; F:hydrolase activity; F:cysteine-type peptidase activity; F:peptidase activity; F:ubiquitin thiolesterase activity; P:ubiquitin-dependent protein catabolic process; P:dorsal/ventral pattern formation	1998	144	242	385	379	385	12.0857	Omy400078897	20.2258	0.000729335	123	700	822	700	706	14.9416	-156	-128.948	Omy400078897	GSONMT00074639001	0.960664	0.922875
GSONMT00020189001	6.1889	1.01068e-07	ephrin type-a receptor 7-like isoform x1	C:postsynaptic membrane; C:integral component of plasma membrane; P:adult walking behavior; P:positive regulation of dendrite morphogenesis; P:positive regulation of JUN kinase activity; C:cell junction; P:regulation of axonogenesis; C:early endosome membrane; P:glial cell migration; P:fasciculation of motor neuron axon; C:endoplasmic reticulum; P:fasciculation of sensory neuron axon; F:protein k…	1998	83	144	226	202	208	0.01764	Omy400021193	6.62778	0.00454035	83	557	639	575	581	9.92468	-128.5	-118.551	Omy400021193	GSONMT00020189001	0.959318	0.920291
GSONMT00074639001	6.5231	2.03969e-06	ubiquitin carboxyl-terminal hydrolase 25-like isoform x2	P:proteolysis; F:hydrolase activity; F:cysteine-type peptidase activity; F:peptidase activity; F:ubiquitin thiolesterase activity; P:ubiquitin-dependent protein catabolic process; P:dorsal/ventral pattern formation	1998	150	58	207	150	156	0.80302	Omy400066850	5.89321	0.000404166	150	27	176	77	83	15.6963	-124.5	-108.001	Omy400066850	GSONMT00074639001	0.95893	0.919547
TCONS_00058870	213.38	9.39594e-07	Oncorhynchus mykiss F-box protein 32 (fbxo32), mRNA >gi|300244972|gb|HM189693.1| Oncorhynchus mykiss F-box protein 32 (FBXO32) mRNA, complete cds		687	149	402	550	534	540	30.8854	Omy500018678	227.347	1.92573e-07	148	52	199	61	67	24.9495	-285.5	-229.635	Omy500018678	TCONS_00058870	0.958876	0.919444
GSONMT00026025001	3.88294	0.000204828	protein slowmo homolog 2-like	-	1145	133	753	885	879	885	4.43332	Omy400004320	10.1806	0.000130298	150	242	391	242	248	4.72472	-120.4	-111.242	Omy400004320	GSONMT00026025001	0.958816	0.919329
GSONMT00035250001	13.0191	2.68686e-09	uveal autoantigen with coiled-coil domains and ankyrin repeats protein-like	-	150	120	31	150	144	150	36.7634	Omy500007443	11.5736	1.91163e-10	120	1726	1845	1726	1732	41.1908	-255	-177.05	Omy500007443	GSONMT00035250001	0.958561	0.918839
C122910_c0_seq1_	4.27979	0.00123569	smoothelin-like protein 1 (LOC106604657), transcript variant X2, mRNA	regulation of contractile properties of both striated and smooth muscles	560	144	406	549	537	543	7.73799	Omy400011543	11.6127	3.41559e-07	143	431	573	437	443	21.0973	-149.6	-120.789	Omy400011543	C122910_c0_seq1_	0.958481	0.918685
GSONMT00074639001	6.5231	2.03969e-06	ubiquitin carboxyl-terminal hydrolase 25-like isoform x2	P:proteolysis; F:hydrolase activity; F:cysteine-type peptidase activity; F:peptidase activity; F:ubiquitin thiolesterase activity; P:ubiquitin-dependent protein catabolic process; P:dorsal/ventral pattern formation	1998	148	245	392	367	373	12.7182	Omy400033049	3.79279	0.00030141	147	4	150	24	30	6.75115	-152.1	-132.603	Omy400033049	GSONMT00074639001	0.957692	0.917174
TCONS_00159976	3.15439	0.00477438	uncharacterized LOC106596601 (LOC106596601), ncRNA		822	148	661	808	663	669	1.09898	Omy400046247	5.94789	0.00997508	143	1	143	135	141	2.93727	-133.3	-129.261	Omy400046247	TCONS_00159976	0.956105	0.914137
TCONS_00159976	3.15439	0.00477438	uncharacterized LOC106596601 (LOC106596601), ncRNA		822	142	645	786	780	786	2.05245	Omy400012684	6.12981	0.00223563	131	1	131	1	7	22.4298	-150.7	-126.216	Omy400012684	TCONS_00159976	0.955944	0.913829
C9546_c1_seq1_	6.44166	0.000841741	smoothelin-like protein 1 (LOC106604657), transcript variant X2, mRNA	regulation of contractile properties of both striated and smooth muscles	813	137	7	143	137	143	3.3325	Omy400028182	133.064	8.14339e-05	144	233	376	233	239	15.0024	-165.6	-147.298	Omy400028182	C9546_c1_seq1_	0.955612	0.913194
TCONS_00023823	5.97901	0.00865837	protein FAM214A-like (LOC106587663), partial mRNA		719	125	363	487	481	487	6.38701	Omy400091340	7.1642	0.00179619	125	208	332	208	214	21.0037	-145.9	-118.472	Omy400091340	TCONS_00023823	0.955101	0.912219
GSONMT00033966001	42.3998	1.03851e-09	large neutral amino acids transporter small subunit 4-like	C:integral component of membrane; F:L-amino acid transmembrane transporter activity; P:transmembrane transport; P:L-amino acid transport; P:amino acid transport; P:ion transport; C:plasma membrane	1129	114	1014	1127	1096	1102	0.22259	Omy400012731	41.1273	0.000219577	114	326	439	352	358	14.9027	-139.4	-124.237	Omy400012731	GSONMT00033966001	0.954927	0.911886
GSONMT00021507001	3.7717	0.00512014	mitogen-activated protein kinase kinase kinase mlt-like	F:ATP binding; F:protein kinase activity; C:cytoplasm; P:protein phosphorylation; P:MAPK cascade; F:transferase activity, transferring phosphorus-containing groups; F:MAP kinase kinase kinase activity; F:protein serine/threonine kinase activity; F:nucleotide binding	1768	122	973	1094	1057	1063	32.5268	Omy400056721	4.14746	0.00240934	133	411	543	445	451	0.9657	-134.5	-100.998	Omy400056721	GSONMT00021507001	0.954535	0.911136
GSONMT00020189001	6.1889	1.01068e-07	ephrin type-a receptor 7-like isoform x1	C:postsynaptic membrane; C:integral component of plasma membrane; P:adult walking behavior; P:positive regulation of dendrite morphogenesis; P:positive regulation of JUN kinase activity; C:cell junction; P:regulation of axonogenesis; C:early endosome membrane; P:glial cell migration; P:fasciculation of motor neuron axon; C:endoplasmic reticulum; P:fasciculation of sensory neuron axon; F:protein k…	1998	148	119	266	260	266	0	Omy400011543	11.6127	3.41559e-07	150	418	567	418	424	20.5953	-157.4	-136.805	Omy400011543	GSONMT00020189001	0.954374	0.91083
TCONS_00159976	3.15439	0.00477438	uncharacterized LOC106596601 (LOC106596601), ncRNA		822	131	686	816	810	816	1.00093	Omy100106211	8.83929	7.34238e-05	125	1	125	1	7	17.361	-120.2	-101.836	Omy100106211	TCONS_00159976	0.953003	0.908214
GSONMT00055703001	5.30455	0.00828807	serine threonine-protein kinase 11-interacting	P:biological_process; F:kinase activity; P:phosphorylation	951	143	802	944	901	907	18.727	Omy400044636	26.1581	2.9117e-06	138	463	600	496	502	1.5406	-144.5	-124.265	Omy400044636	GSONMT00055703001	0.952318	0.90691
GSONMT00073752001	-4.32583	4.75119e-05	nuclear receptor subfamily 4 group a member 1-like	F:sequence-specific DNA binding; P:steroid hormone mediated signaling pathway; F:sequence-specific DNA binding transcription factor activity; F:DNA binding; C:nucleus; F:ligand-activated sequence-specific DNA binding RNA polymerase II transcription factor activity; F:zinc ion binding; P:regulation of transcription, DNA-templated; P:transcription, DNA-templated; F:metal ion binding; F:steroid horm…	874	145	730	874	867	873	33.5968	Omy400122741	-11.1743	0.00185646	150	324	473	325	331	24.5885	-165.7	-107.515	Omy400122741	GSONMT00073752001	0.950768	0.90396
GSONMT00074639001	6.5231	2.03969e-06	ubiquitin carboxyl-terminal hydrolase 25-like isoform x2	P:proteolysis; F:hydrolase activity; F:cysteine-type peptidase activity; F:peptidase activity; F:ubiquitin thiolesterase activity; P:ubiquitin-dependent protein catabolic process; P:dorsal/ventral pattern formation	1998	149	68	216	210	216	0.81161	Omy400071240	4.42091	0.00182598	150	132	281	132	138	0.42553	-172.2	-170.963	Omy400071240	GSONMT00074639001	0.950492	0.903434
GSONMT00051537001	6.75605	0.00369889	kinase suppressor of ras 1-like isoform x2	F:metal ion binding; P:intracellular signal transduction; F:ATP binding; F:protein kinase activity; P:protein phosphorylation; F:transferase activity, transferring phosphorus-containing groups; F:protein serine/threonine kinase activity	1763	149	982	1130	1124	1130	4.03871	Omy400011543	11.6127	3.41559e-07	137	437	573	437	443	20.9167	-145.4	-120.425	Omy400011543	GSONMT00051537001	0.948906	0.900423
GSONMT00074639001	6.5231	2.03969e-06	ubiquitin carboxyl-terminal hydrolase 25-like isoform x2	P:proteolysis; F:hydrolase activity; F:cysteine-type peptidase activity; F:peptidase activity; F:ubiquitin thiolesterase activity; P:ubiquitin-dependent protein catabolic process; P:dorsal/ventral pattern formation	1998	127	237	363	357	363	10.7113	Omy400010798	7.20873	6.79715e-05	112	1	112	1	7	1.92147	-141.8	-129.127	Omy400010798	GSONMT00074639001	0.948395	0.899452
GSONMT00027415001	9.59268	0.00257	novel protein vertebrate phospholipase group vi (zgc:77476)	P:lipid metabolic process; F:hydrolase activity; P:metabolic process; P:cardiolipin biosynthetic process; C:cytoplasm; C:centrosome	552	103	4	106	83	89	5.60563	Omy400004320	10.1806	0.000130298	148	234	381	249	255	4.43377	-115	-104.975	Omy400004320	GSONMT00027415001	0.948298	0.899269
GSONMT00056857001	5.19815	0.000386719	ATP-dependent 6-phosphofructokinase, muscle type-like	F:transferase activity; P:phosphorylation; F:nucleotide binding; C:cytoplasm; F:ATP binding; F:kinase activity; C:6-phosphofructokinase complex; P:glycolysis; P:fructose 6-phosphate metabolic process; F:6-phosphofructokinase activity	1752	144	91	234	102	108	0.00494	Omy400072489	15.9439	1.05473e-05	147	4	150	130	136	7.63184	-131	-123.326	Omy400072489	GSONMT00056857001	0.948283	0.899242
GSONMT00049946001	-17.0016	4.84828e-07	acetyl- carboxylase alpha	F:metal ion binding; F:biotin carboxylase activity; F:ATP binding; F:ligase activity; P:metabolic process; F:catalytic activity; P:fatty acid biosynthetic process; F:acetyl-CoA carboxylase activity	805	149	396	544	538	544	49.6065	Omy500089303	-8.97106	1.25357e-05	148	1	148	1	7	48.938	-220.5	-121.977	Omy500089303	GSONMT00049946001	0.948202	0.899087
GSONMT00021507001	3.7717	0.00512014	mitogen-activated protein kinase kinase kinase mlt-like	F:ATP binding; F:protein kinase activity; C:cytoplasm; P:protein phosphorylation; P:MAPK cascade; F:transferase activity, transferring phosphorus-containing groups; F:MAP kinase kinase kinase activity; F:protein serine/threonine kinase activity; F:nucleotide binding	1768	148	974	1121	1057	1063	32.7026	Omy400015745	4.15805	0.000322651	146	448	593	504	510	3.02298	-140	-104.307	Omy400015745	GSONMT00021507001	0.947995	0.898695
TCONS_00014594	11.4474	0.00545453	clone ssal-eve-502-259 CD209 antigen-like protein E putative mRNA, complete cds		833	134	699	832	814	820	2.13247	Omy400040794	14.7151	3.93603e-06	145	330	474	349	355	11.5469	-125.6	-111.963	Omy400040794	TCONS_00014594	0.947829	0.89838
GSONMT00020189001	6.1889	1.01068e-07	ephrin type-a receptor 7-like isoform x1	C:postsynaptic membrane; C:integral component of plasma membrane; P:adult walking behavior; P:positive regulation of dendrite morphogenesis; P:positive regulation of JUN kinase activity; C:cell junction; P:regulation of axonogenesis; C:early endosome membrane; P:glial cell migration; P:fasciculation of motor neuron axon; C:endoplasmic reticulum; P:fasciculation of sensory neuron axon; F:protein k…	1998	139	111	249	225	231	0.00089	Omy400044636	26.1581	2.9117e-06	144	441	584	458	464	2.94256	-211.5	-208.514	Omy400044636	GSONMT00020189001	0.94758	0.897908
TCONS_00098636	110.606	1.81913e-08	f-box only protein 32		650	147	211	357	308	314	19.7365	Omy400015745	4.15805	0.000322651	140	461	600	497	503	2.92781	-167.3	-144.674	Omy400015745	TCONS_00098636	0.946995	0.8968
GSONMT00020189001	6.1889	1.01068e-07	ephrin type-a receptor 7-like isoform x1	C:postsynaptic membrane; C:integral component of plasma membrane; P:adult walking behavior; P:positive regulation of dendrite morphogenesis; P:positive regulation of JUN kinase activity; C:cell junction; P:regulation of axonogenesis; C:early endosome membrane; P:glial cell migration; P:fasciculation of motor neuron axon; C:endoplasmic reticulum; P:fasciculation of sensory neuron axon; F:protein k…	1998	81	140	220	208	214	0.04429	Omy200131268	40.3497	0.00178616	81	474	554	480	486	18.7086	-126.1	-107.354	Omy200131268	GSONMT00020189001	0.944213	0.891538
GSONMT00033966001	42.3998	1.03851e-09	large neutral amino acids transporter small subunit 4-like	C:integral component of membrane; F:L-amino acid transmembrane transporter activity; P:transmembrane transport; P:L-amino acid transport; P:amino acid transport; P:ion transport; C:plasma membrane	1129	149	980	1128	1122	1128	8.48866	Omy400021900	12.4091	3.19356e-05	146	1	146	1	7	16.9981	-141.1	-115.66	Omy400021900	GSONMT00033966001	0.943914	0.890974
GSONMT00074639001	6.5231	2.03969e-06	ubiquitin carboxyl-terminal hydrolase 25-like isoform x2	P:proteolysis; F:hydrolase activity; F:cysteine-type peptidase activity; F:peptidase activity; F:ubiquitin thiolesterase activity; P:ubiquitin-dependent protein catabolic process; P:dorsal/ventral pattern formation	1998	129	104	232	200	206	2.77234	Omy500027769	3.63986	0.00643761	116	269	384	289	295	7.91893	-122.1	-111.452	Omy500027769	GSONMT00074639001	0.943644	0.890464
GSONMT00071779001	9.67739	2.11056e-08	flocculation protein flo11-like isoform x2	-	1998	112	752	863	831	837	8.69543	Omy400004320	10.1806	0.000130298	148	244	391	279	285	4.72683	-119.8	-106.392	Omy400004320	GSONMT00071779001	0.943248	0.889717
GSONMT00003050001	-17.4306	0.00489014	glycerophosphodiester phosphodiesterase domain-containing protein 5-like isoform x1	P:lipid metabolic process; F:phosphoric diester hydrolase activity; F:glycerophosphodiester phosphodiesterase activity; P:glycerol metabolic process; F:molecular_function; P:biological_process; C:cellular_component	1998	149	694	842	750	756	28.5058	Omy100071455	-3.82263	0.00116218	146	282	427	373	379	3.95697	-138	-105.534	Omy100071455	GSONMT00003050001	0.940447	0.88444
GSONMT00062643001	15.9687	2.43482e-07	large neutral amino acids transporter small subunit 4-like	C:integral component of membrane; F:L-amino acid transmembrane transporter activity; P:transmembrane transport; P:L-amino acid transport	1572	130	494	623	617	623	6.30063	Omy500039427	3.02842	0.00873023	150	49	198	49	55	21.2946	-134.3	-106.705	Omy500039427	GSONMT00062643001	0.940377	0.884309
C9546_c1_seq1_	6.44166	0.000841741	smoothelin-like protein 1 (LOC106604657), transcript variant X2, mRNA	regulation of contractile properties of both striated and smooth muscles	813	141	133	273	264	270	6.95095	Omy400011543	11.6127	3.41559e-07	149	418	566	421	427	20.5989	-139.2	-111.647	Omy400011543	C9546_c1_seq1_	0.938734	0.881222
GSONMT00074639001	6.5231	2.03969e-06	ubiquitin carboxyl-terminal hydrolase 25-like isoform x2	P:proteolysis; F:hydrolase activity; F:cysteine-type peptidase activity; F:peptidase activity; F:ubiquitin thiolesterase activity; P:ubiquitin-dependent protein catabolic process; P:dorsal/ventral pattern formation	1998	144	97	240	202	208	3.52711	Omy400124419	4.38388	0.00521812	142	14	155	50	56	4.07117	-109.9	-102.338	Omy400124419	GSONMT00074639001	0.937927	0.879708
GSONMT00069826001	-7.86383	3.88529e-05	collagen alpha-1 chain-like isoform x2	F:extracellular matrix structural constituent; C:collagen	1998	149	752	900	894	900	48.7335	Omy500030058	-6.73726	0.00220725	149	4	152	4	10	51.943	-341.3	-240.644	Omy500030058	GSONMT00069826001	0.937776	0.879425
GSONMT00033966001	42.3998	1.03851e-09	large neutral amino acids transporter small subunit 4-like	C:integral component of membrane; F:L-amino acid transmembrane transporter activity; P:transmembrane transport; P:L-amino acid transport; P:amino acid transport; P:ion transport; C:plasma membrane	1129	144	984	1127	1121	1127	8.70366	Omy400021941	227.86	1.92573e-07	149	813	961	813	819	21.5817	-174.9	-144.589	Omy400021941	GSONMT00033966001	0.937543	0.878987
TCONS_00088807	12.1926	0.00275372	growth arrest-specific protein 7-like (LOC106606940), transcript variant X2, mRNA	transcription factor activity	566	114	385	498	480	486	6.54605	Omy400042334	142.947	1.45871e-14	95	436	530	449	455	12.8712	-123.2	-103.771	Omy400042334	TCONS_00088807	0.935538	0.875231
TCONS_00159976	3.15439	0.00477438	uncharacterized LOC106596601 (LOC106596601), ncRNA		822	149	482	630	624	630	26.4536	Omy100083321	6.25114	0.00180132	147	151	297	151	157	24.4439	-254.6	-203.688	Omy100083321	TCONS_00159976	0.935222	0.87464
TCONS_00159976	3.15439	0.00477438	uncharacterized LOC106596601 (LOC106596601), ncRNA		822	148	674	821	815	821	0.9873	Omy400030890	4.11107	0.0015263	149	563	711	563	569	5.85114	-153.3	-146.461	Omy400030890	TCONS_00159976	0.931227	0.867184
TCONS_00097890	3.69277	0.000506665	Oncorhynchus mykiss cathepsin D (LOC100136761), mRNA >gi|1858019|gb|U90321.1|OMU90321 Oncorhynchus mykiss cathepsin D mRNA, complete cds		620	124	325	448	431	437	7.87917	Omy400004320	10.1806	0.000130298	144	233	376	245	251	4.50735	-118.5	-106.126	Omy400004320	TCONS_00097890	0.930055	0.865002
GSONMT00074639001	6.5231	2.03969e-06	ubiquitin carboxyl-terminal hydrolase 25-like isoform x2	P:proteolysis; F:hydrolase activity; F:cysteine-type peptidase activity; F:peptidase activity; F:ubiquitin thiolesterase activity; P:ubiquitin-dependent protein catabolic process; P:dorsal/ventral pattern formation	1998	149	36	184	171	177	3.69165	Omy400081813	35.0068	4.7492e-10	149	9	157	15	21	3.53748	-283.3	-276.047	Omy400081813	GSONMT00074639001	0.929389	0.863763
TCONS_00159976	3.15439	0.00477438	uncharacterized LOC106596601 (LOC106596601), ncRNA		822	149	674	822	816	822	0.96752	Omy500027768	5.36411	7.12335e-05	149	654	802	654	660	10.5926	-128.6	-117.039	Omy500027768	TCONS_00159976	0.929069	0.86317
GSONMT00048231001	-4.34188	0.000487114	rrp15-like protein	C:mitochondrion; C:nucleolus; C:nucleus	1553	130	398	527	485	491	7.25147	Omy400027748	-3.86978	0.00295146	120	1325	1444	1356	1362	2.9127	-137.3	-127.105	Omy400027748	GSONMT00048231001	0.927955	0.861101
GSONMT00051537001	6.75605	0.00369889	kinase suppressor of ras 1-like isoform x2	F:metal ion binding; P:intracellular signal transduction; F:ATP binding; F:protein kinase activity; P:protein phosphorylation; F:transferase activity, transferring phosphorus-containing groups; F:protein serine/threonine kinase activity	1763	148	980	1127	1090	1096	4.0464	Omy400044636	26.1581	2.9117e-06	150	443	592	478	484	2.5584	-137.5	-130.895	Omy400044636	GSONMT00051537001	0.927118	0.859547
GSONMT00065518001	-3.50136	0.000829337	fatty acyl- reductase 1	F:fatty-acyl-CoA reductase (alcohol-forming) activity; C:cellular_component; C:peroxisome; C:integral component of membrane; C:membrane; P:lipid metabolic process; F:oxidoreductase activity, acting on the aldehyde or oxo group of donors, NAD or NADP as acceptor; P:oxidation-reduction process; F:oxidoreductase activity; C:peroxisomal membrane	1128	109	299	407	401	407	27.1958	Omy400043358	-22.0122	0.00652966	112	762	873	762	768	26.0305	-153.4	-100.214	Omy400043358	GSONMT00065518001	0.926993	0.859316
GSONMT00020189001	6.1889	1.01068e-07	ephrin type-a receptor 7-like isoform x1	C:postsynaptic membrane; C:integral component of plasma membrane; P:adult walking behavior; P:positive regulation of dendrite morphogenesis; P:positive regulation of JUN kinase activity; C:cell junction; P:regulation of axonogenesis; C:early endosome membrane; P:glial cell migration; P:fasciculation of motor neuron axon; C:endoplasmic reticulum; P:fasciculation of sensory neuron axon; F:protein k…	1998	145	126	270	264	270	0	Omy400028182	133.064	8.14339e-05	145	231	375	231	237	14.8269	-194.9	-180.07	Omy400028182	GSONMT00020189001	0.926262	0.857961
GSONMT00074639001	6.5231	2.03969e-06	ubiquitin carboxyl-terminal hydrolase 25-like isoform x2	P:proteolysis; F:hydrolase activity; F:cysteine-type peptidase activity; F:peptidase activity; F:ubiquitin thiolesterase activity; P:ubiquitin-dependent protein catabolic process; P:dorsal/ventral pattern formation	1998	85	40	124	118	124	4.49212	Omy400012684	6.12981	0.00223563	86	1	86	1	7	11.3554	-139	-123.126	Omy400012684	GSONMT00074639001	0.926164	0.85778
GSONMT00074639001	6.5231	2.03969e-06	ubiquitin carboxyl-terminal hydrolase 25-like isoform x2	P:proteolysis; F:hydrolase activity; F:cysteine-type peptidase activity; F:peptidase activity; F:ubiquitin thiolesterase activity; P:ubiquitin-dependent protein catabolic process; P:dorsal/ventral pattern formation	1998	149	69	217	203	209	0.8109	Omy500027768	5.36411	7.12335e-05	147	602	748	610	616	11.843	-132	-119.337	Omy500027768	GSONMT00074639001	0.92497	0.85557
TCONS_00159976	3.15439	0.00477438	uncharacterized LOC106596601 (LOC106596601), ncRNA		822	110	689	798	752	758	1.00416	Omy500027769	3.63986	0.00643761	101	285	385	323	329	4.29037	-111.5	-106.179	Omy500027769	TCONS_00159976	0.924918	0.855474
GSONMT00012519001	5.48815	0.00108428	wd repeat domain phosphoinositide-interacting protein 4	F:phosphatidylinositol-3-phosphate binding; C:cytoplasm; F:phosphatidylinositol-3,5-bisphosphate binding; P:autophagic vacuole assembly; P:autophagy; F:small GTPase regulator activity; P:cell death	1499	145	1258	1402	1375	1381	13.7766	Omy400015745	4.15805	0.000322651	147	473	619	495	501	2.78302	-126.4	-109.884	Omy400015745	GSONMT00012519001	0.924679	0.855032
GSONMT00040558001	-3.46046	0.000323259	ubiquitin carboxyl-terminal hydrolase 10	P:proteolysis; F:hydrolase activity; F:cysteine-type peptidase activity; F:peptidase activity; F:ubiquitin thiolesterase activity; P:ubiquitin-dependent protein catabolic process; P:protein deubiquitination; P:regulation of autophagy; F:cysteine-type endopeptidase activity; C:early endosome; C:nucleus; P:autophagy; C:cytoplasm; F:p53 binding; P:DNA repair; C:intermediate filament cytoskeleton; F:…	1305	146	958	1103	1097	1103	39.3221	Omy500080545	-3.24227	0.00185646	147	1	147	1	7	39.66	-270.9	-191.917	Omy500080545	GSONMT00040558001	0.924424	0.854559
GSONMT00014355001	15.4835	0.00522755	supervillin-like isoform x1	F:actin binding; P:cytoskeleton organization	417	148	8	155	116	122	10.5712	Omy400004320	10.1806	0.000130298	148	242	389	284	290	4.67936	-120.4	-105.164	Omy400004320	GSONMT00014355001	0.924022	0.853816
GSONMT00062643001	15.9687	2.43482e-07	large neutral amino acids transporter small subunit 4-like	C:integral component of membrane; F:L-amino acid transmembrane transporter activity; P:transmembrane transport; P:L-amino acid transport	1572	121	418	538	532	538	1.93012	Omy500069566	6.49099	1.32346e-05	102	1	102	1	7	13.1991	-136.9	-121.722	Omy500069566	GSONMT00062643001	0.923857	0.853512
TCONS_00088807	12.1926	0.00275372	growth arrest-specific protein 7-like (LOC106606940), transcript variant X2, mRNA	transcription factor activity	566	138	365	502	470	476	6.77236	Omy400028182	133.064	8.14339e-05	143	233	375	268	274	14.8488	-147.2	-125.536	Omy400028182	TCONS_00088807	0.922576	0.851147
GSONMT00074639001	6.5231	2.03969e-06	ubiquitin carboxyl-terminal hydrolase 25-like isoform x2	P:proteolysis; F:hydrolase activity; F:cysteine-type peptidase activity; F:peptidase activity; F:ubiquitin thiolesterase activity; P:ubiquitin-dependent protein catabolic process; P:dorsal/ventral pattern formation	1998	148	67	214	171	177	0.81111	Omy200076565	3.96155	0.00171095	148	145	292	179	185	6.88838	-196	-188.3	Omy200076565	GSONMT00074639001	0.922091	0.850252
GSONMT00020189001	6.1889	1.01068e-07	ephrin type-a receptor 7-like isoform x1	C:postsynaptic membrane; C:integral component of plasma membrane; P:adult walking behavior; P:positive regulation of dendrite morphogenesis; P:positive regulation of JUN kinase activity; C:cell junction; P:regulation of axonogenesis; C:early endosome membrane; P:glial cell migration; P:fasciculation of motor neuron axon; C:endoplasmic reticulum; P:fasciculation of sensory neuron axon; F:protein k…	1998	121	111	231	122	128	0.0382	Omy400072489	15.9439	1.05473e-05	148	3	150	130	136	7.59823	-132.6	-125.013	Omy400072489	GSONMT00020189001	0.921492	0.849147
GSONMT00054263001	-4.83587	2.4634e-06	ferm domain-containing protein 5	C:cytoskeleton; C:cytoplasm; C:extrinsic component of membrane; F:cytoskeletal protein binding; C:integral component of membrane; F:molecular_function; C:cellular_component; F:protein binding; P:biological_process	897	115	249	363	327	333	29.9075	Omy100129540	-3.67997	0.000739385	117	11	127	35	41	0.84215	-134	-103.216	Omy100129540	GSONMT00054263001	0.92095	0.84815
GSONMT00061952001	-4.51429	2.23959e-05	coiled-coil domain-containing protein 43	F:molecular_function; P:biological_process; C:cellular_component	1224	147	170	316	310	316	12.829	Omy400015745	4.15805	0.000322651	147	445	591	445	451	3.17166	-118.2	-102.243	Omy400015745	GSONMT00061952001	0.919909	0.846233
GSONMT00079999001	9.13831	8.47474e-06	calcium-binding and coiled-coil domain-containing protein 1-like	P:regulation of transcription, DNA-templated; P:transcription, DNA-templated; C:integral component of membrane; C:nucleus; F:DNA binding	1998	148	673	820	805	811	21.2668	Omy400015745	4.15805	0.000322651	130	442	571	450	456	4.37809	-133	-107.376	Omy400015745	GSONMT00079999001	0.919909	0.846233
TCONS_00097890	3.69277	0.000506665	Oncorhynchus mykiss cathepsin D (LOC100136761), mRNA >gi|1858019|gb|U90321.1|OMU90321 Oncorhynchus mykiss cathepsin D mRNA, complete cds		620	140	295	434	428	434	12.2526	Omy400028182	133.064	8.14339e-05	143	232	374	232	238	14.7371	-145.5	-118.494	Omy400028182	TCONS_00097890	0.919855	0.846134
GSONMT00056857001	5.19815	0.000386719	ATP-dependent 6-phosphofructokinase, muscle type-like	F:transferase activity; P:phosphorylation; F:nucleotide binding; C:cytoplasm; F:ATP binding; F:kinase activity; C:6-phosphofructokinase complex; P:glycolysis; P:fructose 6-phosphate metabolic process; F:6-phosphofructokinase activity	1752	146	30	175	169	175	0.00563	Omy400042528	45.2295	0.000518642	150	232	381	232	238	19.6292	-132.8	-113.165	Omy400042528	GSONMT00056857001	0.919444	0.845377
TCONS_00097890	3.69277	0.000506665	Oncorhynchus mykiss cathepsin D (LOC100136761), mRNA >gi|1858019|gb|U90321.1|OMU90321 Oncorhynchus mykiss cathepsin D mRNA, complete cds		620	147	289	435	425	431	12.1931	Omy400010798	7.20873	6.79715e-05	143	1	143	5	11	9.84042	-122.1	-100.035	Omy400010798	TCONS_00097890	0.918981	0.844526
GSONMT00019473001	-7.46866	8.31515e-06	nephronectin-like isoform x3	F:calcium ion binding; C:membrane; P:atrioventricular valve development; P:heart trabecula formation	1998	143	958	1100	1022	1028	23.1935	Omy100129540	-3.67997	0.000739385	150	6	155	75	81	0.93042	-126.5	-102.376	Omy100129540	GSONMT00019473001	0.918746	0.844093
GSONMT00030514001	6.58676	6.58228e-06	heat shock protein beta-7	P:response to stress; F:molecular_function; C:mitochondrion; C:nucleus	1219	71	1149	1219	1213	1219	0.1706	Omy500069566	6.49099	1.32346e-05	83	1	83	1	7	8.88097	-113	-103.946	Omy500069566	GSONMT00030514001	0.918715	0.844038
GSONMT00059210001	4.79948	0.00019142	suppressor of cytokine signaling 3	P:intracellular signal transduction; P:negative regulation of apoptotic process; P:JAK-STAT cascade; P:protein ubiquitination; P:retina morphogenesis in camera-type eye; P:regulation of growth; P:negative regulation of signal transduction	1998	118	1351	1468	1462	1468	4.22351	Omy500041150	35.8941	0.0046845	138	7	144	7	13	0.28221	-141.7	-137.205	Omy500041150	GSONMT00059210001	0.917408	0.841637
TCONS_00159976	3.15439	0.00477438	uncharacterized LOC106596601 (LOC106596601), ncRNA		822	143	679	821	777	783	0.98477	Omy300059628	6.22283	0.000151323	146	222	367	258	264	17.3449	-118.7	-100.357	Omy300059628	TCONS_00159976	0.917096	0.841066
GSONMT00060609001	7.70529	1.08693e-06	protein soga3-like isoform x2	P:regulation of autophagy; C:extracellular space	599	89	511	599	593	599	17.4043	Omy400081813	35.0068	4.7492e-10	96	13	108	13	19	1.03309	-118.6	-100.15	Omy400081813	GSONMT00060609001	0.917084	0.841043
GSONMT00055703001	5.30455	0.00828807	serine threonine-protein kinase 11-interacting	P:biological_process; F:kinase activity; P:phosphorylation	951	141	804	944	934	940	18.727	Omy400028182	133.064	8.14339e-05	149	248	396	252	258	15.9915	-137.5	-102.75	Omy400028182	GSONMT00055703001	0.915037	0.837293
GSONMT00020189001	6.1889	1.01068e-07	ephrin type-a receptor 7-like isoform x1	C:postsynaptic membrane; C:integral component of plasma membrane; P:adult walking behavior; P:positive regulation of dendrite morphogenesis; P:positive regulation of JUN kinase activity; C:cell junction; P:regulation of axonogenesis; C:early endosome membrane; P:glial cell migration; P:fasciculation of motor neuron axon; C:endoplasmic reticulum; P:fasciculation of sensory neuron axon; F:protein k…	1998	115	112	226	220	226	0.12646	Omy400017625	14.1796	0.00156905	142	1	142	1	7	4.07395	-157.9	-153.691	Omy400017625	GSONMT00020189001	0.914588	0.836472
GSONMT00021661001	8.87104	0.00172847	cytochrome p450 3a27	F:metal ion binding; P:oxidation-reduction process; F:oxidoreductase activity, acting on paired donors, with incorporation or reduction of molecular oxygen; F:heme binding; F:oxidoreductase activity; F:iron ion binding; F:oxidoreductase activity, acting on paired donors, with incorporation or reduction of molecular oxygen, reduced flavin or flavoprotein as one donor, and incorporation of one atom…	337	149	15	163	157	163	33.5521	Omy200124320	10.7391	0.000722606	149	1	149	1	7	31.6698	-289.3	-224.119	Omy200124320	GSONMT00021661001	0.913407	0.834313
GSONMT00070791001	15.8832	9.31111e-05	myosin-binding protein slow-type-like isoform x2	-	803	128	674	801	777	783	13.783	Omy400028182	133.064	8.14339e-05	139	240	378	256	262	15.0939	-136.3	-107.449	Omy400028182	GSONMT00070791001	0.912896	0.83338
GSONMT00060243001	-4.21394	0.00462866	low quality protein: ethanolaminephosphotransferase 1-like	F:phosphotransferase activity, for other substituted phosphate groups; F:transferase activity; P:phospholipid biosynthetic process; C:membrane	1742	149	136	284	265	271	28.7736	Omy100129540	-3.67997	0.000739385	143	4	146	16	22	0.94771	-138.5	-108.751	Omy100129540	GSONMT00060243001	0.912769	0.833148
GSONMT00014355001	15.4835	0.00522755	supervillin-like isoform x1	F:actin binding; P:cytoskeleton organization	417	142	8	149	123	129	10.1905	Omy400011543	11.6127	3.41559e-07	136	437	572	451	457	20.9336	-141.8	-110.644	Omy400011543	GSONMT00014355001	0.911408	0.830664
TCONS_00159976	3.15439	0.00477438	uncharacterized LOC106596601 (LOC106596601), ncRNA		822	149	650	798	760	766	1.6071	Omy200076565	3.96155	0.00171095	144	145	288	176	182	7.41637	-212	-202.97	Omy200076565	TCONS_00159976	0.910336	0.828711
GSONMT00024892001	5.94452	4.09963e-05	phosphatidate phosphatase lpin1-like isoform x1	F:molecular_function; P:biological_process; C:cellular_component	1180	97	1	97	91	97	15.1301	Omy400025683	3.26172	0.00260303	101	435	535	435	441	6.92742	-141.2	-119.169	Omy400025683	GSONMT00024892001	0.909089	0.826443
GSONMT00051616001	-6.43089	1.81387e-05	tribbles homolog 2	F:ATP binding; F:protein kinase activity; P:protein phosphorylation; F:transferase activity, transferring phosphorus-containing groups; P:negative regulation of interleukin-10 biosynthetic process; P:negative regulation of sequence-specific DNA binding transcription factor activity; F:protein kinase inhibitor activity; P:positive regulation of ubiquitin-protein ligase activity; P:positive regulat…	1063	149	582	730	724	730	32.9565	Omy500077019	-10.5388	9.44422e-07	149	1	149	1	7	31.2116	-268.2	-204.025	Omy500077019	GSONMT00051616001	0.908647	0.825639
TCONS_00088807	12.1926	0.00275372	growth arrest-specific protein 7-like (LOC106606940), transcript variant X2, mRNA	transcription factor activity	566	144	359	502	496	502	6.39773	Omy400044636	26.1581	2.9117e-06	144	459	602	459	465	1.46746	-162.9	-155.05	Omy400044636	TCONS_00088807	0.908336	0.825075
GSONMT00063187001	-17.7392	0.00286663	cold shock domain-containing protein c2-like	P:regulation of transcription, DNA-templated; F:nucleic acid binding; F:DNA binding	1706	141	735	875	869	875	13.7906	Omy500005159	-3.72139	0.000609468	149	12	160	12	18	16.3672	-130.9	-100.76	Omy500005159	GSONMT00063187001	0.907577	0.823696
TCONS_00173205	-5.87106	2.89595e-06	Mus musculus BAC clone RP24-283I1 from chromosome 19, complete sequence		673	149	49	197	186	192	4.412	Omy400015745	4.15805	0.000322651	141	478	618	485	491	2.77733	-193.2	-185.981	Omy400015745	TCONS_00173205	0.907207	0.823024
GSONMT00056857001	5.19815	0.000386719	ATP-dependent 6-phosphofructokinase, muscle type-like	F:transferase activity; P:phosphorylation; F:nucleotide binding; C:cytoplasm; F:ATP binding; F:kinase activity; C:6-phosphofructokinase complex; P:glycolysis; P:fructose 6-phosphate metabolic process; F:6-phosphofructokinase activity	1752	149	135	283	264	270	0.00538	Omy400055397	22.0869	0.000400246	147	67	213	89	95	0.71464	-149.5	-148.776	Omy400055397	GSONMT00056857001	0.907114	0.822856
GSONMT00074639001	6.5231	2.03969e-06	ubiquitin carboxyl-terminal hydrolase 25-like isoform x2	P:proteolysis; F:hydrolase activity; F:cysteine-type peptidase activity; F:peptidase activity; F:ubiquitin thiolesterase activity; P:ubiquitin-dependent protein catabolic process; P:dorsal/ventral pattern formation	1998	150	68	217	188	194	0.81137	Omy100095716	32.3637	0.00125016	150	474	623	493	499	22.1157	-147.7	-124.773	Omy100095716	GSONMT00074639001	0.906072	0.820966
GSONMT00068926001	3.06893	0.000388166	stromal interaction molecule 1-like	P:cation transport; F:identical protein binding; C:cortical endoplasmic reticulum; F:microtubule plus-end binding; C:protein complex; C:integral component of endoplasmic reticulum membrane; P:activation of store-operated calcium channel activity; P:detection of calcium ion; C:integral component of plasma membrane; F:calcium ion binding; P:store-operated calcium entry; F:calcium channel regulator …	1861	61	13	73	67	73	6.93503	Omy400012684	6.12981	0.00223563	60	1	60	1	7	0.00556	-107.7	-100.771	Omy400012684	GSONMT00068926001	0.905595	0.820103
GSONMT00051616001	-6.43089	1.81387e-05	tribbles homolog 2	F:ATP binding; F:protein kinase activity; P:protein phosphorylation; F:transferase activity, transferring phosphorus-containing groups; P:negative regulation of interleukin-10 biosynthetic process; P:negative regulation of sequence-specific DNA binding transcription factor activity; F:protein kinase inhibitor activity; P:positive regulation of ubiquitin-protein ligase activity; P:positive regulat…	1063	144	918	1061	1055	1061	28.7767	Omy500077020	-6.70149	0.00220235	149	1	149	1	7	13.5397	-231.6	-189.284	Omy500077020	GSONMT00051616001	0.904668	0.818424
GSONMT00055703001	5.30455	0.00828807	serine threonine-protein kinase 11-interacting	P:biological_process; F:kinase activity; P:phosphorylation	951	119	832	950	910	916	7.87253	Omy400004320	10.1806	0.000130298	119	216	334	241	247	10.478	-121.2	-102.856	Omy400004320	GSONMT00055703001	0.904311	0.817778
TCONS_00159976	3.15439	0.00477438	uncharacterized LOC106596601 (LOC106596601), ncRNA		822	149	674	822	816	822	0.96752	Omy400089565	273.064	0.00143974	149	7	155	7	13	0.12837	-139.5	-138.403	Omy400089565	TCONS_00159976	0.904242	0.817654
TCONS_00016338	-9.27635	0.000175087	dnaJ homolog subfamily B member 1-like (LOC106564265), mRNA	chaperon binding	385	150	101	250	244	250	24.6036	Omy500034918	-10.1706	9.3296e-05	150	1	150	1	7	26.1709	-257.4	-206.625	Omy500034918	TCONS_00016338	0.903604	0.8165
GSONMT00070791001	15.8832	9.31111e-05	myosin-binding protein slow-type-like isoform x2	-	803	119	678	796	783	789	12.742	Omy400044636	26.1581	2.9117e-06	126	517	642	525	531	2.37283	-131.6	-116.489	Omy400044636	GSONMT00070791001	0.902322	0.814186
GSONMT00079310001	-5.99642	0.00315483	s-adenosylmethionine synthase isoform type-2	F:metal ion binding; F:ATP binding; P:S-adenosylmethionine biosynthetic process; F:methionine adenosyltransferase activity; F:transferase activity; F:nucleotide binding; P:one-carbon metabolic process; P:phosphatidylinositol dephosphorylation; P:methylation; P:cellular nitrogen compound metabolic process; P:sulfur amino acid metabolic process; P:xenobiotic metabolic process; P:small molecule meta…	1998	147	1468	1614	1608	1614	15.9093	Omy100129540	-3.67997	0.000739385	146	1	146	1	7	1.10385	-126	-108.969	Omy100129540	GSONMT00079310001	0.902239	0.814035
GSONMT00033966001	42.3998	1.03851e-09	large neutral amino acids transporter small subunit 4-like	C:integral component of membrane; F:L-amino acid transmembrane transporter activity; P:transmembrane transport; P:L-amino acid transport; P:amino acid transport; P:ion transport; C:plasma membrane	1129	122	1007	1128	1122	1128	2.53838	Omy500027768	5.36411	7.12335e-05	125	654	778	654	660	10.0622	-128.1	-115.452	Omy500027768	GSONMT00033966001	0.900178	0.81032
GSONMT00051537001	6.75605	0.00369889	kinase suppressor of ras 1-like isoform x2	F:metal ion binding; P:intracellular signal transduction; F:ATP binding; F:protein kinase activity; P:protein phosphorylation; F:transferase activity, transferring phosphorus-containing groups; F:protein serine/threonine kinase activity	1763	143	958	1100	1087	1093	3.97942	Omy400028182	133.064	8.14339e-05	149	224	372	230	236	14.3208	-142	-123.66	Omy400028182	GSONMT00051537001	0.900118	0.810213
GSONMT00020189001	6.1889	1.01068e-07	ephrin type-a receptor 7-like isoform x1	C:postsynaptic membrane; C:integral component of plasma membrane; P:adult walking behavior; P:positive regulation of dendrite morphogenesis; P:positive regulation of JUN kinase activity; C:cell junction; P:regulation of axonogenesis; C:early endosome membrane; P:glial cell migration; P:fasciculation of motor neuron axon; C:endoplasmic reticulum; P:fasciculation of sensory neuron axon; F:protein k…	1998	98	123	220	208	214	0.15292	Omy400042334	142.947	1.45871e-14	98	436	533	442	448	12.8245	-160.1	-147.101	Omy400042334	GSONMT00020189001	0.900118	0.810213
GSONMT00028775001	3.20932	0.00557219	eukaryotic peptide chain release factor gtp-binding subunit erf3a-like isoform x1	F:GTP binding; F:GTPase activity; P:GTP catabolic process; F:nucleotide binding; F:protein binding	1998	149	452	600	577	583	24.898	Omy400088693	4.65258	0.00532199	146	1286	1431	1311	1317	2.58381	-137.4	-109.879	Omy400088693	GSONMT00028775001	0.899778	0.8096
GSONMT00074639001	6.5231	2.03969e-06	ubiquitin carboxyl-terminal hydrolase 25-like isoform x2	P:proteolysis; F:hydrolase activity; F:cysteine-type peptidase activity; F:peptidase activity; F:ubiquitin thiolesterase activity; P:ubiquitin-dependent protein catabolic process; P:dorsal/ventral pattern formation	1998	149	51	199	187	193	1.54127	Omy400030890	4.11107	0.0015263	148	610	757	617	623	3.71328	-160.2	-154.942	Omy400030890	GSONMT00074639001	0.899367	0.80886
GSONMT00033966001	42.3998	1.03851e-09	large neutral amino acids transporter small subunit 4-like	C:integral component of membrane; F:L-amino acid transmembrane transporter activity; P:transmembrane transport; P:L-amino acid transport; P:amino acid transport; P:ion transport; C:plasma membrane	1129	81	1048	1128	1122	1128	0.08535	Omy400012684	6.12981	0.00223563	79	1	79	1	7	10.3907	-131.3	-120.821	Omy400012684	GSONMT00033966001	0.898903	0.808027
GSONMT00074639001	6.5231	2.03969e-06	ubiquitin carboxyl-terminal hydrolase 25-like isoform x2	P:proteolysis; F:hydrolase activity; F:cysteine-type peptidase activity; F:peptidase activity; F:ubiquitin thiolesterase activity; P:ubiquitin-dependent protein catabolic process; P:dorsal/ventral pattern formation	1998	147	70	216	210	216	0.81074	Omy400108849	54.1651	0.00637996	149	282	430	282	288	3.02594	-235	-231.162	Omy400108849	GSONMT00074639001	0.898399	0.807121
GSONMT00074639001	6.5231	2.03969e-06	ubiquitin carboxyl-terminal hydrolase 25-like isoform x2	P:proteolysis; F:hydrolase activity; F:cysteine-type peptidase activity; F:peptidase activity; F:ubiquitin thiolesterase activity; P:ubiquitin-dependent protein catabolic process; P:dorsal/ventral pattern formation	1998	140	232	371	296	302	11.2342	Omy400034255	7.59561	0.000652338	130	326	455	391	397	26.4039	-154.1	-116.489	Omy400034255	GSONMT00074639001	0.895774	0.80241
C122910_c0_seq1_	4.27979	0.00123569	smoothelin-like protein 1 (LOC106604657), transcript variant X2, mRNA	regulation of contractile properties of both striated and smooth muscles	560	146	402	547	519	525	7.54846	Omy400017625	14.1796	0.00156905	150	132	281	163	169	5.89182	-125.1	-111.66	Omy400017625	C122910_c0_seq1_	0.895233	0.801442
GSONMT00051537001	6.75605	0.00369889	kinase suppressor of ras 1-like isoform x2	F:metal ion binding; P:intracellular signal transduction; F:ATP binding; F:protein kinase activity; P:protein phosphorylation; F:transferase activity, transferring phosphorus-containing groups; F:protein serine/threonine kinase activity	1763	143	965	1107	1095	1101	4.07851	Omy400016065	23.0684	0.00706646	140	311	450	319	325	10.3362	-121.6	-107.14	Omy400016065	GSONMT00051537001	0.895195	0.801374
GSONMT00032093001	-5.37716	1.62109e-07	60 kda heat shock mitochondrial-like	P:cellular protein metabolic process; F:ATP binding; P:response to stress; C:cytoplasm; P:protein folding; F:nucleotide binding; P:protein refolding; P:fin regeneration; P:tissue regeneration; C:mitochondrial matrix; F:chaperone binding; C:cytosol; P:positive regulation of T cell activation; P:B cell cytokine production; P:positive regulation of interferon-gamma production; C:plasma membrane; P:p…	1483	131	527	657	602	608	22.8232	Omy100129540	-3.67997	0.000739385	135	9	143	58	64	0.89323	-159.1	-135.396	Omy100129540	GSONMT00032093001	0.894692	0.800473
C62841_c0_seq1_	-4.739	0.0027256	SNF-related serine/threonine-protein kinase-like (LOC106598871), mRNA		1224	144	64	207	186	192	49.4352	Omy400066109	-4.8948	0.00344685	146	595	740	609	615	7.51266	-163.6	-106.666	Omy400066109	C62841_c0_seq1_	0.894236	0.799657
GSONMT00055703001	5.30455	0.00828807	serine threonine-protein kinase 11-interacting	P:biological_process; F:kinase activity; P:phosphorylation	951	112	833	944	909	915	7.19382	Omy400017625	14.1796	0.00156905	149	155	303	199	205	5.90204	-120.5	-107.447	Omy400017625	GSONMT00055703001	0.893932	0.799114
GSONMT00024892001	5.94452	4.09963e-05	phosphatidate phosphatase lpin1-like isoform x1	F:molecular_function; P:biological_process; C:cellular_component	1180	113	611	723	702	708	8.46079	Omy400042945	19.6823	0.00421664	147	33	179	50	56	3.81159	-128.3	-116.022	Omy400042945	GSONMT00024892001	0.893367	0.798104
GSONMT00074639001	6.5231	2.03969e-06	ubiquitin carboxyl-terminal hydrolase 25-like isoform x2	P:proteolysis; F:hydrolase activity; F:cysteine-type peptidase activity; F:peptidase activity; F:ubiquitin thiolesterase activity; P:ubiquitin-dependent protein catabolic process; P:dorsal/ventral pattern formation	1998	143	228	370	364	370	11.401	Omy400016141	4.5048	0.0089851	146	3	148	3	9	11.3289	-123.9	-101.17	Omy400016141	GSONMT00074639001	0.893306	0.797995
GSONMT00074639001	6.5231	2.03969e-06	ubiquitin carboxyl-terminal hydrolase 25-like isoform x2	P:proteolysis; F:hydrolase activity; F:cysteine-type peptidase activity; F:peptidase activity; F:ubiquitin thiolesterase activity; P:ubiquitin-dependent protein catabolic process; P:dorsal/ventral pattern formation	1998	149	69	217	199	205	0.8109	Omy400046247	5.94789	0.00997508	147	52	198	66	72	1.942	-133.4	-130.646	Omy400046247	GSONMT00074639001	0.893281	0.797952
GSONMT00051537001	6.75605	0.00369889	kinase suppressor of ras 1-like isoform x2	F:metal ion binding; P:intracellular signal transduction; F:ATP binding; F:protein kinase activity; P:protein phosphorylation; F:transferase activity, transferring phosphorus-containing groups; F:protein serine/threonine kinase activity	1763	146	940	1085	1079	1085	5.40127	Omy400017625	14.1796	0.00156905	137	187	323	187	193	4.73864	-123.9	-113.777	Omy400017625	GSONMT00051537001	0.892731	0.796969
GSONMT00056857001	5.19815	0.000386719	ATP-dependent 6-phosphofructokinase, muscle type-like	F:transferase activity; P:phosphorylation; F:nucleotide binding; C:cytoplasm; F:ATP binding; F:kinase activity; C:6-phosphofructokinase complex; P:glycolysis; P:fructose 6-phosphate metabolic process; F:6-phosphofructokinase activity	1752	149	87	235	209	215	0.00512	Omy400033049	3.79279	0.00030141	148	3	150	26	32	6.86865	-113	-106.083	Omy400033049	GSONMT00056857001	0.891345	0.794497
GSONMT00074639001	6.5231	2.03969e-06	ubiquitin carboxyl-terminal hydrolase 25-like isoform x2	P:proteolysis; F:hydrolase activity; F:cysteine-type peptidase activity; F:peptidase activity; F:ubiquitin thiolesterase activity; P:ubiquitin-dependent protein catabolic process; P:dorsal/ventral pattern formation	1998	134	44	177	171	177	3.86056	Omy400091340	7.1642	0.00179619	128	11	138	11	17	9.31708	-150.9	-137.745	Omy400091340	GSONMT00074639001	0.891144	0.794138
GSONMT00056342001	-6.5537	4.30877e-07	heat shock 70 kda protein 4-like	F:ATP binding; F:nucleotide binding; P:response to stress	1180	150	820	969	959	965	3.84635	Omy100129540	-3.67997	0.000739385	140	2	141	5	11	0.95011	-152.8	-148.004	Omy100129540	GSONMT00056342001	0.891137	0.794125
TCONS_00173205	-5.87106	2.89595e-06	Mus musculus BAC clone RP24-283I1 from chromosome 19, complete sequence		673	149	47	195	182	188	4.39377	Omy400066109	-4.8948	0.00344685	146	537	682	545	551	7.9883	-120.9	-108.526	Omy400066109	TCONS_00173205	0.890763	0.793459
GSONMT00074639001	6.5231	2.03969e-06	ubiquitin carboxyl-terminal hydrolase 25-like isoform x2	P:proteolysis; F:hydrolase activity; F:cysteine-type peptidase activity; F:peptidase activity; F:ubiquitin thiolesterase activity; P:ubiquitin-dependent protein catabolic process; P:dorsal/ventral pattern formation	1998	149	81	229	200	206	1.15756	Omy400147043	3.62339	0.00401315	148	15	162	25	31	1.86076	-112.3	-109.24	Omy400147043	GSONMT00074639001	0.890601	0.793169
GSONMT00056857001	5.19815	0.000386719	ATP-dependent 6-phosphofructokinase, muscle type-like	F:transferase activity; P:phosphorylation; F:nucleotide binding; C:cytoplasm; F:ATP binding; F:kinase activity; C:6-phosphofructokinase complex; P:glycolysis; P:fructose 6-phosphate metabolic process; F:6-phosphofructokinase activity	1752	147	88	234	88	94	0.00501	Omy400072488	5.00208	0.00374319	148	2	149	143	149	6.316	-129.2	-122.879	Omy400072488	GSONMT00056857001	0.890477	0.792949
GSONMT00003481001	-3.42247	0.00372165	e3 sumo-protein ligase 2-like isoform x1	F:peptidyl-prolyl cis-trans isomerase activity; P:protein folding; F:zinc ion binding; P:protein peptidyl-prolyl isomerization; P:intracellular transport; F:isomerase activity	1998	150	1530	1679	1628	1634	18.9601	Omy100129540	-3.67997	0.000739385	149	6	154	49	55	0.9168	-126.6	-106.723	Omy100129540	GSONMT00003481001	0.890395	0.792804
TCONS_00157077	4.35864	0.00219858	Cyprinus carpio genome assembly common carp genome, scaffold: LG48, chromosome: 48		849	131	108	238	232	238	48.0038	Omy200206933	4.72756	8.2925e-05	130	115	244	115	121	19.697	-215.4	-147.685	Omy200206933	TCONS_00157077	0.889963	0.792034
GSONMT00074639001	6.5231	2.03969e-06	ubiquitin carboxyl-terminal hydrolase 25-like isoform x2	P:proteolysis; F:hydrolase activity; F:cysteine-type peptidase activity; F:peptidase activity; F:ubiquitin thiolesterase activity; P:ubiquitin-dependent protein catabolic process; P:dorsal/ventral pattern formation	1998	148	70	217	172	178	0.81037	Omy400067294	16.0855	9.62711e-05	149	209	357	249	255	0.85084	-119.1	-117.394	Omy400067294	GSONMT00074639001	0.889742	0.791641
GSONMT00074639001	6.5231	2.03969e-06	ubiquitin carboxyl-terminal hydrolase 25-like isoform x2	P:proteolysis; F:hydrolase activity; F:cysteine-type peptidase activity; F:peptidase activity; F:ubiquitin thiolesterase activity; P:ubiquitin-dependent protein catabolic process; P:dorsal/ventral pattern formation	1998	147	232	378	366	372	11.4363	Omy400011543	11.6127	3.41559e-07	137	431	567	437	443	20.9063	-143.3	-110.944	Omy400011543	GSONMT00074639001	0.886698	0.786233
GSONMT00048468001	-3.62212	0.000533603	calumenin isoform 1	F:metal ion binding; C:endoplasmic reticulum lumen; F:calcium ion binding; C:sarcoplasmic reticulum lumen; C:endoplasmic reticulum; C:melanosome; C:extracellular region; C:sarcoplasmic reticulum	1465	148	628	775	769	775	35.662	Omy200105075	-3.03537	0.00715356	149	200	348	200	206	42.5547	-256	-177.818	Omy200105075	GSONMT00048468001	0.886345	0.785608
GSONMT00074639001	6.5231	2.03969e-06	ubiquitin carboxyl-terminal hydrolase 25-like isoform x2	P:proteolysis; F:hydrolase activity; F:cysteine-type peptidase activity; F:peptidase activity; F:ubiquitin thiolesterase activity; P:ubiquitin-dependent protein catabolic process; P:dorsal/ventral pattern formation	1998	118	49	166	160	166	2.16762	Omy400021900	12.4091	3.19356e-05	116	1	116	1	7	11.0722	-129	-115.727	Omy400021900	GSONMT00074639001	0.885415	0.78396
GSONMT00048231001	-4.34188	0.000487114	rrp15-like protein	C:mitochondrion; C:nucleolus; C:nucleus	1553	145	377	521	456	462	10.2285	Omy500005159	-3.72139	0.000609468	142	28	169	76	82	15.9566	-132.9	-106.7	Omy500005159	GSONMT00048231001	0.885142	0.783476
GSONMT00029410001	39.8068	0.000206906	protein phosphatase slingshot homolog 2-like isoform x2	P:dephosphorylation; F:phosphatase activity; F:hydrolase activity; P:protein dephosphorylation; F:protein tyrosine/serine/threonine phosphatase activity; F:protein tyrosine phosphatase activity; C:cellular_component; F:DNA binding	1998	119	877	995	932	938	9.89804	Omy400004320	10.1806	0.000130298	132	219	350	284	290	9.6537	-121.7	-102.128	Omy400004320	GSONMT00029410001	0.883972	0.781406
GSONMT00074639001	6.5231	2.03969e-06	ubiquitin carboxyl-terminal hydrolase 25-like isoform x2	P:proteolysis; F:hydrolase activity; F:cysteine-type peptidase activity; F:peptidase activity; F:ubiquitin thiolesterase activity; P:ubiquitin-dependent protein catabolic process; P:dorsal/ventral pattern formation	1998	149	236	384	259	265	11.428	Omy400072488	5.00208	0.00374319	146	1	146	118	124	6.31169	-146.1	-128.313	Omy400072488	GSONMT00074639001	0.883579	0.780712
C122910_c0_seq1_	4.27979	0.00123569	smoothelin-like protein 1 (LOC106604657), transcript variant X2, mRNA	regulation of contractile properties of both striated and smooth muscles	560	122	426	547	534	540	7.94319	Omy400010328	50.7006	0.00570385	149	204	352	213	219	2.86181	-113.8	-103	Omy400010328	C122910_c0_seq1_	0.882943	0.779589
GSONMT00004436001	3.79437	0.00242691	ankyrin repeat and socs box protein 5	P:intracellular signal transduction; F:molecular_function; P:protein ubiquitination	1501	134	840	973	949	955	21.5881	Omy400044636	26.1581	2.9117e-06	140	459	598	476	482	1.66967	-126.1	-102.814	Omy400044636	GSONMT00004436001	0.882892	0.779499
GSONMT00062170001	-5.46639	0.00153654	collagen triple helix repeat protein	C:mitochondrion; F:signal transducer activity; P:signal transduction; P:defense response to virus; C:collagen; F:molecular_function; P:biological_process; C:cellular_component	1194	149	735	883	877	883	11.3842	Omy100129540	-3.67997	0.000739385	142	6	147	6	12	0.93134	-136.7	-124.37	Omy100129540	GSONMT00062170001	0.879946	0.774305
GSONMT00074639001	6.5231	2.03969e-06	ubiquitin carboxyl-terminal hydrolase 25-like isoform x2	P:proteolysis; F:hydrolase activity; F:cysteine-type peptidase activity; F:peptidase activity; F:ubiquitin thiolesterase activity; P:ubiquitin-dependent protein catabolic process; P:dorsal/ventral pattern formation	1998	90	280	369	355	361	7.33439	Omy200131268	40.3497	0.00178616	80	474	553	481	487	18.7008	-128	-101.954	Omy200131268	GSONMT00074639001	0.879483	0.77349
C122910_c0_seq1_	4.27979	0.00123569	smoothelin-like protein 1 (LOC106604657), transcript variant X2, mRNA	regulation of contractile properties of both striated and smooth muscles	560	150	399	548	534	540	7.5583	Omy400004320	10.1806	0.000130298	145	233	377	241	247	4.4553	-117.2	-105.186	Omy400004320	C122910_c0_seq1_	0.879336	0.773231
GSONMT00051537001	6.75605	0.00369889	kinase suppressor of ras 1-like isoform x2	F:metal ion binding; P:intracellular signal transduction; F:ATP binding; F:protein kinase activity; P:protein phosphorylation; F:transferase activity, transferring phosphorus-containing groups; F:protein serine/threonine kinase activity	1763	148	966	1113	1090	1096	4.08905	Omy400033049	3.79279	0.00030141	143	4	146	21	27	6.75115	-115.5	-104.621	Omy400033049	GSONMT00051537001	0.879175	0.772948
GSONMT00042438001	7.46916	0.000354247	peroxisomal carnitine o-octanoyltransferase	F:transferase activity; F:transferase activity, transferring acyl groups; C:cellular_component; F:fatty-acyl-CoA binding; C:peroxisome; C:mitochondrion; P:fatty acid transport; F:carnitine O-octanoyltransferase activity; P:fatty acid beta-oxidation; P:medium-chain fatty acid metabolic process; P:fatty acid metabolic process; P:response to drug; P:response to organonitrogen compound; F:receptor bi…	1666	80	1579	1658	1652	1658	5.12488	Omy500069566	6.49099	1.32346e-05	94	2	95	2	8	10.9301	-146.6	-130.578	Omy500069566	GSONMT00042438001	0.878764	0.772227
TCONS_00159976	3.15439	0.00477438	uncharacterized LOC106596601 (LOC106596601), ncRNA		822	146	677	822	813	819	0.96752	Omy100095716	32.3637	0.00125016	149	491	639	494	500	21.6696	-152.8	-130.2	Omy100095716	TCONS_00159976	0.87831	0.771429
TCONS_00159976	3.15439	0.00477438	uncharacterized LOC106596601 (LOC106596601), ncRNA		822	148	674	821	691	697	0.9873	Omy400067294	16.0855	9.62711e-05	149	225	373	350	356	0.7193	-117.7	-115.993	Omy400067294	TCONS_00159976	0.87815	0.771147
TCONS_00159976	3.15439	0.00477438	uncharacterized LOC106596601 (LOC106596601), ncRNA		822	147	675	821	811	817	0.9873	Omy300000429	6.84257	0.00442443	149	446	594	450	456	6.13875	-132.3	-125.167	Omy300000429	TCONS_00159976	0.877945	0.770788
TCONS_00088807	12.1926	0.00275372	growth arrest-specific protein 7-like (LOC106606940), transcript variant X2, mRNA	transcription factor activity	566	144	359	502	481	487	6.39773	Omy400033049	3.79279	0.00030141	149	28	176	52	58	5.83464	-136.3	-124.04	Omy400033049	TCONS_00088807	0.876178	0.767687
GSONMT00074639001	6.5231	2.03969e-06	ubiquitin carboxyl-terminal hydrolase 25-like isoform x2	P:proteolysis; F:hydrolase activity; F:cysteine-type peptidase activity; F:peptidase activity; F:ubiquitin thiolesterase activity; P:ubiquitin-dependent protein catabolic process; P:dorsal/ventral pattern formation	1998	134	263	396	328	334	14.0702	Omy400029755	6.54119	0.00807818	110	419	528	471	477	7.51518	-122.4	-100.848	Omy400029755	GSONMT00074639001	0.875546	0.76658
GSONMT00033966001	42.3998	1.03851e-09	large neutral amino acids transporter small subunit 4-like	C:integral component of membrane; F:L-amino acid transmembrane transporter activity; P:transmembrane transport; P:L-amino acid transport; P:amino acid transport; P:ion transport; C:plasma membrane	1129	113	1016	1128	1096	1102	0.13985	Omy400033057	30.2234	0.00684236	137	474	610	515	521	10.416	-120.1	-109.524	Omy400033057	GSONMT00033966001	0.87387	0.763649
GSONMT00068926001	3.06893	0.000388166	stromal interaction molecule 1-like	P:cation transport; F:identical protein binding; C:cortical endoplasmic reticulum; F:microtubule plus-end binding; C:protein complex; C:integral component of endoplasmic reticulum membrane; P:activation of store-operated calcium channel activity; P:detection of calcium ion; C:integral component of plasma membrane; F:calcium ion binding; P:store-operated calcium entry; F:calcium channel regulator …	1861	75	2	76	70	76	9.58667	Omy400091340	7.1642	0.00179619	77	11	87	11	17	4.43275	-119	-104.978	Omy400091340	GSONMT00068926001	0.873741	0.763424
GSONMT00024892001	5.94452	4.09963e-05	phosphatidate phosphatase lpin1-like isoform x1	F:molecular_function; P:biological_process; C:cellular_component	1180	97	1	97	78	84	15.1301	Omy400010798	7.20873	6.79715e-05	112	1	112	15	21	1.92147	-134.9	-117.814	Omy400010798	GSONMT00024892001	0.873062	0.762237
GSONMT00024892001	5.94452	4.09963e-05	phosphatidate phosphatase lpin1-like isoform x1	F:molecular_function; P:biological_process; C:cellular_component	1180	141	622	762	727	733	8.90926	Omy400017625	14.1796	0.00156905	149	9	157	39	45	4.11182	-132.6	-119.594	Omy400017625	GSONMT00024892001	0.873031	0.762182
GSONMT00074639001	6.5231	2.03969e-06	ubiquitin carboxyl-terminal hydrolase 25-like isoform x2	P:proteolysis; F:hydrolase activity; F:cysteine-type peptidase activity; F:peptidase activity; F:ubiquitin thiolesterase activity; P:ubiquitin-dependent protein catabolic process; P:dorsal/ventral pattern formation	1998	135	256	390	366	372	13.2094	Omy400004320	10.1806	0.000130298	149	228	376	248	254	4.69801	-134.3	-116.431	Omy400004320	GSONMT00074639001	0.872438	0.761148
TCONS_00159976	3.15439	0.00477438	uncharacterized LOC106596601 (LOC106596601), ncRNA		822	149	674	822	816	822	0.96752	Omy200060094	4.98316	0.00120856	146	698	843	698	704	2.73897	-186.2	-182.487	Omy200060094	TCONS_00159976	0.87185	0.760123
GSONMT00000536001	8.73037	0.000285129	apolipoprotein e	F:lipid binding; P:lipid transport; P:lipoprotein metabolic process; C:extracellular region; P:transport	913	143	761	903	897	903	11.2493	Omy200133306	-9.16752	2.623e-05	148	14	161	14	20	0.14368	-213	-201.59	Omy200133306	GSONMT00000536001	0.870975	0.758598
GSONMT00012753001	5.62515	0.000186044	threo-3-hydroxyaspartate ammonia-lyase-like	F:amino acid binding; P:metabolic process	1998	150	1654	1803	1797	1803	22.7239	Omy200133306	-9.16752	2.623e-05	149	17	165	17	23	0.18602	-173.6	-150.69	Omy200133306	GSONMT00012753001	0.866736	0.751231
GSONMT00012753001	5.62515	0.000186044	threo-3-hydroxyaspartate ammonia-lyase-like	F:amino acid binding; P:metabolic process	623	150	155	304	298	304	22.7239	Omy200133306	-9.16752	2.623e-05	149	17	165	17	23	0.18602	-173.6	-150.69	Omy200133306	GSONMT00012753001	0.866736	0.751231
GSONMT00074639001	6.5231	2.03969e-06	ubiquitin carboxyl-terminal hydrolase 25-like isoform x2	P:proteolysis; F:hydrolase activity; F:cysteine-type peptidase activity; F:peptidase activity; F:ubiquitin thiolesterase activity; P:ubiquitin-dependent protein catabolic process; P:dorsal/ventral pattern formation	1998	150	58	207	150	156	0.80302	Omy400066852	5.13266	4.89984e-05	150	53	202	103	109	15.6963	-124.5	-108.001	Omy400066852	GSONMT00074639001	0.866539	0.750889
TCONS_00159976	3.15439	0.00477438	uncharacterized LOC106596601 (LOC106596601), ncRNA		822	149	674	822	816	822	0.96752	Omy400081813	35.0068	4.7492e-10	150	18	167	18	24	3.54641	-281.6	-277.086	Omy400081813	TCONS_00159976	0.865048	0.748308
GSONMT00033966001	42.3998	1.03851e-09	large neutral amino acids transporter small subunit 4-like	C:integral component of membrane; F:L-amino acid transmembrane transporter activity; P:transmembrane transport; P:L-amino acid transport; P:amino acid transport; P:ion transport; C:plasma membrane	1129	105	1024	1128	1082	1088	0.11315	Omy500027769	3.63986	0.00643761	100	285	384	323	329	4.27979	-107.6	-103.19	Omy500027769	GSONMT00033966001	0.864855	0.747975
TCONS_00014594	11.4474	0.00545453	clone ssal-eve-502-259 CD209 antigen-like protein E putative mRNA, complete cds		833	131	703	833	776	782	2.08973	Omy400055397	22.0869	0.000400246	146	118	263	183	189	0.73677	-138.2	-135.37	Omy400055397	TCONS_00014594	0.863846	0.74623
GSONMT00011154001	-4.9403	1.88117e-05	rrna 2 -o-methyltransferase fibrillarin-like	F:RNA binding; F:methyltransferase activity; P:rRNA processing; F:transferase activity; P:tRNA processing; P:methylation; C:nucleolus; C:ribonucleoprotein complex; C:nucleus	1475	140	132	271	261	267	31.8383	Omy400027748	-3.86978	0.00295146	124	1320	1443	1324	1330	2.95964	-146.3	-111.48	Omy400027748	GSONMT00011154001	0.863408	0.745473
GSONMT00020189001	6.1889	1.01068e-07	ephrin type-a receptor 7-like isoform x1	C:postsynaptic membrane; C:integral component of plasma membrane; P:adult walking behavior; P:positive regulation of dendrite morphogenesis; P:positive regulation of JUN kinase activity; C:cell junction; P:regulation of axonogenesis; C:early endosome membrane; P:glial cell migration; P:fasciculation of motor neuron axon; C:endoplasmic reticulum; P:fasciculation of sensory neuron axon; F:protein k…	1998	149	135	283	243	249	0	Omy400042528	45.2295	0.000518642	149	232	380	270	276	19.6293	-133.6	-113.971	Omy400042528	GSONMT00020189001	0.863288	0.745266
GSONMT00048231001	-4.34188	0.000487114	rrp15-like protein	C:mitochondrion; C:nucleolus; C:nucleus	1553	148	390	537	531	537	7.29735	Omy400015745	4.15805	0.000322651	147	446	592	446	452	3.08314	-138.4	-128.043	Omy400015745	GSONMT00048231001	0.862526	0.743951
GSONMT00074639001	6.5231	2.03969e-06	ubiquitin carboxyl-terminal hydrolase 25-like isoform x2	P:proteolysis; F:hydrolase activity; F:cysteine-type peptidase activity; F:peptidase activity; F:ubiquitin thiolesterase activity; P:ubiquitin-dependent protein catabolic process; P:dorsal/ventral pattern formation	1998	139	254	392	381	387	13.3258	Omy400042528	45.2295	0.000518642	149	289	437	292	298	14.6869	-146.5	-118.487	Omy400042528	GSONMT00074639001	0.862491	0.743891
GSONMT00074639001	6.5231	2.03969e-06	ubiquitin carboxyl-terminal hydrolase 25-like isoform x2	P:proteolysis; F:hydrolase activity; F:cysteine-type peptidase activity; F:peptidase activity; F:ubiquitin thiolesterase activity; P:ubiquitin-dependent protein catabolic process; P:dorsal/ventral pattern formation	1998	150	68	217	211	217	0.81137	Omy400082374	4.85581	0.00767548	150	49	198	49	55	0.6374	-105.9	-104.451	Omy400082374	GSONMT00074639001	0.862305	0.74357
GSONMT00074639001	6.5231	2.03969e-06	ubiquitin carboxyl-terminal hydrolase 25-like isoform x2	P:proteolysis; F:hydrolase activity; F:cysteine-type peptidase activity; F:peptidase activity; F:ubiquitin thiolesterase activity; P:ubiquitin-dependent protein catabolic process; P:dorsal/ventral pattern formation	1998	149	64	212	206	212	0.80942	Omy200060094	4.98316	0.00120856	146	698	843	698	704	2.73897	-179.8	-176.229	Omy200060094	GSONMT00074639001	0.860932	0.741204
GSONMT00071779001	9.67739	2.11056e-08	flocculation protein flo11-like isoform x2	-	1998	127	737	863	833	839	8.40874	Omy400028182	133.064	8.14339e-05	149	246	394	277	283	15.6936	-131.4	-107.326	Omy400028182	GSONMT00071779001	0.860848	0.741059
C9546_c1_seq1_	6.44166	0.000841741	smoothelin-like protein 1 (LOC106604657), transcript variant X2, mRNA	regulation of contractile properties of both striated and smooth muscles	813	145	45	189	149	155	3.00707	Omy400017625	14.1796	0.00156905	135	155	289	187	193	5.87622	-126.1	-117.192	Omy400017625	C9546_c1_seq1_	0.860528	0.740508
TCONS_00014594	11.4474	0.00545453	clone ssal-eve-502-259 CD209 antigen-like protein E putative mRNA, complete cds		833	120	712	831	825	831	1.93095	Omy400078897	20.2258	0.000729335	118	704	821	704	710	14.866	-151	-134.243	Omy400078897	TCONS_00014594	0.859847	0.739337
TCONS_00088807	12.1926	0.00275372	growth arrest-specific protein 7-like (LOC106606940), transcript variant X2, mRNA	transcription factor activity	566	149	350	498	455	461	5.72633	Omy400072487	111.613	0.00119054	148	1	148	40	46	4.6701	-111.3	-100.886	Omy400072487	TCONS_00088807	0.859759	0.739185
GSONMT00033966001	42.3998	1.03851e-09	large neutral amino acids transporter small subunit 4-like	C:integral component of membrane; F:L-amino acid transmembrane transporter activity; P:transmembrane transport; P:L-amino acid transport; P:amino acid transport; P:ion transport; C:plasma membrane	1129	125	994	1118	1104	1110	7.98577	Omy400066852	5.13266	4.89984e-05	127	96	222	103	109	13.8926	-127.6	-105.693	Omy400066852	GSONMT00033966001	0.859388	0.738548
GSONMT00015752001	-22.4877	3.09462e-05	complement c1q tumor necrosis factor-related protein 1-like	C:collagen; C:extracellular region; P:protein oligomerization; C:extracellular space; P:protein heterotrimerization; F:identical protein binding	1998	144	2	145	81	87	37.9865	Omy100129540	-3.67997	0.000739385	147	9	155	59	65	0.94725	-145.9	-106.961	Omy100129540	GSONMT00015752001	0.858787	0.737514
GSONMT00028775001	3.20932	0.00557219	eukaryotic peptide chain release factor gtp-binding subunit erf3a-like isoform x1	F:GTP binding; F:GTPase activity; P:GTP catabolic process; F:nucleotide binding; F:protein binding	1998	148	455	602	584	590	24.7796	Omy400013680	22.962	2.86265e-05	148	663	810	677	683	1.20679	-147.4	-121.4	Omy400013680	GSONMT00028775001	0.858701	0.737368
C31672_c1_seq1_	-4.45676	0.00846999	clone BAC 24B13 genomic sequence		541	149	112	260	241	247	2.70852	Omy500055760	-5.25979	0.00178781	147	2	148	11	17	14.5965	-123	-105.691	Omy500055760	C31672_c1_seq1_	0.858547	0.737103
TCONS_00088339	4.41801	0.000914622	atypical chemokine receptor 3 (ackr3), mRNA		767	67	701	767	761	767	6.37887	Omy200076565	3.96155	0.00171095	73	179	251	179	185	2.29476	-116.5	-107.795	Omy200076565	TCONS_00088339	0.858234	0.736566
GSONMT00024892001	5.94452	4.09963e-05	phosphatidate phosphatase lpin1-like isoform x1	F:molecular_function; P:biological_process; C:cellular_component	1180	75	1	75	69	75	2.42627	Omy200131268	40.3497	0.00178616	75	480	554	480	486	16.5854	-120.4	-101.403	Omy200131268	GSONMT00024892001	0.857543	0.73538
TCONS_00061032	-3.07884	0.000649765	clone BAC S0142M23, complete sequence		1539	141	672	812	798	804	21.2519	Omy500073712	-4.93864	0.00121963	149	23	171	28	34	13.7992	-159.3	-124.215	Omy500073712	TCONS_00061032	0.856545	0.73367
GSONMT00074639001	6.5231	2.03969e-06	ubiquitin carboxyl-terminal hydrolase 25-like isoform x2	P:proteolysis; F:hydrolase activity; F:cysteine-type peptidase activity; F:peptidase activity; F:ubiquitin thiolesterase activity; P:ubiquitin-dependent protein catabolic process; P:dorsal/ventral pattern formation	1998	133	250	382	352	358	10.9961	Omy400016065	23.0684	0.00706646	139	311	449	330	336	10.3898	-154.9	-133.48	Omy400016065	GSONMT00074639001	0.855517	0.731909
GSONMT00062643001	15.9687	2.43482e-07	large neutral amino acids transporter small subunit 4-like	C:integral component of membrane; F:L-amino acid transmembrane transporter activity; P:transmembrane transport; P:L-amino acid transport	1572	149	402	550	538	544	3.14552	Omy200042797	10.9918	0.00390999	149	2	150	7	13	31.5353	-134.7	-100.017	Omy200042797	GSONMT00062643001	0.854608	0.730355
GSONMT00048468001	-3.62212	0.000533603	calumenin isoform 1	F:metal ion binding; C:endoplasmic reticulum lumen; F:calcium ion binding; C:sarcoplasmic reticulum lumen; C:endoplasmic reticulum; C:melanosome; C:extracellular region; C:sarcoplasmic reticulum	1465	146	630	775	765	771	35.4121	Omy400059267	14.5419	0.00572881	126	795	920	799	805	27.8264	-185.1	-121.851	Omy400059267	GSONMT00048468001	0.854404	0.730005
TCONS_00095286	-15.8341	8.98274e-11	acidic amino acid decarboxylase GADL1-like (LOC106599171), mRNA	amino acid biosynthesis	492	146	71	216	194	200	1.59393	Omy400015745	4.15805	0.000322651	150	448	597	465	471	2.99633	-198.9	-194.31	Omy400015745	TCONS_00095286	0.8543	0.729829
GSONMT00020189001	6.1889	1.01068e-07	ephrin type-a receptor 7-like isoform x1	C:postsynaptic membrane; C:integral component of plasma membrane; P:adult walking behavior; P:positive regulation of dendrite morphogenesis; P:positive regulation of JUN kinase activity; C:cell junction; P:regulation of axonogenesis; C:early endosome membrane; P:glial cell migration; P:fasciculation of motor neuron axon; C:endoplasmic reticulum; P:fasciculation of sensory neuron axon; F:protein k…	1998	132	146	277	260	266	0.00985	Omy400016065	4.15805	0.000322651	132	319	450	329	335	8.809	-123.1	-114.289	Omy400015745	GSONMT00020189001	0.854067	0.729431
GSONMT00068926001	3.06893	0.000388166	stromal interaction molecule 1-like	P:cation transport; F:identical protein binding; C:cortical endoplasmic reticulum; F:microtubule plus-end binding; C:protein complex; C:integral component of endoplasmic reticulum membrane; P:activation of store-operated calcium channel activity; P:detection of calcium ion; C:integral component of plasma membrane; F:calcium ion binding; P:store-operated calcium entry; F:calcium channel regulator …	1861	85	2	86	75	81	14.0084	Omy400108849	54.1651	0.00637996	90	311	400	317	323	2.69563	-146	-129.342	Omy400108849	GSONMT00068926001	0.852993	0.727598
GSONMT00006318001	6.52495	1.9406e-08	connective tissue growth factor	P:regulation of cell growth; F:insulin-like growth factor binding; C:extracellular region; P:ossification; P:cartilage condensation; P:positive regulation of cell differentiation; P:cell migration; C:intracellular membrane-bounded organelle; P:cell differentiation; P:positive regulation of JNK cascade; P:lung development; P:chondrocyte proliferation; P:fibroblast growth factor receptor signaling …	1153	138	704	841	811	817	9.17551	Omy400042945	19.6823	0.00421664	148	236	383	261	267	3.50803	-122.6	-109.908	Omy400042945	GSONMT00006318001	0.851199	0.724539
GSONMT00007676001	-12.5189	1.59864e-11	gla-rich protein	C:proteinaceous extracellular matrix; C:extracellular region; P:embryonic skeletal system development; F:molecular_function; P:biological_process; C:cellular_component; C:perinuclear region of cytoplasm; P:negative regulation of osteoblast differentiation; C:extracellular space; C:aggresome; C:extracellular matrix; F:selenium binding; P:intracellular protein transport; C:integral component of end…	843	111	82	192	180	186	9.28599	Omy100129540	-3.67997	0.000739385	122	44	165	50	56	3.12412	-116.2	-103.77	Omy100129540	GSONMT00007676001	0.850728	0.723738
GSONMT00020189001	6.1889	1.01068e-07	ephrin type-a receptor 7-like isoform x1	C:postsynaptic membrane; C:integral component of plasma membrane; P:adult walking behavior; P:positive regulation of dendrite morphogenesis; P:positive regulation of JUN kinase activity; C:cell junction; P:regulation of axonogenesis; C:early endosome membrane; P:glial cell migration; P:fasciculation of motor neuron axon; C:endoplasmic reticulum; P:fasciculation of sensory neuron axon; F:protein k…	1998	121	111	231	222	228	0.0382	Omy400078897	20.2258	0.000729335	122	701	822	704	710	14.8898	-166.8	-151.823	Omy400078897	GSONMT00020189001	0.850664	0.723629
C31672_c1_seq1_	-4.45676	0.00846999	clone BAC 24B13 genomic sequence		541	147	241	387	381	387	6.63003	Omy400066109	-4.8948	0.00344685	148	602	749	602	608	6.86513	-139.2	-125.678	Omy400066109	C31672_c1_seq1_	0.850502	0.723354
GSONMT00056857001	5.19815	0.000386719	ATP-dependent 6-phosphofructokinase, muscle type-like	F:transferase activity; P:phosphorylation; F:nucleotide binding; C:cytoplasm; F:ATP binding; F:kinase activity; C:6-phosphofructokinase complex; P:glycolysis; P:fructose 6-phosphate metabolic process; F:6-phosphofructokinase activity	1752	150	26	175	169	175	0.00533	Omy400013013	13.3305	1.81461e-05	150	171	320	171	177	2.40124	-178	-175.594	Omy400013013	GSONMT00056857001	0.848302	0.719617
C122910_c0_seq1_	4.27979	0.00123569	smoothelin-like protein 1 (LOC106604657), transcript variant X2, mRNA	regulation of contractile properties of both striated and smooth muscles	560	136	410	545	539	545	7.85041	Omy400028182	133.064	8.14339e-05	148	232	379	232	238	15.0081	-149.3	-126.459	Omy400028182	C122910_c0_seq1_	0.848188	0.719423
GSONMT00000536001	8.73037	0.000285129	apolipoprotein e	F:lipid binding; P:lipid transport; P:lipoprotein metabolic process; C:extracellular region; P:transport	913	87	809	895	889	895	0.34235	Omy400148395	76.1946	1.05002e-06	87	941	1027	941	947	12.9911	-176	-162.651	Omy400148395	GSONMT00000536001	0.847177	0.717709
GSONMT00068926001	3.06893	0.000388166	stromal interaction molecule 1-like	P:cation transport; F:identical protein binding; C:cortical endoplasmic reticulum; F:microtubule plus-end binding; C:protein complex; C:integral component of endoplasmic reticulum membrane; P:activation of store-operated calcium channel activity; P:detection of calcium ion; C:integral component of plasma membrane; F:calcium ion binding; P:store-operated calcium entry; F:calcium channel regulator …	1861	108	2	109	100	106	21.4477	Omy200131860	4.52826	0.00743801	141	461	601	463	469	4.80904	-167.7	-141.396	Omy200131860	GSONMT00068926001	0.846967	0.717353
GSONMT00012753001	5.62515	0.000186044	threo-3-hydroxyaspartate ammonia-lyase-like	F:amino acid binding; P:metabolic process	1998	91	1660	1750	1732	1738	16.7026	Omy400148395	76.1946	1.05002e-06	87	941	1027	951	957	12.9911	-130.1	-100.402	Omy400148395	GSONMT00012753001	0.846659	0.716831
GSONMT00012753001	5.62515	0.000186044	threo-3-hydroxyaspartate ammonia-lyase-like	F:amino acid binding; P:metabolic process	623	91	161	251	233	239	16.7026	Omy400148395	76.1946	1.05002e-06	87	941	1027	951	957	12.9911	-130.1	-100.402	Omy400148395	GSONMT00012753001	0.846659	0.716831
GSONMT00074639001	6.5231	2.03969e-06	ubiquitin carboxyl-terminal hydrolase 25-like isoform x2	P:proteolysis; F:hydrolase activity; F:cysteine-type peptidase activity; F:peptidase activity; F:ubiquitin thiolesterase activity; P:ubiquitin-dependent protein catabolic process; P:dorsal/ventral pattern formation	1998	147	228	374	333	339	11.4338	Omy400072489	15.9439	1.05473e-05	147	4	150	31	37	7.63184	-147	-127.886	Omy400072489	GSONMT00074639001	0.846391	0.716378
TCONS_00097890	3.69277	0.000506665	Oncorhynchus mykiss cathepsin D (LOC100136761), mRNA >gi|1858019|gb|U90321.1|OMU90321 Oncorhynchus mykiss cathepsin D mRNA, complete cds		620	148	342	489	424	430	15.0426	Omy400017625	14.1796	0.00156905	150	155	304	207	213	5.90123	-125.4	-104.456	Omy400017625	TCONS_00097890	0.8461	0.715885
GSONMT00024892001	5.94452	4.09963e-05	phosphatidate phosphatase lpin1-like isoform x1	F:molecular_function; P:biological_process; C:cellular_component	1180	105	1	105	78	84	21.8303	Omy400044636	26.1581	2.9117e-06	125	453	577	477	483	2.67482	-165	-140.473	Omy400044636	GSONMT00024892001	0.84501	0.714043
GSONMT00059210001	4.79948	0.00019142	suppressor of cytokine signaling 3	P:intracellular signal transduction; P:negative regulation of apoptotic process; P:JAK-STAT cascade; P:protein ubiquitination; P:retina morphogenesis in camera-type eye; P:regulation of growth; P:negative regulation of signal transduction	1998	132	1354	1485	1443	1449	9.75985	Omy500029301	75.0947	0.00141041	130	9	138	42	48	5.89141	-117.3	-101.644	Omy500029301	GSONMT00059210001	0.844479	0.713145
TCONS_00088807	12.1926	0.00275372	growth arrest-specific protein 7-like (LOC106606940), transcript variant X2, mRNA	transcription factor activity	566	137	366	502	480	486	6.81803	Omy400037759	392.195	8.77965e-08	147	39	185	55	61	4.37582	-112.3	-101.088	Omy400037759	TCONS_00088807	0.84325	0.71107
GSONMT00033966001	42.3998	1.03851e-09	large neutral amino acids transporter small subunit 4-like	C:integral component of membrane; F:L-amino acid transmembrane transporter activity; P:transmembrane transport; P:L-amino acid transport; P:amino acid transport; P:ion transport; C:plasma membrane	1129	131	994	1124	1110	1116	7.84034	Omy400066850	5.89321	0.000404166	127	70	196	77	83	13.8926	-127.3	-105.61	Omy400066850	GSONMT00033966001	0.843193	0.710974
TCONS_00159976	3.15439	0.00477438	uncharacterized LOC106596601 (LOC106596601), ncRNA		822	140	682	821	804	810	0.97829	Omy400048069	3.31575	0.00793121	148	191	338	201	207	0.567	-138.4	-136.867	Omy400048069	TCONS_00159976	0.843101	0.710819
GSONMT00074639001	6.5231	2.03969e-06	ubiquitin carboxyl-terminal hydrolase 25-like isoform x2	P:proteolysis; F:hydrolase activity; F:cysteine-type peptidase activity; F:peptidase activity; F:ubiquitin thiolesterase activity; P:ubiquitin-dependent protein catabolic process; P:dorsal/ventral pattern formation	1998	135	70	204	143	149	0.80531	Omy200131860	4.52826	0.00743801	133	470	602	523	529	3.30611	-227.2	-223.138	Omy200131860	GSONMT00074639001	0.843089	0.7108
TCONS_00088807	12.1926	0.00275372	growth arrest-specific protein 7-like (LOC106606940), transcript variant X2, mRNA	transcription factor activity	566	135	366	500	494	500	6.48358	Omy400017625	14.1796	0.00156905	141	1	141	1	7	4.07395	-138.5	-127.903	Omy400017625	TCONS_00088807	0.842065	0.709074
GSONMT00056857001	5.19815	0.000386719	ATP-dependent 6-phosphofructokinase, muscle type-like	F:transferase activity; P:phosphorylation; F:nucleotide binding; C:cytoplasm; F:ATP binding; F:kinase activity; C:6-phosphofructokinase complex; P:glycolysis; P:fructose 6-phosphate metabolic process; F:6-phosphofructokinase activity	1752	111	126	236	230	236	0.00413	Omy400034255	7.59561	0.000652338	108	96	203	96	102	12.664	-116.7	-104.032	Omy400034255	GSONMT00056857001	0.842003	0.70897
GSONMT00074639001	6.5231	2.03969e-06	ubiquitin carboxyl-terminal hydrolase 25-like isoform x2	P:proteolysis; F:hydrolase activity; F:cysteine-type peptidase activity; F:peptidase activity; F:ubiquitin thiolesterase activity; P:ubiquitin-dependent protein catabolic process; P:dorsal/ventral pattern formation	1998	149	68	216	210	216	0.81161	Omy400089565	273.064	0.00143974	149	7	155	7	13	0.12837	-138.7	-137.759	Omy400089565	GSONMT00074639001	0.840394	0.706262
GSONMT00015228001	-3.05803	0.000820091	nesprin-1-like	F:actin binding; C:integral component of membrane	1998	147	759	905	862	868	41.4739	Omy100129540	-3.67997	0.000739385	147	5	151	45	51	0.9034	-159.9	-117.52	Omy100129540	GSONMT00015228001	0.840278	0.706066
GSONMT00072452001	8.93564	0.000214998	myosin-binding protein slow-type-like isoform x2	-	858	100	758	857	851	857	12.4015	Omy400021941	227.86	1.92573e-07	92	814	905	814	820	4.76307	-119.3	-102.157	Omy400021941	GSONMT00072452001	0.83982	0.705297
GSONMT00020189001	6.1889	1.01068e-07	ephrin type-a receptor 7-like isoform x1	C:postsynaptic membrane; C:integral component of plasma membrane; P:adult walking behavior; P:positive regulation of dendrite morphogenesis; P:positive regulation of JUN kinase activity; C:cell junction; P:regulation of axonogenesis; C:early endosome membrane; P:glial cell migration; P:fasciculation of motor neuron axon; C:endoplasmic reticulum; P:fasciculation of sensory neuron axon; F:protein k…	1998	130	135	264	199	205	385	Omy400034255	7.59561	0.000652338	130	326	455	385	391	26.4039	-194.3	-167.884	Omy400034255	GSONMT00020189001	0.839115	0.704115
GSONMT00074639001	6.5231	2.03969e-06	ubiquitin carboxyl-terminal hydrolase 25-like isoform x2	P:proteolysis; F:hydrolase activity; F:cysteine-type peptidase activity; F:peptidase activity; F:ubiquitin thiolesterase activity; P:ubiquitin-dependent protein catabolic process; P:dorsal/ventral pattern formation	1998	148	70	217	199	205	0.81037	Omy400087424	3.10834	0.00724389	149	98	246	112	118	0.45306	-134.6	-133.334	Omy400087424	GSONMT00074639001	0.83903	0.703971
GSONMT00033966001	42.3998	1.03851e-09	large neutral amino acids transporter small subunit 4-like	C:integral component of membrane; F:L-amino acid transmembrane transporter activity; P:transmembrane transport; P:L-amino acid transport; P:amino acid transport; P:ion transport; C:plasma membrane	1129	122	1007	1128	1108	1114	2.53838	Omy200076565	3.96155	0.00171095	128	160	287	176	182	6.43143	-185.6	-176.677	Omy200076565	GSONMT00033966001	0.838345	0.702822
GSONMT00074639001	6.5231	2.03969e-06	ubiquitin carboxyl-terminal hydrolase 25-like isoform x2	P:proteolysis; F:hydrolase activity; F:cysteine-type peptidase activity; F:peptidase activity; F:ubiquitin thiolesterase activity; P:ubiquitin-dependent protein catabolic process; P:dorsal/ventral pattern formation	1998	147	235	381	375	381	11.382	Omy400025683	3.26172	0.00260303	121	440	560	440	446	6.21442	-158.8	-141.191	Omy400025683	GSONMT00074639001	0.83758	0.70154
TCONS_00088807	12.1926	0.00275372	growth arrest-specific protein 7-like (LOC106606940), transcript variant X2, mRNA	transcription factor activity	566	144	359	502	496	502	6.39773	Omy400010798	7.20873	6.79715e-05	141	1	141	1	7	9.83711	-148.7	-132.466	Omy400010798	TCONS_00088807	0.837248	0.700984
GSONMT00042438001	7.46916	0.000354247	peroxisomal carnitine o-octanoyltransferase	F:transferase activity; F:transferase activity, transferring acyl groups; C:cellular_component; F:fatty-acyl-CoA binding; C:peroxisome; C:mitochondrion; P:fatty acid transport; F:carnitine O-octanoyltransferase activity; P:fatty acid beta-oxidation; P:medium-chain fatty acid metabolic process; P:fatty acid metabolic process; P:response to drug; P:response to organonitrogen compound; F:receptor bi…	1666	83	1582	1664	1652	1658	5.21772	Omy400091340	7.1642	0.00179619	111	226	336	231	237	16.3965	-126.5	-104.86	Omy400091340	GSONMT00042438001	0.837055	0.700661
GSONMT00029544001	-4.97308	3.04447e-07	ras gtpase-activating protein-binding protein 1 isoform x2	F:nucleic acid binding; F:nucleotide binding; P:transport; C:intracellular	1998	143	840	982	932	938	30.5215	Omy100129540	-3.67997	0.000739385	149	6	154	48	54	0.9168	-135.7	-104.306	Omy100129540	GSONMT00029544001	0.836089	0.699045
GSONMT00029544001	-4.97308	3.04447e-07	ras gtpase-activating protein-binding protein 1 isoform x2	F:nucleic acid binding; F:nucleotide binding; P:transport; C:intracellular	642	144	203	346	305	311	21.4123	Omy100129540	-3.67997	0.000739385	137	2	138	36	42	0.9487	-123.1	-100.736	Omy100129540	GSONMT00029544001	0.836089	0.699045
GSONMT00074639001	6.5231	2.03969e-06	ubiquitin carboxyl-terminal hydrolase 25-like isoform x2	P:proteolysis; F:hydrolase activity; F:cysteine-type peptidase activity; F:peptidase activity; F:ubiquitin thiolesterase activity; P:ubiquitin-dependent protein catabolic process; P:dorsal/ventral pattern formation	1998	146	56	201	195	201	1.12347	Omy100083321	6.25114	0.00180132	149	1	149	1	7	9.43085	-197.6	-187.085	Omy100083321	GSONMT00074639001	0.835936	0.698788
TCONS_00076695	3.88149	0.00731738	4-aminobutyrate aminotransferase, mitochondrial-like (LOC106592407), mRNA		996	149	405	553	535	541	2.52715	Omy400041283	12.8464	0.000325143	133	2	134	12	18	11.664	-116	-101.803	Omy400041283	TCONS_00076695	0.835219	0.697591
TCONS_00025092	-5.50444	0.00105279	stromal interaction molecule 2-like (LOC106577483), transcript variant X2, mRNA		1426	149	240	388	382	388	39.5756	Omy500040747	-6.45225	1.03302e-05	149	601	749	601	607	31.0415	-317.3	-246.689	Omy500040747	TCONS_00025092	0.834445	0.696298
GSONMT00079999001	9.13831	8.47474e-06	calcium-binding and coiled-coil domain-containing protein 1-like	P:regulation of transcription, DNA-templated; P:transcription, DNA-templated; C:integral component of membrane; C:nucleus; F:DNA binding	1967	120	662	781	734	740	12.5458	Omy400044213	6.6709	0.0041234	149	596	744	648	654	2.4475	-115.4	-100.438	Omy400044213	GSONMT00079999001	0.834286	0.696033
C122910_c0_seq1_	4.27979	0.00123569	smoothelin-like protein 1 (LOC106604657), transcript variant X2, mRNA	regulation of contractile properties of both striated and smooth muscles	560	147	321	467	437	443	8.09561	Omy400044636	26.1581	2.9117e-06	148	441	588	464	470	2.57009	-126.8	-116.163	Omy400044636	C122910_c0_seq1_	0.833575	0.694847
GSONMT00012519001	5.48815	0.00108428	wd repeat domain phosphoinositide-interacting protein 4	F:phosphatidylinositol-3-phosphate binding; C:cytoplasm; F:phosphatidylinositol-3,5-bisphosphate binding; P:autophagic vacuole assembly; P:autophagy; F:small GTPase regulator activity; P:cell death	1499	129	1251	1379	1364	1370	12.1381	Omy400056721	4.14746	0.00240934	131	408	538	414	420	1.12081	-131.1	-117.842	Omy400056721	GSONMT00012519001	0.83249	0.693039
TCONS_00159976	3.15439	0.00477438	uncharacterized LOC106596601 (LOC106596601), ncRNA		822	148	674	821	812	818	0.9873	Omy400071240	4.42091	0.00182598	150	28	177	32	38	0.69864	-161.2	-159.514	Omy400071240	TCONS_00159976	0.831212	0.690914
GSONMT00074639001	6.5231	2.03969e-06	ubiquitin carboxyl-terminal hydrolase 25-like isoform x2	P:proteolysis; F:hydrolase activity; F:cysteine-type peptidase activity; F:peptidase activity; F:ubiquitin thiolesterase activity; P:ubiquitin-dependent protein catabolic process; P:dorsal/ventral pattern formation	1998	149	232	380	367	373	11.3715	Omy400044636	26.1581	2.9117e-06	145	440	584	447	453	3.03682	-202.3	-187.876	Omy400044636	GSONMT00074639001	0.830844	0.690302
GSONMT00069084001	3.0658	0.00436989	beta-taxilin isoform x1	F:syntaxin binding; C:cytoplasm	1998	149	1771	1919	1797	1803	25.747	Omy200133306	-9.16752	2.623e-05	149	2	150	118	124	0.14066	-131.1	-105.171	Omy200133306	GSONMT00069084001	0.829142	0.687477
GSONMT00069084001	3.0658	0.00436989	beta-taxilin isoform x1	F:syntaxin binding; C:cytoplasm	1155	149	272	420	298	304	25.747	Omy200133306	-9.16752	2.623e-05	149	2	150	118	124	0.14066	-131.1	-105.171	Omy200133306	GSONMT00069084001	0.829142	0.687477
GSONMT00024892001	5.94452	4.09963e-05	phosphatidate phosphatase lpin1-like isoform x1	F:molecular_function; P:biological_process; C:cellular_component	1180	146	633	778	752	758	12.673	Omy400004320	10.1806	0.000130298	150	220	369	243	249	8.29715	-125.3	-104.33	Omy400004320	GSONMT00024892001	0.829047	0.687319
GSONMT00022276001	5.74046	0.00731738	bcl2 adenovirus e1b 19 kda protein-interacting protein 3-like	C:mitochondrial envelope; P:positive regulation of apoptotic process; C:integral component of membrane; F:molecular_function	640	149	492	640	634	640	26.5116	Omy400025683	3.26172	0.00260303	110	453	562	453	459	0.51083	-128.8	-101.765	Omy400025683	GSONMT00022276001	0.825578	0.681579
TCONS_00016338	-9.27635	0.000175087	dnaJ homolog subfamily B member 1-like (LOC106564265), mRNA	chaperon binding	385	149	237	385	379	385	29.467	Omy300010931	-9.91076	0.00299154	149	293	441	293	299	25.5721	-227.8	-172.76	Omy300010931	TCONS_00016338	0.825346	0.681196
TCONS_00014594	11.4474	0.00545453	clone ssal-eve-502-259 CD209 antigen-like protein E putative mRNA, complete cds		833	121	713	833	827	833	1.93028	Omy400042528	45.2295	0.000518642	149	286	434	286	292	14.4428	-122.7	-106.323	Omy400042528	TCONS_00014594	0.823866	0.678755
C14231_c3_seq1_	-3.86078	0.00391651	aspartyl/asparaginyl beta-hydroxylase-like (LOC106599166), transcript variant X6, mRNA		1685	150	1120	1269	1263	1269	17.5283	Omy100129540	-3.67997	0.000739385	135	4	138	4	10	0.89959	-146.6	-128.172	Omy100129540	C14231_c3_seq1_	0.823818	0.678676
TCONS_00014594	11.4474	0.00545453	clone ssal-eve-502-259 CD209 antigen-like protein E putative mRNA, complete cds		833	132	700	831	811	817	2.09495	Omy400013013	13.3305	1.81461e-05	145	164	308	177	183	2.43123	-135.1	-130.603	Omy400013013	TCONS_00014594	0.823755	0.678572
GSONMT00056857001	5.19815	0.000386719	ATP-dependent 6-phosphofructokinase, muscle type-like	F:transferase activity; P:phosphorylation; F:nucleotide binding; C:cytoplasm; F:ATP binding; F:kinase activity; C:6-phosphofructokinase complex; P:glycolysis; P:fructose 6-phosphate metabolic process; F:6-phosphofructokinase activity	1752	145	138	282	263	269	0.16874	Omy400010328	50.7006	0.00570385	149	157	305	165	171	2.88581	-108.4	-105.325	Omy400010328	GSONMT00056857001	0.823249	0.677738
TCONS_00159976	3.15439	0.00477438	uncharacterized LOC106596601 (LOC106596601), ncRNA		822	134	689	822	816	822	0.91973	Omy100068054	6.85134	0.00192371	149	383	531	383	389	13.868	-123.3	-108.483	Omy100068054	TCONS_00159976	0.822403	0.676347
GSONMT00056857001	5.19815	0.000386719	ATP-dependent 6-phosphofructokinase, muscle type-like	F:transferase activity; P:phosphorylation; F:nucleotide binding; C:cytoplasm; F:ATP binding; F:kinase activity; C:6-phosphofructokinase complex; P:glycolysis; P:fructose 6-phosphate metabolic process; F:6-phosphofructokinase activity	1752	150	123	272	166	172	0.00509	Omy400072490	20.8394	0.00866908	150	4	153	110	116	6.45915	-119.9	-113.436	Omy400072490	GSONMT00056857001	0.819291	0.671237
GSONMT00014922001	11.319	0.001176	minor histocompatibility protein ha-1-like	F:metal ion binding; P:intracellular signal transduction; P:signal transduction; C:intracellular; F:GTPase activator activity; P:regulation of small GTPase mediated signal transduction; P:small GTPase mediated signal transduction; C:cytosol	1682	58	12	69	63	69	8.17614	Omy400012684	6.12981	0.00223563	57	4	60	4	10	0.16467	-112.7	-104.404	Omy400012684	GSONMT00014922001	0.819064	0.670866
GSONMT00072452001	8.93564	0.000214998	myosin-binding protein slow-type-like isoform x2	-	858	76	782	857	844	850	2.08322	Omy400059575	11.5494	3.76223e-05	73	834	906	841	847	13.8225	-116.3	-100.353	Omy400059575	GSONMT00072452001	0.818654	0.670195
GSONMT00028775001	3.20932	0.00557219	eukaryotic peptide chain release factor gtp-binding subunit erf3a-like isoform x1	F:GTP binding; F:GTPase activity; P:GTP catabolic process; F:nucleotide binding; F:protein binding	1998	150	453	602	578	584	24.8732	Omy400056721	4.14746	0.00240934	136	407	542	423	429	1.04603	-137	-111.081	Omy400056721	GSONMT00028775001	0.818153	0.669374
GSONMT00024892001	5.94452	4.09963e-05	phosphatidate phosphatase lpin1-like isoform x1	F:molecular_function; P:biological_process; C:cellular_component	1180	93	5	97	91	97	13.4382	Omy400029755	6.54119	0.00807818	91	438	528	438	444	7.195	-125.4	-104.782	Omy400029755	GSONMT00024892001	0.816043	0.665927
TCONS_00074135	6.81692	1.73564e-06	clone BAC CHORI214-439J08 MHC class I antigen (Sasa-UDA) gene, Sasa-UDA*0101 allele, complete cds; similar to INSD AY523662 (Sasa-UCA) pseudogene, Sasa-UCA*0101 allele, complete sequence; PSMB8 (PSMB8), PSMB10 (PSMB10), PSMB9b-like protein (PSMB9b-like protein), PSMB9 (PSMB9), TAP2b (TAP2b), BRD2 (BRD2), and hydroxysteroid (17-beta) dehydrogenase 8 (HSD17B8) genes, complete cds; and COLLA2 gene, …		382	150	233	382	376	382	15.2509	Omy400051330	5.19662	0.000164491	150	65	214	65	71	26.2834	-283	-241.466	Omy400051330	TCONS_00074135	0.813834	0.662326
TCONS_00023823	5.97901	0.00865837	protein FAM214A-like (LOC106587663), partial mRNA		719	123	379	501	480	486	10.8645	Omy500039427	3.02842	0.00873023	150	56	205	76	82	21.0757	-134	-102.06	Omy500039427	TCONS_00023823	0.813524	0.661821
GSONMT00056857001	5.19815	0.000386719	ATP-dependent 6-phosphofructokinase, muscle type-like	F:transferase activity; P:phosphorylation; F:nucleotide binding; C:cytoplasm; F:ATP binding; F:kinase activity; C:6-phosphofructokinase complex; P:glycolysis; P:fructose 6-phosphate metabolic process; F:6-phosphofructokinase activity	1752	131	139	269	244	250	0.02611	Omy400016065	23.0684	0.00706646	139	312	450	330	336	10.2155	-112	-101.715	Omy400016065	GSONMT00056857001	0.8129	0.660806
GSONMT00056857001	5.19815	0.000386719	ATP-dependent 6-phosphofructokinase, muscle type-like	F:transferase activity; P:phosphorylation; F:nucleotide binding; C:cytoplasm; F:ATP binding; F:kinase activity; C:6-phosphofructokinase complex; P:glycolysis; P:fructose 6-phosphate metabolic process; F:6-phosphofructokinase activity	1752	142	106	247	241	247	0.00467	Omy400016141	4.5048	0.0089851	139	1	139	1	7	10.7811	-115.4	-104.584	Omy400016141	GSONMT00056857001	0.811848	0.659098
GSONMT00074639001	6.5231	2.03969e-06	ubiquitin carboxyl-terminal hydrolase 25-like isoform x2	P:proteolysis; F:hydrolase activity; F:cysteine-type peptidase activity; F:peptidase activity; F:ubiquitin thiolesterase activity; P:ubiquitin-dependent protein catabolic process; P:dorsal/ventral pattern formation	1998	140	56	195	156	162	1.29	Omy400031513	5.95591	0.00469056	148	2	149	35	41	3.05836	-163.4	-159.019	Omy400031513	GSONMT00074639001	0.811373	0.658326
GSONMT00059411001	-8.88813	9.57709e-05	thump domain-containing protein 1	F:RNA binding; F:nucleic acid binding; F:exonuclease activity; F:zinc ion binding; P:biological_process; C:cellular_component	1322	147	507	653	521	527	19.3564	Omy400027748	-3.86978	0.00295146	126	1318	1443	1424	1430	3.03493	-123	-100.572	Omy400027748	GSONMT00059411001	0.811232	0.658097
TCONS_00074135	6.81692	1.73564e-06	clone BAC CHORI214-439J08 MHC class I antigen (Sasa-UDA) gene, Sasa-UDA*0101 allele, complete cds; similar to INSD AY523662 (Sasa-UCA) pseudogene, Sasa-UCA*0101 allele, complete sequence; PSMB8 (PSMB8), PSMB10 (PSMB10), PSMB9b-like protein (PSMB9b-like protein), PSMB9 (PSMB9), TAP2b (TAP2b), BRD2 (BRD2), and hydroxysteroid (17-beta) dehydrogenase 8 (HSD17B8) genes, complete cds; and COLLA2 gene, …		382	150	233	382	376	382	15.2509	Omy400051331	6.95977	4.58277e-06	150	65	214	65	71	26.2834	-283	-241.466	Omy400051331	TCONS_00074135	0.808605	0.653842
GSONMT00033966001	42.3998	1.03851e-09	large neutral amino acids transporter small subunit 4-like	C:integral component of membrane; F:L-amino acid transmembrane transporter activity; P:transmembrane transport; P:L-amino acid transport; P:amino acid transport; P:ion transport; C:plasma membrane	1129	130	1000	1129	1123	1129	5.81096	Omy400071240	4.42091	0.00182598	150	156	305	156	162	0.42773	-154	-147.761	Omy400071240	GSONMT00033966001	0.808046	0.652938
TCONS_00159976	3.15439	0.00477438	uncharacterized LOC106596601 (LOC106596601), ncRNA		822	139	673	811	805	811	1.04912	Omy400091340	7.1642	0.00179619	127	11	137	11	17	9.31661	-152.1	-141.724	Omy400091340	TCONS_00159976	0.807437	0.651955
TCONS_00014594	11.4474	0.00545453	clone ssal-eve-502-259 CD209 antigen-like protein E putative mRNA, complete cds		833	129	704	832	822	828	2.09075	Omy400033049	3.79279	0.00030141	147	21	167	25	31	5.77871	-132.2	-124.314	Omy400033049	TCONS_00014594	0.807323	0.65177
TCONS_00159976	3.15439	0.00477438	uncharacterized LOC106596601 (LOC106596601), ncRNA		822	132	690	821	765	771	0.83381	Omy200131860	4.52826	0.00743801	131	472	602	523	529	2.27101	-217	-213.916	Omy200131860	TCONS_00159976	0.806623	0.650641
GSONMT00048512001	8.30261	0.000152174	angiopoietin-related protein 4-like	P:response to bacterium; F:structural constituent of ribosome; P:translation; C:ribosome; C:intracellular; F:RNA binding; F:nucleic acid binding; P:mRNA splicing, via spliceosome; F:nucleotide binding; P:negative regulation of apoptotic process; P:negative regulation of lipoprotein lipase activity; C:extracellular space; F:enzyme inhibitor activity; P:triglyceride homeostasis	1998	149	396	544	538	544	29.2288	Omy400015745	4.15805	0.000322651	146	452	597	452	458	2.93634	-136.9	-104.737	Omy400015745	GSONMT00048512001	0.804809	0.647717
GSONMT00000536001	8.73037	0.000285129	apolipoprotein e	F:lipid binding; P:lipid transport; P:lipoprotein metabolic process; C:extracellular region; P:transport	913	81	809	889	883	889	0.38539	Omy400148396	74.6263	0.00012287	82	1	82	1	7	8.49955	-128.9	-119.994	Omy400148396	GSONMT00000536001	0.804696	0.647536
GSONMT00074639001	6.5231	2.03969e-06	ubiquitin carboxyl-terminal hydrolase 25-like isoform x2	P:proteolysis; F:hydrolase activity; F:cysteine-type peptidase activity; F:peptidase activity; F:ubiquitin thiolesterase activity; P:ubiquitin-dependent protein catabolic process; P:dorsal/ventral pattern formation	1998	88	98	185	157	163	0.6877	Omy400059575	11.5494	3.76223e-05	90	817	906	841	847	24.7953	-134.4	-108.935	Omy400059575	GSONMT00074639001	0.804671	0.647495
GSONMT00022276001	5.74046	0.00731738	bcl2 adenovirus e1b 19 kda protein-interacting protein 3-like	C:mitochondrial envelope; P:positive regulation of apoptotic process; C:integral component of membrane; F:molecular_function	640	148	493	640	634	640	26.5116	Omy400096359	8.07944	0.00234433	149	89	237	89	95	4.08059	-147.8	-117.207	Omy400096359	GSONMT00022276001	0.803619	0.645803
GSONMT00074639001	6.5231	2.03969e-06	ubiquitin carboxyl-terminal hydrolase 25-like isoform x2	P:proteolysis; F:hydrolase activity; F:cysteine-type peptidase activity; F:peptidase activity; F:ubiquitin thiolesterase activity; P:ubiquitin-dependent protein catabolic process; P:dorsal/ventral pattern formation	1998	147	234	380	362	368	11.3778	Omy400010328	50.7006	0.00570385	149	142	290	156	162	3.71737	-173.5	-158.384	Omy400010328	GSONMT00074639001	0.80358	0.64574
GSONMT00055703001	5.30455	0.00828807	serine threonine-protein kinase 11-interacting	P:biological_process; F:kinase activity; P:phosphorylation	951	94	831	924	913	919	5.92453	Omy400034255	7.59561	0.000652338	79	377	455	382	388	1.44794	-114.2	-106.829	Omy400034255	GSONMT00055703001	0.803193	0.645119
GSONMT00056342001	-6.5537	4.30877e-07	heat shock 70 kda protein 4-like	F:ATP binding; F:nucleotide binding; P:response to stress	1180	146	816	961	955	961	3.82847	Omy400064152	-5.00202	0.00350314	149	337	485	337	343	12.4651	-122.7	-106.386	Omy400064152	GSONMT00056342001	0.802563	0.644107
GSONMT00074639001	6.5231	2.03969e-06	ubiquitin carboxyl-terminal hydrolase 25-like isoform x2	P:proteolysis; F:hydrolase activity; F:cysteine-type peptidase activity; F:peptidase activity; F:ubiquitin thiolesterase activity; P:ubiquitin-dependent protein catabolic process; P:dorsal/ventral pattern formation	1998	149	64	212	201	207	0.80942	Omy400014454	3.20408	0.00678797	143	3	145	7	13	1.12394	-104.9	-102.966	Omy400014454	GSONMT00074639001	0.801968	0.643153
GSONMT00072452001	8.93564	0.000214998	myosin-binding protein slow-type-like isoform x2	-	858	123	735	857	851	857	22.3689	Omy400081813	35.0068	4.7492e-10	125	34	158	34	40	3.57861	-185.9	-159.935	Omy400081813	GSONMT00072452001	0.801246	0.641994
TCONS_00159976	3.15439	0.00477438	uncharacterized LOC106596601 (LOC106596601), ncRNA		822	149	659	807	801	807	1.10316	Omy400004320	10.1806	0.000130298	143	1	143	1	7	13.3582	-123.4	-108.934	Omy400004320	TCONS_00159976	0.800305	0.640488
GSONMT00056857001	5.19815	0.000386719	ATP-dependent 6-phosphofructokinase, muscle type-like	F:transferase activity; P:phosphorylation; F:nucleotide binding; C:cytoplasm; F:ATP binding; F:kinase activity; C:6-phosphofructokinase complex; P:glycolysis; P:fructose 6-phosphate metabolic process; F:6-phosphofructokinase activity	1752	149	102	250	244	250	0.00457	Omy400011543	11.6127	3.41559e-07	149	419	567	419	425	20.5951	-181.7	-161.1	Omy400011543	GSONMT00056857001	0.799975	0.639961
TCONS_00159976	3.15439	0.00477438	uncharacterized LOC106596601 (LOC106596601), ncRNA		822	145	674	818	770	776	1.01642	Omy400033057	30.2234	0.00684236	137	474	610	515	521	10.416	-134.9	-123.466	Omy400033057	TCONS_00159976	0.799935	0.639896
C14231_c3_seq1_	-3.86078	0.00391651	aspartyl/asparaginyl beta-hydroxylase-like (LOC106599166), transcript variant X6, mRNA		1685	148	1126	1273	1265	1271	18.3753	Omy400064152	-5.00202	0.00350314	147	205	351	207	213	15.2062	-134.1	-100.53	Omy400064152	C14231_c3_seq1_	0.798938	0.638302
GSONMT00059411001	-8.88813	9.57709e-05	thump domain-containing protein 1	F:RNA binding; F:nucleic acid binding; F:exonuclease activity; F:zinc ion binding; P:biological_process; C:cellular_component	1322	150	515	664	655	661	19.9635	Omy400066109	-4.8948	0.00344685	147	526	672	529	535	8.12146	-135.5	-107.415	Omy400066109	GSONMT00059411001	0.797169	0.635478
TCONS_00014594	11.4474	0.00545453	clone ssal-eve-502-259 CD209 antigen-like protein E putative mRNA, complete cds		833	114	720	833	740	746	0.82187	Omy400072488	5.00208	0.00374319	144	5	148	118	124	6.37783	-119.2	-112.028	Omy400072488	TCONS_00014594	0.796392	0.63424
TCONS_00088807	12.1926	0.00275372	growth arrest-specific protein 7-like (LOC106606940), transcript variant X2, mRNA	transcription factor activity	566	112	385	496	476	482	6.34	Omy400034255	7.59561	0.000652338	97	358	454	375	381	8.17216	-127.8	-113.292	Omy400034255	TCONS_00088807	0.795824	0.633335
GSONMT00030514001	6.58676	6.58228e-06	heat shock protein beta-7	P:response to stress; F:molecular_function; C:mitochondrion; C:nucleus	1219	125	1	125	11	17	9.73101	Omy400017625	14.1796	0.00156905	148	160	307	291	297	5.89651	-122.3	-106.66	Omy400017625	GSONMT00030514001	0.795713	0.633159
GSONMT00024892001	5.94452	4.09963e-05	phosphatidate phosphatase lpin1-like isoform x1	F:molecular_function; P:biological_process; C:cellular_component	1180	84	1	84	73	79	9.93471	Omy400078897	20.2258	0.000729335	114	708	821	713	719	14.1358	-124.7	-100.626	Omy400078897	GSONMT00024892001	0.793951	0.630358
GSONMT00074639001	6.5231	2.03969e-06	ubiquitin carboxyl-terminal hydrolase 25-like isoform x2	P:proteolysis; F:hydrolase activity; F:cysteine-type peptidase activity; F:peptidase activity; F:ubiquitin thiolesterase activity; P:ubiquitin-dependent protein catabolic process; P:dorsal/ventral pattern formation	1998	149	226	374	333	339	11.414	Omy400072490	20.8394	0.00866908	145	4	148	31	37	6.45827	-142.7	-124.826	Omy400072490	GSONMT00074639001	0.792323	0.627776
C31672_c1_seq1_	-4.45676	0.00846999	clone BAC 24B13 genomic sequence		541	149	393	541	516	522	7.96821	Omy400027748	-3.86978	0.00295146	123	1317	1439	1336	1342	3.03301	-137.1	-126.071	Omy400027748	C31672_c1_seq1_	0.792055	0.627351
GSONMT00072452001	8.93564	0.000214998	myosin-binding protein slow-type-like isoform x2	-	858	107	751	857	823	829	15.9844	Omy200131860	4.52826	0.00743801	108	492	599	521	527	0.70586	-169.8	-153.062	Omy200131860	GSONMT00072452001	0.790572	0.625005
TCONS_00014594	11.4474	0.00545453	clone ssal-eve-502-259 CD209 antigen-like protein E putative mRNA, complete cds		833	123	707	829	823	829	2.06016	Omy400017625	14.1796	0.00156905	142	1	142	1	7	4.07395	-147.5	-141.355	Omy400017625	TCONS_00014594	0.789184	0.622811
GSONMT00020189001	6.1889	1.01068e-07	ephrin type-a receptor 7-like isoform x1	C:postsynaptic membrane; C:integral component of plasma membrane; P:adult walking behavior; P:positive regulation of dendrite morphogenesis; P:positive regulation of JUN kinase activity; C:cell junction; P:regulation of axonogenesis; C:early endosome membrane; P:glial cell migration; P:fasciculation of motor neuron axon; C:endoplasmic reticulum; P:fasciculation of sensory neuron axon; F:protein k…	1998	135	123	257	215	221	40	Omy400072487	111.613	0.00119054	147	1	147	40	46	4.6701	-118.1	-113.43	Omy400072487	GSONMT00020189001	0.787893	0.620775
C14231_c3_seq1_	-3.86078	0.00391651	aspartyl/asparaginyl beta-hydroxylase-like (LOC106599166), transcript variant X6, mRNA		1685	143	1098	1240	1228	1234	18.2848	Omy400049329	-4.42029	0.000129351	145	1	145	7	13	15.8293	-134.7	-100.575	Omy400049329	C14231_c3_seq1_	0.787356	0.619929
GSONMT00006333001	37.9907	6.8219e-05	kelch-like protein 33-like	ubiquitination	1998	150	47	196	180	186	17.5107	Omy500041150	35.8941	0.0046845	135	3	137	9	15	0.24112	-125.1	-107.348	Omy500041150	GSONMT00006333001	0.787121	0.619559
GSONMT00072452001	8.93564	0.000214998	myosin-binding protein slow-type-like isoform x2	-	858	123	736	858	843	849	22.3676	Omy400012731	41.1273	0.000219577	121	319	439	330	336	15.0793	-142.8	-105.307	Omy400012731	GSONMT00072452001	0.786753	0.618981
GSONMT00068926001	3.06893	0.000388166	stromal interaction molecule 1-like	P:cation transport; F:identical protein binding; C:cortical endoplasmic reticulum; F:microtubule plus-end binding; C:protein complex; C:integral component of endoplasmic reticulum membrane; P:activation of store-operated calcium channel activity; P:detection of calcium ion; C:integral component of plasma membrane; F:calcium ion binding; P:store-operated calcium entry; F:calcium channel regulator …	1861	94	6	99	68	74	15.2454	Omy100083321	6.25114	0.00180132	98	5	102	30	36	4.49671	-131.2	-111.431	Omy100083321	GSONMT00068926001	0.786292	0.618255
GSONMT00062364001	-29.428	1.52624e-11	fatty acid synthase	P:biosynthetic process; F:oleoyl-[acyl-carrier-protein] hydrolase activity; F:hydrolase activity, acting on ester bonds; F:enoyl-[acyl-carrier-protein] reductase (NADPH, B-specific) activity; P:metabolic process; F:3-hydroxypalmitoyl-[acyl-carrier-protein] dehydratase activity; F:catalytic activity; F:3-oxoacyl-[acyl-carrier-protein] reductase (NADPH) activity; F:3-oxoacyl-[acyl-carrier-protein] …	1998	148	982	1129	1053	1059	28.0536	Omy100129540	-3.67997	0.000739385	128	6	133	58	64	0.87798	-135.3	-106.33	Omy100129540	GSONMT00062364001	0.78627	0.61822
GSONMT00068926001	3.06893	0.000388166	stromal interaction molecule 1-like	P:cation transport; F:identical protein binding; C:cortical endoplasmic reticulum; F:microtubule plus-end binding; C:protein complex; C:integral component of endoplasmic reticulum membrane; P:activation of store-operated calcium channel activity; P:detection of calcium ion; C:integral component of plasma membrane; F:calcium ion binding; P:store-operated calcium entry; F:calcium channel regulator …	1861	85	1	85	79	85	14.0131	Omy400076920	10.5586	8.36737e-05	121	435	555	435	441	2.88937	-132.8	-115.919	Omy400076920	GSONMT00068926001	0.786062	0.617894
C9546_c1_seq1_	6.44166	0.000841741	smoothelin-like protein 1 (LOC106604657), transcript variant X2, mRNA	regulation of contractile properties of both striated and smooth muscles	813	128	44	171	165	171	3.06382	Omy400016141	4.5048	0.0089851	148	151	298	151	157	9.43693	-123.6	-111.113	Omy400016141	C9546_c1_seq1_	0.785064	0.616326
GSONMT00074639001	6.5231	2.03969e-06	ubiquitin carboxyl-terminal hydrolase 25-like isoform x2	P:proteolysis; F:hydrolase activity; F:cysteine-type peptidase activity; F:peptidase activity; F:ubiquitin thiolesterase activity; P:ubiquitin-dependent protein catabolic process; P:dorsal/ventral pattern formation	1998	147	230	376	352	358	11.4809	Omy400028182	133.064	8.14339e-05	145	232	376	250	256	15.0184	-176.1	-149.641	Omy400028182	GSONMT00074639001	0.783481	0.613842
TCONS_00159976	3.15439	0.00477438	uncharacterized LOC106596601 (LOC106596601), ncRNA		822	145	677	821	778	784	0.98728	Omy400014454	3.20408	0.00678797	140	7	146	40	46	1.11791	-104.5	-102.385	Omy400014454	TCONS_00159976	0.782791	0.612762
GSONMT00024892001	5.94452	4.09963e-05	phosphatidate phosphatase lpin1-like isoform x1	F:molecular_function; P:biological_process; C:cellular_component	1180	75	3	77	71	77	3.22315	Omy400021193	6.62778	0.00454035	84	556	639	556	562	10.1066	-121.5	-108.159	Omy400021193	GSONMT00024892001	0.780384	0.608999
GSONMT00042438001	7.46916	0.000354247	peroxisomal carnitine o-octanoyltransferase	F:transferase activity; F:transferase activity, transferring acyl groups; C:cellular_component; F:fatty-acyl-CoA binding; C:peroxisome; C:mitochondrion; P:fatty acid transport; F:carnitine O-octanoyltransferase activity; P:fatty acid beta-oxidation; P:medium-chain fatty acid metabolic process; P:fatty acid metabolic process; P:response to drug; P:response to organonitrogen compound; F:receptor bi…	1666	148	1516	1663	1652	1658	25.5835	Omy200133306	-9.16752	2.623e-05	149	1	149	7	13	0.14047	-196	-170.275	Omy200133306	GSONMT00042438001	0.778568	0.606167
TCONS_00088807	12.1926	0.00275372	growth arrest-specific protein 7-like (LOC106606940), transcript variant X2, mRNA	transcription factor activity	566	136	366	501	492	498	6.62061	Omy400078897	20.2258	0.000729335	122	701	822	704	710	14.8898	-139.6	-118.09	Omy400078897	TCONS_00088807	0.778295	0.605743
GSONMT00047774001	6.07482	0.000659738	6-phosphofructo-2-kinase fructose- -bisphosphatase 4-like isoform x3	F:transferase activity; F:fructose-2,6-bisphosphate 2-phosphatase activity; P:phosphorylation; F:ATP binding; F:kinase activity; F:catalytic activity; P:metabolic process; P:fructose 2,6-bisphosphate metabolic process; F:6-phosphofructo-2-kinase activity; P:fructose metabolic process	1487	142	203	344	338	344	14.0328	Omy400032610	9.82516	0.00278715	149	6	154	6	12	8.73304	-132.8	-109.998	Omy400032610	GSONMT00047774001	0.77808	0.605409
GSONMT00020189001	6.1889	1.01068e-07	ephrin type-a receptor 7-like isoform x1	C:postsynaptic membrane; C:integral component of plasma membrane; P:adult walking behavior; P:positive regulation of dendrite morphogenesis; P:positive regulation of JUN kinase activity; C:cell junction; P:regulation of axonogenesis; C:early endosome membrane; P:glial cell migration; P:fasciculation of motor neuron axon; C:endoplasmic reticulum; P:fasciculation of sensory neuron axon; F:protein k…	1998	141	162	302	231	237	2.19028	Omy400037759	392.195	8.77965e-08	146	126	271	187	193	2.7284	-106.4	-101.515	Omy400037759	GSONMT00020189001	0.776988	0.60371
GSONMT00026184001	-8.95899	1.20074e-10	s-adenosylmethionine synthase isoform type-2	F:metal ion binding; F:ATP binding; P:S-adenosylmethionine biosynthetic process; F:methionine adenosyltransferase activity; F:transferase activity; F:nucleotide binding; P:one-carbon metabolic process; P:phosphatidylinositol dephosphorylation; P:methylation; P:cellular nitrogen compound metabolic process; P:sulfur amino acid metabolic process; P:xenobiotic metabolic process; P:small molecule meta…	1998	119	1414	1532	1498	1504	8.87917	Omy100129540	-3.67997	0.000739385	117	3	119	26	32	0.88649	-118.5	-108.698	Omy100129540	GSONMT00026184001	0.776422	0.602831
GSONMT00026184001	-8.95899	1.20074e-10	s-adenosylmethionine synthase isoform type-2	F:metal ion binding; F:ATP binding; P:S-adenosylmethionine biosynthetic process; F:methionine adenosyltransferase activity; F:transferase activity; F:nucleotide binding; P:one-carbon metabolic process; P:phosphatidylinositol dephosphorylation; P:methylation; P:cellular nitrogen compound metabolic process; P:sulfur amino acid metabolic process; P:xenobiotic metabolic process; P:small molecule meta…	1681	148	1417	1564	1551	1557	20.243	Omy100129540	-3.67997	0.000739385	148	13	160	20	26	2.56203	-142.9	-120.097	Omy100129540	GSONMT00026184001	0.776422	0.602831
GSONMT00006318001	6.52495	1.9406e-08	connective tissue growth factor	P:regulation of cell growth; F:insulin-like growth factor binding; C:extracellular region; P:ossification; P:cartilage condensation; P:positive regulation of cell differentiation; P:cell migration; C:intracellular membrane-bounded organelle; P:cell differentiation; P:positive regulation of JNK cascade; P:lung development; P:chondrocyte proliferation; P:fibroblast growth factor receptor signaling …	1153	140	704	843	831	837	9.13377	Omy400013013	13.3305	1.81461e-05	149	36	184	43	49	2.6613	-112.2	-100.382	Omy400013013	GSONMT00006318001	0.776027	0.602218
GSONMT00074639001	6.5231	2.03969e-06	ubiquitin carboxyl-terminal hydrolase 25-like isoform x2	P:proteolysis; F:hydrolase activity; F:cysteine-type peptidase activity; F:peptidase activity; F:ubiquitin thiolesterase activity; P:ubiquitin-dependent protein catabolic process; P:dorsal/ventral pattern formation	1998	133	226	358	346	352	11.4274	Omy500007504	7.18784	0.00181403	147	291	437	296	302	22.892	-160.5	-126.184	Omy500007504	GSONMT00074639001	0.775405	0.601253
TCONS_00014594	11.4474	0.00545453	clone ssal-eve-502-259 CD209 antigen-like protein E putative mRNA, complete cds		833	127	707	833	744	750	2.08049	Omy400072489	15.9439	1.05473e-05	145	27	171	130	136	7.30583	-121.5	-112.108	Omy400072489	TCONS_00014594	0.774546	0.599921
GSONMT00072787001	-3.75696	8.47474e-06	collagen alpha-1 chain-like	F:extracellular matrix structural constituent; C:collagen; P:extracellular fibril organization; C:basement membrane; P:integrin biosynthetic process; C:collagen type V; P:collagen biosynthetic process; P:tendon development; P:cell adhesion; P:skin development; P:collagen fibril organization; F:heparin binding; P:regulation of cellular component organization; P:heart morphogenesis; P:eye morphogen…	1867	143	1699	1841	1796	1802	1.80869	Omy100071455	-3.82263	0.00116218	146	281	426	316	322	4.07575	-142.1	-136.217	Omy100071455	GSONMT00072787001	0.772303	0.596452
GSONMT00056857001	5.19815	0.000386719	ATP-dependent 6-phosphofructokinase, muscle type-like	F:transferase activity; P:phosphorylation; F:nucleotide binding; C:cytoplasm; F:ATP binding; F:kinase activity; C:6-phosphofructokinase complex; P:glycolysis; P:fructose 6-phosphate metabolic process; F:6-phosphofructokinase activity	1752	141	88	228	222	228	0.00487	Omy400028182	133.064	8.14339e-05	144	232	375	232	238	14.8406	-156.9	-142.079	Omy400028182	GSONMT00056857001	0.771473	0.59517
GSONMT00024892001	5.94452	4.09963e-05	phosphatidate phosphatase lpin1-like isoform x1	F:molecular_function; P:biological_process; C:cellular_component	1180	148	611	758	689	695	8.6693	Omy400089492	18.9591	0.00313019	146	19	164	88	94	2.03801	-123	-112.29	Omy400089492	GSONMT00024892001	0.770955	0.594372
GSONMT00069973001	-12.2824	1.17396e-06	microfibrillar-associated protein 2 precursor	C:microfibril; P:embryonic eye morphogenesis; P:blood vessel development	1473	148	705	852	846	852	5.35322	Omy100129540	-3.67997	0.000739385	144	13	156	13	19	1.27072	-133.3	-126.627	Omy100129540	GSONMT00069973001	0.770865	0.594233
GSONMT00047774001	6.07482	0.000659738	6-phosphofructo-2-kinase fructose- -bisphosphatase 4-like isoform x3	F:transferase activity; F:fructose-2,6-bisphosphate 2-phosphatase activity; P:phosphorylation; F:ATP binding; F:kinase activity; F:catalytic activity; P:metabolic process; P:fructose 2,6-bisphosphate metabolic process; F:6-phosphofructo-2-kinase activity; P:fructose metabolic process	1487	149	229	377	329	335	12.5871	Omy400044636	26.1581	2.9117e-06	147	441	587	485	491	2.6994	-118.4	-103.15	Omy400044636	GSONMT00047774001	0.770577	0.593788
GSONMT00055703001	5.30455	0.00828807	serine threonine-protein kinase 11-interacting	P:biological_process; F:kinase activity; P:phosphorylation	951	118	832	949	935	941	7.42736	Omy400025683	3.26172	0.00260303	133	428	560	433	439	6.64429	-122.8	-108.698	Omy400025683	GSONMT00055703001	0.768473	0.590551
TCONS_00023823	5.97901	0.00865837	protein FAM214A-like (LOC106587663), partial mRNA		719	119	372	490	480	486	5.74414	Omy500069566	6.49099	1.32346e-05	99	1	99	6	12	11.1681	-119.9	-102.939	Omy500069566	TCONS_00023823	0.768436	0.590494
GSONMT00024892001	5.94452	4.09963e-05	phosphatidate phosphatase lpin1-like isoform x1	F:molecular_function; P:biological_process; C:cellular_component	1180	150	607	756	734	740	8.66602	Omy100095716	32.3637	0.00125016	147	152	298	172	178	28.9705	-141	-103.363	Omy100095716	GSONMT00024892001	0.768017	0.589849
GSONMT00056342001	-6.5537	4.30877e-07	heat shock 70 kda protein 4-like	F:ATP binding; F:nucleotide binding; P:response to stress	1180	143	847	989	968	974	4.0174	Omy400024446	-8.91146	9.78536e-05	138	71	208	87	93	10.55	-123.7	-109.122	Omy400024446	GSONMT00056342001	0.766553	0.587604
GSONMT00033966001	42.3998	1.03851e-09	large neutral amino acids transporter small subunit 4-like	C:integral component of membrane; F:L-amino acid transmembrane transporter activity; P:transmembrane transport; P:L-amino acid transport; P:amino acid transport; P:ion transport; C:plasma membrane	1129	122	1007	1128	1122	1128	2.53838	Omy200060094	4.98316	0.00120856	139	698	836	698	704	2.82183	-171.4	-166.036	Omy200060094	GSONMT00033966001	0.765652	0.586222
GSONMT00075333001	-4.21052	0.00303889	dolichyl-diphosphooligosaccharide--protein glycosyltransferase subunit stt3a	P:protein glycosylation; F:oligosaccharyl transferase activity; F:transferase activity; C:membrane; C:oligosaccharyltransferase complex; P:protein N-linked glycosylation via asparagine; F:dolichyl-diphosphooligosaccharide-protein glycotransferase activity; P:co-translational protein modification; C:condensed nuclear chromosome; P:regulation of histone H3-K9 acetylation; F:ATP binding; P:DNA damag…	1998	139	340	478	439	445	13.8586	Omy100129540	-3.67997	0.000739385	124	32	155	65	71	1.81489	-118.7	-103.027	Omy100129540	GSONMT00075333001	0.765125	0.585416
GSONMT00033966001	42.3998	1.03851e-09	large neutral amino acids transporter small subunit 4-like	C:integral component of membrane; F:L-amino acid transmembrane transporter activity; P:transmembrane transport; P:L-amino acid transport; P:amino acid transport; P:ion transport; C:plasma membrane	1129	149	980	1128	1122	1128	8.48866	Omy400108849	54.1651	0.00637996	149	282	430	282	288	3.02594	-218.3	-206.832	Omy400108849	GSONMT00033966001	0.765124	0.585415
TCONS_00021511	17.1266	2.67788e-06	Response gene to complement 32 protein (rgc32), mRNA >gi|221221551|gb|BT057565.1|clone ssal-evf-540-279 Response gene to complement 32 protein putative mRNA, complete cds		921	148	98	245	239	245	21.6225	Omy400013013	13.3305	1.81461e-05	148	163	310	163	169	2.4337	-127.1	-103.015	Omy400013013	TCONS_00021511	0.764818	0.584947
GSONMT00074639001	6.5231	2.03969e-06	ubiquitin carboxyl-terminal hydrolase 25-like isoform x2	P:proteolysis; F:hydrolase activity; F:cysteine-type peptidase activity; F:peptidase activity; F:ubiquitin thiolesterase activity; P:ubiquitin-dependent protein catabolic process; P:dorsal/ventral pattern formation	1998	137	261	397	367	373	14.4047	Omy400016811	68.6093	0.00354059	148	115	262	143	149	5.09799	-137	-117.464	Omy400016811	GSONMT00074639001	0.763946	0.583614
TCONS_00061032	-3.07884	0.000649765	clone BAC S0142M23, complete sequence		1539	145	667	811	805	811	21.0406	Omy400096475	-5.10968	0.000221674	149	15	163	15	21	35.1983	-165.9	-109.695	Omy400096475	TCONS_00061032	0.763938	0.583602
GSONMT00063187001	-17.7392	0.00286663	cold shock domain-containing protein c2-like	P:regulation of transcription, DNA-templated; F:nucleic acid binding; F:DNA binding	1706	149	738	886	876	882	13.7779	Omy400027748	-3.86978	0.00295146	141	1270	1410	1273	1279	6.0833	-152.2	-132.382	Omy400027748	GSONMT00063187001	0.763714	0.583258
GSONMT00072787001	-3.75696	8.47474e-06	collagen alpha-1 chain-like	F:extracellular matrix structural constituent; C:collagen; P:extracellular fibril organization; C:basement membrane; P:integrin biosynthetic process; C:collagen type V; P:collagen biosynthetic process; P:tendon development; P:cell adhesion; P:skin development; P:collagen fibril organization; F:heparin binding; P:regulation of cellular component organization; P:heart morphogenesis; P:eye morphogen…	1867	139	1703	1841	1808	1814	2.05667	Omy400078645	-6.00706	1.60635e-05	143	129	271	154	160	31.975	-139.8	-105.731	Omy400078645	GSONMT00072787001	0.762737	0.581768
GSONMT00003050001	-17.4306	0.00489014	glycerophosphodiester phosphodiesterase domain-containing protein 5-like isoform x1	P:lipid metabolic process; F:phosphoric diester hydrolase activity; F:glycerophosphodiester phosphodiesterase activity; P:glycerol metabolic process; F:molecular_function; P:biological_process; C:cellular_component	1998	147	695	841	835	841	28.2988	Omy400024446	-8.91146	9.78536e-05	148	2	149	2	8	10.5404	-193.9	-155.013	Omy400024446	GSONMT00003050001	0.762642	0.581622
TCONS_00159976	3.15439	0.00477438	uncharacterized LOC106596601 (LOC106596601), ncRNA		822	149	644	792	786	792	1.66116	Omy400021900	12.4091	3.19356e-05	149	1	149	1	7	16.9981	-144.8	-126.14	Omy400021900	TCONS_00159976	0.762292	0.581089
C122910_c0_seq1_	4.27979	0.00123569	smoothelin-like protein 1 (LOC106604657), transcript variant X2, mRNA	regulation of contractile properties of both striated and smooth muscles	560	148	401	548	542	548	7.54759	Omy400055397	22.0869	0.000400246	144	38	181	38	44	1.13206	-141.9	-133.18	Omy400055397	C122910_c0_seq1_	0.76192	0.580522
GSONMT00054217001	-5.65724	9.53838e-08	voltage-dependent l-type calcium channel subunit alpha-1s	F:ion channel activity; F:voltage-gated calcium channel activity; P:calcium ion transport; F:voltage-gated ion channel activity; C:integral component of membrane; C:membrane; P:ion transport; P:transport; P:regulation of ion transmembrane transport; F:calcium channel activity; P:transmembrane transport; C:voltage-gated calcium channel complex; P:calcium ion transmembrane transport; F:calcium ion …	1013	149	346	494	485	491	20.6877	Omy100129540	-3.67997	0.000739385	146	2	147	6	12	0.99683	-130.6	-108.911	Omy100129540	GSONMT00054217001	0.761915	0.580515
GSONMT00051537001	6.75605	0.00369889	kinase suppressor of ras 1-like isoform x2	F:metal ion binding; P:intracellular signal transduction; F:ATP binding; F:protein kinase activity; P:protein phosphorylation; F:transferase activity, transferring phosphorus-containing groups; F:protein serine/threonine kinase activity	1763	108	1026	1133	1127	1133	3.87603	Omy400034255	7.59561	0.000652338	109	97	205	97	103	12.6564	-118.8	-102.286	Omy400034255	GSONMT00051537001	0.761006	0.579131
GSONMT00006318001	6.52495	1.9406e-08	connective tissue growth factor	P:regulation of cell growth; F:insulin-like growth factor binding; C:extracellular region; P:ossification; P:cartilage condensation; P:positive regulation of cell differentiation; P:cell migration; C:intracellular membrane-bounded organelle; P:cell differentiation; P:positive regulation of JNK cascade; P:lung development; P:chondrocyte proliferation; P:fibroblast growth factor receptor signaling …	1153	148	696	843	815	821	9.48291	Omy400006036	12.6212	0.00410229	146	68	213	87	93	4.75581	-116	-101.794	Omy400006036	GSONMT00006318001	0.759772	0.577254
GSONMT00024892001	5.94452	4.09963e-05	phosphatidate phosphatase lpin1-like isoform x1	F:molecular_function; P:biological_process; C:cellular_component	1180	145	616	760	743	749	8.7065	Omy400096359	8.07944	0.00234433	149	46	194	55	61	3.96327	-136.8	-124.117	Omy400096359	GSONMT00024892001	0.758119	0.574744
GSONMT00044049001	5.03065	0.00157212	proactivator polypeptide-like isoform x2	P:lipid metabolic process; P:sphingolipid metabolic process; C:lysosome	504	149	356	504	488	494	51.8764	Omy400059267	14.5419	0.00572881	146	959	1104	969	975	42.86	-260.6	-165.862	Omy400059267	GSONMT00044049001	0.758068	0.574667
GSONMT00055703001	5.30455	0.00828807	serine threonine-protein kinase 11-interacting	P:biological_process; F:kinase activity; P:phosphorylation	951	115	832	946	911	917	7.042	Omy400013013	13.3305	1.81461e-05	145	121	265	163	169	2.72603	-128.6	-118.846	Omy400013013	GSONMT00055703001	0.757585	0.573934
GSONMT00042438001	7.46916	0.000354247	peroxisomal carnitine o-octanoyltransferase	F:transferase activity; F:transferase activity, transferring acyl groups; C:cellular_component; F:fatty-acyl-CoA binding; C:peroxisome; C:mitochondrion; P:fatty acid transport; F:carnitine O-octanoyltransferase activity; P:fatty acid beta-oxidation; P:medium-chain fatty acid metabolic process; P:fatty acid metabolic process; P:response to drug; P:response to organonitrogen compound; F:receptor bi…	1666	86	1581	1666	1652	1658	5.33864	Omy400148395	76.1946	1.05002e-06	88	940	1027	950	956	13.0022	-169.4	-151.057	Omy400148395	GSONMT00042438001	0.757093	0.573191
GSONMT00000504001	4.94373	5.9145e-05	thioredoxin-interacting	-	1660	105	1049	1153	1139	1145	19.8385	Omy500054796	-3.24528	0.00387011	107	156	262	166	172	14.7969	-158.8	-124.12	Omy500054796	GSONMT00000504001	0.756782	0.572719
TCONS_00095286	-15.8341	8.98274e-11	acidic amino acid decarboxylase GADL1-like (LOC106599171), mRNA	amino acid biosynthesis	492	149	63	211	74	80	0.92979	Omy400066109	-4.8948	0.00344685	150	510	659	640	646	8.21406	-115.1	-105.956	Omy400066109	TCONS_00095286	0.756275	0.571951
GSONMT00074639001	6.5231	2.03969e-06	ubiquitin carboxyl-terminal hydrolase 25-like isoform x2	P:proteolysis; F:hydrolase activity; F:cysteine-type peptidase activity; F:peptidase activity; F:ubiquitin thiolesterase activity; P:ubiquitin-dependent protein catabolic process; P:dorsal/ventral pattern formation	1998	144	241	384	366	372	11.8879	Omy400040794	14.7151	3.93603e-06	128	334	461	349	355	9.03207	-124.8	-103.901	Omy400040794	GSONMT00074639001	0.755215	0.570349
GSONMT00074639001	6.5231	2.03969e-06	ubiquitin carboxyl-terminal hydrolase 25-like isoform x2	P:proteolysis; F:hydrolase activity; F:cysteine-type peptidase activity; F:peptidase activity; F:ubiquitin thiolesterase activity; P:ubiquitin-dependent protein catabolic process; P:dorsal/ventral pattern formation	1998	149	65	213	197	203	0.81009	Omy300000429	6.84257	0.00442443	149	440	588	449	455	6.10578	-125.5	-118.561	Omy300000429	GSONMT00074639001	0.755176	0.570291
GSONMT00074639001	6.5231	2.03969e-06	ubiquitin carboxyl-terminal hydrolase 25-like isoform x2	P:proteolysis; F:hydrolase activity; F:cysteine-type peptidase activity; F:peptidase activity; F:ubiquitin thiolesterase activity; P:ubiquitin-dependent protein catabolic process; P:dorsal/ventral pattern formation	1998	124	246	369	355	361	10.8429	Omy400042334	142.947	1.45871e-14	98	436	533	443	449	12.8245	-148.9	-125.264	Omy400042334	GSONMT00074639001	0.753999	0.568515
GSONMT00074639001	6.5231	2.03969e-06	ubiquitin carboxyl-terminal hydrolase 25-like isoform x2	P:proteolysis; F:hydrolase activity; F:cysteine-type peptidase activity; F:peptidase activity; F:ubiquitin thiolesterase activity; P:ubiquitin-dependent protein catabolic process; P:dorsal/ventral pattern formation	1998	88	90	177	171	177	0.31387	Omy400012731	41.1273	0.000219577	85	355	439	355	361	7.2938	-123.2	-115.596	Omy400012731	GSONMT00074639001	0.75289	0.566843
GSONMT00074639001	6.5231	2.03969e-06	ubiquitin carboxyl-terminal hydrolase 25-like isoform x2	P:proteolysis; F:hydrolase activity; F:cysteine-type peptidase activity; F:peptidase activity; F:ubiquitin thiolesterase activity; P:ubiquitin-dependent protein catabolic process; P:dorsal/ventral pattern formation	1998	140	252	391	378	384	13.1182	Omy400013013	13.3305	1.81461e-05	149	5	153	10	16	4.25193	-153.8	-136.434	Omy400013013	GSONMT00074639001	0.752743	0.566622
GSONMT00012519001	5.48815	0.00108428	wd repeat domain phosphoinositide-interacting protein 4	F:phosphatidylinositol-3-phosphate binding; C:cytoplasm; F:phosphatidylinositol-3,5-bisphosphate binding; P:autophagic vacuole assembly; P:autophagy; F:small GTPase regulator activity; P:cell death	1499	139	1252	1390	1363	1369	13.5147	Omy500041150	35.8941	0.0046845	149	19	167	41	47	0.27588	-126.5	-112.688	Omy500041150	GSONMT00012519001	0.751973	0.565463
GSONMT00030514001	6.58676	6.58228e-06	heat shock protein beta-7	P:response to stress; F:molecular_function; C:mitochondrion; C:nucleus	1219	71	1149	1219	1213	1219	0.1706	Omy400148395	76.1946	1.05002e-06	73	955	1027	955	961	4.96539	-113	-107.899	Omy400148395	GSONMT00030514001	0.751261	0.564393
GSONMT00074639001	6.5231	2.03969e-06	ubiquitin carboxyl-terminal hydrolase 25-like isoform x2	P:proteolysis; F:hydrolase activity; F:cysteine-type peptidase activity; F:peptidase activity; F:ubiquitin thiolesterase activity; P:ubiquitin-dependent protein catabolic process; P:dorsal/ventral pattern formation	1998	149	69	217	166	172	0.8109	Omy400048069	3.31575	0.00793121	150	153	302	201	207	1.76609	-135.2	-132.623	Omy400048069	GSONMT00074639001	0.750515	0.563273
GSONMT00006318001	6.52495	1.9406e-08	connective tissue growth factor	P:regulation of cell growth; F:insulin-like growth factor binding; C:extracellular region; P:ossification; P:cartilage condensation; P:positive regulation of cell differentiation; P:cell migration; C:intracellular membrane-bounded organelle; P:cell differentiation; P:positive regulation of JNK cascade; P:lung development; P:chondrocyte proliferation; P:fibroblast growth factor receptor signaling …	1153	135	711	845	826	832	7.65613	Omy400071049	10.5645	0.00571895	149	163	311	181	187	3.07533	-123.3	-112.557	Omy400071049	GSONMT00006318001	0.749605	0.561908
GSONMT00056857001	5.19815	0.000386719	ATP-dependent 6-phosphofructokinase, muscle type-like	F:transferase activity; P:phosphorylation; F:nucleotide binding; C:cytoplasm; F:ATP binding; F:kinase activity; C:6-phosphofructokinase complex; P:glycolysis; P:fructose 6-phosphate metabolic process; F:6-phosphofructokinase activity	1752	146	200	345	320	326	14.0824	Omy100095716	32.3637	0.00125016	146	153	298	170	176	29.0931	-149.1	-105.923	Omy100095716	GSONMT00056857001	0.749206	0.56131
GSONMT00028775001	3.20932	0.00557219	eukaryotic peptide chain release factor gtp-binding subunit erf3a-like isoform x1	F:GTP binding; F:GTPase activity; P:GTP catabolic process; F:nucleotide binding; F:protein binding	1998	147	459	605	564	570	24.9002	Omy500078835	5.75033	0.00223563	146	28	173	63	69	1.43066	-128.1	-101.726	Omy500078835	GSONMT00028775001	0.748828	0.560744
TCONS_00098636	110.606	1.81913e-08	f-box only protein 32		650	72	243	314	304	310	2.82636	Omy400148576	6.71792	0.000452203	80	96	175	100	106	2.77405	-108.6	-102.955	Omy400148576	TCONS_00098636	0.748724	0.560588
TCONS_00159976	3.15439	0.00477438	uncharacterized LOC106596601 (LOC106596601), ncRNA		822	142	585	726	658	664	7.64166	Omy400013782	4.23403	0.000284641	149	2	150	61	67	17.9063	-135.6	-110.003	Omy400013782	TCONS_00159976	0.747864	0.559301
C122910_c0_seq1_	4.27979	0.00123569	smoothelin-like protein 1 (LOC106604657), transcript variant X2, mRNA	regulation of contractile properties of both striated and smooth muscles	560	140	408	547	522	528	7.81656	Omy400013013	13.3305	1.81461e-05	146	56	201	83	89	2.46169	-133.6	-123.347	Omy400013013	C122910_c0_seq1_	0.74767	0.559011
GSONMT00064561001	3.75501	3.54591e-05	ww domain binding protein 1-like isoform x2	C:integral component of membrane	1100	127	348	474	468	474	14.903	Omy400050933	135.422	0.000192884	136	4	139	4	10	9.90708	-131.1	-106.255	Omy400050933	GSONMT00064561001	0.747643	0.558971
GSONMT00074639001	6.5231	2.03969e-06	ubiquitin carboxyl-terminal hydrolase 25-like isoform x2	P:proteolysis; F:hydrolase activity; F:cysteine-type peptidase activity; F:peptidase activity; F:ubiquitin thiolesterase activity; P:ubiquitin-dependent protein catabolic process; P:dorsal/ventral pattern formation	1998	133	226	358	346	352	11.4274	Omy300026875	4.85386	0.00390999	147	291	437	296	302	22.892	-160.5	-126.184	Omy300026875	GSONMT00074639001	0.744181	0.553805
TCONS_00159976	3.15439	0.00477438	uncharacterized LOC106596601 (LOC106596601), ncRNA		822	75	746	820	805	811	0.08226	Omy400059575	11.5494	3.76223e-05	75	832	906	841	847	13.8556	-123.7	-109.792	Omy400059575	TCONS_00159976	0.743583	0.552916
GSONMT00008987001	6.07479	1.42114e-05	angiopoietin-related protein 4-like	P:response to bacterium; F:structural constituent of ribosome; P:translation; C:ribosome; C:intracellular; P:negative regulation of apoptotic process; P:negative regulation of lipoprotein lipase activity; C:extracellular space; F:enzyme inhibitor activity; P:triglyceride homeostasis; F:RNA binding; F:nucleic acid binding; P:mRNA splicing, via spliceosome; F:nucleotide binding	1998	149	396	544	538	544	33.6716	Omy400015745	4.15805	0.000322651	149	452	600	452	458	2.9215	-137	-100.4	Omy400015745	GSONMT00008987001	0.742421	0.551189
TCONS_00014594	11.4474	0.00545453	clone ssal-eve-502-259 CD209 antigen-like protein E putative mRNA, complete cds		833	87	746	832	806	812	0.14211	Omy400016065	23.0684	0.00706646	89	362	450	384	390	5.17217	-107.8	-102.534	Omy400016065	TCONS_00014594	0.742388	0.55114
GSONMT00024892001	5.94452	4.09963e-05	phosphatidate phosphatase lpin1-like isoform x1	F:molecular_function; P:biological_process; C:cellular_component	1180	149	610	758	752	758	8.66634	Omy400028182	133.064	8.14339e-05	143	233	375	233	239	14.8488	-156.2	-132.673	Omy400028182	GSONMT00024892001	0.741478	0.54979
GSONMT00062643001	15.9687	2.43482e-07	large neutral amino acids transporter small subunit 4-like	C:integral component of membrane; F:L-amino acid transmembrane transporter activity; P:transmembrane transport; P:L-amino acid transport	1572	148	396	543	537	543	2.35577	Omy200133306	-9.16752	2.623e-05	147	1	147	1	7	0.14047	-188.6	-186.098	Omy200133306	GSONMT00062643001	0.741424	0.549709
GSONMT00000536001	8.73037	0.000285129	apolipoprotein e	F:lipid binding; P:lipid transport; P:lipoprotein metabolic process; C:extracellular region; P:transport	913	82	808	889	883	889	0.39796	Omy500069566	6.49099	1.32346e-05	99	1	99	1	7	11.1681	-146.1	-134.577	Omy500069566	GSONMT00000536001	0.739488	0.546843
C2611_c0_seq1_	73.6086	0.00876974	complement C1q subcomponent subunit C-like (LOC106591842), mRNA		882	70	813	882	869	875	8.77945	Omy400015745	4.15805	0.000322651	70	544	613	551	557	1.16013	-119.7	-109.751	Omy400015745	C2611_c0_seq1_	0.738365	0.545183
GSONMT00051537001	6.75605	0.00369889	kinase suppressor of ras 1-like isoform x2	F:metal ion binding; P:intracellular signal transduction; F:ATP binding; F:protein kinase activity; P:protein phosphorylation; F:transferase activity, transferring phosphorus-containing groups; F:protein serine/threonine kinase activity	1763	150	979	1128	1116	1122	4.04663	Omy400016141	4.5048	0.0089851	146	153	298	158	164	9.58899	-125.4	-111.764	Omy400016141	GSONMT00051537001	0.737292	0.543599
GSONMT00047774001	6.07482	0.000659738	6-phosphofructo-2-kinase fructose- -bisphosphatase 4-like isoform x3	F:transferase activity; F:fructose-2,6-bisphosphate 2-phosphatase activity; P:phosphorylation; F:ATP binding; F:kinase activity; F:catalytic activity; P:metabolic process; P:fructose 2,6-bisphosphate metabolic process; F:6-phosphofructo-2-kinase activity; P:fructose metabolic process	1487	138	241	378	348	354	13.1086	Omy400096359	8.07944	0.00234433	148	372	519	398	404	4.95577	-131.6	-113.513	Omy400096359	GSONMT00047774001	0.737255	0.543545
GSONMT00043537001	4.17815	0.00787166	probable atp-dependent rna helicase ddx17-like	F:helicase activity; P:positive regulation of transcription from RNA polymerase II promoter; F:hydrolase activity; C:nucleus; F:nucleic acid binding; F:nucleotide binding; F:ATP binding; F:RNA binding; F:ATP-dependent helicase activity; P:post-embryonic development; P:regulation of transcription, DNA-templated; F:transcription coactivator activity; F:estrogen receptor binding; P:transcription, DN…	729	147	270	416	410	416	17.3952	Omy200133306	-9.16752	2.623e-05	149	30	178	30	36	2.99106	-127.2	-106.799	Omy200133306	GSONMT00043537001	0.73546	0.540901
GSONMT00030514001	6.58676	6.58228e-06	heat shock protein beta-7	P:response to stress; F:molecular_function; C:mitochondrion; C:nucleus	1219	144	1075	1218	1212	1218	12.6568	Omy200133306	-9.16752	2.623e-05	148	1	148	1	7	0.14047	-128.7	-115.902	Omy200133306	GSONMT00030514001	0.735308	0.540678
TCONS_00159976	3.15439	0.00477438	uncharacterized LOC106596601 (LOC106596601), ncRNA		822	148	674	821	815	821	0.9873	Omy400082374	4.85581	0.00767548	150	49	198	49	55	0.6374	-113.5	-111.875	Omy400082374	TCONS_00159976	0.7346	0.539638
GSONMT00038612001	-3.59432	0.00456476	kn motif and ankyrin repeat domain-containing protein 1-like	F:iron-sulfur cluster binding	1998	118	282	399	393	399	10.3564	Omy400064152	-5.00202	0.00350314	149	206	354	206	212	15.224	-141.4	-115.809	Omy400064152	GSONMT00038612001	0.734493	0.539481
GSONMT00020189001	6.1889	1.01068e-07	ephrin type-a receptor 7-like isoform x1	C:postsynaptic membrane; C:integral component of plasma membrane; P:adult walking behavior; P:positive regulation of dendrite morphogenesis; P:positive regulation of JUN kinase activity; C:cell junction; P:regulation of axonogenesis; C:early endosome membrane; P:glial cell migration; P:fasciculation of motor neuron axon; C:endoplasmic reticulum; P:fasciculation of sensory neuron axon; F:protein k…	1998	140	151	290	259	265	0.76708	Omy400010328	50.7006	0.00570385	149	231	379	262	268	2.78951	-144.9	-141.342	Omy400010328	GSONMT00020189001	0.734305	0.539204
GSONMT00072787001	-3.75696	8.47474e-06	collagen alpha-1 chain-like	F:extracellular matrix structural constituent; C:collagen; P:extracellular fibril organization; C:basement membrane; P:integrin biosynthetic process; C:collagen type V; P:collagen biosynthetic process; P:tendon development; P:cell adhesion; P:skin development; P:collagen fibril organization; F:heparin binding; P:regulation of cellular component organization; P:heart morphogenesis; P:eye morphogen…	1867	128	1686	1813	1761	1767	0.71318	Omy400083792	-7.3463	0.00641351	139	31	169	77	83	9.42844	-134.9	-124.803	Omy400083792	GSONMT00072787001	0.73394	0.538668
GSONMT00020189001	6.1889	1.01068e-07	ephrin type-a receptor 7-like isoform x1	C:postsynaptic membrane; C:integral component of plasma membrane; P:adult walking behavior; P:positive regulation of dendrite morphogenesis; P:positive regulation of JUN kinase activity; C:cell junction; P:regulation of axonogenesis; C:early endosome membrane; P:glial cell migration; P:fasciculation of motor neuron axon; C:endoplasmic reticulum; P:fasciculation of sensory neuron axon; F:protein k…	1998	124	111	234	228	234	0.01408	Omy400025683	3.26172	0.00260303	126	434	559	434	440	6.53575	-179.6	-173.01	Omy400025683	GSONMT00020189001	0.731796	0.535526
GSONMT00056857001	5.19815	0.000386719	ATP-dependent 6-phosphofructokinase, muscle type-like	F:transferase activity; P:phosphorylation; F:nucleotide binding; C:cytoplasm; F:ATP binding; F:kinase activity; C:6-phosphofructokinase complex; P:glycolysis; P:fructose 6-phosphate metabolic process; F:6-phosphofructokinase activity	1752	150	128	277	209	215	0.00521	Omy400044636	26.1581	2.9117e-06	150	433	582	494	500	3.67979	-144	-140.315	Omy400044636	GSONMT00056857001	0.731783	0.535506
GSONMT00033966001	42.3998	1.03851e-09	large neutral amino acids transporter small subunit 4-like	C:integral component of membrane; F:L-amino acid transmembrane transporter activity; P:transmembrane transport; P:L-amino acid transport; P:amino acid transport; P:ion transport; C:plasma membrane	1129	122	1008	1129	1123	1129	2.51744	Omy400030890	4.11107	0.0015263	149	601	749	601	607	3.73402	-138	-131.745	Omy400030890	GSONMT00033966001	0.730626	0.533814
TCONS_00134687	11.7557	6.21572e-08	protein phosphatase 1 regulatory subunit 1B-like (LOC106601002), transcript variant X1, mRNA		580	149	188	336	326	332	19.7096	Omy500041150	35.8941	0.0046845	148	19	166	24	30	0.27581	-122.8	-102.778	Omy500041150	TCONS_00134687	0.728794	0.531141
TCONS_00097890	3.69277	0.000506665	Oncorhynchus mykiss cathepsin D (LOC100136761), mRNA >gi|1858019|gb|U90321.1|OMU90321 Oncorhynchus mykiss cathepsin D mRNA, complete cds		620	97	341	437	426	432	3.31574	Omy400042945	19.6823	0.00421664	123	92	214	99	105	3.65399	-114.5	-107.497	Omy400042945	TCONS_00097890	0.727792	0.529682
GSONMT00014355001	15.4835	0.00522755	supervillin-like isoform x1	F:actin binding; P:cytoskeleton organization	417	132	23	154	115	121	11.1308	Omy400013013	13.3305	1.81461e-05	145	1	145	36	42	4.33295	-117.2	-101.775	Omy400013013	GSONMT00014355001	0.725669	0.526595
TCONS_00159976	3.15439	0.00477438	uncharacterized LOC106596601 (LOC106596601), ncRNA		822	146	676	821	815	821	0.9873	Omy400076920	10.5586	8.36737e-05	145	396	540	396	402	2.84858	-210.1	-206.292	Omy400076920	TCONS_00159976	0.722405	0.521869
GSONMT00079999001	9.13831	8.47474e-06	calcium-binding and coiled-coil domain-containing protein 1-like	P:regulation of transcription, DNA-templated; P:transcription, DNA-templated; C:integral component of membrane; C:nucleus; F:DNA binding	1998	150	687	836	802	808	24.461	Omy400013680	22.962	2.86265e-05	148	652	799	679	685	1.05341	-129.2	-103.686	Omy400013680	GSONMT00079999001	0.721712	0.520869
GSONMT00079999001	9.13831	8.47474e-06	calcium-binding and coiled-coil domain-containing protein 1-like	P:regulation of transcription, DNA-templated; P:transcription, DNA-templated; C:integral component of membrane; C:nucleus; F:DNA binding	1967	143	657	799	793	799	15.8827	Omy400013680	22.962	2.86265e-05	143	615	757	615	621	5.01954	-138.6	-117.709	Omy400013680	GSONMT00079999001	0.721712	0.520869
GSONMT00006333001	37.9907	6.8219e-05	kelch-like protein 33-like	ubiquitination	1998	149	57	205	199	205	17.6104	Omy500029301	75.0947	0.00141041	146	82	227	82	88	5.3634	-129	-106.067	Omy500029301	GSONMT00006333001	0.721266	0.520224
GSONMT00024892001	5.94452	4.09963e-05	phosphatidate phosphatase lpin1-like isoform x1	F:molecular_function; P:biological_process; C:cellular_component	1180	149	609	757	707	713	8.66581	Omy400011543	11.6127	3.41559e-07	137	437	573	480	486	20.9167	-150.3	-120.698	Omy400011543	GSONMT00024892001	0.721254	0.520207
GSONMT00024892001	5.94452	4.09963e-05	phosphatidate phosphatase lpin1-like isoform x1	F:molecular_function; P:biological_process; C:cellular_component	1180	84	1	84	78	84	9.93471	Omy400042334	142.947	1.45871e-14	84	447	530	447	453	9.75758	-143.6	-123.953	Omy400042334	GSONMT00024892001	0.72043	0.51902
GSONMT00072452001	8.93564	0.000214998	myosin-binding protein slow-type-like isoform x2	-	858	139	689	827	821	827	27.5503	Omy400091340	7.1642	0.00179619	148	11	158	11	17	13.4874	-149.3	-108.241	Omy400091340	GSONMT00072452001	0.720219	0.518716
GSONMT00006318001	6.52495	1.9406e-08	connective tissue growth factor	P:regulation of cell growth; F:insulin-like growth factor binding; C:extracellular region; P:ossification; P:cartilage condensation; P:positive regulation of cell differentiation; P:cell migration; C:intracellular membrane-bounded organelle; P:cell differentiation; P:positive regulation of JNK cascade; P:lung development; P:chondrocyte proliferation; P:fibroblast growth factor receptor signaling …	1153	137	709	845	818	824	9.21966	Omy400042943	50.4417	0.00570385	147	440	586	465	471	2.63066	-112.6	-100.75	Omy400042943	GSONMT00006318001	0.719988	0.518382
GSONMT00024892001	5.94452	4.09963e-05	phosphatidate phosphatase lpin1-like isoform x1	F:molecular_function; P:biological_process; C:cellular_component	1180	131	609	739	727	733	8.80656	Omy400066095	8.10308	0.00220235	148	184	331	188	194	9.39954	-122.8	-104.631	Omy400066095	GSONMT00024892001	0.717593	0.51494
TCONS_00014594	11.4474	0.00545453	clone ssal-eve-502-259 CD209 antigen-like protein E putative mRNA, complete cds		833	122	712	833	712	718	1.93378	Omy200060094	4.98316	0.00120856	148	14	161	155	161	1.73647	-133.1	-129.42	Omy200060094	TCONS_00014594	0.717496	0.5148
GSONMT00048512001	8.30261	0.000152174	angiopoietin-related protein 4-like	P:response to bacterium; F:structural constituent of ribosome; P:translation; C:ribosome; C:intracellular; F:RNA binding; F:nucleic acid binding; P:mRNA splicing, via spliceosome; F:nucleotide binding; P:negative regulation of apoptotic process; P:negative regulation of lipoprotein lipase activity; C:extracellular space; F:enzyme inhibitor activity; P:triglyceride homeostasis	1998	147	375	521	515	521	31.1102	Omy500041150	35.8941	0.0046845	139	1	139	1	7	0.24271	-140.4	-109.025	Omy500041150	GSONMT00048512001	0.717414	0.514683
GSONMT00024892001	5.94452	4.09963e-05	phosphatidate phosphatase lpin1-like isoform x1	F:molecular_function; P:biological_process; C:cellular_component	1180	84	1	84	70	76	9.93471	Omy400059584	4.4347	0.00665912	84	1	84	9	15	0.00828	-175.1	-165.13	Omy400059584	GSONMT00024892001	0.716295	0.513078
TCONS_00138470	-6.73801	0.00315483	Fraser extracellular matrix complex subunit 1 (fras1), transcript variant X2, mRNA		495	126	20	145	139	145	20.3536	Omy100071455	-3.82263	0.00116218	127	302	428	302	308	3.88518	-131.1	-106.855	Omy100071455	TCONS_00138470	0.715856	0.51245
TCONS_00088807	12.1926	0.00275372	growth arrest-specific protein 7-like (LOC106606940), transcript variant X2, mRNA	transcription factor activity	566	135	368	502	480	486	6.89592	Omy200060094	4.98316	0.00120856	149	29	177	45	51	4.98723	-113.6	-101.698	Omy200060094	TCONS_00088807	0.715438	0.511851
GSONMT00026025001	3.88294	0.000204828	protein slowmo homolog 2-like	-	1145	148	755	902	896	902	7.31995	Omy400042528	45.2295	0.000518642	150	288	437	288	294	14.4443	-122.2	-100.436	Omy400042528	GSONMT00026025001	0.715364	0.511746
GSONMT00051537001	6.75605	0.00369889	kinase suppressor of ras 1-like isoform x2	F:metal ion binding; P:intracellular signal transduction; F:ATP binding; F:protein kinase activity; P:protein phosphorylation; F:transferase activity, transferring phosphorus-containing groups; F:protein serine/threonine kinase activity	1763	146	987	1132	1126	1132	3.8433	Omy400042528	45.2295	0.000518642	149	308	456	308	314	17.557	-123.2	-101.798	Omy400042528	GSONMT00051537001	0.714516	0.510532
GSONMT00072787001	-3.75696	8.47474e-06	collagen alpha-1 chain-like	F:extracellular matrix structural constituent; C:collagen; P:extracellular fibril organization; C:basement membrane; P:integrin biosynthetic process; C:collagen type V; P:collagen biosynthetic process; P:tendon development; P:cell adhesion; P:skin development; P:collagen fibril organization; F:heparin binding; P:regulation of cellular component organization; P:heart morphogenesis; P:eye morphogen…	1867	132	1686	1817	1781	1787	0.77692	Omy400024446	-8.91146	9.78536e-05	144	66	209	95	101	10.8393	-130.7	-119.042	Omy400024446	GSONMT00072787001	0.711911	0.506817
GSONMT00014922001	11.319	0.001176	minor histocompatibility protein ha-1-like	F:metal ion binding; P:intracellular signal transduction; P:signal transduction; C:intracellular; F:GTPase activator activity; P:regulation of small GTPase mediated signal transduction; P:small GTPase mediated signal transduction; C:cytosol	1682	55	15	69	63	69	7.88867	Omy400081813	35.0068	4.7492e-10	55	11	65	11	17	0.63502	-111.3	-102.816	Omy400081813	GSONMT00014922001	0.711859	0.506743
TCONS_00088807	12.1926	0.00275372	growth arrest-specific protein 7-like (LOC106606940), transcript variant X2, mRNA	transcription factor activity	566	136	366	501	495	501	6.62061	Omy400042528	45.2295	0.000518642	150	231	380	231	237	19.6294	-129.7	-103.45	Omy400042528	TCONS_00088807	0.71185	0.506731
TCONS_00159976	3.15439	0.00477438	uncharacterized LOC106596601 (LOC106596601), ncRNA		822	117	689	805	772	778	0.97169	Omy400012731	41.1273	0.000219577	115	326	440	352	358	14.805	-145.8	-129.996	Omy400012731	TCONS_00159976	0.711848	0.506727
GSONMT00068795001	-3.18984	0.00222374	---NA---	-	1998	149	1002	1150	1098	1104	18.4714	Omy100129540	-3.67997	0.000739385	149	2	150	46	52	0.99683	-132.1	-112.585	Omy100129540	GSONMT00068795001	0.710578	0.504921
GSONMT00025224001	-5.46236	0.000105864	collagen alpha-1 chain-like	F:extracellular matrix structural constituent; C:collagen	699	94	4	97	77	83	13.8171	Omy100129540	-3.67997	0.000739385	107	16	122	32	38	0.81342	-137.5	-122.861	Omy100129540	GSONMT00025224001	0.710283	0.504501
GSONMT00072787001	-3.75696	8.47474e-06	collagen alpha-1 chain-like	F:extracellular matrix structural constituent; C:collagen; P:extracellular fibril organization; C:basement membrane; P:integrin biosynthetic process; C:collagen type V; P:collagen biosynthetic process; P:tendon development; P:cell adhesion; P:skin development; P:collagen fibril organization; F:heparin binding; P:regulation of cellular component organization; P:heart morphogenesis; P:eye morphogen…	1867	150	1692	1841	1767	1773	0.95998	Omy100129540	-3.67997	0.000739385	150	5	154	73	79	0.90348	-168.5	-166.637	Omy100129540	GSONMT00072787001	0.710279	0.504497
GSONMT00021661001	8.87104	0.00172847	cytochrome p450 3a27	F:metal ion binding; P:oxidation-reduction process; F:oxidoreductase activity, acting on paired donors, with incorporation or reduction of molecular oxygen; F:heme binding; F:oxidoreductase activity; F:iron ion binding; F:oxidoreductase activity, acting on paired donors, with incorporation or reduction of molecular oxygen, reduced flavin or flavoprotein as one donor, and incorporation of one atom…	337	149	77	225	219	225	35.1034	Omy100127618	9.69982	0.000116593	148	53	200	53	59	40.011	-295.5	-220.361	Omy100127618	GSONMT00021661001	0.709431	0.503292
GSONMT00072787001	-3.75696	8.47474e-06	collagen alpha-1 chain-like	F:extracellular matrix structural constituent; C:collagen; P:extracellular fibril organization; C:basement membrane; P:integrin biosynthetic process; C:collagen type V; P:collagen biosynthetic process; P:tendon development; P:cell adhesion; P:skin development; P:collagen fibril organization; F:heparin binding; P:regulation of cellular component organization; P:heart morphogenesis; P:eye morphogen…	1867	147	1695	1841	1835	1841	1.39485	Omy400064152	-5.00202	0.00350314	149	324	472	324	330	12.8236	-134.3	-120.06	Omy400064152	GSONMT00072787001	0.708307	0.501698
GSONMT00020189001	6.1889	1.01068e-07	ephrin type-a receptor 7-like isoform x1	C:postsynaptic membrane; C:integral component of plasma membrane; P:adult walking behavior; P:positive regulation of dendrite morphogenesis; P:positive regulation of JUN kinase activity; C:cell junction; P:regulation of axonogenesis; C:early endosome membrane; P:glial cell migration; P:fasciculation of motor neuron axon; C:endoplasmic reticulum; P:fasciculation of sensory neuron axon; F:protein k…	1998	140	159	298	265	271	1.72287	Omy400013013	13.3305	1.81461e-05	149	143	291	176	182	2.57407	-146.8	-142.541	Omy400013013	GSONMT00020189001	0.708063	0.501353
GSONMT00033966001	42.3998	1.03851e-09	large neutral amino acids transporter small subunit 4-like	C:integral component of membrane; F:L-amino acid transmembrane transporter activity; P:transmembrane transport; P:L-amino acid transport; P:amino acid transport; P:ion transport; C:plasma membrane	1129	133	997	1129	1123	1129	6.79672	Omy400046247	5.94789	0.00997508	148	134	281	134	140	2.89713	-119.6	-109.92	Omy400046247	GSONMT00033966001	0.703596	0.495047
TCONS_00088807	12.1926	0.00275372	growth arrest-specific protein 7-like (LOC106606940), transcript variant X2, mRNA	transcription factor activity	566	137	366	502	471	477	6.81803	Omy400010328	50.7006	0.00570385	145	253	397	275	281	2.84469	-139.4	-129.781	Omy400010328	TCONS_00088807	0.703105	0.494356
GSONMT00024892001	5.94452	4.09963e-05	phosphatidate phosphatase lpin1-like isoform x1	F:molecular_function; P:biological_process; C:cellular_component	1180	148	618	765	755	761	8.85952	Omy400038712	8.73941	0.0055682	142	11	152	17	23	3.58741	-114.2	-101.733	Omy400038712	GSONMT00024892001	0.702213	0.493104
TCONS_00159976	3.15439	0.00477438	uncharacterized LOC106596601 (LOC106596601), ncRNA		822	150	602	751	742	748	5.60452	Omy400031513	5.95591	0.00469056	146	4	149	6	12	3.01808	-181.8	-173.177	Omy400031513	TCONS_00159976	0.702019	0.492831
TCONS_00014594	11.4474	0.00545453	clone ssal-eve-502-259 CD209 antigen-like protein E putative mRNA, complete cds		833	149	685	833	827	833	2.21501	Omy400010798	7.20873	6.79715e-05	141	1	141	1	7	9.83711	-167	-154.946	Omy400010798	TCONS_00014594	0.701472	0.492062
TCONS_00098636	110.606	1.81913e-08	f-box only protein 32		650	118	197	314	308	314	20.6639	Omy400056721	4.14746	0.00240934	116	408	523	408	414	1.45022	-143.9	-121.778	Omy400056721	TCONS_00098636	0.701265	0.491773
TCONS_00159976	3.15439	0.00477438	uncharacterized LOC106596601 (LOC106596601), ncRNA		822	56	705	760	754	760	0.67194	Omy400020024	4.12661	0.00238974	56	1	56	1	7	0.07306	-106.9	-106.107	Omy400020024	TCONS_00159976	0.69959	0.489426
TCONS_00088807	12.1926	0.00275372	growth arrest-specific protein 7-like (LOC106606940), transcript variant X2, mRNA	transcription factor activity	566	132	371	502	488	494	6.87046	Omy400040794	14.7151	3.93603e-06	148	331	478	341	347	11.6501	-122	-103.519	Omy400040794	TCONS_00088807	0.699424	0.489193
TCONS_00159976	3.15439	0.00477438	uncharacterized LOC106596601 (LOC106596601), ncRNA		822	144	678	821	788	794	0.98728	Omy400066852	5.13266	4.89984e-05	148	79	226	103	109	13.1604	-134.5	-120.309	Omy400066852	TCONS_00159976	0.697878	0.487034
GSONMT00055703001	5.30455	0.00828807	serine threonine-protein kinase 11-interacting	P:biological_process; F:kinase activity; P:phosphorylation	951	136	808	943	934	940	18.7772	Omy400055397	22.0869	0.000400246	150	116	265	119	125	0.73383	-124.8	-105.289	Omy400055397	GSONMT00055703001	0.697669	0.486742
TCONS_00014594	11.4474	0.00545453	clone ssal-eve-502-259 CD209 antigen-like protein E putative mRNA, complete cds		833	146	685	830	734	740	2.24212	Omy400072490	20.8394	0.00866908	149	3	151	110	116	6.45989	-117.6	-108.89	Omy400072490	TCONS_00014594	0.696123	0.484587
C122910_c0_seq1_	4.27979	0.00123569	smoothelin-like protein 1 (LOC106604657), transcript variant X2, mRNA	regulation of contractile properties of both striated and smooth muscles	560	144	408	551	545	551	8.04532	Omy300049419	55.4448	0.000875572	146	415	560	415	421	0.47058	-120.6	-112.07	Omy300049419	C122910_c0_seq1_	0.695157	0.483243
GSONMT00048231001	-4.34188	0.000487114	rrp15-like protein	C:mitochondrion; C:nucleolus; C:nucleus	1553	145	383	527	506	512	8.66179	Omy400066109	-4.8948	0.00344685	148	525	672	538	544	8.12423	-141.1	-124.325	Omy400066109	GSONMT00048231001	0.693736	0.48127
GSONMT00056857001	5.19815	0.000386719	ATP-dependent 6-phosphofructokinase, muscle type-like	F:transferase activity; P:phosphorylation; F:nucleotide binding; C:cytoplasm; F:ATP binding; F:kinase activity; C:6-phosphofructokinase complex; P:glycolysis; P:fructose 6-phosphate metabolic process; F:6-phosphofructokinase activity	1752	147	123	269	221	227	0.00499	Omy400017625	14.1796	0.00156905	149	155	303	196	202	5.90204	-141	-135.092	Omy400017625	GSONMT00056857001	0.692526	0.479592
GSONMT00072787001	-3.75696	8.47474e-06	collagen alpha-1 chain-like	F:extracellular matrix structural constituent; C:collagen; P:extracellular fibril organization; C:basement membrane; P:integrin biosynthetic process; C:collagen type V; P:collagen biosynthetic process; P:tendon development; P:cell adhesion; P:skin development; P:collagen fibril organization; F:heparin binding; P:regulation of cellular component organization; P:heart morphogenesis; P:eye morphogen…	1867	141	1697	1837	1702	1708	1.27229	Omy400047441	-8.87572	0.00187747	147	333	479	468	474	14.1628	-115.7	-100.236	Omy400047441	GSONMT00072787001	0.691716	0.478471
GSONMT00055703001	5.30455	0.00828807	serine threonine-protein kinase 11-interacting	P:biological_process; F:kinase activity; P:phosphorylation	951	124	821	944	908	914	12.5782	Omy400096359	8.07944	0.00234433	145	149	293	177	183	3.58612	-133.6	-117.392	Omy400096359	GSONMT00055703001	0.691702	0.478451
GSONMT00079999001	9.13831	8.47474e-06	calcium-binding and coiled-coil domain-containing protein 1-like	P:regulation of transcription, DNA-templated; P:transcription, DNA-templated; C:integral component of membrane; C:nucleus; F:DNA binding	1998	149	687	835	820	826	24.4587	Omy400056721	4.14746	0.00240934	147	403	549	410	416	0.65853	-137.6	-112.466	Omy400056721	GSONMT00079999001	0.691238	0.47781
GSONMT00079999001	9.13831	8.47474e-06	calcium-binding and coiled-coil domain-containing protein 1-like	P:regulation of transcription, DNA-templated; P:transcription, DNA-templated; C:integral component of membrane; C:nucleus; F:DNA binding	1967	145	640	784	766	772	16.3416	Omy400056721	4.14746	0.00240934	149	425	573	433	439	1.64714	-142.7	-124.75	Omy400056721	GSONMT00079999001	0.691238	0.47781
GSONMT00074639001	6.5231	2.03969e-06	ubiquitin carboxyl-terminal hydrolase 25-like isoform x2	P:proteolysis; F:hydrolase activity; F:cysteine-type peptidase activity; F:peptidase activity; F:ubiquitin thiolesterase activity; P:ubiquitin-dependent protein catabolic process; P:dorsal/ventral pattern formation	1998	147	38	184	169	175	3.76427	Omy400021941	227.86	1.92573e-07	148	803	950	813	819	19.0816	-170.8	-147.993	Omy400021941	GSONMT00074639001	0.691114	0.477638
GSONMT00056857001	5.19815	0.000386719	ATP-dependent 6-phosphofructokinase, muscle type-like	F:transferase activity; P:phosphorylation; F:nucleotide binding; C:cytoplasm; F:ATP binding; F:kinase activity; C:6-phosphofructokinase complex; P:glycolysis; P:fructose 6-phosphate metabolic process; F:6-phosphofructokinase activity	1752	145	133	277	271	277	0.00522	Omy400009342	14.6974	0.000895718	131	71	201	71	77	26.0731	-138.9	-112.809	Omy400009342	GSONMT00056857001	0.690655	0.477005
GSONMT00055703001	5.30455	0.00828807	serine threonine-protein kinase 11-interacting	P:biological_process; F:kinase activity; P:phosphorylation	951	116	831	946	902	908	7.04494	Omy400010328	50.7006	0.00570385	149	257	405	306	312	2.84213	-123.4	-113.537	Omy400010328	GSONMT00055703001	0.690539	0.476844
GSONMT00059411001	-8.88813	9.57709e-05	thump domain-containing protein 1	F:RNA binding; F:nucleic acid binding; F:exonuclease activity; F:zinc ion binding; P:biological_process; C:cellular_component	1322	149	499	647	631	637	19.3515	Omy400004558	-6.07534	5.79387e-05	137	2	138	9	15	1.03153	-128.8	-108.41	Omy400004558	GSONMT00059411001	0.686715	0.471578
GSONMT00074639001	6.5231	2.03969e-06	ubiquitin carboxyl-terminal hydrolase 25-like isoform x2	P:proteolysis; F:hydrolase activity; F:cysteine-type peptidase activity; F:peptidase activity; F:ubiquitin thiolesterase activity; P:ubiquitin-dependent protein catabolic process; P:dorsal/ventral pattern formation	1998	149	228	376	352	358	11.4543	Omy400089492	18.9591	0.00313019	145	20	164	36	42	2.0603	-132	-118.505	Omy400089492	GSONMT00074639001	0.682902	0.466355
GSONMT00072452001	8.93564	0.000214998	myosin-binding protein slow-type-like isoform x2	-	858	98	760	857	851	857	12.2498	Omy200076565	3.96155	0.00171095	101	180	280	180	186	3.99159	-147.1	-130.834	Omy200076565	GSONMT00072452001	0.680857	0.463567
TCONS_00097890	3.69277	0.000506665	Oncorhynchus mykiss cathepsin D (LOC100136761), mRNA >gi|1858019|gb|U90321.1|OMU90321 Oncorhynchus mykiss cathepsin D mRNA, complete cds		620	127	343	469	463	469	12.7407	Omy400096359	8.07944	0.00234433	146	386	531	386	392	5.22397	-128.6	-110.626	Omy400096359	TCONS_00097890	0.680502	0.463083
GSONMT00051537001	6.75605	0.00369889	kinase suppressor of ras 1-like isoform x2	F:metal ion binding; P:intracellular signal transduction; F:ATP binding; F:protein kinase activity; P:protein phosphorylation; F:transferase activity, transferring phosphorus-containing groups; F:protein serine/threonine kinase activity	1763	143	964	1106	1100	1106	4.07218	Omy400084708	82.2467	0.00448697	148	17	164	17	23	7.44621	-114.8	-103.246	Omy400084708	GSONMT00051537001	0.676821	0.458086
GSONMT00072452001	8.93564	0.000214998	myosin-binding protein slow-type-like isoform x2	-	858	98	760	857	851	857	12.2498	Omy200060094	4.98316	0.00120856	110	720	829	720	726	2.85281	-139.2	-124.145	Omy200060094	GSONMT00072452001	0.675699	0.456569
GSONMT00074639001	6.5231	2.03969e-06	ubiquitin carboxyl-terminal hydrolase 25-like isoform x2	P:proteolysis; F:hydrolase activity; F:cysteine-type peptidase activity; F:peptidase activity; F:ubiquitin thiolesterase activity; P:ubiquitin-dependent protein catabolic process; P:dorsal/ventral pattern formation	1998	147	235	381	367	373	11.382	Omy400055397	22.0869	0.000400246	147	82	228	99	105	0.69175	-156.8	-144.717	Omy400055397	GSONMT00074639001	0.675572	0.456398
GSONMT00024892001	5.94452	4.09963e-05	phosphatidate phosphatase lpin1-like isoform x1	F:molecular_function; P:biological_process; C:cellular_component	1180	142	616	757	717	723	8.69252	Omy400042528	45.2295	0.000518642	149	238	386	286	292	19.615	-130.8	-102.486	Omy400042528	GSONMT00024892001	0.670627	0.44974
GSONMT00056857001	5.19815	0.000386719	ATP-dependent 6-phosphofructokinase, muscle type-like	F:transferase activity; P:phosphorylation; F:nucleotide binding; C:cytoplasm; F:ATP binding; F:kinase activity; C:6-phosphofructokinase complex; P:glycolysis; P:fructose 6-phosphate metabolic process; F:6-phosphofructokinase activity	1752	127	76	202	81	87	0.00495	Omy400078897	20.2258	0.000729335	119	702	820	808	814	14.9879	-118.4	-103.405	Omy400078897	GSONMT00056857001	0.669966	0.448854
GSONMT00074639001	6.5231	2.03969e-06	ubiquitin carboxyl-terminal hydrolase 25-like isoform x2	P:proteolysis; F:hydrolase activity; F:cysteine-type peptidase activity; F:peptidase activity; F:ubiquitin thiolesterase activity; P:ubiquitin-dependent protein catabolic process; P:dorsal/ventral pattern formation	1998	148	68	215	209	215	0.81131	Omy400076920	10.5586	8.36737e-05	150	396	545	396	402	2.67431	-209.6	-206.114	Omy400076920	GSONMT00074639001	0.668381	0.446733
TCONS_00014594	11.4474	0.00545453	clone ssal-eve-502-259 CD209 antigen-like protein E putative mRNA, complete cds		833	130	703	832	826	832	2.09537	Omy400011543	11.6127	3.41559e-07	136	437	572	437	443	20.9336	-130.5	-107.448	Omy400011543	TCONS_00014594	0.668247	0.446553
GSONMT00006318001	6.52495	1.9406e-08	connective tissue growth factor	P:regulation of cell growth; F:insulin-like growth factor binding; C:extracellular region; P:ossification; P:cartilage condensation; P:positive regulation of cell differentiation; P:cell migration; C:intracellular membrane-bounded organelle; P:cell differentiation; P:positive regulation of JNK cascade; P:lung development; P:chondrocyte proliferation; P:fibroblast growth factor receptor signaling …	1153	149	697	845	816	822	8.96589	Omy400050933	135.422	0.000192884	146	18	163	49	55	6.88262	-117.2	-101.345	Omy400050933	GSONMT00006318001	0.666265	0.443909
GSONMT00056857001	5.19815	0.000386719	ATP-dependent 6-phosphofructokinase, muscle type-like	F:transferase activity; P:phosphorylation; F:nucleotide binding; C:cytoplasm; F:ATP binding; F:kinase activity; C:6-phosphofructokinase complex; P:glycolysis; P:fructose 6-phosphate metabolic process; F:6-phosphofructokinase activity	1752	140	38	177	152	158	0.00567	Omy400004320	10.1806	0.000130298	145	233	377	250	256	4.4553	-140.8	-136.333	Omy400004320	GSONMT00056857001	0.665548	0.442954
GSONMT00042438001	7.46916	0.000354247	peroxisomal carnitine o-octanoyltransferase	F:transferase activity; F:transferase activity, transferring acyl groups; C:cellular_component; F:fatty-acyl-CoA binding; C:peroxisome; C:mitochondrion; P:fatty acid transport; F:carnitine O-octanoyltransferase activity; P:fatty acid beta-oxidation; P:medium-chain fatty acid metabolic process; P:fatty acid metabolic process; P:response to drug; P:response to organonitrogen compound; F:receptor bi…	1666	143	1505	1647	1641	1647	27.7632	Omy400148396	74.6263	0.00012287	146	1	146	1	7	27.7221	-171.7	-116.254	Omy400148396	GSONMT00042438001	0.664541	0.441614
GSONMT00020189001	6.1889	1.01068e-07	ephrin type-a receptor 7-like isoform x1	C:postsynaptic membrane; C:integral component of plasma membrane; P:adult walking behavior; P:positive regulation of dendrite morphogenesis; P:positive regulation of JUN kinase activity; C:cell junction; P:regulation of axonogenesis; C:early endosome membrane; P:glial cell migration; P:fasciculation of motor neuron axon; C:endoplasmic reticulum; P:fasciculation of sensory neuron axon; F:protein k…	1998	141	111	251	231	237	0.00035	Omy400055397	22.0869	0.000400246	150	1	150	16	22	1.40416	-150.3	-148.896	Omy400055397	GSONMT00020189001	0.663955	0.440836
GSONMT00074639001	6.5231	2.03969e-06	ubiquitin carboxyl-terminal hydrolase 25-like isoform x2	P:proteolysis; F:hydrolase activity; F:cysteine-type peptidase activity; F:peptidase activity; F:ubiquitin thiolesterase activity; P:ubiquitin-dependent protein catabolic process; P:dorsal/ventral pattern formation	1998	51	102	152	146	152	0.10556	Omy400020024	4.12661	0.00238974	51	1	51	1	7	0.06631	-105.2	-105.016	Omy400020024	GSONMT00074639001	0.661468	0.43754
GSONMT00074639001	6.5231	2.03969e-06	ubiquitin carboxyl-terminal hydrolase 25-like isoform x2	P:proteolysis; F:hydrolase activity; F:cysteine-type peptidase activity; F:peptidase activity; F:ubiquitin thiolesterase activity; P:ubiquitin-dependent protein catabolic process; P:dorsal/ventral pattern formation	1998	129	242	370	364	370	11.1799	Omy400017814	23.9271	1.57727e-06	146	55	200	55	61	13.2171	-150.5	-126.1	Omy400017814	GSONMT00074639001	0.659051	0.434348
GSONMT00033966001	42.3998	1.03851e-09	large neutral amino acids transporter small subunit 4-like	C:integral component of membrane; F:L-amino acid transmembrane transporter activity; P:transmembrane transport; P:L-amino acid transport; P:amino acid transport; P:ion transport; C:plasma membrane	1129	123	1007	1129	1123	1129	2.52043	Omy100083321	6.25114	0.00180132	146	15	160	15	21	9.5214	-181.1	-169.103	Omy100083321	GSONMT00033966001	0.658957	0.434224
GSONMT00074639001	6.5231	2.03969e-06	ubiquitin carboxyl-terminal hydrolase 25-like isoform x2	P:proteolysis; F:hydrolase activity; F:cysteine-type peptidase activity; F:peptidase activity; F:ubiquitin thiolesterase activity; P:ubiquitin-dependent protein catabolic process; P:dorsal/ventral pattern formation	1998	147	250	396	390	396	13.5225	Omy400092215	8.83719	0.000883371	148	195	342	195	201	18.4649	-133.5	-101.548	Omy400092215	GSONMT00074639001	0.655677	0.429913
GSONMT00047774001	6.07482	0.000659738	6-phosphofructo-2-kinase fructose- -bisphosphatase 4-like isoform x3	F:transferase activity; F:fructose-2,6-bisphosphate 2-phosphatase activity; P:phosphorylation; F:ATP binding; F:kinase activity; F:catalytic activity; P:metabolic process; P:fructose 2,6-bisphosphate metabolic process; F:6-phosphofructo-2-kinase activity; P:fructose metabolic process	1487	149	229	377	260	266	12.5871	Omy400055396	60.5328	0.000303893	143	253	395	356	362	3.8195	-123.8	-107.408	Omy400055396	GSONMT00047774001	0.655276	0.429387
GSONMT00056857001	5.19815	0.000386719	ATP-dependent 6-phosphofructokinase, muscle type-like	F:transferase activity; P:phosphorylation; F:nucleotide binding; C:cytoplasm; F:ATP binding; F:kinase activity; C:6-phosphofructokinase complex; P:glycolysis; P:fructose 6-phosphate metabolic process; F:6-phosphofructokinase activity	1752	147	59	205	192	198	0.00549	Omy400006036	12.6212	0.00410229	150	1	150	8	14	8.81346	-186.4	-177.581	Omy400006036	GSONMT00056857001	0.654778	0.428734
GSONMT00042438001	7.46916	0.000354247	peroxisomal carnitine o-octanoyltransferase	F:transferase activity; F:transferase activity, transferring acyl groups; C:cellular_component; F:fatty-acyl-CoA binding; C:peroxisome; C:mitochondrion; P:fatty acid transport; F:carnitine O-octanoyltransferase activity; P:fatty acid beta-oxidation; P:medium-chain fatty acid metabolic process; P:fatty acid metabolic process; P:response to drug; P:response to organonitrogen compound; F:receptor bi…	1666	72	1587	1658	1652	1658	2.15383	Omy200134075	16.101	0.00174072	72	1	72	1	7	6.67256	-149.5	-140.707	Omy200134075	GSONMT00042438001	0.653995	0.42771
TCONS_00170920	7.18011	0.00619727	serine/threonine-protein kinase SBK1-like (LOC106579210), mRNA		1998	150	1826	1975	1969	1975	22.881	Omy500041150	35.8941	0.0046845	139	3	141	3	9	0.24299	-138.9	-115.776	Omy500041150	TCONS_00170920	0.652313	0.425512
TCONS_00170920	7.18011	0.00619727	serine/threonine-protein kinase SBK1-like (LOC106579210), mRNA		895	150	327	476	470	476	22.881	Omy500041150	35.8941	0.0046845	139	3	141	3	9	0.24299	-138.9	-115.776	Omy500041150	TCONS_00170920	0.652313	0.425512
GSONMT00076080001	-5.85566	0.00647851	microfibrillar-associated protein 2 precursor	C:microfibril; P:embryonic eye morphogenesis; P:blood vessel development; F:fibronectin binding; P:platelet formation; F:fibrinogen binding	1381	147	620	766	746	752	13.0647	Omy100129540	-3.67997	0.000739385	149	6	154	19	25	0.9168	-114.9	-100.925	Omy100129540	GSONMT00076080001	0.64601	0.41733
GSONMT00074639001	6.5231	2.03969e-06	ubiquitin carboxyl-terminal hydrolase 25-like isoform x2	P:proteolysis; F:hydrolase activity; F:cysteine-type peptidase activity; F:peptidase activity; F:ubiquitin thiolesterase activity; P:ubiquitin-dependent protein catabolic process; P:dorsal/ventral pattern formation	1998	142	273	414	408	414	23.4193	Omy400053911	8.34687	6.25667e-05	149	42	190	42	48	13.5258	-143.7	-106.736	Omy400053911	GSONMT00074639001	0.645043	0.41608
GSONMT00074639001	6.5231	2.03969e-06	ubiquitin carboxyl-terminal hydrolase 25-like isoform x2	P:proteolysis; F:hydrolase activity; F:cysteine-type peptidase activity; F:peptidase activity; F:ubiquitin thiolesterase activity; P:ubiquitin-dependent protein catabolic process; P:dorsal/ventral pattern formation	1998	139	76	214	195	201	0.82156	Omy400092003	5.34333	0.00253523	144	23	166	34	40	10.5591	-136.7	-125.366	Omy400092003	GSONMT00074639001	0.64386	0.414556
GSONMT00035771001	-4.5021	0.00579917	adaptin ear-binding coat-associated protein 1-like	F:molecular_function; C:membrane; P:endocytosis	803	122	1	122	112	118	12.1351	Omy400024446	-8.91146	9.78536e-05	139	70	208	74	80	10.5901	-140.7	-117.992	Omy400024446	GSONMT00035771001	0.643549	0.414155
GSONMT00055703001	5.30455	0.00828807	serine threonine-protein kinase 11-interacting	P:biological_process; F:kinase activity; P:phosphorylation	951	116	831	946	900	906	7.04494	Omy400042945	19.6823	0.00421664	139	37	175	81	87	3.89469	-116	-105.05	Omy400042945	GSONMT00055703001	0.64348	0.414066
GSONMT00056857001	5.19815	0.000386719	ATP-dependent 6-phosphofructokinase, muscle type-like	F:transferase activity; P:phosphorylation; F:nucleotide binding; C:cytoplasm; F:ATP binding; F:kinase activity; C:6-phosphofructokinase complex; P:glycolysis; P:fructose 6-phosphate metabolic process; F:6-phosphofructokinase activity	1752	141	143	283	271	277	0.58819	Omy300049419	55.4448	0.000875572	147	451	597	459	465	0.43397	-132.3	-131.311	Omy300049419	GSONMT00056857001	0.64268	0.413037
GSONMT00055703001	5.30455	0.00828807	serine threonine-protein kinase 11-interacting	P:biological_process; F:kinase activity; P:phosphorylation	951	116	829	944	934	940	12.407	Omy400006036	12.6212	0.00410229	149	74	222	78	84	4.01678	-143.3	-126.86	Omy400006036	GSONMT00055703001	0.64191	0.412049
GSONMT00074639001	6.5231	2.03969e-06	ubiquitin carboxyl-terminal hydrolase 25-like isoform x2	P:proteolysis; F:hydrolase activity; F:cysteine-type peptidase activity; F:peptidase activity; F:ubiquitin thiolesterase activity; P:ubiquitin-dependent protein catabolic process; P:dorsal/ventral pattern formation	1998	143	250	392	375	381	13.0768	Omy400042945	19.6823	0.00421664	150	61	210	76	82	4.65614	-153.3	-135.567	Omy400042945	GSONMT00074639001	0.641829	0.411944
TCONS_00088339	4.41801	0.000914622	atypical chemokine receptor 3 (ackr3), mRNA		767	64	702	765	759	765	6.10112	Omy400081813	35.0068	4.7492e-10	64	9	72	9	15	0.64926	-128.3	-121.557	Omy400081813	TCONS_00088339	0.641603	0.411654
GSONMT00051537001	6.75605	0.00369889	kinase suppressor of ras 1-like isoform x2	F:metal ion binding; P:intracellular signal transduction; F:ATP binding; F:protein kinase activity; P:protein phosphorylation; F:transferase activity, transferring phosphorus-containing groups; F:protein serine/threonine kinase activity	1763	143	980	1122	1116	1122	4.04938	Omy400010328	50.7006	0.00570385	148	203	350	203	209	2.79637	-109.5	-102.613	Omy400010328	GSONMT00051537001	0.640725	0.410529
GSONMT00082433001	-6.741	9.87673e-05	tenascin-like isoform x2	P:mesoderm development; P:axonal fasciculation; P:axon guidance; P:optic nerve development; P:positive regulation of synaptic growth at neuromuscular junction; P:positive regulation of axon regeneration; P:axon regeneration at neuromuscular junction; C:cellular_component; P:negative regulation of axon extension; P:neural crest cell migration; P:cell adhesion; C:extracellular space; F:syndecan bin…	1811	71	1525	1595	1589	1595	2.37997	Omy400029752	-6.99765	0.000645005	72	1	72	1	7	15.3263	-120.2	-102.523	Omy400029752	GSONMT00082433001	0.640369	0.410072
GSONMT00074639001	6.5231	2.03969e-06	ubiquitin carboxyl-terminal hydrolase 25-like isoform x2	P:proteolysis; F:hydrolase activity; F:cysteine-type peptidase activity; F:peptidase activity; F:ubiquitin thiolesterase activity; P:ubiquitin-dependent protein catabolic process; P:dorsal/ventral pattern formation	1998	149	45	193	182	188	2.4243	Omy400085934	57.5391	0.00956307	148	3	150	7	13	5.89148	-114.2	-105.918	Omy400085934	GSONMT00074639001	0.639563	0.409041
TCONS_00088339	4.41801	0.000914622	atypical chemokine receptor 3 (ackr3), mRNA		767	66	702	767	761	767	6.37786	Omy400108849	54.1651	0.00637996	67	285	351	285	291	0.92797	-119	-111.677	Omy400108849	TCONS_00088339	0.639253	0.408645
GSONMT00063187001	-17.7392	0.00286663	cold shock domain-containing protein c2-like	P:regulation of transcription, DNA-templated; F:nucleic acid binding; F:DNA binding	1706	144	175	318	307	313	33.9791	Omy100129540	-3.67997	0.000739385	147	4	150	10	16	0.94771	-140.3	-105.361	Omy100129540	GSONMT00063187001	0.638792	0.408055
GSONMT00055703001	5.30455	0.00828807	serine threonine-protein kinase 11-interacting	P:biological_process; F:kinase activity; P:phosphorylation	951	118	827	944	934	940	12.5023	Omy400089492	18.9591	0.00313019	120	47	166	53	59	2.87912	-117.9	-102.522	Omy400089492	GSONMT00055703001	0.638426	0.407588
GSONMT00012519001	5.48815	0.00108428	wd repeat domain phosphoinositide-interacting protein 4	F:phosphatidylinositol-3-phosphate binding; C:cytoplasm; F:phosphatidylinositol-3,5-bisphosphate binding; P:autophagic vacuole assembly; P:autophagy; F:small GTPase regulator activity; P:cell death	1499	143	1252	1394	1388	1394	13.2689	Omy400013680	22.962	2.86265e-05	135	617	751	617	623	5.18173	-120.7	-102.293	Omy400013680	GSONMT00012519001	0.636966	0.405726
TCONS_00088807	12.1926	0.00275372	growth arrest-specific protein 7-like (LOC106606940), transcript variant X2, mRNA	transcription factor activity	566	136	367	502	473	479	6.86007	Omy400084708	82.2467	0.00448697	142	49	190	83	89	6.00964	-119.7	-106.817	Omy400084708	TCONS_00088807	0.636028	0.404532
GSONMT00003050001	-17.4306	0.00489014	glycerophosphodiester phosphodiesterase domain-containing protein 5-like isoform x1	P:lipid metabolic process; F:phosphoric diester hydrolase activity; F:glycerophosphodiester phosphodiesterase activity; P:glycerol metabolic process; F:molecular_function; P:biological_process; C:cellular_component	1998	66	777	842	836	842	10.1464	Omy400005765	-3.20659	0.00457729	64	500	563	500	506	2.95355	-117.1	-103.959	Omy400005765	GSONMT00003050001	0.633188	0.400926
TCONS_00170920	7.18011	0.00619727	serine/threonine-protein kinase SBK1-like (LOC106579210), mRNA		895	146	384	529	523	529	16.4821	Omy400056721	4.14746	0.00240934	138	402	539	402	408	1.53107	-124.7	-106.671	Omy400056721	TCONS_00170920	0.631997	0.39942
GSONMT00031082001	7.11585	0.000259099	autophagy-related protein 2 homolog a-like	F:transmembrane transporter activity; P:autophagy; C:integral component of membrane; P:transmembrane transport; C:pre-autophagosomal structure membrane; C:lipid particle; F:protein binding	1998	150	846	995	984	990	35.4366	Omy500041150	35.8941	0.0046845	139	1	139	8	14	0.24271	-139.5	-103.821	Omy500041150	GSONMT00031082001	0.63097	0.398123
GSONMT00021172001	-4.05256	0.000312624	lumican precursor	P:visual perception; P:collagen fibril organization; C:proteinaceous extracellular matrix; P:embryonic camera-type eye morphogenesis; P:positive regulation of transcription from RNA polymerase II promoter; C:fibrillar collagen; C:extracellular space; F:collagen binding; C:extracellular matrix; C:extracellular region	1998	143	969	1111	1066	1072	12.8101	Omy100129540	-3.67997	0.000739385	143	19	161	63	69	2.68833	-133.1	-117.577	Omy100129540	GSONMT00021172001	0.630583	0.397635
TCONS_00014594	11.4474	0.00545453	clone ssal-eve-502-259 CD209 antigen-like protein E putative mRNA, complete cds		833	147	685	831	825	831	2.22953	Omy400065828	54.0666	0.00265777	141	3	143	3	9	5.21291	-141	-133.606	Omy400065828	TCONS_00014594	0.629864	0.396729
GSONMT00074639001	6.5231	2.03969e-06	ubiquitin carboxyl-terminal hydrolase 25-like isoform x2	P:proteolysis; F:hydrolase activity; F:cysteine-type peptidase activity; F:peptidase activity; F:ubiquitin thiolesterase activity; P:ubiquitin-dependent protein catabolic process; P:dorsal/ventral pattern formation	1998	149	223	371	365	371	11.7166	Omy400059584	4.4347	0.00665912	142	1	142	1	7	11.0519	-186	-163.231	Omy400059584	GSONMT00074639001	0.629858	0.396721
GSONMT00000536001	8.73037	0.000285129	apolipoprotein e	F:lipid binding; P:lipid transport; P:lipoprotein metabolic process; C:extracellular region; P:transport	913	72	817	888	882	888	0.04878	Omy200134075	16.101	0.00174072	72	1	72	1	7	6.67256	-150.6	-143.845	Omy200134075	GSONMT00000536001	0.629387	0.396128
GSONMT00020189001	6.1889	1.01068e-07	ephrin type-a receptor 7-like isoform x1	C:postsynaptic membrane; C:integral component of plasma membrane; P:adult walking behavior; P:positive regulation of dendrite morphogenesis; P:positive regulation of JUN kinase activity; C:cell junction; P:regulation of axonogenesis; C:early endosome membrane; P:glial cell migration; P:fasciculation of motor neuron axon; C:endoplasmic reticulum; P:fasciculation of sensory neuron axon; F:protein k…	1998	122	114	235	219	225	0.00941	Omy400016811	68.6093	0.00354059	150	1	150	10	16	2.56682	-128.3	-125.724	Omy400016811	GSONMT00020189001	0.628837	0.395436
GSONMT00030514001	6.58676	6.58228e-06	heat shock protein beta-7	P:response to stress; F:molecular_function; C:mitochondrion; C:nucleus	1219	126	1	126	25	31	9.73161	Omy300049419	55.4448	0.000875572	144	439	582	553	559	0.42204	-112.4	-102.23	Omy300049419	GSONMT00030514001	0.62845	0.394949
GSONMT00071779001	9.67739	2.11056e-08	flocculation protein flo11-like isoform x2	-	1998	138	720	857	820	826	13.2752	Omy400096359	8.07944	0.00234433	149	77	225	113	119	3.82844	-120.4	-103.327	Omy400096359	GSONMT00071779001	0.624148	0.389561
GSONMT00072787001	-3.75696	8.47474e-06	collagen alpha-1 chain-like	F:extracellular matrix structural constituent; C:collagen; P:extracellular fibril organization; C:basement membrane; P:integrin biosynthetic process; C:collagen type V; P:collagen biosynthetic process; P:tendon development; P:cell adhesion; P:skin development; P:collagen fibril organization; F:heparin binding; P:regulation of cellular component organization; P:heart morphogenesis; P:eye morphogen…	1867	117	1692	1808	1781	1787	0.60739	Omy400049329	-4.42029	0.000129351	100	7	106	17	23	8.94917	-132.9	-123.368	Omy400049329	GSONMT00072787001	0.623219	0.388402
GSONMT00074639001	6.5231	2.03969e-06	ubiquitin carboxyl-terminal hydrolase 25-like isoform x2	P:proteolysis; F:hydrolase activity; F:cysteine-type peptidase activity; F:peptidase activity; F:ubiquitin thiolesterase activity; P:ubiquitin-dependent protein catabolic process; P:dorsal/ventral pattern formation	1998	146	56	201	152	158	1.12347	Omy400033057	30.2234	0.00684236	137	474	610	515	521	10.416	-131	-119.416	Omy400033057	GSONMT00074639001	0.622935	0.388048
TCONS_00088807	12.1926	0.00275372	growth arrest-specific protein 7-like (LOC106606940), transcript variant X2, mRNA	transcription factor activity	566	137	366	502	496	502	6.81803	Omy300049419	55.4448	0.000875572	149	471	619	471	477	0.46211	-146.3	-139.012	Omy300049419	TCONS_00088807	0.622078	0.386981
TCONS_00021511	17.1266	2.67788e-06	Response gene to complement 32 protein (rgc32), mRNA >gi|221221551|gb|BT057565.1|clone ssal-evf-540-279 Response gene to complement 32 protein putative mRNA, complete cds		921	91	70	160	138	144	8.38685	Omy400044636	26.1581	2.9117e-06	110	449	558	463	469	2.99772	-119.2	-107.819	Omy400044636	TCONS_00021511	0.61919	0.383396
GSONMT00006318001	6.52495	1.9406e-08	connective tissue growth factor	P:regulation of cell growth; F:insulin-like growth factor binding; C:extracellular region; P:ossification; P:cartilage condensation; P:positive regulation of cell differentiation; P:cell migration; C:intracellular membrane-bounded organelle; P:cell differentiation; P:positive regulation of JNK cascade; P:lung development; P:chondrocyte proliferation; P:fibroblast growth factor receptor signaling …	1153	147	697	843	816	822	9.30642	Omy400087602	16.499	0.000814723	149	32	180	55	61	0.94621	-117.8	-107.498	Omy400087602	GSONMT00006318001	0.619135	0.383329
TCONS_00159976	3.15439	0.00477438	uncharacterized LOC106596601 (LOC106596601), ncRNA		822	147	669	815	799	805	1.05694	Omy400021941	227.86	1.92573e-07	148	803	950	813	819	19.0816	-173.2	-153.041	Omy400021941	TCONS_00159976	0.6181	0.382047
TCONS_00111394	11.487	1.26228e-05	Oncorhynchus mykiss somatostatin receptor subtype 2 (LOC100499615), mRNA >gi|296840659|gb|HM053471.1| Oncorhynchus mykiss somatostatin receptor subtype 2 mRNA, complete cds		1464	145	455	599	593	599	12.6273	Omy200133306	-9.16752	2.623e-05	149	30	178	30	36	2.99106	-122.9	-107.295	Omy200133306	TCONS_00111394	0.617209	0.380948
TCONS_00088339	4.41801	0.000914622	atypical chemokine receptor 3 (ackr3), mRNA		767	65	700	764	758	764	6.00396	Omy400012684	6.12981	0.00223563	62	1	62	1	7	0.0056	-119.8	-113.8	Omy400012684	TCONS_00088339	0.6139	0.376873
GSONMT00020189001	6.1889	1.01068e-07	ephrin type-a receptor 7-like isoform x1	C:postsynaptic membrane; C:integral component of plasma membrane; P:adult walking behavior; P:positive regulation of dendrite morphogenesis; P:positive regulation of JUN kinase activity; C:cell junction; P:regulation of axonogenesis; C:early endosome membrane; P:glial cell migration; P:fasciculation of motor neuron axon; C:endoplasmic reticulum; P:fasciculation of sensory neuron axon; F:protein k…	1998	144	147	290	261	267	0.57038	Omy300049419	55.4448	0.000875572	149	432	580	456	462	0.41042	-140.8	-139.837	Omy300049419	GSONMT00020189001	0.613682	0.376605
GSONMT00074639001	6.5231	2.03969e-06	ubiquitin carboxyl-terminal hydrolase 25-like isoform x2	P:proteolysis; F:hydrolase activity; F:cysteine-type peptidase activity; F:peptidase activity; F:ubiquitin thiolesterase activity; P:ubiquitin-dependent protein catabolic process; P:dorsal/ventral pattern formation	1998	144	237	380	319	325	11.4271	Omy400006036	12.6212	0.00410229	148	63	210	124	130	4.84924	-160	-143.697	Omy400006036	GSONMT00074639001	0.613056	0.375837
C9546_c1_seq1_	6.44166	0.000841741	smoothelin-like protein 1 (LOC106604657), transcript variant X2, mRNA	regulation of contractile properties of both striated and smooth muscles	813	147	48	194	172	178	2.973	Omy400042945	19.6823	0.00421664	148	33	180	52	58	3.8068	-130	-123.184	Omy400042945	C9546_c1_seq1_	0.611943	0.374475
GSONMT00056857001	5.19815	0.000386719	ATP-dependent 6-phosphofructokinase, muscle type-like	F:transferase activity; P:phosphorylation; F:nucleotide binding; C:cytoplasm; F:ATP binding; F:kinase activity; C:6-phosphofructokinase complex; P:glycolysis; P:fructose 6-phosphate metabolic process; F:6-phosphofructokinase activity	1752	139	94	232	187	193	0.00482	Omy400091210	80.4062	0.000887507	145	3	147	35	41	6.82995	-123.2	-116.32	Omy400091210	GSONMT00056857001	0.610642	0.372884
GSONMT00024892001	5.94452	4.09963e-05	phosphatidate phosphatase lpin1-like isoform x1	F:molecular_function; P:biological_process; C:cellular_component	1180	150	610	759	714	720	8.66704	Omy400071049	10.5645	0.00571895	149	276	424	325	331	2.55412	-147.2	-135.979	Omy400071049	GSONMT00024892001	0.61034	0.372514
C122910_c0_seq1_	4.27979	0.00123569	smoothelin-like protein 1 (LOC106604657), transcript variant X2, mRNA	regulation of contractile properties of both striated and smooth muscles	560	143	333	475	444	450	9.49584	Omy400025683	3.26172	0.00260303	137	427	563	449	455	6.66356	-119.9	-103.732	Omy400025683	C122910_c0_seq1_	0.610141	0.372272
GSONMT00047774001	6.07482	0.000659738	6-phosphofructo-2-kinase fructose- -bisphosphatase 4-like isoform x3	F:transferase activity; F:fructose-2,6-bisphosphate 2-phosphatase activity; P:phosphorylation; F:ATP binding; F:kinase activity; F:catalytic activity; P:metabolic process; P:fructose 2,6-bisphosphate metabolic process; F:6-phosphofructo-2-kinase activity; P:fructose metabolic process	1487	147	231	377	348	354	12.5287	Omy400000096	17.8474	0.000138853	148	411	558	432	438	2.0107	-119.9	-105.339	Omy400000096	GSONMT00047774001	0.610044	0.372154
C9546_c1_seq1_	6.44166	0.000841741	smoothelin-like protein 1 (LOC106604657), transcript variant X2, mRNA	regulation of contractile properties of both striated and smooth muscles	813	140	147	286	264	270	10.6719	Omy400010328	50.7006	0.00570385	148	274	421	289	295	2.78046	-116.7	-103.296	Omy400010328	C9546_c1_seq1_	0.608114	0.369803
GSONMT00074639001	6.5231	2.03969e-06	ubiquitin carboxyl-terminal hydrolase 25-like isoform x2	P:proteolysis; F:hydrolase activity; F:cysteine-type peptidase activity; F:peptidase activity; F:ubiquitin thiolesterase activity; P:ubiquitin-dependent protein catabolic process; P:dorsal/ventral pattern formation	1998	148	234	381	375	381	11.3801	Omy400096359	8.07944	0.00234433	150	295	444	295	301	7.46665	-164.2	-145.353	Omy400096359	GSONMT00074639001	0.60772	0.369323
GSONMT00035771001	-4.5021	0.00579917	adaptin ear-binding coat-associated protein 1-like	F:molecular_function; C:membrane; P:endocytosis	803	97	1	97	77	83	5.33233	Omy400083792	-7.3463	0.00641351	115	31	145	47	53	8.6439	-122.3	-108.322	Omy400083792	GSONMT00035771001	0.606958	0.368398
GSONMT00070791001	15.8832	9.31111e-05	myosin-binding protein slow-type-like isoform x2	-	803	119	678	796	776	782	12.742	Omy400010798	7.20873	6.79715e-05	108	4	111	20	26	0.40104	-119.1	-105.916	Omy400010798	GSONMT00070791001	0.605642	0.366802
GSONMT00033966001	42.3998	1.03851e-09	large neutral amino acids transporter small subunit 4-like	C:integral component of membrane; F:L-amino acid transmembrane transporter activity; P:transmembrane transport; P:L-amino acid transport; P:amino acid transport; P:ion transport; C:plasma membrane	1129	148	982	1129	1108	1114	8.46717	Omy400089565	273.064	0.00143974	149	25	173	39	45	0.15224	-122.9	-114.28	Omy400089565	GSONMT00033966001	0.604724	0.365691
GSONMT00055703001	5.30455	0.00828807	serine threonine-protein kinase 11-interacting	P:biological_process; F:kinase activity; P:phosphorylation	951	139	808	946	901	907	18.5499	Omy400016833	4.55921	0.00666507	147	108	254	151	157	21.8668	-140.8	-100.426	Omy400016833	GSONMT00055703001	0.60402	0.36484
GSONMT00074639001	6.5231	2.03969e-06	ubiquitin carboxyl-terminal hydrolase 25-like isoform x2	P:proteolysis; F:hydrolase activity; F:cysteine-type peptidase activity; F:peptidase activity; F:ubiquitin thiolesterase activity; P:ubiquitin-dependent protein catabolic process; P:dorsal/ventral pattern formation	1998	149	233	381	370	376	11.3752	Omy400072487	111.613	0.00119054	146	1	146	6	12	4.6701	-142.9	-126.846	Omy400072487	GSONMT00074639001	0.603115	0.363748
C9546_c1_seq1_	6.44166	0.000841741	smoothelin-like protein 1 (LOC106604657), transcript variant X2, mRNA	regulation of contractile properties of both striated and smooth muscles	813	141	137	277	266	272	7.13629	Omy300049419	55.4448	0.000875572	149	422	570	427	433	0.45432	-123.7	-116.097	Omy300049419	C9546_c1_seq1_	0.60303	0.363646
TCONS_00014594	11.4474	0.00545453	clone ssal-eve-502-259 CD209 antigen-like protein E putative mRNA, complete cds		833	132	702	833	783	789	2.09122	Omy400006036	12.6212	0.00410229	140	77	216	123	129	4.38552	-139.1	-132.62	Omy400006036	TCONS_00014594	0.60237	0.36285
GSONMT00051538001	5.57401	0.00910968	kinase suppressor of ras 1-like isoform x2	F:metal ion binding; F:protein kinase activity; P:intracellular signal transduction; F:ATP binding; P:protein phosphorylation; F:transferase activity, transferring phosphorus-containing groups	1726	132	586	717	691	697	23.5201	Omy500041150	35.8941	0.0046845	147	1	147	16	22	0.26814	-123.9	-100.147	Omy500041150	GSONMT00051538001	0.601882	0.362262
GSONMT00055703001	5.30455	0.00828807	serine threonine-protein kinase 11-interacting	P:biological_process; F:kinase activity; P:phosphorylation	951	139	805	943	934	940	18.7774	Omy400000096	17.8474	0.000138853	149	374	522	377	383	2.22075	-126.6	-105.6	Omy400000096	GSONMT00055703001	0.601636	0.361965
GSONMT00074639001	6.5231	2.03969e-06	ubiquitin carboxyl-terminal hydrolase 25-like isoform x2	P:proteolysis; F:hydrolase activity; F:cysteine-type peptidase activity; F:peptidase activity; F:ubiquitin thiolesterase activity; P:ubiquitin-dependent protein catabolic process; P:dorsal/ventral pattern formation	1998	146	236	381	307	313	11.3989	Omy400037759	392.195	8.77965e-08	147	94	240	168	174	2.48033	-151.6	-137.697	Omy400037759	GSONMT00074639001	0.599667	0.3596
GSONMT00044049001	5.03065	0.00157212	proactivator polypeptide-like isoform x2	P:lipid metabolic process; P:sphingolipid metabolic process; C:lysosome	504	146	358	503	488	494	52.2731	Omy500019375	4.1008	0.000863932	148	17	164	26	32	12.4076	-186.1	-121.419	Omy500019375	GSONMT00044049001	0.599615	0.359538
GSONMT00033966001	42.3998	1.03851e-09	large neutral amino acids transporter small subunit 4-like	C:integral component of membrane; F:L-amino acid transmembrane transporter activity; P:transmembrane transport; P:L-amino acid transport; P:amino acid transport; P:ion transport; C:plasma membrane	1129	128	1001	1128	1012	1018	5.01407	Omy400026218	4.64289	0.00617503	146	131	276	256	262	0.18852	-126.4	-121.213	Omy400026218	GSONMT00033966001	0.598192	0.357834
GSONMT00024892001	5.94452	4.09963e-05	phosphatidate phosphatase lpin1-like isoform x1	F:molecular_function; P:biological_process; C:cellular_component	1180	149	610	758	707	713	8.66634	Omy400055396	60.5328	0.000303893	147	6	152	52	58	1.2184	-125.6	-115.711	Omy400055396	GSONMT00024892001	0.597875	0.357454
GSONMT00074639001	6.5231	2.03969e-06	ubiquitin carboxyl-terminal hydrolase 25-like isoform x2	P:proteolysis; F:hydrolase activity; F:cysteine-type peptidase activity; F:peptidase activity; F:ubiquitin thiolesterase activity; P:ubiquitin-dependent protein catabolic process; P:dorsal/ventral pattern formation	1998	147	235	381	327	333	11.382	Omy400000096	17.8474	0.000138853	148	313	460	375	381	0.81233	-139	-126.795	Omy400000096	GSONMT00074639001	0.596713	0.356067
GSONMT00074639001	6.5231	2.03969e-06	ubiquitin carboxyl-terminal hydrolase 25-like isoform x2	P:proteolysis; F:hydrolase activity; F:cysteine-type peptidase activity; F:peptidase activity; F:ubiquitin thiolesterase activity; P:ubiquitin-dependent protein catabolic process; P:dorsal/ventral pattern formation	1998	149	233	381	366	372	11.3752	Omy300049419	55.4448	0.000875572	147	345	491	356	362	3.36391	-142.7	-127.951	Omy300049419	GSONMT00074639001	0.59637	0.355657
GSONMT00079999001	9.13831	8.47474e-06	calcium-binding and coiled-coil domain-containing protein 1-like	P:regulation of transcription, DNA-templated; P:transcription, DNA-templated; C:integral component of membrane; C:nucleus; F:DNA binding	1967	138	837	974	968	974	9.97055	Omy400013013	13.3305	1.81461e-05	146	3	148	3	9	4.33013	-115.7	-101.385	Omy400013013	GSONMT00079999001	0.596287	0.355558
GSONMT00051537001	6.75605	0.00369889	kinase suppressor of ras 1-like isoform x2	F:metal ion binding; P:intracellular signal transduction; F:ATP binding; F:protein kinase activity; P:protein phosphorylation; F:transferase activity, transferring phosphorus-containing groups; F:protein serine/threonine kinase activity	1763	150	976	1125	1119	1125	4.05146	Omy400042945	19.6823	0.00421664	150	30	179	30	36	3.82616	-132.8	-124.922	Omy400042945	GSONMT00051537001	0.59405	0.352895
GSONMT00024892001	5.94452	4.09963e-05	phosphatidate phosphatase lpin1-like isoform x1	F:molecular_function; P:biological_process; C:cellular_component	1180	102	5	106	100	106	19.7213	Omy400034255	7.59561	0.000652338	105	350	454	350	356	15.2621	-190.3	-155.321	Omy400034255	GSONMT00024892001	0.593968	0.352798
GSONMT00027415001	9.59268	0.00257	novel protein vertebrate phospholipase group vi (zgc:77476)	P:lipid metabolic process; F:hydrolase activity; P:metabolic process; P:cardiolipin biosynthetic process; C:cytoplasm; C:centrosome	552	113	3	115	103	109	10.6905	Omy400013013	13.3305	1.81461e-05	131	110	240	114	120	2.57316	-129.6	-116.362	Omy400013013	GSONMT00027415001	0.592887	0.351514
GSONMT00056857001	5.19815	0.000386719	ATP-dependent 6-phosphofructokinase, muscle type-like	F:transferase activity; P:phosphorylation; F:nucleotide binding; C:cytoplasm; F:ATP binding; F:kinase activity; C:6-phosphofructokinase complex; P:glycolysis; P:fructose 6-phosphate metabolic process; F:6-phosphofructokinase activity	1752	145	123	267	226	232	0.00495	Omy400072487	111.613	0.00119054	147	1	147	40	46	4.6701	-125.7	-121.025	Omy400072487	GSONMT00056857001	0.592332	0.350858
GSONMT00024892001	5.94452	4.09963e-05	phosphatidate phosphatase lpin1-like isoform x1	F:molecular_function; P:biological_process; C:cellular_component	1180	149	614	762	756	762	8.71226	Omy400040624	15.0325	0.000151323	150	1	150	1	7	12.5974	-131.5	-110.19	Omy400040624	GSONMT00024892001	0.591851	0.350288
C9546_c1_seq1_	6.44166	0.000841741	smoothelin-like protein 1 (LOC106604657), transcript variant X2, mRNA	regulation of contractile properties of both striated and smooth muscles	813	147	106	252	228	234	3.50791	Omy400013013	13.3305	1.81461e-05	147	160	306	176	182	2.4632	-136.1	-130.101	Omy400013013	C9546_c1_seq1_	0.590808	0.349054
GSONMT00075308001	4.54012	0.00903472	transmembrane protein 131-like	-	883	149	685	833	806	812	18.5474	Omy200133306	-9.16752	2.623e-05	150	1	150	22	28	0.14047	-145.4	-126.707	Omy200133306	GSONMT00075308001	0.590334	0.348494
TCONS_00014594	11.4474	0.00545453	clone ssal-eve-502-259 CD209 antigen-like protein E putative mRNA, complete cds		833	130	703	832	826	832	2.09537	Omy400042943	50.4417	0.00570385	149	5	153	5	11	9.7817	-139.6	-127.688	Omy400042943	TCONS_00014594	0.590027	0.348132
GSONMT00020189001	6.1889	1.01068e-07	ephrin type-a receptor 7-like isoform x1	C:postsynaptic membrane; C:integral component of plasma membrane; P:adult walking behavior; P:positive regulation of dendrite morphogenesis; P:positive regulation of JUN kinase activity; C:cell junction; P:regulation of axonogenesis; C:early endosome membrane; P:glial cell migration; P:fasciculation of motor neuron axon; C:endoplasmic reticulum; P:fasciculation of sensory neuron axon; F:protein k…	1998	148	112	259	238	244	0	Omy400096359	8.07944	0.00234433	148	39	186	55	61	4.70866	-158	-153.264	Omy400096359	GSONMT00020189001	0.589454	0.347456
GSONMT00056857001	5.19815	0.000386719	ATP-dependent 6-phosphofructokinase, muscle type-like	F:transferase activity; P:phosphorylation; F:nucleotide binding; C:cytoplasm; F:ATP binding; F:kinase activity; C:6-phosphofructokinase complex; P:glycolysis; P:fructose 6-phosphate metabolic process; F:6-phosphofructokinase activity	1752	140	42	181	153	159	0.00546	Omy400042943	50.4417	0.00570385	145	386	530	422	428	2.66057	-155.1	-152.44	Omy400042943	GSONMT00056857001	0.586545	0.344035
GSONMT00047774001	6.07482	0.000659738	6-phosphofructo-2-kinase fructose- -bisphosphatase 4-like isoform x3	F:transferase activity; F:fructose-2,6-bisphosphate 2-phosphatase activity; P:phosphorylation; F:ATP binding; F:kinase activity; F:catalytic activity; P:metabolic process; P:fructose 2,6-bisphosphate metabolic process; F:6-phosphofructo-2-kinase activity; P:fructose metabolic process	1487	148	231	378	364	370	12.4707	Omy400013013	13.3305	1.81461e-05	146	82	227	92	98	2.69781	-117.3	-102.12	Omy400013013	GSONMT00047774001	0.585668	0.343007
GSONMT00072452001	8.93564	0.000214998	myosin-binding protein slow-type-like isoform x2	-	858	57	770	826	820	826	6.8652	Omy400012684	6.12981	0.00223563	57	1	57	1	7	0.0048	-117.1	-110.257	Omy400012684	GSONMT00072452001	0.584185	0.341272
GSONMT00071779001	9.67739	2.11056e-08	flocculation protein flo11-like isoform x2	-	1998	139	719	857	792	798	17.4462	Omy400013013	13.3305	1.81461e-05	145	164	308	222	228	2.43123	-120.9	-100.984	Omy400013013	GSONMT00071779001	0.58418	0.341266
GSONMT00071779001	9.67739	2.11056e-08	flocculation protein flo11-like isoform x2	-	1998	128	676	803	789	795	12.7883	Omy400013013	13.3305	1.81461e-05	149	164	312	172	178	2.42271	-127.7	-112.515	Omy400013013	GSONMT00071779001	0.58418	0.341266
GSONMT00020189001	6.1889	1.01068e-07	ephrin type-a receptor 7-like isoform x1	C:postsynaptic membrane; C:integral component of plasma membrane; P:adult walking behavior; P:positive regulation of dendrite morphogenesis; P:positive regulation of JUN kinase activity; C:cell junction; P:regulation of axonogenesis; C:early endosome membrane; P:glial cell migration; P:fasciculation of motor neuron axon; C:endoplasmic reticulum; P:fasciculation of sensory neuron axon; F:protein k…	1998	118	111	228	212	218	0.09569	Omy400042945	19.6823	0.00421664	147	33	179	43	49	3.81159	-169.7	-165.771	Omy400042945	GSONMT00020189001	0.58324	0.340169
GSONMT00047774001	6.07482	0.000659738	6-phosphofructo-2-kinase fructose- -bisphosphatase 4-like isoform x3	F:transferase activity; F:fructose-2,6-bisphosphate 2-phosphatase activity; P:phosphorylation; F:ATP binding; F:kinase activity; F:catalytic activity; P:metabolic process; P:fructose 2,6-bisphosphate metabolic process; F:6-phosphofructo-2-kinase activity; P:fructose metabolic process	1487	148	220	367	355	361	14.355	Omy400088123	16.777	0.00108085	150	1	150	7	13	1.4116	-131.9	-116.133	Omy400088123	GSONMT00047774001	0.583152	0.340066
TCONS_00097890	3.69277	0.000506665	Oncorhynchus mykiss cathepsin D (LOC100136761), mRNA >gi|1858019|gb|U90321.1|OMU90321 Oncorhynchus mykiss cathepsin D mRNA, complete cds		620	144	295	438	432	438	12.1528	Omy400013013	13.3305	1.81461e-05	149	163	311	163	169	2.43249	-125.2	-110.662	Omy400013013	TCONS_00097890	0.583099	0.340004
GSONMT00074639001	6.5231	2.03969e-06	ubiquitin carboxyl-terminal hydrolase 25-like isoform x2	P:proteolysis; F:hydrolase activity; F:cysteine-type peptidase activity; F:peptidase activity; F:ubiquitin thiolesterase activity; P:ubiquitin-dependent protein catabolic process; P:dorsal/ventral pattern formation	1998	146	230	375	369	375	11.4672	Omy400070735	68.3003	0.00210126	147	3	149	3	9	26.4859	-155.8	-117.821	Omy400070735	GSONMT00074639001	0.581757	0.338441
GSONMT00079643001	14.5926	0.00107467	solute carrier family 22 member 23-like	F:transmembrane transporter activity; C:integral component of membrane; C:membrane; P:transmembrane transport; P:transport; F:transporter activity	1998	149	1387	1535	1462	1468	14.3374	Omy400013013	13.3305	1.81461e-05	136	147	282	207	213	2.58882	-123.7	-106.752	Omy400013013	GSONMT00079643001	0.581607	0.338267
GSONMT00055703001	5.30455	0.00828807	serine threonine-protein kinase 11-interacting	P:biological_process; F:kinase activity; P:phosphorylation	951	114	831	944	901	907	7.21967	Omy400059584	4.4347	0.00665912	107	1	107	33	39	0.16532	-127.1	-119.722	Omy400059584	GSONMT00055703001	0.58095	0.337503
GSONMT00024892001	5.94452	4.09963e-05	phosphatidate phosphatase lpin1-like isoform x1	F:molecular_function; P:biological_process; C:cellular_component	1180	149	614	762	756	762	8.71226	Omy400036710	21.3472	0.000619991	137	105	241	105	111	9.73869	-141.4	-122.909	Omy400036710	GSONMT00024892001	0.57717	0.333125
C9546_c1_seq1_	6.44166	0.000841741	smoothelin-like protein 1 (LOC106604657), transcript variant X2, mRNA	regulation of contractile properties of both striated and smooth muscles	813	140	138	277	271	277	7.19465	Omy400096359	8.07944	0.00234433	149	189	337	189	195	4.46246	-145.7	-134.006	Omy400096359	C9546_c1_seq1_	0.576801	0.3327
GSONMT00074639001	6.5231	2.03969e-06	ubiquitin carboxyl-terminal hydrolase 25-like isoform x2	P:proteolysis; F:hydrolase activity; F:cysteine-type peptidase activity; F:peptidase activity; F:ubiquitin thiolesterase activity; P:ubiquitin-dependent protein catabolic process; P:dorsal/ventral pattern formation	1998	139	243	381	375	381	11.7673	Omy400097267	15.5657	0.000524241	147	125	271	125	131	3.42385	-135.4	-120.179	Omy400097267	GSONMT00074639001	0.576672	0.332551
GSONMT00024892001	5.94452	4.09963e-05	phosphatidate phosphatase lpin1-like isoform x1	F:molecular_function; P:biological_process; C:cellular_component	1180	149	610	758	714	720	8.66634	Omy400016833	4.55921	0.00666507	149	1	149	47	53	9.0185	-131.2	-113.514	Omy400016833	GSONMT00024892001	0.57559	0.331304
GSONMT00074639001	6.5231	2.03969e-06	ubiquitin carboxyl-terminal hydrolase 25-like isoform x2	P:proteolysis; F:hydrolase activity; F:cysteine-type peptidase activity; F:peptidase activity; F:ubiquitin thiolesterase activity; P:ubiquitin-dependent protein catabolic process; P:dorsal/ventral pattern formation	1998	148	237	384	378	384	11.5003	Omy400016833	4.55921	0.00666507	149	124	272	124	130	22.4336	-172	-138.045	Omy400016833	GSONMT00074639001	0.574645	0.330216
GSONMT00020189001	6.1889	1.01068e-07	ephrin type-a receptor 7-like isoform x1	C:postsynaptic membrane; C:integral component of plasma membrane; P:adult walking behavior; P:positive regulation of dendrite morphogenesis; P:positive regulation of JUN kinase activity; C:cell junction; P:regulation of axonogenesis; C:early endosome membrane; P:glial cell migration; P:fasciculation of motor neuron axon; C:endoplasmic reticulum; P:fasciculation of sensory neuron axon; F:protein k…	1998	122	109	230	222	228	0.06306	Omy400065828	54.0666	0.00265777	140	1	140	3	9	5.28646	-153	-147.644	Omy400065828	GSONMT00020189001	0.571369	0.326463
C31672_c1_seq1_	-4.45676	0.00846999	clone BAC 24B13 genomic sequence		541	132	106	237	195	201	1.35794	Omy400004558	-6.07534	5.79387e-05	142	2	143	37	43	1.04164	-124.1	-121.7	Omy400004558	C31672_c1_seq1_	0.570466	0.325432
GSONMT00055703001	5.30455	0.00828807	serine threonine-protein kinase 11-interacting	P:biological_process; F:kinase activity; P:phosphorylation	951	114	831	944	934	940	7.21967	Omy400042943	50.4417	0.00570385	149	430	578	434	440	2.57519	-119.3	-109.512	Omy400042943	GSONMT00055703001	0.570095	0.325008
GSONMT00014493001	7.03454	0.00568238	proline-rich protein 16	-	1998	141	201	341	304	310	17.0774	Omy500046264	40.6674	0.00286014	143	42	184	74	80	0.28692	-124.4	-107.011	Omy500046264	GSONMT00014493001	0.569217	0.324008
GSONMT00033966001	42.3998	1.03851e-09	large neutral amino acids transporter small subunit 4-like	C:integral component of membrane; F:L-amino acid transmembrane transporter activity; P:transmembrane transport; P:L-amino acid transport; P:amino acid transport; P:ion transport; C:plasma membrane	1129	124	1006	1129	1006	1012	3.25173	Omy400087424	3.10834	0.00724389	148	77	224	218	224	0.42804	-113.3	-109.579	Omy400087424	GSONMT00033966001	0.568374	0.323049
GSONMT00024892001	5.94452	4.09963e-05	phosphatidate phosphatase lpin1-like isoform x1	F:molecular_function; P:biological_process; C:cellular_component	1180	150	613	762	726	732	8.71218	Omy400000096	17.8474	0.000138853	149	243	391	277	283	0.99216	-127.8	-118.096	Omy400000096	GSONMT00024892001	0.567992	0.322615
GSONMT00020189001	6.1889	1.01068e-07	ephrin type-a receptor 7-like isoform x1	C:postsynaptic membrane; C:integral component of plasma membrane; P:adult walking behavior; P:positive regulation of dendrite morphogenesis; P:positive regulation of JUN kinase activity; C:cell junction; P:regulation of axonogenesis; C:early endosome membrane; P:glial cell migration; P:fasciculation of motor neuron axon; C:endoplasmic reticulum; P:fasciculation of sensory neuron axon; F:protein k…	1998	141	109	249	232	238	0.00127	Omy400089492	18.9591	0.00313019	145	19	163	29	35	2.0923	-146.5	-144.406	Omy400089492	GSONMT00020189001	0.5679	0.32251
TCONS_00014594	11.4474	0.00545453	clone ssal-eve-502-259 CD209 antigen-like protein E putative mRNA, complete cds		833	82	744	825	811	817	0.1867	Omy200131268	40.3497	0.00178616	81	474	554	481	487	18.7086	-130.5	-111.611	Omy200131268	TCONS_00014594	0.567819	0.322418
TCONS_00014594	11.4474	0.00545453	clone ssal-eve-502-259 CD209 antigen-like protein E putative mRNA, complete cds		833	91	738	828	804	810	0.28324	Omy400029755	6.54119	0.00807818	92	437	528	454	460	7.20096	-127.8	-120.278	Omy400029755	TCONS_00014594	0.567783	0.322378
GSONMT00019834001	-4.13728	0.000491638	collagen alpha-2 chain-like	C:collagen; C:sarcolemma; C:protein complex; C:extracellular space; P:protein heterotrimerization; C:extracellular matrix; C:extracellular region	1998	115	284	398	381	387	12.209	Omy100129540	-3.67997	0.000739385	121	1	121	14	20	1.02732	-118	-104.757	Omy100129540	GSONMT00019834001	0.567224	0.321743
GSONMT00028775001	3.20932	0.00557219	eukaryotic peptide chain release factor gtp-binding subunit erf3a-like isoform x1	F:GTP binding; F:GTPase activity; P:GTP catabolic process; F:nucleotide binding; F:protein binding	1998	144	458	601	579	585	24.7705	Omy500041150	35.8941	0.0046845	148	1	148	17	23	0.26814	-158.7	-133.661	Omy500041150	GSONMT00028775001	0.565604	0.319908
GSONMT00014922001	11.319	0.001176	minor histocompatibility protein ha-1-like	F:metal ion binding; P:intracellular signal transduction; P:signal transduction; C:intracellular; F:GTPase activator activity; P:regulation of small GTPase mediated signal transduction; P:small GTPase mediated signal transduction; C:cytosol	1682	64	16	79	63	69	14.2479	Omy200131860	4.52826	0.00743801	65	512	576	523	529	0.48964	-118.3	-103.57	Omy200131860	GSONMT00014922001	0.565004	0.319229
GSONMT00055703001	5.30455	0.00828807	serine threonine-protein kinase 11-interacting	P:biological_process; F:kinase activity; P:phosphorylation	951	119	826	944	884	890	12.504	Omy300049419	55.4448	0.000875572	149	345	493	419	425	3.36563	-125.9	-110.019	Omy300049419	GSONMT00055703001	0.564764	0.318958
GSONMT00069826001	-7.86383	3.88529e-05	collagen alpha-1 chain-like isoform x2	F:extracellular matrix structural constituent; C:collagen	1195	145	865	1009	987	993	11.181	Omy100129540	-3.67997	0.000739385	149	2	150	17	23	0.99683	-116.4	-104.195	Omy100129540	GSONMT00069826001	0.564374	0.318518
GSONMT00012519001	5.48815	0.00108428	wd repeat domain phosphoinositide-interacting protein 4	F:phosphatidylinositol-3-phosphate binding; C:cytoplasm; F:phosphatidylinositol-3,5-bisphosphate binding; P:autophagic vacuole assembly; P:autophagy; F:small GTPase regulator activity; P:cell death	1499	142	1234	1375	1369	1375	16.1285	Omy500029301	75.0947	0.00141041	138	29	166	29	35	7.08543	-124.5	-101.284	Omy500029301	GSONMT00012519001	0.563579	0.317621
GSONMT00063187001	-17.7392	0.00286663	cold shock domain-containing protein c2-like	P:regulation of transcription, DNA-templated; F:nucleic acid binding; F:DNA binding	1706	135	737	871	849	855	13.8509	Omy400066109	-4.8948	0.00344685	126	626	751	643	649	6.80779	-128.9	-108.289	Omy400066109	GSONMT00063187001	0.562292	0.316172
TCONS_00023235	6.46993	0.000747446	tuberin-like (LOC106564303), mRNA		512	146	366	511	488	494	27.6185	Omy400071049	10.5645	0.00571895	140	426	565	445	451	0.49325	-128.4	-100.283	Omy400071049	TCONS_00023235	0.562235	0.316109
GSONMT00074639001	6.5231	2.03969e-06	ubiquitin carboxyl-terminal hydrolase 25-like isoform x2	P:proteolysis; F:hydrolase activity; F:cysteine-type peptidase activity; F:peptidase activity; F:ubiquitin thiolesterase activity; P:ubiquitin-dependent protein catabolic process; P:dorsal/ventral pattern formation	1998	148	226	373	367	373	11.1708	Omy400042943	50.4417	0.00570385	149	4	152	4	10	9.9879	-162.9	-141.715	Omy400042943	GSONMT00074639001	0.559879	0.313465
GSONMT00074639001	6.5231	2.03969e-06	ubiquitin carboxyl-terminal hydrolase 25-like isoform x2	P:proteolysis; F:hydrolase activity; F:cysteine-type peptidase activity; F:peptidase activity; F:ubiquitin thiolesterase activity; P:ubiquitin-dependent protein catabolic process; P:dorsal/ventral pattern formation	1998	134	227	360	332	338	11.2764	Omy400038712	8.73941	0.0055682	146	7	152	34	40	3.61547	-135.5	-120.634	Omy400038712	GSONMT00074639001	0.559781	0.313354
GSONMT00056857001	5.19815	0.000386719	ATP-dependent 6-phosphofructokinase, muscle type-like	F:transferase activity; P:phosphorylation; F:nucleotide binding; C:cytoplasm; F:ATP binding; F:kinase activity; C:6-phosphofructokinase complex; P:glycolysis; P:fructose 6-phosphate metabolic process; F:6-phosphofructokinase activity	1752	129	48	176	152	158	0.00513	Omy400000096	17.8474	0.000138853	146	526	671	549	555	1.12258	-140.7	-139.556	Omy400000096	GSONMT00056857001	0.559606	0.313159
TCONS_00014594	11.4474	0.00545453	clone ssal-eve-502-259 CD209 antigen-like protein E putative mRNA, complete cds		833	130	703	832	814	820	2.09537	Omy400000096	17.8474	0.000138853	133	375	507	386	392	2.0116	-129.9	-125.772	Omy400000096	TCONS_00014594	0.557766	0.311103
TCONS_00088807	12.1926	0.00275372	growth arrest-specific protein 7-like (LOC106606940), transcript variant X2, mRNA	transcription factor activity	566	118	367	484	471	477	5.85816	Omy400025683	3.26172	0.00260303	121	433	553	441	447	6.57612	-135.8	-123.412	Omy400025683	TCONS_00088807	0.556229	0.30939
GSONMT00074639001	6.5231	2.03969e-06	ubiquitin carboxyl-terminal hydrolase 25-like isoform x2	P:proteolysis; F:hydrolase activity; F:cysteine-type peptidase activity; F:peptidase activity; F:ubiquitin thiolesterase activity; P:ubiquitin-dependent protein catabolic process; P:dorsal/ventral pattern formation	1998	149	224	372	366	372	11.1513	Omy400066095	8.10308	0.00220235	146	185	330	185	191	9.54822	-143.9	-123.211	Omy400066095	GSONMT00074639001	0.553808	0.306703
GSONMT00074639001	6.5231	2.03969e-06	ubiquitin carboxyl-terminal hydrolase 25-like isoform x2	P:proteolysis; F:hydrolase activity; F:cysteine-type peptidase activity; F:peptidase activity; F:ubiquitin thiolesterase activity; P:ubiquitin-dependent protein catabolic process; P:dorsal/ventral pattern formation	1998	145	239	383	335	341	11.6448	Omy400080942	9.51699	0.00134074	149	3	151	51	57	25.4775	-138.6	-101.45	Omy400080942	GSONMT00074639001	0.552793	0.30558
GSONMT00074639001	6.5231	2.03969e-06	ubiquitin carboxyl-terminal hydrolase 25-like isoform x2	P:proteolysis; F:hydrolase activity; F:cysteine-type peptidase activity; F:peptidase activity; F:ubiquitin thiolesterase activity; P:ubiquitin-dependent protein catabolic process; P:dorsal/ventral pattern formation	1998	147	235	381	367	373	11.382	Omy400055396	60.5328	0.000303893	147	61	207	78	84	0.69175	-156.8	-144.717	Omy400055396	GSONMT00074639001	0.552736	0.305517
GSONMT00059210001	4.79948	0.00019142	suppressor of cytokine signaling 3	P:intracellular signal transduction; P:negative regulation of apoptotic process; P:JAK-STAT cascade; P:protein ubiquitination; P:retina morphogenesis in camera-type eye; P:regulation of growth; P:negative regulation of signal transduction	1998	109	1353	1461	1455	1461	2.73156	Omy400001433	72.2391	6.44611e-10	142	1	142	1	7	4.71374	-113.3	-105.819	Omy400001433	GSONMT00059210001	0.552037	0.304745
GSONMT00029410001	39.8068	0.000206906	protein phosphatase slingshot homolog 2-like isoform x2	P:dephosphorylation; F:phosphatase activity; F:hydrolase activity; P:protein dephosphorylation; F:protein tyrosine/serine/threonine phosphatase activity; F:protein tyrosine phosphatase activity; C:cellular_component; F:DNA binding	1998	145	878	1022	1013	1019	13.5422	Omy400013013	13.3305	1.81461e-05	144	1	144	5	11	4.33185	-119.5	-101.624	Omy400013013	GSONMT00029410001	0.551722	0.304397
GSONMT00020189001	6.1889	1.01068e-07	ephrin type-a receptor 7-like isoform x1	C:postsynaptic membrane; C:integral component of plasma membrane; P:adult walking behavior; P:positive regulation of dendrite morphogenesis; P:positive regulation of JUN kinase activity; C:cell junction; P:regulation of axonogenesis; C:early endosome membrane; P:glial cell migration; P:fasciculation of motor neuron axon; C:endoplasmic reticulum; P:fasciculation of sensory neuron axon; F:protein k…	1998	148	153	300	258	264	1.44724	Omy400006036	12.6212	0.00410229	147	76	222	114	120	4.33223	-165.5	-159.769	Omy400006036	GSONMT00020189001	0.551419	0.304063
GSONMT00072452001	8.93564	0.000214998	myosin-binding protein slow-type-like isoform x2	-	858	123	735	857	851	857	22.3689	Omy400076920	10.5586	8.36737e-05	137	443	579	443	449	3.00544	-163.7	-138.295	Omy400076920	GSONMT00072452001	0.550377	0.302915
GSONMT00074639001	6.5231	2.03969e-06	ubiquitin carboxyl-terminal hydrolase 25-like isoform x2	P:proteolysis; F:hydrolase activity; F:cysteine-type peptidase activity; F:peptidase activity; F:ubiquitin thiolesterase activity; P:ubiquitin-dependent protein catabolic process; P:dorsal/ventral pattern formation	1998	150	226	375	369	375	11.4152	Omy400040624	15.0325	0.000151323	145	1	145	1	7	12.5974	-137.8	-113.787	Omy400040624	GSONMT00074639001	0.550372	0.30291
GSONMT00051537001	6.75605	0.00369889	kinase suppressor of ras 1-like isoform x2	F:metal ion binding; P:intracellular signal transduction; F:ATP binding; F:protein kinase activity; P:protein phosphorylation; F:transferase activity, transferring phosphorus-containing groups; F:protein serine/threonine kinase activity	1763	149	993	1141	1121	1127	4.50496	Omy300049419	55.4448	0.000875572	149	319	467	334	340	4.0819	-126.7	-118.085	Omy300049419	GSONMT00051537001	0.550083	0.302591
GSONMT00047774001	6.07482	0.000659738	6-phosphofructo-2-kinase fructose- -bisphosphatase 4-like isoform x3	F:transferase activity; F:fructose-2,6-bisphosphate 2-phosphatase activity; P:phosphorylation; F:ATP binding; F:kinase activity; F:catalytic activity; P:metabolic process; P:fructose 2,6-bisphosphate metabolic process; F:6-phosphofructo-2-kinase activity; P:fructose metabolic process	1487	146	197	342	329	335	13.5693	Omy400016811	68.6093	0.00354059	148	2	149	8	14	2.57246	-120	-103.823	Omy400016811	GSONMT00047774001	0.547786	0.300069
GSONMT00006327001	19.7828	8.98274e-11	protein ndrg2	P:nervous system development; P:cell differentiation; C:cytoplasm; P:multicellular organismal development; P:Wnt signaling pathway; P:negative regulation of ERK1 and ERK2 cascade; P:negative regulation of smooth muscle cell proliferation; P:regulation of platelet-derived growth factor production; C:cell projection; C:nucleus; P:negative regulation of cytokine production; C:Golgi apparatus; C:cent…	416	87	329	415	400	406	4.23808	Omy400034255	7.59561	0.000652338	75	379	453	389	395	1.32721	-107	-101.481	Omy400034255	GSONMT00006327001	0.546965	0.299171
GSONMT00033966001	42.3998	1.03851e-09	large neutral amino acids transporter small subunit 4-like	C:integral component of membrane; F:L-amino acid transmembrane transporter activity; P:transmembrane transport; P:L-amino acid transport; P:amino acid transport; P:ion transport; C:plasma membrane	1129	115	1014	1128	1122	1128	0.15979	Omy400031513	5.95591	0.00469056	148	35	182	35	41	3.3934	-150.2	-146.649	Omy400031513	GSONMT00033966001	0.545978	0.298092
GSONMT00056857001	5.19815	0.000386719	ATP-dependent 6-phosphofructokinase, muscle type-like	F:transferase activity; P:phosphorylation; F:nucleotide binding; C:cytoplasm; F:ATP binding; F:kinase activity; C:6-phosphofructokinase complex; P:glycolysis; P:fructose 6-phosphate metabolic process; F:6-phosphofructokinase activity	1752	142	103	244	209	215	0.00466	Omy400016833	4.55921	0.00666507	150	1	150	33	39	9.0185	-138.3	-129.277	Omy400016833	GSONMT00056857001	0.544136	0.296084
GSONMT00024892001	5.94452	4.09963e-05	phosphatidate phosphatase lpin1-like isoform x1	F:molecular_function; P:biological_process; C:cellular_component	1180	141	619	759	743	749	8.76644	Omy400013013	13.3305	1.81461e-05	149	165	313	175	181	2.4184	-148.3	-137.082	Omy400013013	GSONMT00024892001	0.543548	0.295444
TCONS_00014594	11.4474	0.00545453	clone ssal-eve-502-259 CD209 antigen-like protein E putative mRNA, complete cds		833	131	703	833	827	833	2.08973	Omy300049419	55.4448	0.000875572	145	457	601	457	463	0.43972	-142.2	-139.666	Omy300049419	TCONS_00014594	0.542951	0.294796
GSONMT00024892001	5.94452	4.09963e-05	phosphatidate phosphatase lpin1-like isoform x1	F:molecular_function; P:biological_process; C:cellular_component	1180	141	607	747	736	742	8.63415	Omy400006036	12.6212	0.00410229	145	1	145	6	12	8.81346	-153.1	-135.645	Omy400006036	GSONMT00024892001	0.542581	0.294394
TCONS_00097890	3.69277	0.000506665	Oncorhynchus mykiss cathepsin D (LOC100136761), mRNA >gi|1858019|gb|U90321.1|OMU90321 Oncorhynchus mykiss cathepsin D mRNA, complete cds		620	142	294	435	425	431	12.1813	Omy400059584	4.4347	0.00665912	138	5	142	9	15	11.077	-133.5	-110.215	Omy400059584	TCONS_00097890	0.542564	0.294375
GSONMT00079999001	9.13831	8.47474e-06	calcium-binding and coiled-coil domain-containing protein 1-like	P:regulation of transcription, DNA-templated; P:transcription, DNA-templated; C:integral component of membrane; C:nucleus; F:DNA binding	1998	150	673	822	816	822	21.272	Omy500041150	35.8941	0.0046845	148	1	148	1	7	0.26814	-148.2	-126.66	Omy500041150	GSONMT00079999001	0.538003	0.289447
GSONMT00079999001	9.13831	8.47474e-06	calcium-binding and coiled-coil domain-containing protein 1-like	P:regulation of transcription, DNA-templated; P:transcription, DNA-templated; C:integral component of membrane; C:nucleus; F:DNA binding	1967	113	672	784	767	773	11.5789	Omy500041150	35.8941	0.0046845	149	43	191	67	73	0.27098	-138	-126.106	Omy500041150	GSONMT00079999001	0.538003	0.289447
TCONS_00088807	12.1926	0.00275372	growth arrest-specific protein 7-like (LOC106606940), transcript variant X2, mRNA	transcription factor activity	566	137	366	502	468	474	6.81803	Omy400016811	68.6093	0.00354059	149	1	149	27	33	2.56682	-125	-115.629	Omy400016811	TCONS_00088807	0.53765	0.289067
GSONMT00035771001	-4.5021	0.00579917	adaptin ear-binding coat-associated protein 1-like	F:molecular_function; C:membrane; P:endocytosis	803	118	2	119	91	97	12.0791	Omy400049329	-4.42029	0.000129351	102	4	105	17	23	9.09216	-140.3	-119.17	Omy400049329	GSONMT00035771001	0.535769	0.287049
GSONMT00047774001	6.07482	0.000659738	6-phosphofructo-2-kinase fructose- -bisphosphatase 4-like isoform x3	F:transferase activity; F:fructose-2,6-bisphosphate 2-phosphatase activity; P:phosphorylation; F:ATP binding; F:kinase activity; F:catalytic activity; P:metabolic process; P:fructose 2,6-bisphosphate metabolic process; F:6-phosphofructo-2-kinase activity; P:fructose metabolic process	1487	150	184	333	319	325	12.9968	Omy400050933	135.422	0.000192884	145	1	145	8	14	9.22179	-125.7	-103.481	Omy400050933	GSONMT00047774001	0.535688	0.286962
GSONMT00033966001	42.3998	1.03851e-09	large neutral amino acids transporter small subunit 4-like	C:integral component of membrane; F:L-amino acid transmembrane transporter activity; P:transmembrane transport; P:L-amino acid transport; P:amino acid transport; P:ion transport; C:plasma membrane	1129	142	988	1129	1119	1125	8.46562	Omy300000429	6.84257	0.00442443	145	480	624	484	490	7.03693	-119.6	-104.081	Omy300000429	GSONMT00033966001	0.535007	0.286233
GSONMT00033966001	42.3998	1.03851e-09	large neutral amino acids transporter small subunit 4-like	C:integral component of membrane; F:L-amino acid transmembrane transporter activity; P:transmembrane transport; P:L-amino acid transport; P:amino acid transport; P:ion transport; C:plasma membrane	1129	129	1001	1129	1123	1129	5.08612	Omy400076920	10.5586	8.36737e-05	145	396	540	396	402	2.84858	-198.7	-190.716	Omy400076920	GSONMT00033966001	0.534963	0.286185
C9546_c1_seq1_	6.44166	0.000841741	smoothelin-like protein 1 (LOC106604657), transcript variant X2, mRNA	regulation of contractile properties of both striated and smooth muscles	813	146	25	170	161	167	3.55697	Omy400055397	22.0869	0.000400246	147	151	297	155	161	1.56355	-135.2	-130.121	Omy400055397	C9546_c1_seq1_	0.532585	0.283647
GSONMT00047774001	6.07482	0.000659738	6-phosphofructo-2-kinase fructose- -bisphosphatase 4-like isoform x3	F:transferase activity; F:fructose-2,6-bisphosphate 2-phosphatase activity; P:phosphorylation; F:ATP binding; F:kinase activity; F:catalytic activity; P:metabolic process; P:fructose 2,6-bisphosphate metabolic process; F:6-phosphofructo-2-kinase activity; P:fructose metabolic process	1487	148	231	378	362	368	12.4707	Omy400060787	34.8436	3.37573e-05	148	7	154	13	19	6.90673	-126.7	-107.31	Omy400060787	GSONMT00047774001	0.531861	0.282877
TCONS_00159976	3.15439	0.00477438	uncharacterized LOC106596601 (LOC106596601), ncRNA		822	146	676	821	780	786	0.9873	Omy400048513	7.69357	0.00120856	146	31	176	67	73	9.42664	-110.5	-100.083	Omy400048513	TCONS_00159976	0.528065	0.278853
GSONMT00028775001	3.20932	0.00557219	eukaryotic peptide chain release factor gtp-binding subunit erf3a-like isoform x1	F:GTP binding; F:GTPase activity; P:GTP catabolic process; F:nucleotide binding; F:protein binding	1998	149	451	599	584	590	24.9188	Omy500046264	40.6674	0.00286014	144	1	144	7	13	0.02251	-127.7	-102.758	Omy500046264	GSONMT00028775001	0.527767	0.278538
GSONMT00056857001	5.19815	0.000386719	ATP-dependent 6-phosphofructokinase, muscle type-like	F:transferase activity; P:phosphorylation; F:nucleotide binding; C:cytoplasm; F:ATP binding; F:kinase activity; C:6-phosphofructokinase complex; P:glycolysis; P:fructose 6-phosphate metabolic process; F:6-phosphofructokinase activity	1752	148	105	252	150	156	0.00487	Omy400037759	392.195	8.77965e-08	146	1	146	93	99	5.53038	-124	-118.464	Omy400037759	GSONMT00056857001	0.525958	0.276632
GSONMT00074639001	6.5231	2.03969e-06	ubiquitin carboxyl-terminal hydrolase 25-like isoform x2	P:proteolysis; F:hydrolase activity; F:cysteine-type peptidase activity; F:peptidase activity; F:ubiquitin thiolesterase activity; P:ubiquitin-dependent protein catabolic process; P:dorsal/ventral pattern formation	1998	146	231	376	323	329	11.4573	Omy400036710	21.3472	0.000619991	149	93	241	137	143	10.8366	-177.2	-154.936	Omy400036710	GSONMT00074639001	0.525766	0.276429
TCONS_00159976	3.15439	0.00477438	uncharacterized LOC106596601 (LOC106596601), ncRNA		822	150	651	800	774	780	1.5736	Omy400085934	57.5391	0.00956307	143	2	144	19	25	5.89096	-120	-112.535	Omy400085934	TCONS_00159976	0.524469	0.275068
C9546_c1_seq1_	6.44166	0.000841741	smoothelin-like protein 1 (LOC106604657), transcript variant X2, mRNA	regulation of contractile properties of both striated and smooth muscles	813	149	10	158	152	158	3.52856	Omy400089492	18.9591	0.00313019	147	19	165	19	25	1.96458	-126.2	-120.7	Omy400089492	C9546_c1_seq1_	0.524231	0.274818
TCONS_00159976	3.15439	0.00477438	uncharacterized LOC106596601 (LOC106596601), ncRNA		822	141	682	822	804	810	0.9586	Omy400092003	5.34333	0.00253523	144	23	166	34	40	10.5591	-142.5	-130.946	Omy400092003	TCONS_00159976	0.524033	0.274611
GSONMT00051537001	6.75605	0.00369889	kinase suppressor of ras 1-like isoform x2	F:metal ion binding; P:intracellular signal transduction; F:ATP binding; F:protein kinase activity; P:protein phosphorylation; F:transferase activity, transferring phosphorus-containing groups; F:protein serine/threonine kinase activity	1763	149	972	1120	1054	1060	4.05141	Omy400013013	13.3305	1.81461e-05	148	1	148	71	77	4.33295	-136	-127.615	Omy400013013	GSONMT00051537001	0.523347	0.273892
GSONMT00020189001	6.1889	1.01068e-07	ephrin type-a receptor 7-like isoform x1	C:postsynaptic membrane; C:integral component of plasma membrane; P:adult walking behavior; P:positive regulation of dendrite morphogenesis; P:positive regulation of JUN kinase activity; C:cell junction; P:regulation of axonogenesis; C:early endosome membrane; P:glial cell migration; P:fasciculation of motor neuron axon; C:endoplasmic reticulum; P:fasciculation of sensory neuron axon; F:protein k…	1998	149	142	290	248	254	0.04399	Omy400017814	23.9271	1.57727e-06	145	57	201	85	91	13.2097	-133.8	-120.553	Omy400017814	GSONMT00020189001	0.521997	0.272481
GSONMT00024892001	5.94452	4.09963e-05	phosphatidate phosphatase lpin1-like isoform x1	F:molecular_function; P:biological_process; C:cellular_component	1180	134	629	762	727	733	9.21037	Omy400048263	46.6745	9.03776e-05	147	4	150	51	57	1.57126	-114.8	-104.052	Omy400048263	GSONMT00024892001	0.521693	0.272163
GSONMT00055703001	5.30455	0.00828807	serine threonine-protein kinase 11-interacting	P:biological_process; F:kinase activity; P:phosphorylation	951	119	832	950	940	946	7.87253	Omy400038712	8.73941	0.0055682	147	6	152	10	16	3.66681	-111.7	-100.19	Omy400038712	GSONMT00055703001	0.521557	0.272022
TCONS_00014594	11.4474	0.00545453	clone ssal-eve-502-259 CD209 antigen-like protein E putative mRNA, complete cds		833	82	744	825	802	808	0.1867	Omy400021193	6.62778	0.00454035	83	557	639	575	581	9.92468	-123.2	-113.081	Omy400021193	TCONS_00014594	0.520977	0.271417
GSONMT00024892001	5.94452	4.09963e-05	phosphatidate phosphatase lpin1-like isoform x1	F:molecular_function; P:biological_process; C:cellular_component	1180	143	607	749	716	722	8.64748	Omy400078414	70.7783	0.000161203	137	20	156	47	53	7.99451	-129.5	-112.894	Omy400078414	GSONMT00024892001	0.520401	0.270818
GSONMT00030514001	6.58676	6.58228e-06	heat shock protein beta-7	P:response to stress; F:molecular_function; C:mitochondrion; C:nucleus	1219	148	12	159	90	96	11.8407	Omy400013013	13.3305	1.81461e-05	146	120	265	177	183	2.72498	-128.2	-113.664	Omy400013013	GSONMT00030514001	0.519963	0.270362
TCONS_00014594	11.4474	0.00545453	clone ssal-eve-502-259 CD209 antigen-like protein E putative mRNA, complete cds		833	127	707	833	814	820	2.08049	Omy400025683	3.26172	0.00260303	127	438	564	451	457	6.32927	-161.7	-153.29	Omy400025683	TCONS_00014594	0.519693	0.270081
GSONMT00055703001	5.30455	0.00828807	serine threonine-protein kinase 11-interacting	P:biological_process; F:kinase activity; P:phosphorylation	951	136	808	943	910	916	18.7772	Omy400036710	21.3472	0.000619991	147	94	240	118	124	10.8409	-143.1	-113.479	Omy400036710	GSONMT00055703001	0.519564	0.269947
TCONS_00023823	5.97901	0.00865837	protein FAM214A-like (LOC106587663), partial mRNA		719	123	365	487	476	482	6.3847	Omy400064947	4.06314	0.00678797	146	76	221	82	88	12.7293	-120.2	-101.125	Omy400064947	TCONS_00023823	0.519171	0.269538
C122910_c0_seq1_	4.27979	0.00123569	smoothelin-like protein 1 (LOC106604657), transcript variant X2, mRNA	regulation of contractile properties of both striated and smooth muscles	560	143	405	547	541	547	7.62271	Omy400006036	12.6212	0.00410229	149	50	198	50	56	6.48393	-152.2	-138.067	Omy400006036	C122910_c0_seq1_	0.516588	0.266864
GSONMT00078104001	4.45624	0.000513093	sorbin and sh3 domain-containing protein 1-like	P:actin filament organization; P:insulin receptor signaling pathway	1192	137	1054	1190	1170	1176	20.7499	Omy400006036	12.6212	0.00410229	147	60	206	73	79	5.22639	-127.9	-101.89	Omy400006036	GSONMT00078104001	0.516401	0.26667
GSONMT00047774001	6.07482	0.000659738	6-phosphofructo-2-kinase fructose- -bisphosphatase 4-like isoform x3	F:transferase activity; F:fructose-2,6-bisphosphate 2-phosphatase activity; P:phosphorylation; F:ATP binding; F:kinase activity; F:catalytic activity; P:metabolic process; P:fructose 2,6-bisphosphate metabolic process; F:6-phosphofructo-2-kinase activity; P:fructose metabolic process	1487	147	231	377	357	363	12.5287	Omy400010328	50.7006	0.00570385	149	139	287	150	156	3.74686	-137.5	-121.201	Omy400010328	GSONMT00047774001	0.51602	0.266276
GSONMT00014355001	15.4835	0.00522755	supervillin-like isoform x1	F:actin binding; P:cytoskeleton organization	417	149	5	153	98	104	10.0704	Omy400036710	21.3472	0.000619991	148	93	240	138	144	10.8435	-129.6	-108.646	Omy400036710	GSONMT00014355001	0.513359	0.263537
GSONMT00074639001	6.5231	2.03969e-06	ubiquitin carboxyl-terminal hydrolase 25-like isoform x2	P:proteolysis; F:hydrolase activity; F:cysteine-type peptidase activity; F:peptidase activity; F:ubiquitin thiolesterase activity; P:ubiquitin-dependent protein catabolic process; P:dorsal/ventral pattern formation	1998	148	234	381	338	344	11.3801	Omy400071049	10.5645	0.00571895	149	98	246	136	142	3.75647	-175.9	-160.753	Omy400071049	GSONMT00074639001	0.513168	0.263341
GSONMT00074639001	6.5231	2.03969e-06	ubiquitin carboxyl-terminal hydrolase 25-like isoform x2	P:proteolysis; F:hydrolase activity; F:cysteine-type peptidase activity; F:peptidase activity; F:ubiquitin thiolesterase activity; P:ubiquitin-dependent protein catabolic process; P:dorsal/ventral pattern formation	1998	138	245	382	376	382	11.9008	Omy400022728	112.314	7.17257e-05	140	17	156	17	23	11.2617	-123.5	-100.295	Omy400022728	GSONMT00074639001	0.512508	0.262664
GSONMT00024892001	5.94452	4.09963e-05	phosphatidate phosphatase lpin1-like isoform x1	F:molecular_function; P:biological_process; C:cellular_component	1180	148	615	762	749	755	8.71256	Omy400050933	135.422	0.000192884	149	11	159	20	26	6.36991	-155.3	-140.217	Omy400050933	GSONMT00024892001	0.511543	0.261676
TCONS_00088807	12.1926	0.00275372	growth arrest-specific protein 7-like (LOC106606940), transcript variant X2, mRNA	transcription factor activity	566	137	365	501	491	497	6.57809	Omy400055397	22.0869	0.000400246	150	67	216	72	78	0.72209	-134.2	-126.9	Omy400055397	TCONS_00088807	0.511461	0.261593
GSONMT00059210001	4.79948	0.00019142	suppressor of cytokine signaling 3	P:intracellular signal transduction; P:negative regulation of apoptotic process; P:JAK-STAT cascade; P:protein ubiquitination; P:retina morphogenesis in camera-type eye; P:regulation of growth; P:negative regulation of signal transduction	1998	131	1353	1483	1465	1471	6.33671	Omy400028182	133.064	8.14339e-05	121	757	877	771	777	9.21509	-117.7	-102.171	Omy400028182	GSONMT00059210001	0.510096	0.260198
TCONS_00088807	12.1926	0.00275372	growth arrest-specific protein 7-like (LOC106606940), transcript variant X2, mRNA	transcription factor activity	566	136	368	503	492	498	7.22017	Omy400013013	13.3305	1.81461e-05	150	30	179	34	40	2.72085	-152.4	-142.459	Omy400013013	TCONS_00088807	0.509901	0.259999
GSONMT00020189001	6.1889	1.01068e-07	ephrin type-a receptor 7-like isoform x1	C:postsynaptic membrane; C:integral component of plasma membrane; P:adult walking behavior; P:positive regulation of dendrite morphogenesis; P:positive regulation of JUN kinase activity; C:cell junction; P:regulation of axonogenesis; C:early endosome membrane; P:glial cell migration; P:fasciculation of motor neuron axon; C:endoplasmic reticulum; P:fasciculation of sensory neuron axon; F:protein k…	1998	142	150	291	230	236	0.9066	Omy400000096	17.8474	0.000138853	149	366	514	431	437	2.01283	-121.5	-118.577	Omy400000096	GSONMT00020189001	0.509872	0.259969
GSONMT00055703001	5.30455	0.00828807	serine threonine-protein kinase 11-interacting	P:biological_process; F:kinase activity; P:phosphorylation	951	118	826	943	934	940	12.5742	Omy400055396	60.5328	0.000303893	119	576	694	579	585	1.39164	-119.3	-105.312	Omy400055396	GSONMT00055703001	0.508825	0.258903
TCONS_00097890	3.69277	0.000506665	Oncorhynchus mykiss cathepsin D (LOC100136761), mRNA >gi|1858019|gb|U90321.1|OMU90321 Oncorhynchus mykiss cathepsin D mRNA, complete cds		620	147	320	466	419	425	13.0631	Omy400006036	12.6212	0.00410229	149	76	224	114	120	5.01241	-136.4	-118.374	Omy400006036	TCONS_00097890	0.508317	0.258387
GSONMT00033966001	42.3998	1.03851e-09	large neutral amino acids transporter small subunit 4-like	C:integral component of membrane; F:L-amino acid transmembrane transporter activity; P:transmembrane transport; P:L-amino acid transport; P:amino acid transport; P:ion transport; C:plasma membrane	1129	129	1001	1129	1006	1012	5.08612	Omy400048069	3.31575	0.00793121	142	191	332	322	328	0.51283	-129.5	-123.868	Omy400048069	GSONMT00033966001	0.507625	0.257683
GSONMT00026025001	3.88294	0.000204828	protein slowmo homolog 2-like	-	1145	130	753	882	876	882	4.28691	Omy400013013	13.3305	1.81461e-05	147	164	310	164	170	2.42978	-139.1	-132.371	Omy400013013	GSONMT00026025001	0.506092	0.256129
GSONMT00048231001	-4.34188	0.000487114	rrp15-like protein	C:mitochondrion; C:nucleolus; C:nucleus	1553	146	391	536	497	503	7.43473	Omy400004558	-6.07534	5.79387e-05	135	5	139	24	30	1.35531	-130.2	-121.409	Omy400004558	GSONMT00048231001	0.5053	0.255329
TCONS_00023823	5.97901	0.00865837	protein FAM214A-like (LOC106587663), partial mRNA		719	116	374	489	480	486	4.60006	Omy400148395	76.1946	1.05002e-06	89	940	1028	944	950	13.0027	-133.6	-116.017	Omy400148395	TCONS_00023823	0.503713	0.253726
GSONMT00020189001	6.1889	1.01068e-07	ephrin type-a receptor 7-like isoform x1	C:postsynaptic membrane; C:integral component of plasma membrane; P:adult walking behavior; P:positive regulation of dendrite morphogenesis; P:positive regulation of JUN kinase activity; C:cell junction; P:regulation of axonogenesis; C:early endosome membrane; P:glial cell migration; P:fasciculation of motor neuron axon; C:endoplasmic reticulum; P:fasciculation of sensory neuron axon; F:protein k…	1998	149	87	235	225	231	0.24851	Omy400059584	4.4347	0.00665912	146	1	146	4	10	11.057	-255.7	-244.352	Omy400059584	GSONMT00020189001	0.502838	0.252846
TCONS_00021511	17.1266	2.67788e-06	Response gene to complement 32 protein (rgc32), mRNA >gi|221221551|gb|BT057565.1|clone ssal-evf-540-279 Response gene to complement 32 protein putative mRNA, complete cds		921	145	100	244	219	225	21.6203	Omy400006036	12.6212	0.00410229	150	51	200	76	82	6.48139	-130.9	-102.798	Omy400006036	TCONS_00021511	0.502828	0.252836
GSONMT00020189001	6.1889	1.01068e-07	ephrin type-a receptor 7-like isoform x1	C:postsynaptic membrane; C:integral component of plasma membrane; P:adult walking behavior; P:positive regulation of dendrite morphogenesis; P:positive regulation of JUN kinase activity; C:cell junction; P:regulation of axonogenesis; C:early endosome membrane; P:glial cell migration; P:fasciculation of motor neuron axon; C:endoplasmic reticulum; P:fasciculation of sensory neuron axon; F:protein k…	1998	149	122	270	231	237	0	Omy400016833	4.55921	0.00666507	149	1	149	33	39	9.0185	-146.6	-137.582	Omy400016833	GSONMT00020189001	0.502613	0.25262
TCONS_00014594	11.4474	0.00545453	clone ssal-eve-502-259 CD209 antigen-like protein E putative mRNA, complete cds		833	134	700	833	819	825	2.09384	Omy400016833	4.55921	0.00666507	130	106	235	113	119	22.3067	-149.4	-125.039	Omy400016833	TCONS_00014594	0.502214	0.252219
TCONS_00023823	5.97901	0.00865837	protein FAM214A-like (LOC106587663), partial mRNA		719	137	356	492	480	486	6.97247	Omy200133306	-9.16752	2.623e-05	144	24	167	31	37	0.55267	-163.6	-156.079	Omy200133306	TCONS_00023823	0.499323	0.249323
GSONMT00074639001	6.5231	2.03969e-06	ubiquitin carboxyl-terminal hydrolase 25-like isoform x2	P:proteolysis; F:hydrolase activity; F:cysteine-type peptidase activity; F:peptidase activity; F:ubiquitin thiolesterase activity; P:ubiquitin-dependent protein catabolic process; P:dorsal/ventral pattern formation	1998	148	223	370	319	325	11.7159	Omy400030960	156.326	3.87832e-06	135	97	231	141	147	19.413	-149.3	-118.17	Omy400030960	GSONMT00074639001	0.49766	0.247665
GSONMT00074639001	6.5231	2.03969e-06	ubiquitin carboxyl-terminal hydrolase 25-like isoform x2	P:proteolysis; F:hydrolase activity; F:cysteine-type peptidase activity; F:peptidase activity; F:ubiquitin thiolesterase activity; P:ubiquitin-dependent protein catabolic process; P:dorsal/ventral pattern formation	1998	146	230	375	369	375	11.4672	Omy400037758	360.56	4.58551e-05	150	1	150	1	7	5.67619	-151.4	-134.23	Omy400037758	GSONMT00074639001	0.496215	0.24623
TCONS_00014594	11.4474	0.00545453	clone ssal-eve-502-259 CD209 antigen-like protein E putative mRNA, complete cds		833	133	700	832	826	832	2.09948	Omy400004320	10.1806	0.000130298	149	240	388	240	246	4.62575	-139	-132.315	Omy400004320	TCONS_00014594	0.495971	0.245987
TCONS_00097890	3.69277	0.000506665	Oncorhynchus mykiss cathepsin D (LOC100136761), mRNA >gi|1858019|gb|U90321.1|OMU90321 Oncorhynchus mykiss cathepsin D mRNA, complete cds		620	137	301	437	417	423	11.9816	Omy300049419	55.4448	0.000875572	148	320	467	339	345	4.0468	-127.8	-111.793	Omy300049419	TCONS_00097890	0.495331	0.245353
GSONMT00055703001	5.30455	0.00828807	serine threonine-protein kinase 11-interacting	P:biological_process; F:kinase activity; P:phosphorylation	951	139	806	944	938	944	18.7267	Omy400071049	10.5645	0.00571895	145	47	191	47	53	2.70283	-136.9	-115.47	Omy400071049	GSONMT00055703001	0.495269	0.245291
GSONMT00024892001	5.94452	4.09963e-05	phosphatidate phosphatase lpin1-like isoform x1	F:molecular_function; P:biological_process; C:cellular_component	1180	149	613	761	727	733	8.71223	Omy400042943	50.4417	0.00570385	142	421	562	452	458	2.41003	-126.5	-115.363	Omy400042943	GSONMT00024892001	0.493311	0.243356
C31672_c1_seq1_	-4.45676	0.00846999	clone BAC 24B13 genomic sequence		541	145	138	282	237	243	2.74876	Omy100087640	-9.64588	0.000682209	144	21	164	74	80	8.7773	-114.5	-102.959	Omy100087640	C31672_c1_seq1_	0.490867	0.240951
TCONS_00097890	3.69277	0.000506665	Oncorhynchus mykiss cathepsin D (LOC100136761), mRNA >gi|1858019|gb|U90321.1|OMU90321 Oncorhynchus mykiss cathepsin D mRNA, complete cds		620	127	340	466	420	426	10.8487	Omy400055397	22.0869	0.000400246	142	77	218	128	134	0.74378	-121.8	-110.158	Omy400055397	TCONS_00097890	0.488457	0.23859
TCONS_00124673	9.14878	0.000505931	voltage-gated potassium channel subunit beta-2 (LOC106565914), transcript variant X3, mRNA		1126	113	1014	1126	1120	1126	13.638	Omy500041150	35.8941	0.0046845	142	6	147	6	12	0.28166	-115.4	-101.473	Omy500041150	TCONS_00124673	0.488341	0.238477
TCONS_00097890	3.69277	0.000506665	Oncorhynchus mykiss cathepsin D (LOC100136761), mRNA >gi|1858019|gb|U90321.1|OMU90321 Oncorhynchus mykiss cathepsin D mRNA, complete cds		620	126	341	466	412	418	10.7893	Omy400000096	17.8474	0.000138853	144	375	518	430	436	2.13304	-122.7	-109.785	Omy400000096	TCONS_00097890	0.488323	0.23846
GSONMT00033966001	42.3998	1.03851e-09	large neutral amino acids transporter small subunit 4-like	C:integral component of membrane; F:L-amino acid transmembrane transporter activity; P:transmembrane transport; P:L-amino acid transport; P:amino acid transport; P:ion transport; C:plasma membrane	1129	51	1078	1128	1122	1128	0.05322	Omy400020024	4.12661	0.00238974	51	1	51	1	7	0.06631	-105.2	-105.072	Omy400020024	GSONMT00033966001	0.48711	0.237276
GSONMT00051537001	6.75605	0.00369889	kinase suppressor of ras 1-like isoform x2	F:metal ion binding; P:intracellular signal transduction; F:ATP binding; F:protein kinase activity; P:protein phosphorylation; F:transferase activity, transferring phosphorus-containing groups; F:protein serine/threonine kinase activity	1763	149	982	1130	1100	1106	4.03871	Omy400089492	18.9591	0.00313019	137	19	155	37	43	2.20743	-107.3	-101.011	Omy400089492	GSONMT00051537001	0.486063	0.236257
GSONMT00024892001	5.94452	4.09963e-05	phosphatidate phosphatase lpin1-like isoform x1	F:molecular_function; P:biological_process; C:cellular_component	1180	146	614	759	744	750	8.69549	Omy400039454	9.60134	0.00459298	149	1	149	12	18	0.14345	-125.4	-116.541	Omy400039454	GSONMT00024892001	0.485119	0.235341
GSONMT00071779001	9.67739	2.11056e-08	flocculation protein flo11-like isoform x2	-	1998	150	766	915	903	909	19.5041	Omy400006036	12.6212	0.00410229	149	11	159	16	22	7.85057	-127.8	-100.445	Omy400006036	GSONMT00071779001	0.481873	0.232201
GSONMT00071779001	9.67739	2.11056e-08	flocculation protein flo11-like isoform x2	-	1998	145	713	857	851	857	13.0623	Omy400006036	12.6212	0.00410229	148	63	210	63	69	4.84924	-137.3	-119.433	Omy400006036	GSONMT00071779001	0.481873	0.232201
GSONMT00074639001	6.5231	2.03969e-06	ubiquitin carboxyl-terminal hydrolase 25-like isoform x2	P:proteolysis; F:hydrolase activity; F:cysteine-type peptidase activity; F:peptidase activity; F:ubiquitin thiolesterase activity; P:ubiquitin-dependent protein catabolic process; P:dorsal/ventral pattern formation	1998	143	223	365	359	365	11.7188	Omy400065828	54.0666	0.00265777	148	1	148	1	7	5.29574	-133.4	-116.385	Omy400065828	GSONMT00074639001	0.480212	0.230603
GSONMT00074639001	6.5231	2.03969e-06	ubiquitin carboxyl-terminal hydrolase 25-like isoform x2	P:proteolysis; F:hydrolase activity; F:cysteine-type peptidase activity; F:peptidase activity; F:ubiquitin thiolesterase activity; P:ubiquitin-dependent protein catabolic process; P:dorsal/ventral pattern formation	1998	140	245	384	378	384	12.0743	Omy400064870	37.1649	2.85006e-05	149	143	291	143	149	16.2195	-138.1	-109.85	Omy400064870	GSONMT00074639001	0.479312	0.22974
GSONMT00020189001	6.1889	1.01068e-07	ephrin type-a receptor 7-like isoform x1	C:postsynaptic membrane; C:integral component of plasma membrane; P:adult walking behavior; P:positive regulation of dendrite morphogenesis; P:positive regulation of JUN kinase activity; C:cell junction; P:regulation of axonogenesis; C:early endosome membrane; P:glial cell migration; P:fasciculation of motor neuron axon; C:endoplasmic reticulum; P:fasciculation of sensory neuron axon; F:protein k…	1998	129	109	237	231	237	0.00774	Omy400042943	50.4417	0.00570385	149	6	154	6	12	9.66598	-152.1	-142.417	Omy400042943	GSONMT00020189001	0.478034	0.228517
GSONMT00051537001	6.75605	0.00369889	kinase suppressor of ras 1-like isoform x2	F:metal ion binding; P:intracellular signal transduction; F:ATP binding; F:protein kinase activity; P:protein phosphorylation; F:transferase activity, transferring phosphorus-containing groups; F:protein serine/threonine kinase activity	1763	137	942	1078	1059	1065	5.40079	Omy400096359	8.07944	0.00234433	149	310	458	326	332	7.41435	-137.6	-124.787	Omy400096359	GSONMT00051537001	0.474082	0.224753
TCONS_00095286	-15.8341	8.98274e-11	acidic amino acid decarboxylase GADL1-like (LOC106599171), mRNA	amino acid biosynthesis	492	149	74	222	205	211	3.00444	Omy400033701	30.2234	0.00684236	146	1145	1290	1154	1160	12.9905	-130.7	-114.699	Omy400033057	TCONS_00095286	0.474042	0.224715
GSONMT00014493001	7.03454	0.00568238	proline-rich protein 16	-	1998	134	201	334	280	286	17.054	Omy500041150	35.8941	0.0046845	146	3	148	48	54	0.27536	-118.9	-101.541	Omy500041150	GSONMT00014493001	0.470096	0.22099
GSONMT00020189001	6.1889	1.01068e-07	ephrin type-a receptor 7-like isoform x1	C:postsynaptic membrane; C:integral component of plasma membrane; P:adult walking behavior; P:positive regulation of dendrite morphogenesis; P:positive regulation of JUN kinase activity; C:cell junction; P:regulation of axonogenesis; C:early endosome membrane; P:glial cell migration; P:fasciculation of motor neuron axon; C:endoplasmic reticulum; P:fasciculation of sensory neuron axon; F:protein k…	1998	119	112	230	224	230	0.05464	Omy400066095	8.10308	0.00220235	148	184	331	184	190	9.39954	-141.3	-131.809	Omy400066095	GSONMT00020189001	0.468459	0.219454
GSONMT00051537001	6.75605	0.00369889	kinase suppressor of ras 1-like isoform x2	F:metal ion binding; P:intracellular signal transduction; F:ATP binding; F:protein kinase activity; P:protein phosphorylation; F:transferase activity, transferring phosphorus-containing groups; F:protein serine/threonine kinase activity	1763	149	984	1132	1090	1096	3.79319	Omy400055397	22.0869	0.000400246	150	62	211	96	102	0.71798	-121.9	-117.389	Omy400055397	GSONMT00051537001	0.467286	0.218356
GSONMT00074639001	6.5231	2.03969e-06	ubiquitin carboxyl-terminal hydrolase 25-like isoform x2	P:proteolysis; F:hydrolase activity; F:cysteine-type peptidase activity; F:peptidase activity; F:ubiquitin thiolesterase activity; P:ubiquitin-dependent protein catabolic process; P:dorsal/ventral pattern formation	1998	141	233	373	367	373	11.3388	Omy400072297	76.7844	0.0039507	150	7	156	7	13	8.80117	-143.5	-123.36	Omy400072297	GSONMT00074639001	0.467275	0.218346
GSONMT00072787001	-3.75696	8.47474e-06	collagen alpha-1 chain-like	F:extracellular matrix structural constituent; C:collagen; P:extracellular fibril organization; C:basement membrane; P:integrin biosynthetic process; C:collagen type V; P:collagen biosynthetic process; P:tendon development; P:cell adhesion; P:skin development; P:collagen fibril organization; F:heparin binding; P:regulation of cellular component organization; P:heart morphogenesis; P:eye morphogen…	1867	80	1579	1658	1652	1658	3.5409	Omy400029752	-6.99765	0.000645005	77	1	77	1	7	15.7566	-125.3	-105.994	Omy400029752	GSONMT00072787001	0.466952	0.218045
TCONS_00014594	11.4474	0.00545453	clone ssal-eve-502-259 CD209 antigen-like protein E putative mRNA, complete cds		833	132	702	833	827	833	2.09122	Omy400097267	15.5657	0.000524241	145	137	281	137	143	3.34195	-114.7	-109.264	Omy400097267	TCONS_00014594	0.465413	0.216609
GSONMT00030514001	6.58676	6.58228e-06	heat shock protein beta-7	P:response to stress; F:molecular_function; C:mitochondrion; C:nucleus	1219	116	1	116	72	78	1.43583	Omy400042945	19.6823	0.00421664	142	36	177	92	98	3.84505	-106.5	-101.203	Omy400042945	GSONMT00030514001	0.464455	0.215719
GSONMT00024892001	5.94452	4.09963e-05	phosphatidate phosphatase lpin1-like isoform x1	F:molecular_function; P:biological_process; C:cellular_component	1180	139	620	758	716	722	8.76545	Omy400098107	17.6106	0.00173053	147	37	183	85	91	3.7945	-117	-104.484	Omy400098107	GSONMT00024892001	0.463065	0.21443
GSONMT00056857001	5.19815	0.000386719	ATP-dependent 6-phosphofructokinase, muscle type-like	F:transferase activity; P:phosphorylation; F:nucleotide binding; C:cytoplasm; F:ATP binding; F:kinase activity; C:6-phosphofructokinase complex; P:glycolysis; P:fructose 6-phosphate metabolic process; F:6-phosphofructokinase activity	1752	145	98	242	228	234	0.00479	Omy400096359	8.07944	0.00234433	142	39	180	47	53	4.81007	-152.9	-148.096	Omy400096359	GSONMT00056857001	0.462447	0.213857
GSONMT00000536001	8.73037	0.000285129	apolipoprotein e	F:lipid binding; P:lipid transport; P:lipoprotein metabolic process; C:extracellular region; P:transport	913	95	809	903	897	903	0.35883	Omy400091340	7.1642	0.00179619	126	210	335	210	216	21.3025	-131.7	-110.003	Omy400091340	GSONMT00000536001	0.460475	0.212037
GSONMT00059210001	4.79948	0.00019142	suppressor of cytokine signaling 3	P:intracellular signal transduction; P:negative regulation of apoptotic process; P:JAK-STAT cascade; P:protein ubiquitination; P:retina morphogenesis in camera-type eye; P:regulation of growth; P:negative regulation of signal transduction	1998	134	1353	1486	1462	1468	9.7217	Omy500030342	17.9936	0.000794584	148	73	220	87	93	4.50519	-133.5	-119.271	Omy500030342	GSONMT00059210001	0.460387	0.211956
TCONS_00014594	11.4474	0.00545453	clone ssal-eve-502-259 CD209 antigen-like protein E putative mRNA, complete cds		833	131	703	833	776	782	2.08973	Omy400055396	60.5328	0.000303893	146	97	242	162	168	0.73677	-138.2	-135.37	Omy400055396	TCONS_00014594	0.459981	0.211583
GSONMT00055703001	5.30455	0.00828807	serine threonine-protein kinase 11-interacting	P:biological_process; F:kinase activity; P:phosphorylation	951	140	805	944	934	940	18.7267	Omy400087602	16.499	0.000814723	149	30	178	33	39	0.94635	-130.5	-110.825	Omy400087602	GSONMT00055703001	0.459253	0.210914
GSONMT00020189001	6.1889	1.01068e-07	ephrin type-a receptor 7-like isoform x1	C:postsynaptic membrane; C:integral component of plasma membrane; P:adult walking behavior; P:positive regulation of dendrite morphogenesis; P:positive regulation of JUN kinase activity; C:cell junction; P:regulation of axonogenesis; C:early endosome membrane; P:glial cell migration; P:fasciculation of motor neuron axon; C:endoplasmic reticulum; P:fasciculation of sensory neuron axon; F:protein k…	1998	149	120	268	259	265	0	Omy400040624	15.0325	0.000151323	150	1	150	4	10	12.5974	-138.9	-126.303	Omy400040624	GSONMT00020189001	0.45793	0.2097
GSONMT00072452001	8.93564	0.000214998	myosin-binding protein slow-type-like isoform x2	-	858	125	734	858	852	858	22.3786	Omy400071240	4.42091	0.00182598	146	154	299	154	160	0.42819	-126.9	-104.091	Omy400071240	GSONMT00072452001	0.457852	0.209628
C122910_c0_seq1_	4.27979	0.00123569	smoothelin-like protein 1 (LOC106604657), transcript variant X2, mRNA	regulation of contractile properties of both striated and smooth muscles	560	140	408	547	541	547	7.81656	Omy400000096	17.8474	0.000138853	150	268	417	268	274	0.7648	-135	-126.419	Omy400000096	C122910_c0_seq1_	0.456977	0.208828
C9546_c1_seq1_	6.44166	0.000841741	smoothelin-like protein 1 (LOC106604657), transcript variant X2, mRNA	regulation of contractile properties of both striated and smooth muscles	813	143	135	277	265	271	7.00311	Omy400006036	12.6212	0.00410229	149	1	149	7	13	8.81346	-143.6	-127.77	Omy400006036	C9546_c1_seq1_	0.454881	0.206917
GSONMT00055703001	5.30455	0.00828807	serine threonine-protein kinase 11-interacting	P:biological_process; F:kinase activity; P:phosphorylation	951	118	832	949	905	911	7.42736	Omy400078414	70.7783	0.000161203	147	38	184	77	83	9.56146	-130.7	-113.698	Omy400078414	GSONMT00055703001	0.453142	0.205338
C122910_c0_seq1_	4.27979	0.00123569	smoothelin-like protein 1 (LOC106604657), transcript variant X2, mRNA	regulation of contractile properties of both striated and smooth muscles	560	150	398	547	541	547	7.55845	Omy400089492	18.9591	0.00313019	137	26	162	26	32	2.11488	-124.7	-115.027	Omy400089492	C122910_c0_seq1_	0.45089	0.203302
GSONMT00071779001	9.67739	2.11056e-08	flocculation protein flo11-like isoform x2	-	1998	144	792	935	903	909	23.0238	Omy400071049	10.5645	0.00571895	148	396	543	427	433	0.46113	-123.7	-100.234	Omy400071049	GSONMT00071779001	0.450759	0.203184
GSONMT00071779001	9.67739	2.11056e-08	flocculation protein flo11-like isoform x2	-	1998	148	699	846	789	795	12.7593	Omy400071049	10.5645	0.00571895	149	327	475	383	389	2.41196	-125.2	-110.02	Omy400071049	GSONMT00071779001	0.450759	0.203184
TCONS_00097890	3.69277	0.000506665	Oncorhynchus mykiss cathepsin D (LOC100136761), mRNA >gi|1858019|gb|U90321.1|OMU90321 Oncorhynchus mykiss cathepsin D mRNA, complete cds		620	133	353	485	410	416	15.7446	Omy400036710	21.3472	0.000619991	147	96	242	175	181	10.5803	-131.8	-105.516	Omy400036710	TCONS_00097890	0.450471	0.202924
GSONMT00056857001	5.19815	0.000386719	ATP-dependent 6-phosphofructokinase, muscle type-like	F:transferase activity; P:phosphorylation; F:nucleotide binding; C:cytoplasm; F:ATP binding; F:kinase activity; C:6-phosphofructokinase complex; P:glycolysis; P:fructose 6-phosphate metabolic process; F:6-phosphofructokinase activity	1752	149	89	237	231	237	0.00498	Omy400040624	15.0325	0.000151323	150	1	150	1	7	12.5974	-163.8	-151.198	Omy400040624	GSONMT00056857001	0.450212	0.202691
C122910_c0_seq1_	4.27979	0.00123569	smoothelin-like protein 1 (LOC106604657), transcript variant X2, mRNA	regulation of contractile properties of both striated and smooth muscles	560	143	410	552	546	552	8.36866	Omy400042943	50.4417	0.00570385	149	387	535	387	393	2.26805	-134.9	-124.312	Omy400042943	C122910_c0_seq1_	0.450184	0.202666
TCONS_00014594	11.4474	0.00545453	clone ssal-eve-502-259 CD209 antigen-like protein E putative mRNA, complete cds		833	134	700	833	794	800	2.09384	Omy400040624	15.0325	0.000151323	147	34	180	73	79	12.9615	-116.1	-101.049	Omy400040624	TCONS_00014594	0.447839	0.20056
TCONS_00014594	11.4474	0.00545453	clone ssal-eve-502-259 CD209 antigen-like protein E putative mRNA, complete cds		833	130	703	832	810	816	2.09537	Omy400089492	18.9591	0.00313019	145	18	162	36	42	2.12595	-117.8	-113.575	Omy400089492	TCONS_00014594	0.446798	0.199628
TCONS_00097890	3.69277	0.000506665	Oncorhynchus mykiss cathepsin D (LOC100136761), mRNA >gi|1858019|gb|U90321.1|OMU90321 Oncorhynchus mykiss cathepsin D mRNA, complete cds		620	142	294	435	420	426	12.1813	Omy400071049	10.5645	0.00571895	147	39	185	51	57	1.8084	-122.7	-108.75	Omy400071049	TCONS_00097890	0.446568	0.199423
GSONMT00047774001	6.07482	0.000659738	6-phosphofructo-2-kinase fructose- -bisphosphatase 4-like isoform x3	F:transferase activity; F:fructose-2,6-bisphosphate 2-phosphatase activity; P:phosphorylation; F:ATP binding; F:kinase activity; F:catalytic activity; P:metabolic process; P:fructose 2,6-bisphosphate metabolic process; F:6-phosphofructo-2-kinase activity; P:fructose metabolic process	1487	133	231	363	348	354	12.9238	Omy400087602	16.499	0.000814723	146	27	172	37	43	0.88678	-132.4	-118.548	Omy400087602	GSONMT00047774001	0.445831	0.198765
GSONMT00056857001	5.19815	0.000386719	ATP-dependent 6-phosphofructokinase, muscle type-like	F:transferase activity; P:phosphorylation; F:nucleotide binding; C:cytoplasm; F:ATP binding; F:kinase activity; C:6-phosphofructokinase complex; P:glycolysis; P:fructose 6-phosphate metabolic process; F:6-phosphofructokinase activity	1752	123	123	245	239	245	0.00429	Omy400025683	3.26172	0.00260303	126	434	559	434	440	6.53575	-113.6	-107.021	Omy400025683	GSONMT00056857001	0.445762	0.198704
C9546_c1_seq1_	6.44166	0.000841741	smoothelin-like protein 1 (LOC106604657), transcript variant X2, mRNA	regulation of contractile properties of both striated and smooth muscles	813	149	37	185	164	170	3.16685	Omy400059584	4.4347	0.00665912	142	1	142	17	23	11.0519	-124.4	-110.212	Omy400059584	C9546_c1_seq1_	0.445586	0.198547
C9546_c1_seq1_	6.44166	0.000841741	smoothelin-like protein 1 (LOC106604657), transcript variant X2, mRNA	regulation of contractile properties of both striated and smooth muscles	813	149	48	196	164	170	3.00851	Omy400066095	8.10308	0.00220235	148	184	331	208	214	9.39954	-115.7	-103.32	Omy400066095	C9546_c1_seq1_	0.440577	0.194108
GSONMT00047774001	6.07482	0.000659738	6-phosphofructo-2-kinase fructose- -bisphosphatase 4-like isoform x3	F:transferase activity; F:fructose-2,6-bisphosphate 2-phosphatase activity; P:phosphorylation; F:ATP binding; F:kinase activity; F:catalytic activity; P:metabolic process; P:fructose 2,6-bisphosphate metabolic process; F:6-phosphofructo-2-kinase activity; P:fructose metabolic process	1487	148	212	359	353	359	12.8559	Omy400016507	21.5632	0.00153433	141	3	143	3	9	17.0928	-136.4	-106.493	Omy400016507	GSONMT00047774001	0.440555	0.194089
GSONMT00071779001	9.67739	2.11056e-08	flocculation protein flo11-like isoform x2	-	1998	149	769	917	896	902	19.3053	Omy400036710	21.3472	0.000619991	135	106	240	122	128	9.77243	-136.2	-107.117	Omy400036710	GSONMT00071779001	0.440218	0.193792
GSONMT00071779001	9.67739	2.11056e-08	flocculation protein flo11-like isoform x2	-	1998	131	733	863	831	837	8.30188	Omy400036710	21.3472	0.000619991	149	93	241	117	123	10.8366	-125	-105.823	Omy400036710	GSONMT00071779001	0.440218	0.193792
GSONMT00024892001	5.94452	4.09963e-05	phosphatidate phosphatase lpin1-like isoform x1	F:molecular_function; P:biological_process; C:cellular_component	1180	149	610	758	752	758	8.66634	Omy400087602	16.499	0.000814723	140	30	169	30	36	1.00382	-152.2	-142.51	Omy400087602	GSONMT00024892001	0.439746	0.193377
GSONMT00024892001	5.94452	4.09963e-05	phosphatidate phosphatase lpin1-like isoform x1	F:molecular_function; P:biological_process; C:cellular_component	1180	107	3	109	103	109	20.2782	Omy400016811	68.6093	0.00354059	136	55	190	55	61	2.94974	-125.7	-102.52	Omy400016811	GSONMT00024892001	0.439501	0.193161
TCONS_00097890	3.69277	0.000506665	Oncorhynchus mykiss cathepsin D (LOC100136761), mRNA >gi|1858019|gb|U90321.1|OMU90321 Oncorhynchus mykiss cathepsin D mRNA, complete cds		620	127	340	466	420	426	10.8487	Omy400055396	60.5328	0.000303893	142	56	197	107	113	0.74378	-121.8	-110.158	Omy400055396	TCONS_00097890	0.439468	0.193132
GSONMT00055703001	5.30455	0.00828807	serine threonine-protein kinase 11-interacting	P:biological_process; F:kinase activity; P:phosphorylation	951	134	810	943	910	916	18.7423	Omy400050933	135.422	0.000192884	149	11	159	33	39	6.36991	-130.8	-105.719	Omy400050933	GSONMT00055703001	0.438872	0.192608
GSONMT00024892001	5.94452	4.09963e-05	phosphatidate phosphatase lpin1-like isoform x1	F:molecular_function; P:biological_process; C:cellular_component	1180	105	1	105	91	97	21.8303	Omy400010328	50.7006	0.00570385	131	205	335	213	219	2.76073	-131.5	-106.892	Omy400010328	GSONMT00024892001	0.437798	0.191667
GSONMT00020189001	6.1889	1.01068e-07	ephrin type-a receptor 7-like isoform x1	C:postsynaptic membrane; C:integral component of plasma membrane; P:adult walking behavior; P:positive regulation of dendrite morphogenesis; P:positive regulation of JUN kinase activity; C:cell junction; P:regulation of axonogenesis; C:early endosome membrane; P:glial cell migration; P:fasciculation of motor neuron axon; C:endoplasmic reticulum; P:fasciculation of sensory neuron axon; F:protein k…	1998	141	109	249	233	239	0.00127	Omy400038712	8.73941	0.0055682	143	8	150	19	25	3.62301	-119.5	-115.827	Omy400038712	GSONMT00020189001	0.436776	0.190773
GSONMT00030514001	6.58676	6.58228e-06	heat shock protein beta-7	P:response to stress; F:molecular_function; C:mitochondrion; C:nucleus	1219	137	2	138	119	125	10.4569	Omy400096359	8.07944	0.00234433	149	179	327	192	198	4.82048	-132.4	-117.162	Omy400096359	GSONMT00030514001	0.433867	0.188241
TCONS_00097890	3.69277	0.000506665	Oncorhynchus mykiss cathepsin D (LOC100136761), mRNA >gi|1858019|gb|U90321.1|OMU90321 Oncorhynchus mykiss cathepsin D mRNA, complete cds		620	149	318	466	460	466	13.2979	Omy400042943	50.4417	0.00570385	144	395	538	395	401	2.43474	-126.4	-110.664	Omy400042943	TCONS_00097890	0.433799	0.188181
GSONMT00024892001	5.94452	4.09963e-05	phosphatidate phosphatase lpin1-like isoform x1	F:molecular_function; P:biological_process; C:cellular_component	1180	150	608	757	740	746	8.66599	Omy400043368	7.83396	0.00847614	150	609	758	621	627	4.9037	-121.7	-108.13	Omy400043368	GSONMT00024892001	0.433633	0.188038
TCONS_00014594	11.4474	0.00545453	clone ssal-eve-502-259 CD209 antigen-like protein E putative mRNA, complete cds		833	112	721	832	784	790	0.81279	Omy400017814	23.9271	1.57727e-06	143	55	197	101	107	13.2191	-128.3	-114.243	Omy400017814	TCONS_00014594	0.432291	0.186876
C122910_c0_seq1_	4.27979	0.00123569	smoothelin-like protein 1 (LOC106604657), transcript variant X2, mRNA	regulation of contractile properties of both striated and smooth muscles	560	144	403	546	525	531	7.54863	Omy400016833	4.55921	0.00666507	150	1	150	23	29	9.0185	-118.3	-101.733	Omy400016833	C122910_c0_seq1_	0.432276	0.186863
GSONMT00030514001	6.58676	6.58228e-06	heat shock protein beta-7	P:response to stress; F:molecular_function; C:mitochondrion; C:nucleus	1219	70	1149	1218	1212	1218	0.16979	Omy200134075	16.101	0.00174072	64	1	64	1	7	1.18128	-110	-108.601	Omy200134075	GSONMT00030514001	0.432258	0.186847
TCONS_00014594	11.4474	0.00545453	clone ssal-eve-502-259 CD209 antigen-like protein E putative mRNA, complete cds		833	142	692	833	827	833	2.21455	Omy400059584	4.4347	0.00665912	148	1	148	1	7	11.057	-222	-208.728	Omy400059584	TCONS_00014594	0.431964	0.186592
GSONMT00070791001	15.8832	9.31111e-05	myosin-binding protein slow-type-like isoform x2	-	803	123	674	796	782	788	13.564	Omy400017625	14.1796	0.00156905	144	2	145	12	18	4.08041	-137.9	-120.214	Omy400017625	GSONMT00070791001	0.429597	0.184554
GSONMT00056857001	5.19815	0.000386719	ATP-dependent 6-phosphofructokinase, muscle type-like	F:transferase activity; P:phosphorylation; F:nucleotide binding; C:cytoplasm; F:ATP binding; F:kinase activity; C:6-phosphofructokinase complex; P:glycolysis; P:fructose 6-phosphate metabolic process; F:6-phosphofructokinase activity	1752	148	103	250	239	245	0.00457	Omy400087602	16.499	0.000814723	147	29	175	33	39	0.90275	-173.6	-172.685	Omy400087602	GSONMT00056857001	0.429528	0.184495
GSONMT00074639001	6.5231	2.03969e-06	ubiquitin carboxyl-terminal hydrolase 25-like isoform x2	P:proteolysis; F:hydrolase activity; F:cysteine-type peptidase activity; F:peptidase activity; F:ubiquitin thiolesterase activity; P:ubiquitin-dependent protein catabolic process; P:dorsal/ventral pattern formation	1998	149	232	380	352	358	11.3715	Omy400078414	70.7783	0.000161203	150	24	173	47	53	9.03201	-152.3	-131.897	Omy400078414	GSONMT00074639001	0.427043	0.182366
GSONMT00020189001	6.1889	1.01068e-07	ephrin type-a receptor 7-like isoform x1	C:postsynaptic membrane; C:integral component of plasma membrane; P:adult walking behavior; P:positive regulation of dendrite morphogenesis; P:positive regulation of JUN kinase activity; C:cell junction; P:regulation of axonogenesis; C:early endosome membrane; P:glial cell migration; P:fasciculation of motor neuron axon; C:endoplasmic reticulum; P:fasciculation of sensory neuron axon; F:protein k…	1998	149	143	291	272	278	0.26736	Omy400097267	15.5657	0.000524241	149	7	155	20	26	4.84208	-119.8	-114.72	Omy400097267	GSONMT00020189001	0.424097	0.179859
TCONS_00014594	11.4474	0.00545453	clone ssal-eve-502-259 CD209 antigen-like protein E putative mRNA, complete cds		833	131	702	832	815	821	2.09687	Omy400036710	21.3472	0.000619991	131	108	238	118	124	9.82467	-135.6	-123.673	Omy400036710	TCONS_00014594	0.424001	0.179776
TCONS_00014594	11.4474	0.00545453	clone ssal-eve-502-259 CD209 antigen-like protein E putative mRNA, complete cds		833	135	699	833	821	827	2.12692	Omy400028182	133.064	8.14339e-05	149	251	399	256	262	16.6581	-159.9	-141.156	Omy400028182	TCONS_00014594	0.423692	0.179515
GSONMT00074639001	6.5231	2.03969e-06	ubiquitin carboxyl-terminal hydrolase 25-like isoform x2	P:proteolysis; F:hydrolase activity; F:cysteine-type peptidase activity; F:peptidase activity; F:ubiquitin thiolesterase activity; P:ubiquitin-dependent protein catabolic process; P:dorsal/ventral pattern formation	1998	147	246	392	374	380	12.8212	Omy400092991	54.454	0.00534718	148	30	177	44	50	22.8641	-143.1	-107.366	Omy400092991	GSONMT00074639001	0.422973	0.178906
GSONMT00020189001	6.1889	1.01068e-07	ephrin type-a receptor 7-like isoform x1	C:postsynaptic membrane; C:integral component of plasma membrane; P:adult walking behavior; P:positive regulation of dendrite morphogenesis; P:positive regulation of JUN kinase activity; C:cell junction; P:regulation of axonogenesis; C:early endosome membrane; P:glial cell migration; P:fasciculation of motor neuron axon; C:endoplasmic reticulum; P:fasciculation of sensory neuron axon; F:protein k…	1998	149	135	283	230	236	0	Omy400036710	21.3472	0.000619991	149	92	240	141	147	10.8474	-156.1	-145.244	Omy400036710	GSONMT00020189001	0.422055	0.17813
GSONMT00020189001	6.1889	1.01068e-07	ephrin type-a receptor 7-like isoform x1	C:postsynaptic membrane; C:integral component of plasma membrane; P:adult walking behavior; P:positive regulation of dendrite morphogenesis; P:positive regulation of JUN kinase activity; C:cell junction; P:regulation of axonogenesis; C:early endosome membrane; P:glial cell migration; P:fasciculation of motor neuron axon; C:endoplasmic reticulum; P:fasciculation of sensory neuron axon; F:protein k…	1998	150	120	269	214	220	0	Omy400055396	60.5328	0.000303893	147	1	147	47	53	1.22291	-155.3	-154.077	Omy400055396	GSONMT00020189001	0.421956	0.178047
GSONMT00070791001	15.8832	9.31111e-05	myosin-binding protein slow-type-like isoform x2	-	803	121	678	798	782	788	12.9944	Omy400042945	19.6823	0.00421664	138	247	384	257	263	3.39338	-129.3	-112.879	Omy400042945	GSONMT00070791001	0.421836	0.177946
C122910_c0_seq1_	4.27979	0.00123569	smoothelin-like protein 1 (LOC106604657), transcript variant X2, mRNA	regulation of contractile properties of both striated and smooth muscles	560	144	409	552	539	545	8.28636	Omy400096359	8.07944	0.00234433	149	121	269	128	134	3.10694	-141.4	-130.027	Omy400096359	C122910_c0_seq1_	0.419863	0.176285
C9546_c1_seq1_	6.44166	0.000841741	smoothelin-like protein 1 (LOC106604657), transcript variant X2, mRNA	regulation of contractile properties of both striated and smooth muscles	813	141	39	179	165	171	3.24867	Omy400016833	4.55921	0.00666507	147	3	149	14	20	9.0538	-124.3	-112.021	Omy400016833	C9546_c1_seq1_	0.41837	0.175033
C9546_c1_seq1_	6.44166	0.000841741	smoothelin-like protein 1 (LOC106604657), transcript variant X2, mRNA	regulation of contractile properties of both striated and smooth muscles	813	149	82	230	202	208	3.51301	Omy400000096	17.8474	0.000138853	142	325	466	349	355	0.91235	-128.1	-123.649	Omy400000096	C9546_c1_seq1_	0.418365	0.17503
GSONMT00074639001	6.5231	2.03969e-06	ubiquitin carboxyl-terminal hydrolase 25-like isoform x2	P:proteolysis; F:hydrolase activity; F:cysteine-type peptidase activity; F:peptidase activity; F:ubiquitin thiolesterase activity; P:ubiquitin-dependent protein catabolic process; P:dorsal/ventral pattern formation	1998	149	232	380	366	372	11.3715	Omy400072296	68.2878	0.00484833	150	979	1128	986	992	15.3476	-157.5	-130.781	Omy400072296	GSONMT00074639001	0.417793	0.174551
GSONMT00014355001	15.4835	0.00522755	supervillin-like isoform x1	F:actin binding; P:cytoskeleton organization	417	150	6	155	149	155	10.1145	Omy400050933	135.422	0.000192884	141	20	160	20	26	6.74994	-130.5	-113.636	Omy400050933	GSONMT00014355001	0.417314	0.174151
GSONMT00047774001	6.07482	0.000659738	6-phosphofructo-2-kinase fructose- -bisphosphatase 4-like isoform x3	F:transferase activity; F:fructose-2,6-bisphosphate 2-phosphatase activity; P:phosphorylation; F:ATP binding; F:kinase activity; F:catalytic activity; P:metabolic process; P:fructose 2,6-bisphosphate metabolic process; F:6-phosphofructo-2-kinase activity; P:fructose metabolic process	1487	149	229	377	260	266	12.5871	Omy400055397	22.0869	0.000400246	143	274	416	377	383	3.8195	-123.8	-107.408	Omy400055397	GSONMT00047774001	0.417154	0.174017
GSONMT00051537001	6.75605	0.00369889	kinase suppressor of ras 1-like isoform x2	F:metal ion binding; P:intracellular signal transduction; F:ATP binding; F:protein kinase activity; P:protein phosphorylation; F:transferase activity, transferring phosphorus-containing groups; F:protein serine/threonine kinase activity	1763	149	958	1106	1042	1048	4.04452	Omy400059584	4.4347	0.00665912	118	1	118	42	48	3.62706	-120.3	-112.676	Omy400059584	GSONMT00051537001	0.41367	0.171123
TCONS_00014594	11.4474	0.00545453	clone ssal-eve-502-259 CD209 antigen-like protein E putative mRNA, complete cds		833	127	707	833	827	833	2.08049	Omy400044636	26.1581	2.9117e-06	145	459	603	459	465	1.38369	-183.4	-179.906	Omy400044636	TCONS_00014594	0.412633	0.170266
TCONS_00088339	4.41801	0.000914622	atypical chemokine receptor 3 (ackr3), mRNA		767	66	702	767	761	767	6.37786	Omy200131860	4.52826	0.00743801	66	535	600	535	541	0.21431	-130.8	-124.196	Omy200131860	TCONS_00088339	0.411196	0.169082
TCONS_00088807	12.1926	0.00275372	growth arrest-specific protein 7-like (LOC106606940), transcript variant X2, mRNA	transcription factor activity	566	129	374	502	496	502	6.95112	Omy400042945	19.6823	0.00421664	148	46	193	46	52	4.66716	-141.1	-129.448	Omy400042945	TCONS_00088807	0.410564	0.168563
TCONS_00088807	12.1926	0.00275372	growth arrest-specific protein 7-like (LOC106606940), transcript variant X2, mRNA	transcription factor activity	566	149	354	502	480	486	5.70822	Omy400065828	54.0666	0.00265777	150	21	170	39	45	5.43586	-131.9	-120.756	Omy400065828	TCONS_00088807	0.410316	0.16836
TCONS_00002386	-4.68663	0.00797668	mucin-2-like (LOC106608496), transcript variant X2, mRNA		1059	150	910	1059	1053	1059	27.4813	Omy500025431	-5.6694	2.86265e-05	150	3	152	3	9	33.1735	-297.9	-237.245	Omy500025431	TCONS_00002386	0.407053	0.165692
GSONMT00059210001	4.79948	0.00019142	suppressor of cytokine signaling 3	P:intracellular signal transduction; P:negative regulation of apoptotic process; P:JAK-STAT cascade; P:protein ubiquitination; P:retina morphogenesis in camera-type eye; P:regulation of growth; P:negative regulation of signal transduction	1998	124	1364	1487	1481	1487	6.69006	Omy500003487	12.9443	0.00617503	141	27	167	27	33	22.0826	-132.7	-103.917	Omy500003487	GSONMT00059210001	0.406219	0.165014
GSONMT00056857001	5.19815	0.000386719	ATP-dependent 6-phosphofructokinase, muscle type-like	F:transferase activity; P:phosphorylation; F:nucleotide binding; C:cytoplasm; F:ATP binding; F:kinase activity; C:6-phosphofructokinase complex; P:glycolysis; P:fructose 6-phosphate metabolic process; F:6-phosphofructokinase activity	1752	143	101	243	232	238	0.0047	Omy400036710	21.3472	0.000619991	149	93	241	104	110	10.8366	-166.8	-155.958	Omy400036710	GSONMT00056857001	0.405983	0.164822
GSONMT00074639001	6.5231	2.03969e-06	ubiquitin carboxyl-terminal hydrolase 25-like isoform x2	P:proteolysis; F:hydrolase activity; F:cysteine-type peptidase activity; F:peptidase activity; F:ubiquitin thiolesterase activity; P:ubiquitin-dependent protein catabolic process; P:dorsal/ventral pattern formation	1998	150	246	395	389	395	13.308	Omy400050933	135.422	0.000192884	149	7	155	7	13	8.57496	-182.2	-160.317	Omy400050933	GSONMT00074639001	0.403526	0.162833
C9546_c1_seq1_	6.44166	0.000841741	smoothelin-like protein 1 (LOC106604657), transcript variant X2, mRNA	regulation of contractile properties of both striated and smooth muscles	813	149	113	261	255	261	3.99772	Omy400038712	8.73941	0.0055682	147	6	152	6	12	3.66681	-113	-105.356	Omy400038712	C9546_c1_seq1_	0.398765	0.159014
GSONMT00020189001	6.1889	1.01068e-07	ephrin type-a receptor 7-like isoform x1	C:postsynaptic membrane; C:integral component of plasma membrane; P:adult walking behavior; P:positive regulation of dendrite morphogenesis; P:positive regulation of JUN kinase activity; C:cell junction; P:regulation of axonogenesis; C:early endosome membrane; P:glial cell migration; P:fasciculation of motor neuron axon; C:endoplasmic reticulum; P:fasciculation of sensory neuron axon; F:protein k…	1998	149	117	265	259	265	0	Omy400071049	10.5645	0.00571895	147	38	184	38	44	1.72451	-167.3	-165.548	Omy400071049	GSONMT00020189001	0.397945	0.15836
GSONMT00032806001	-5.7265	1.95431e-06	procollagen c-endopeptidase enhancer 2-like	C:extracellular region; C:collagen	1221	70	1	70	64	70	16.3782	Omy400144137	-5.6928	0.00815562	70	1	70	1	7	2.73054	-138.3	-119.144	Omy400144137	GSONMT00032806001	0.396834	0.157477
GSONMT00020189001	6.1889	1.01068e-07	ephrin type-a receptor 7-like isoform x1	C:postsynaptic membrane; C:integral component of plasma membrane; P:adult walking behavior; P:positive regulation of dendrite morphogenesis; P:positive regulation of JUN kinase activity; C:cell junction; P:regulation of axonogenesis; C:early endosome membrane; P:glial cell migration; P:fasciculation of motor neuron axon; C:endoplasmic reticulum; P:fasciculation of sensory neuron axon; F:protein k…	1998	140	164	303	270	276	2.49733	Omy400064870	37.1649	2.85006e-05	148	127	274	156	162	17.6865	-121.4	-101.235	Omy400064870	GSONMT00020189001	0.3955	0.15642
GSONMT00055703001	5.30455	0.00828807	serine threonine-protein kinase 11-interacting	P:biological_process; F:kinase activity; P:phosphorylation	951	137	808	944	884	890	18.7265	Omy400098107	17.6106	0.00173053	147	594	740	655	661	1.35885	-126.8	-106.703	Omy400098107	GSONMT00055703001	0.394661	0.155757
GSONMT00072452001	8.93564	0.000214998	myosin-binding protein slow-type-like isoform x2	-	858	123	735	857	851	857	22.3689	Omy400108849	54.1651	0.00637996	119	282	400	282	288	3.03694	-167.3	-141.92	Omy400108849	GSONMT00072452001	0.392129	0.153765
GSONMT00030752001	6.83823	0.00312341	insulin receptor substrate 2-like	F:insulin receptor binding; C:cellular_component	1998	107	1254	1360	1342	1348	17.304	Omy400036710	21.3472	0.000619991	137	105	241	111	117	9.73869	-131.2	-104.115	Omy400036710	GSONMT00030752001	0.3915	0.153272
GSONMT00056857001	5.19815	0.000386719	ATP-dependent 6-phosphofructokinase, muscle type-like	F:transferase activity; P:phosphorylation; F:nucleotide binding; C:cytoplasm; F:ATP binding; F:kinase activity; C:6-phosphofructokinase complex; P:glycolysis; P:fructose 6-phosphate metabolic process; F:6-phosphofructokinase activity	1752	149	92	240	226	232	0.00488	Omy400089492	18.9591	0.00313019	148	18	165	26	32	1.90544	-153.6	-151.725	Omy400089492	GSONMT00056857001	0.390383	0.152399
TCONS_00097890	3.69277	0.000506665	Oncorhynchus mykiss cathepsin D (LOC100136761), mRNA >gi|1858019|gb|U90321.1|OMU90321 Oncorhynchus mykiss cathepsin D mRNA, complete cds		620	141	326	466	417	423	13.0671	Omy400078414	70.7783	0.000161203	148	24	171	64	70	9.02454	-125.4	-103.305	Omy400078414	TCONS_00097890	0.388747	0.151124
GSONMT00070791001	15.8832	9.31111e-05	myosin-binding protein slow-type-like isoform x2	-	803	119	678	796	785	791	12.742	Omy300049419	55.4448	0.000875572	124	474	597	480	486	0.42031	-115.5	-102.344	Omy300049419	GSONMT00070791001	0.387541	0.150188
C122910_c0_seq1_	4.27979	0.00123569	smoothelin-like protein 1 (LOC106604657), transcript variant X2, mRNA	regulation of contractile properties of both striated and smooth muscles	560	141	307	447	437	443	4.60771	Omy400059584	4.4347	0.00665912	143	1	143	4	10	11.0521	-136.5	-120.831	Omy400059584	C122910_c0_seq1_	0.387385	0.150067
TCONS_00088339	4.41801	0.000914622	atypical chemokine receptor 3 (ackr3), mRNA		767	77	691	767	761	767	7.68053	Omy400091340	7.1642	0.00179619	81	11	91	11	17	4.43571	-120.1	-108.01	Omy400091340	TCONS_00088339	0.386375	0.149285
TCONS_00023823	5.97901	0.00865837	protein FAM214A-like (LOC106587663), partial mRNA		719	123	364	486	480	486	6.38845	Omy200134075	16.101	0.00174072	77	1	77	1	7	6.74763	-118.6	-105.424	Omy200134075	TCONS_00023823	0.384406	0.147768
C9546_c1_seq1_	6.44166	0.000841741	smoothelin-like protein 1 (LOC106604657), transcript variant X2, mRNA	regulation of contractile properties of both striated and smooth muscles	813	149	178	326	320	326	14.6218	Omy400040624	15.0325	0.000151323	149	1	149	1	7	12.5974	-136.8	-109.575	Omy400040624	C9546_c1_seq1_	0.383282	0.146905
GSONMT00070791001	15.8832	9.31111e-05	myosin-binding protein slow-type-like isoform x2	-	803	120	678	797	791	797	12.8343	Omy400096359	8.07944	0.00234433	130	135	264	135	141	3.29834	-124.3	-108.197	Omy400096359	GSONMT00070791001	0.382273	0.146132
TCONS_00014594	11.4474	0.00545453	clone ssal-eve-502-259 CD209 antigen-like protein E putative mRNA, complete cds		833	89	744	832	826	832	0.14637	Omy400042334	142.947	1.45871e-14	89	442	530	442	448	10.6703	-149.1	-138.26	Omy400042334	TCONS_00014594	0.381253	0.145354
GSONMT00062643001	15.9687	2.43482e-07	large neutral amino acids transporter small subunit 4-like	C:integral component of membrane; F:L-amino acid transmembrane transporter activity; P:transmembrane transport; P:L-amino acid transport	1572	79	465	543	537	543	2.52515	Omy200134075	16.101	0.00174072	75	1	75	1	7	6.74353	-124.9	-115.628	Omy200134075	GSONMT00062643001	0.38116	0.145283
TCONS_00097890	3.69277	0.000506665	Oncorhynchus mykiss cathepsin D (LOC100136761), mRNA >gi|1858019|gb|U90321.1|OMU90321 Oncorhynchus mykiss cathepsin D mRNA, complete cds		620	149	300	448	433	439	11.8543	Omy400050933	135.422	0.000192884	140	19	158	24	30	6.674	-140.8	-122.226	Omy400050933	TCONS_00097890	0.380612	0.144866
GSONMT00020189001	6.1889	1.01068e-07	ephrin type-a receptor 7-like isoform x1	C:postsynaptic membrane; C:integral component of plasma membrane; P:adult walking behavior; P:positive regulation of dendrite morphogenesis; P:positive regulation of JUN kinase activity; C:cell junction; P:regulation of axonogenesis; C:early endosome membrane; P:glial cell migration; P:fasciculation of motor neuron axon; C:endoplasmic reticulum; P:fasciculation of sensory neuron axon; F:protein k…	1998	146	110	255	229	235	0	Omy400030960	156.326	3.87832e-06	149	1	149	24	30	27.0413	-140	-112.959	Omy400030960	GSONMT00020189001	0.379991	0.144393
GSONMT00056857001	5.19815	0.000386719	ATP-dependent 6-phosphofructokinase, muscle type-like	F:transferase activity; P:phosphorylation; F:nucleotide binding; C:cytoplasm; F:ATP binding; F:kinase activity; C:6-phosphofructokinase complex; P:glycolysis; P:fructose 6-phosphate metabolic process; F:6-phosphofructokinase activity	1752	148	105	252	150	156	0.00487	Omy400037758	360.56	4.58551e-05	146	1	146	94	100	5.67619	-126	-120.319	Omy400037758	GSONMT00056857001	0.379986	0.14439
GSONMT00024892001	5.94452	4.09963e-05	phosphatidate phosphatase lpin1-like isoform x1	F:molecular_function; P:biological_process; C:cellular_component	1180	149	608	756	707	713	8.666	Omy400055397	22.0869	0.000400246	136	1	136	46	52	1.39298	-122.7	-112.641	Omy400055397	GSONMT00024892001	0.378505	0.143266
GSONMT00051537001	6.75605	0.00369889	kinase suppressor of ras 1-like isoform x2	F:metal ion binding; P:intracellular signal transduction; F:ATP binding; F:protein kinase activity; P:protein phosphorylation; F:transferase activity, transferring phosphorus-containing groups; F:protein serine/threonine kinase activity	1763	144	980	1123	1071	1077	4.04913	Omy400066095	8.10308	0.00220235	148	183	330	225	231	9.68084	-121.7	-107.997	Omy400066095	GSONMT00051537001	0.377938	0.142837
TCONS_00097890	3.69277	0.000506665	Oncorhynchus mykiss cathepsin D (LOC100136761), mRNA >gi|1858019|gb|U90321.1|OMU90321 Oncorhynchus mykiss cathepsin D mRNA, complete cds		620	143	293	435	429	435	12.1423	Omy400087602	16.499	0.000814723	146	30	175	30	36	0.91128	-133.4	-120.338	Omy400087602	TCONS_00097890	0.377304	0.142358
GSONMT00063187001	-17.7392	0.00286663	cold shock domain-containing protein c2-like	P:regulation of transcription, DNA-templated; F:nucleic acid binding; F:DNA binding	1706	144	732	875	830	836	14.0307	Omy400013648	-4.06001	0.00284294	147	4	150	43	49	0.88135	-120	-105.118	Omy400013648	GSONMT00063187001	0.374154	0.139991
C9546_c1_seq1_	6.44166	0.000841741	smoothelin-like protein 1 (LOC106604657), transcript variant X2, mRNA	regulation of contractile properties of both striated and smooth muscles	813	141	2	142	136	142	3.26483	Omy400042943	50.4417	0.00570385	128	317	444	317	323	7.8949	-124.6	-113.445	Omy400042943	C9546_c1_seq1_	0.372147	0.138493
GSONMT00074639001	6.5231	2.03969e-06	ubiquitin carboxyl-terminal hydrolase 25-like isoform x2	P:proteolysis; F:hydrolase activity; F:cysteine-type peptidase activity; F:peptidase activity; F:ubiquitin thiolesterase activity; P:ubiquitin-dependent protein catabolic process; P:dorsal/ventral pattern formation	1998	143	231	373	367	373	11.3308	Omy400087602	16.499	0.000814723	147	28	174	28	34	0.8881	-155.3	-143.094	Omy400087602	GSONMT00074639001	0.370828	0.137513
C122910_c0_seq1_	4.27979	0.00123569	smoothelin-like protein 1 (LOC106604657), transcript variant X2, mRNA	regulation of contractile properties of both striated and smooth muscles	560	133	419	551	540	546	8.25765	Omy400040624	15.0325	0.000151323	148	51	198	57	63	12.094	-139.1	-118.77	Omy400040624	C122910_c0_seq1_	0.368759	0.135983
C122910_c0_seq1_	4.27979	0.00123569	smoothelin-like protein 1 (LOC106604657), transcript variant X2, mRNA	regulation of contractile properties of both striated and smooth muscles	560	149	401	549	543	549	7.54231	Omy400042945	19.6823	0.00421664	139	71	209	71	77	4.22384	-125.1	-113.285	Omy400042945	C122910_c0_seq1_	0.368632	0.13589
GSONMT00074639001	6.5231	2.03969e-06	ubiquitin carboxyl-terminal hydrolase 25-like isoform x2	P:proteolysis; F:hydrolase activity; F:cysteine-type peptidase activity; F:peptidase activity; F:ubiquitin thiolesterase activity; P:ubiquitin-dependent protein catabolic process; P:dorsal/ventral pattern formation	1998	146	225	370	279	285	11.3791	Omy400039454	9.60134	0.00459298	146	1	146	86	92	0.14345	-120.8	-109.277	Omy400039454	GSONMT00074639001	0.366944	0.134648
GSONMT00056857001	5.19815	0.000386719	ATP-dependent 6-phosphofructokinase, muscle type-like	F:transferase activity; P:phosphorylation; F:nucleotide binding; C:cytoplasm; F:ATP binding; F:kinase activity; C:6-phosphofructokinase complex; P:glycolysis; P:fructose 6-phosphate metabolic process; F:6-phosphofructokinase activity	1752	147	99	245	188	194	0.00471	Omy400055396	60.5328	0.000303893	146	1	146	52	58	1.22291	-151	-149.772	Omy400055396	GSONMT00056857001	0.36602	0.13397
GSONMT00079999001	9.13831	8.47474e-06	calcium-binding and coiled-coil domain-containing protein 1-like	P:regulation of transcription, DNA-templated; P:transcription, DNA-templated; C:integral component of membrane; C:nucleus; F:DNA binding	1967	136	825	960	939	945	8.3481	Omy400006036	12.6212	0.00410229	137	61	197	75	81	5.62173	-120.1	-106.129	Omy400006036	GSONMT00079999001	0.363645	0.132238
GSONMT00024892001	5.94452	4.09963e-05	phosphatidate phosphatase lpin1-like isoform x1	F:molecular_function; P:biological_process; C:cellular_component	1180	149	616	764	726	732	8.71396	Omy300049419	55.4448	0.000875572	148	451	598	483	489	0.43585	-135.2	-126.043	Omy300049419	GSONMT00024892001	0.363164	0.131888
GSONMT00033966001	42.3998	1.03851e-09	large neutral amino acids transporter small subunit 4-like	C:integral component of membrane; F:L-amino acid transmembrane transporter activity; P:transmembrane transport; P:L-amino acid transport; P:amino acid transport; P:ion transport; C:plasma membrane	1129	147	496	642	570	576	24.219	Omy400006036	12.6212	0.00410229	145	3	147	58	64	8.62669	-133.9	-101.03	Omy400006036	GSONMT00033966001	0.362766	0.131599
GSONMT00051537001	6.75605	0.00369889	kinase suppressor of ras 1-like isoform x2	F:metal ion binding; P:intracellular signal transduction; F:ATP binding; F:protein kinase activity; P:protein phosphorylation; F:transferase activity, transferring phosphorus-containing groups; F:protein serine/threonine kinase activity	1763	149	984	1132	1115	1121	3.79319	Omy400038712	8.73941	0.0055682	142	19	160	33	39	3.51924	-114.4	-107.125	Omy400038712	GSONMT00051537001	0.361722	0.130843
TCONS_00014594	11.4474	0.00545453	clone ssal-eve-502-259 CD209 antigen-like protein E putative mRNA, complete cds		833	134	699	832	764	770	2.13247	Omy400071049	10.5645	0.00571895	150	38	187	103	109	1.88945	-143.7	-139.678	Omy400071049	TCONS_00014594	0.361681	0.130814
GSONMT00035771001	-4.5021	0.00579917	adaptin ear-binding coat-associated protein 1-like	F:molecular_function; C:membrane; P:endocytosis	803	122	1	122	91	97	12.1351	Omy100071455	-3.82263	0.00116218	140	287	426	313	319	3.97905	-120.7	-104.601	Omy100071455	GSONMT00035771001	0.36125	0.130502
GSONMT00060099001	6.34501	0.00372963	monoglyceride lipase	P:regulation of sensory perception of pain; P:acylglycerol catabolic process; P:regulation of signal transduction; P:regulation of inflammatory response; P:regulation of endocannabinoid signaling pathway; F:acylglycerol lipase activity; P:arachidonic acid metabolic process; F:protein homodimerization activity	1914	149	869	1017	994	1000	22.5349	Omy400050933	135.422	0.000192884	145	16	160	30	36	6.67433	-130.8	-101.579	Omy400050933	GSONMT00060099001	0.361107	0.130398
GSONMT00051537001	6.75605	0.00369889	kinase suppressor of ras 1-like isoform x2	F:metal ion binding; P:intracellular signal transduction; F:ATP binding; F:protein kinase activity; P:protein phosphorylation; F:transferase activity, transferring phosphorus-containing groups; F:protein serine/threonine kinase activity	1763	139	992	1130	1124	1130	3.96841	Omy400006036	12.6212	0.00410229	149	61	209	61	67	4.8631	-138.1	-129.267	Omy400006036	GSONMT00051537001	0.360674	0.130086
GSONMT00014355001	15.4835	0.00522755	supervillin-like isoform x1	F:actin binding; P:cytoskeleton organization	417	147	7	153	129	135	10.1838	Omy400043368	7.83396	0.00847614	148	520	667	539	545	5.08008	-140.4	-125.161	Omy400043368	GSONMT00014355001	0.360605	0.130036
GSONMT00006327001	19.7828	8.98274e-11	protein ndrg2	P:nervous system development; P:cell differentiation; C:cytoplasm; P:multicellular organismal development; P:Wnt signaling pathway; P:negative regulation of ERK1 and ERK2 cascade; P:negative regulation of smooth muscle cell proliferation; P:regulation of platelet-derived growth factor production; C:cell projection; C:nucleus; P:negative regulation of cytokine production; C:Golgi apparatus; C:cent…	416	86	329	414	400	406	4.23704	Omy400059584	4.4347	0.00665912	90	6	95	15	21	0.06112	-111.4	-107.098	Omy400059584	GSONMT00006327001	0.359199	0.129024
GSONMT00056857001	5.19815	0.000386719	ATP-dependent 6-phosphofructokinase, muscle type-like	F:transferase activity; P:phosphorylation; F:nucleotide binding; C:cytoplasm; F:ATP binding; F:kinase activity; C:6-phosphofructokinase complex; P:glycolysis; P:fructose 6-phosphate metabolic process; F:6-phosphofructokinase activity	1752	149	129	277	242	248	0.00521	Omy400084708	82.2467	0.00448697	147	17	163	45	51	7.61209	-113.3	-105.696	Omy400084708	GSONMT00056857001	0.358021	0.128179
GSONMT00072787001	-3.75696	8.47474e-06	collagen alpha-1 chain-like	F:extracellular matrix structural constituent; C:collagen; P:extracellular fibril organization; C:basement membrane; P:integrin biosynthetic process; C:collagen type V; P:collagen biosynthetic process; P:tendon development; P:cell adhesion; P:skin development; P:collagen fibril organization; F:heparin binding; P:regulation of cellular component organization; P:heart morphogenesis; P:eye morphogen…	1867	83	1598	1680	1661	1667	1.38033	Omy400027163	-7.68374	0.00666507	93	424	516	440	446	10.9832	-132.4	-120.059	Omy400027163	GSONMT00072787001	0.356798	0.127305
C9546_c1_seq1_	6.44166	0.000841741	smoothelin-like protein 1 (LOC106604657), transcript variant X2, mRNA	regulation of contractile properties of both striated and smooth muscles	813	148	87	234	219	225	3.50204	Omy400036710	21.3472	0.000619991	138	105	242	114	120	9.7006	-142.9	-129.659	Omy400036710	C9546_c1_seq1_	0.354214	0.125467
GSONMT00056857001	5.19815	0.000386719	ATP-dependent 6-phosphofructokinase, muscle type-like	F:transferase activity; P:phosphorylation; F:nucleotide binding; C:cytoplasm; F:ATP binding; F:kinase activity; C:6-phosphofructokinase complex; P:glycolysis; P:fructose 6-phosphate metabolic process; F:6-phosphofructokinase activity	1752	148	104	251	209	215	0.00472	Omy400059584	4.4347	0.00665912	141	1	141	33	39	11.0519	-149.9	-138.843	Omy400059584	GSONMT00056857001	0.351069	0.12325
C9546_c1_seq1_	6.44166	0.000841741	smoothelin-like protein 1 (LOC106604657), transcript variant X2, mRNA	regulation of contractile properties of both striated and smooth muscles	813	149	2	150	144	150	3.26483	Omy400097267	15.5657	0.000524241	134	158	291	158	164	1.81459	-109	-103.891	Omy400097267	C9546_c1_seq1_	0.3503	0.12271
TCONS_00173205	-5.87106	2.89595e-06	Mus musculus BAC clone RP24-283I1 from chromosome 19, complete sequence		673	148	49	196	178	184	4.40548	Omy400033701	-4.01609	0.00863126	147	1165	1311	1178	1184	9.72953	-137.7	-123.557	Omy400033701	TCONS_00173205	0.348527	0.121471
GSONMT00033966001	42.3998	1.03851e-09	large neutral amino acids transporter small subunit 4-like	C:integral component of membrane; F:L-amino acid transmembrane transporter activity; P:transmembrane transport; P:L-amino acid transport; P:amino acid transport; P:ion transport; C:plasma membrane	1129	145	980	1124	1106	1112	9.12386	Omy400092003	5.34333	0.00253523	140	23	162	34	40	10.832	-135.3	-115.386	Omy400092003	GSONMT00033966001	0.345772	0.119558
GSONMT00071779001	9.67739	2.11056e-08	flocculation protein flo11-like isoform x2	-	1998	143	762	904	855	861	19.1415	Omy400050933	135.422	0.000192884	144	3	146	44	50	9.83118	-138.1	-109.127	Omy400050933	GSONMT00071779001	0.345713	0.119517
GSONMT00071779001	9.67739	2.11056e-08	flocculation protein flo11-like isoform x2	-	1998	145	721	865	853	859	13.9323	Omy400050933	135.422	0.000192884	149	12	160	18	24	6.40862	-151.9	-131.517	Omy400050933	GSONMT00071779001	0.345713	0.119517
GSONMT00027415001	9.59268	0.00257	novel protein vertebrate phospholipase group vi (zgc:77476)	P:lipid metabolic process; F:hydrolase activity; P:metabolic process; P:cardiolipin biosynthetic process; C:cytoplasm; C:centrosome	552	127	1	127	117	123	21.2389	Omy400006036	12.6212	0.00410229	144	63	206	66	72	5.03611	-131.4	-105.166	Omy400006036	GSONMT00027415001	0.345088	0.119086
TCONS_00021511	17.1266	2.67788e-06	Response gene to complement 32 protein (rgc32), mRNA >gi|221221551|gb|BT057565.1|clone ssal-evf-540-279 Response gene to complement 32 protein putative mRNA, complete cds		921	94	67	160	138	144	8.75111	Omy400059584	4.4347	0.00665912	98	1	98	17	23	0.06722	-127.1	-118.264	Omy400059584	TCONS_00021511	0.344854	0.118925
C9546_c1_seq1_	6.44166	0.000841741	smoothelin-like protein 1 (LOC106604657), transcript variant X2, mRNA	regulation of contractile properties of both striated and smooth muscles	813	146	25	170	160	166	3.55697	Omy400055396	60.5328	0.000303893	148	157	304	163	169	2.61555	-130.2	-123.986	Omy400055396	C9546_c1_seq1_	0.344438	0.118638
GSONMT00030752001	6.83823	0.00312341	insulin receptor substrate 2-like	F:insulin receptor binding; C:cellular_component	1998	147	1288	1434	1331	1337	22.2396	Omy400087602	16.499	0.000814723	149	32	180	135	141	0.94621	-126.5	-103.292	Omy400087602	GSONMT00030752001	0.343761	0.118171
C122910_c0_seq1_	4.27979	0.00123569	smoothelin-like protein 1 (LOC106604657), transcript variant X2, mRNA	regulation of contractile properties of both striated and smooth muscles	560	143	410	552	541	547	8.36866	Omy400097267	15.5657	0.000524241	149	131	279	136	142	3.36648	-112.7	-100.945	Omy400097267	C122910_c0_seq1_	0.34048	0.115927
GSONMT00051537001	6.75605	0.00369889	kinase suppressor of ras 1-like isoform x2	F:metal ion binding; P:intracellular signal transduction; F:ATP binding; F:protein kinase activity; P:protein phosphorylation; F:transferase activity, transferring phosphorus-containing groups; F:protein serine/threonine kinase activity	1763	149	942	1090	1044	1050	4.48023	Omy400000096	17.8474	0.000138853	144	2	145	39	45	3.58602	-124.7	-116.613	Omy400000096	GSONMT00051537001	0.33999	0.115593
GSONMT00020189001	6.1889	1.01068e-07	ephrin type-a receptor 7-like isoform x1	C:postsynaptic membrane; C:integral component of plasma membrane; P:adult walking behavior; P:positive regulation of dendrite morphogenesis; P:positive regulation of JUN kinase activity; C:cell junction; P:regulation of axonogenesis; C:early endosome membrane; P:glial cell migration; P:fasciculation of motor neuron axon; C:endoplasmic reticulum; P:fasciculation of sensory neuron axon; F:protein k…	1998	148	116	263	257	263	0	Omy400078414	70.7783	0.000161203	146	20	165	20	26	8.52582	-171.1	-162.566	Omy400078414	GSONMT00020189001	0.339479	0.115246
GSONMT00063187001	-17.7392	0.00286663	cold shock domain-containing protein c2-like	P:regulation of transcription, DNA-templated; F:nucleic acid binding; F:DNA binding	1706	142	730	871	832	838	14.4998	Omy400004558	-6.07534	5.79387e-05	147	2	148	27	33	1.04243	-152.1	-136.588	Omy400004558	GSONMT00063187001	0.339305	0.115128
C9546_c1_seq1_	6.44166	0.000841741	smoothelin-like protein 1 (LOC106604657), transcript variant X2, mRNA	regulation of contractile properties of both striated and smooth muscles	813	136	135	270	222	228	7.16761	Omy400071049	10.5645	0.00571895	146	337	482	381	387	2.02607	-135.8	-126.624	Omy400071049	C9546_c1_seq1_	0.338835	0.114809
C122910_c0_seq1_	4.27979	0.00123569	smoothelin-like protein 1 (LOC106604657), transcript variant X2, mRNA	regulation of contractile properties of both striated and smooth muscles	560	148	401	548	542	548	7.54759	Omy400055396	60.5328	0.000303893	144	17	160	17	23	1.13206	-141.9	-133.18	Omy400055396	C122910_c0_seq1_	0.338576	0.114633
C2611_c0_seq1_	73.6086	0.00876974	complement C1q subcomponent subunit C-like (LOC106591842), mRNA		882	72	811	882	873	879	8.78105	Omy400056721	4.14746	0.00240934	87	433	519	436	442	0.61468	-114.3	-104.888	Omy400056721	C2611_c0_seq1_	0.338024	0.11426
GSONMT00056857001	5.19815	0.000386719	ATP-dependent 6-phosphofructokinase, muscle type-like	F:transferase activity; P:phosphorylation; F:nucleotide binding; C:cytoplasm; F:ATP binding; F:kinase activity; C:6-phosphofructokinase complex; P:glycolysis; P:fructose 6-phosphate metabolic process; F:6-phosphofructokinase activity	1752	142	105	246	237	243	0.00466	Omy400078414	70.7783	0.000161203	142	19	160	23	29	8.10565	-152.4	-144.245	Omy400078414	GSONMT00056857001	0.33788	0.114163
C122910_c0_seq1_	4.27979	0.00123569	smoothelin-like protein 1 (LOC106604657), transcript variant X2, mRNA	regulation of contractile properties of both striated and smooth muscles	560	139	413	551	545	551	8.26219	Omy400036710	21.3472	0.000619991	139	104	242	104	110	9.72309	-138	-119.971	Omy400036710	C122910_c0_seq1_	0.334603	0.111959
GSONMT00030514001	6.58676	6.58228e-06	heat shock protein beta-7	P:response to stress; F:molecular_function; C:mitochondrion; C:nucleus	1219	127	1	127	94	100	9.74161	Omy400006036	12.6212	0.00410229	145	71	215	101	107	4.62899	-129.8	-115.389	Omy400006036	GSONMT00030514001	0.334406	0.111827
TCONS_00088807	12.1926	0.00275372	growth arrest-specific protein 7-like (LOC106606940), transcript variant X2, mRNA	transcription factor activity	566	136	367	502	474	480	6.86007	Omy400089492	18.9591	0.00313019	139	27	165	65	71	2.22951	-111.3	-102.233	Omy400089492	TCONS_00088807	0.333953	0.111524
GSONMT00020189001	6.1889	1.01068e-07	ephrin type-a receptor 7-like isoform x1	C:postsynaptic membrane; C:integral component of plasma membrane; P:adult walking behavior; P:positive regulation of dendrite morphogenesis; P:positive regulation of JUN kinase activity; C:cell junction; P:regulation of axonogenesis; C:early endosome membrane; P:glial cell migration; P:fasciculation of motor neuron axon; C:endoplasmic reticulum; P:fasciculation of sensory neuron axon; F:protein k…	1998	149	110	258	247	253	0	Omy400087602	16.499	0.000814723	150	25	174	30	36	0.8855	-167.1	-166.215	Omy400087602	GSONMT00020189001	0.333451	0.111189
GSONMT00051537001	6.75605	0.00369889	kinase suppressor of ras 1-like isoform x2	F:metal ion binding; P:intracellular signal transduction; F:ATP binding; F:protein kinase activity; P:protein phosphorylation; F:transferase activity, transferring phosphorus-containing groups; F:protein serine/threonine kinase activity	1763	143	974	1116	1090	1096	4.06635	Omy400016833	4.55921	0.00666507	150	1	150	22	28	9.0185	-123.9	-110.815	Omy400016833	GSONMT00051537001	0.333064	0.110931
TCONS_00088807	12.1926	0.00275372	growth arrest-specific protein 7-like (LOC106606940), transcript variant X2, mRNA	transcription factor activity	566	138	366	503	497	503	7.1364	Omy400096359	8.07944	0.00234433	145	292	436	292	298	7.52963	-166.5	-151.874	Omy400096359	TCONS_00088807	0.331785	0.110081
GSONMT00074639001	6.5231	2.03969e-06	ubiquitin carboxyl-terminal hydrolase 25-like isoform x2	P:proteolysis; F:hydrolase activity; F:cysteine-type peptidase activity; F:peptidase activity; F:ubiquitin thiolesterase activity; P:ubiquitin-dependent protein catabolic process; P:dorsal/ventral pattern formation	1998	149	233	381	367	373	11.3752	Omy400048263	46.6745	9.03776e-05	148	2	149	10	16	1.57961	-131.1	-118.138	Omy400048263	GSONMT00074639001	0.330341	0.109125
GSONMT00020189001	6.1889	1.01068e-07	ephrin type-a receptor 7-like isoform x1	C:postsynaptic membrane; C:integral component of plasma membrane; P:adult walking behavior; P:positive regulation of dendrite morphogenesis; P:positive regulation of JUN kinase activity; C:cell junction; P:regulation of axonogenesis; C:early endosome membrane; P:glial cell migration; P:fasciculation of motor neuron axon; C:endoplasmic reticulum; P:fasciculation of sensory neuron axon; F:protein k…	1998	146	123	268	259	265	0	Omy400042671	9.97127	0.00686787	149	4	152	7	13	12.3526	-118.1	-105.733	Omy400042671	GSONMT00020189001	0.329541	0.108597
C14231_c3_seq1_	-3.86078	0.00391651	aspartyl/asparaginyl beta-hydroxylase-like (LOC106599166), transcript variant X6, mRNA		1998	149	665	813	807	813	16.0245	Omy500072855	-4.45866	4.55239e-05	149	151	299	151	157	25.6284	-265.1	-223.46	Omy500072855	C14231_c3_seq1_	0.328717	0.108055
GSONMT00056857001	5.19815	0.000386719	ATP-dependent 6-phosphofructokinase, muscle type-like	F:transferase activity; P:phosphorylation; F:nucleotide binding; C:cytoplasm; F:ATP binding; F:kinase activity; C:6-phosphofructokinase complex; P:glycolysis; P:fructose 6-phosphate metabolic process; F:6-phosphofructokinase activity	1752	149	50	198	192	198	0.00505	Omy400039454	9.60134	0.00459298	149	1	149	1	7	0.14345	-158.4	-158.252	Omy400039454	GSONMT00056857001	0.327266	0.107103
GSONMT00030752001	6.83823	0.00312341	insulin receptor substrate 2-like	F:insulin receptor binding; C:cellular_component	1998	145	1203	1347	1341	1347	20.9343	Omy400050933	135.422	0.000192884	145	18	162	18	24	6.87426	-128.4	-100.584	Omy400050933	GSONMT00030752001	0.327102	0.106996
GSONMT00074639001	6.5231	2.03969e-06	ubiquitin carboxyl-terminal hydrolase 25-like isoform x2	P:proteolysis; F:hydrolase activity; F:cysteine-type peptidase activity; F:peptidase activity; F:ubiquitin thiolesterase activity; P:ubiquitin-dependent protein catabolic process; P:dorsal/ventral pattern formation	1998	142	1834	1975	1946	1952	33.1553	Omy400043368	7.83396	0.00847614	146	522	667	544	550	5.09044	-142.1	-103.805	Omy400043368	GSONMT00074639001	0.323112	0.104401
GSONMT00074639001	6.5231	2.03969e-06	ubiquitin carboxyl-terminal hydrolase 25-like isoform x2	P:proteolysis; F:hydrolase activity; F:cysteine-type peptidase activity; F:peptidase activity; F:ubiquitin thiolesterase activity; P:ubiquitin-dependent protein catabolic process; P:dorsal/ventral pattern formation	1998	142	435	576	547	553	33.1553	Omy400043368	7.83396	0.00847614	146	522	667	544	550	5.09044	-142.1	-103.805	Omy400043368	GSONMT00074639001	0.323112	0.104401
GSONMT00020189001	6.1889	1.01068e-07	ephrin type-a receptor 7-like isoform x1	C:postsynaptic membrane; C:integral component of plasma membrane; P:adult walking behavior; P:positive regulation of dendrite morphogenesis; P:positive regulation of JUN kinase activity; C:cell junction; P:regulation of axonogenesis; C:early endosome membrane; P:glial cell migration; P:fasciculation of motor neuron axon; C:endoplasmic reticulum; P:fasciculation of sensory neuron axon; F:protein k…	1998	134	112	245	231	237	0.00084	Omy400072297	76.7844	0.0039507	148	9	156	18	24	8.79996	-136.4	-127.598	Omy400072297	GSONMT00020189001	0.323064	0.10437
GSONMT00020189001	6.1889	1.01068e-07	ephrin type-a receptor 7-like isoform x1	C:postsynaptic membrane; C:integral component of plasma membrane; P:adult walking behavior; P:positive regulation of dendrite morphogenesis; P:positive regulation of JUN kinase activity; C:cell junction; P:regulation of axonogenesis; C:early endosome membrane; P:glial cell migration; P:fasciculation of motor neuron axon; C:endoplasmic reticulum; P:fasciculation of sensory neuron axon; F:protein k…	1998	149	110	258	225	231	0	Omy400050933	135.422	0.000192884	146	1	146	32	38	9.22179	-159.6	-150.378	Omy400050933	GSONMT00020189001	0.321793	0.103551
GSONMT00070791001	15.8832	9.31111e-05	myosin-binding protein slow-type-like isoform x2	-	803	120	678	797	782	788	12.8343	Omy400025683	3.26172	0.00260303	110	450	559	459	465	0.71033	-115.7	-102.176	Omy400025683	GSONMT00070791001	0.321581	0.103414
GSONMT00056857001	5.19815	0.000386719	ATP-dependent 6-phosphofructokinase, muscle type-like	F:transferase activity; P:phosphorylation; F:nucleotide binding; C:cytoplasm; F:ATP binding; F:kinase activity; C:6-phosphofructokinase complex; P:glycolysis; P:fructose 6-phosphate metabolic process; F:6-phosphofructokinase activity	1752	149	131	279	266	272	0.00521	Omy400050933	135.422	0.000192884	149	11	159	18	24	6.36991	-172.7	-166.324	Omy400050933	GSONMT00056857001	0.31955	0.102112
TCONS_00014594	11.4474	0.00545453	clone ssal-eve-502-259 CD209 antigen-like protein E putative mRNA, complete cds		833	101	732	832	826	832	0.35193	Omy400078414	70.7783	0.000161203	149	47	195	47	53	9.53425	-141.6	-131.682	Omy400078414	TCONS_00014594	0.31811	0.101194
GSONMT00056857001	5.19815	0.000386719	ATP-dependent 6-phosphofructokinase, muscle type-like	F:transferase activity; P:phosphorylation; F:nucleotide binding; C:cytoplasm; F:ATP binding; F:kinase activity; C:6-phosphofructokinase complex; P:glycolysis; P:fructose 6-phosphate metabolic process; F:6-phosphofructokinase activity	1752	145	138	282	243	249	0.16874	Omy400071049	10.5645	0.00571895	149	300	448	336	342	2.4579	-176.4	-173.812	Omy400071049	GSONMT00056857001	0.317969	0.101104
GSONMT00020189001	6.1889	1.01068e-07	ephrin type-a receptor 7-like isoform x1	C:postsynaptic membrane; C:integral component of plasma membrane; P:adult walking behavior; P:positive regulation of dendrite morphogenesis; P:positive regulation of JUN kinase activity; C:cell junction; P:regulation of axonogenesis; C:early endosome membrane; P:glial cell migration; P:fasciculation of motor neuron axon; C:endoplasmic reticulum; P:fasciculation of sensory neuron axon; F:protein k…	1998	149	121	269	263	269	0	Omy400060787	34.8436	3.37573e-05	150	6	155	6	12	6.90385	-112.2	-105.296	Omy400060787	GSONMT00020189001	0.314069	0.0986396
GSONMT00031082001	7.11585	0.000259099	autophagy-related protein 2 homolog a-like	F:transmembrane transporter activity; P:autophagy; C:integral component of membrane; P:transmembrane transport; C:pre-autophagosomal structure membrane; C:lipid particle; F:protein binding	1998	149	842	990	947	953	36.1353	Omy500029301	75.0947	0.00141041	142	5	146	43	49	5.61379	-152.4	-110.677	Omy500029301	GSONMT00031082001	0.313723	0.0984223
GSONMT00035771001	-4.5021	0.00579917	adaptin ear-binding coat-associated protein 1-like	F:molecular_function; C:membrane; P:endocytosis	803	125	2	126	120	126	16.2336	Omy400097377	-3.81816	0.00593751	149	21	169	21	27	7.63938	-179.3	-155.397	Omy400097377	GSONMT00035771001	0.310545	0.0964381
GSONMT00051537001	6.75605	0.00369889	kinase suppressor of ras 1-like isoform x2	F:metal ion binding; P:intracellular signal transduction; F:ATP binding; F:protein kinase activity; P:protein phosphorylation; F:transferase activity, transferring phosphorus-containing groups; F:protein serine/threonine kinase activity	1763	149	951	1099	1081	1087	3.8183	Omy400040624	15.0325	0.000151323	146	1	146	10	16	12.5974	-125.4	-108.981	Omy400040624	GSONMT00051537001	0.30848	0.0951602
GSONMT00026025001	3.88294	0.000204828	protein slowmo homolog 2-like	-	1145	150	762	911	881	887	8.17427	Omy400006036	12.6212	0.00410229	149	6	154	32	38	8.29021	-122.4	-105.936	Omy400006036	GSONMT00026025001	0.307815	0.0947499
C122910_c0_seq1_	4.27979	0.00123569	smoothelin-like protein 1 (LOC106604657), transcript variant X2, mRNA	regulation of contractile properties of both striated and smooth muscles	560	135	313	447	437	443	4.793	Omy400066095	8.10308	0.00220235	131	184	314	187	193	10.5106	-115.8	-100.484	Omy400066095	C122910_c0_seq1_	0.306652	0.0940356
GSONMT00020189001	6.1889	1.01068e-07	ephrin type-a receptor 7-like isoform x1	C:postsynaptic membrane; C:integral component of plasma membrane; P:adult walking behavior; P:positive regulation of dendrite morphogenesis; P:positive regulation of JUN kinase activity; C:cell junction; P:regulation of axonogenesis; C:early endosome membrane; P:glial cell migration; P:fasciculation of motor neuron axon; C:endoplasmic reticulum; P:fasciculation of sensory neuron axon; F:protein k…	1998	148	130	277	263	269	0	Omy400039454	9.60134	0.00459298	149	1	149	13	19	0.14345	-142.2	-142.057	Omy400039454	GSONMT00020189001	0.305677	0.0934381
GSONMT00056857001	5.19815	0.000386719	ATP-dependent 6-phosphofructokinase, muscle type-like	F:transferase activity; P:phosphorylation; F:nucleotide binding; C:cytoplasm; F:ATP binding; F:kinase activity; C:6-phosphofructokinase complex; P:glycolysis; P:fructose 6-phosphate metabolic process; F:6-phosphofructokinase activity	1752	136	106	241	227	233	0.00465	Omy400066095	8.10308	0.00220235	148	184	331	190	196	9.39954	-131.3	-121.908	Omy400066095	GSONMT00056857001	0.303954	0.092388
GSONMT00071779001	9.67739	2.11056e-08	flocculation protein flo11-like isoform x2	-	1998	129	735	863	851	857	8.36049	Omy400087602	16.499	0.000814723	146	53	198	58	64	1.68849	-122.8	-112.784	Omy400087602	GSONMT00071779001	0.30314	0.0918939
C9546_c1_seq1_	6.44166	0.000841741	smoothelin-like protein 1 (LOC106604657), transcript variant X2, mRNA	regulation of contractile properties of both striated and smooth muscles	813	146	11	156	133	139	3.53625	Omy400042671	9.97127	0.00686787	149	4	152	21	27	12.3526	-121.2	-105.297	Omy400042671	C9546_c1_seq1_	0.301847	0.0911117
GSONMT00056857001	5.19815	0.000386719	ATP-dependent 6-phosphofructokinase, muscle type-like	F:transferase activity; P:phosphorylation; F:nucleotide binding; C:cytoplasm; F:ATP binding; F:kinase activity; C:6-phosphofructokinase complex; P:glycolysis; P:fructose 6-phosphate metabolic process; F:6-phosphofructokinase activity	1752	140	71	210	197	203	0.00523	Omy400016507	21.5632	0.00153433	145	5	149	14	20	16.6025	-130	-113.437	Omy400016507	GSONMT00056857001	0.301606	0.0909663
GSONMT00051537001	6.75605	0.00369889	kinase suppressor of ras 1-like isoform x2	F:metal ion binding; P:intracellular signal transduction; F:ATP binding; F:protein kinase activity; P:protein phosphorylation; F:transferase activity, transferring phosphorus-containing groups; F:protein serine/threonine kinase activity	1763	149	984	1132	1090	1096	3.79319	Omy400055396	60.5328	0.000303893	150	41	190	75	81	0.71798	-124.8	-120.289	Omy400055396	GSONMT00051537001	0.299766	0.0898597
C122910_c0_seq1_	4.27979	0.00123569	smoothelin-like protein 1 (LOC106604657), transcript variant X2, mRNA	regulation of contractile properties of both striated and smooth muscles	560	142	412	553	547	553	8.77152	Omy400038712	8.73941	0.0055682	149	6	154	6	12	3.6634	-125.2	-112.803	Omy400038712	C122910_c0_seq1_	0.298876	0.0893266
GSONMT00074639001	6.5231	2.03969e-06	ubiquitin carboxyl-terminal hydrolase 25-like isoform x2	P:proteolysis; F:hydrolase activity; F:cysteine-type peptidase activity; F:peptidase activity; F:ubiquitin thiolesterase activity; P:ubiquitin-dependent protein catabolic process; P:dorsal/ventral pattern formation	1998	144	242	385	379	385	12.0857	Omy400016507	21.5632	0.00153433	145	4	148	4	10	17.1553	-137.5	-108.244	Omy400016507	GSONMT00074639001	0.298086	0.0888552
TCONS_00014594	11.4474	0.00545453	clone ssal-eve-502-259 CD209 antigen-like protein E putative mRNA, complete cds		833	127	706	832	826	832	2.08667	Omy400087602	16.499	0.000814723	148	29	176	29	35	0.90895	-142.6	-139.589	Omy400087602	TCONS_00014594	0.295665	0.087418
TCONS_00088807	12.1926	0.00275372	growth arrest-specific protein 7-like (LOC106606940), transcript variant X2, mRNA	transcription factor activity	566	135	366	500	494	500	6.48358	Omy400017814	23.9271	1.57727e-06	120	81	200	81	87	9.54455	-134.8	-118.744	Omy400017814	TCONS_00088807	0.294854	0.0869389
GSONMT00074639001	6.5231	2.03969e-06	ubiquitin carboxyl-terminal hydrolase 25-like isoform x2	P:proteolysis; F:hydrolase activity; F:cysteine-type peptidase activity; F:peptidase activity; F:ubiquitin thiolesterase activity; P:ubiquitin-dependent protein catabolic process; P:dorsal/ventral pattern formation	1998	149	233	381	367	373	11.3752	Omy400098107	17.6106	0.00173053	148	175	322	186	192	1.22818	-137.1	-124.489	Omy400098107	GSONMT00074639001	0.294194	0.0865504
GSONMT00051537001	6.75605	0.00369889	kinase suppressor of ras 1-like isoform x2	F:metal ion binding; P:intracellular signal transduction; F:ATP binding; F:protein kinase activity; P:protein phosphorylation; F:transferase activity, transferring phosphorus-containing groups; F:protein serine/threonine kinase activity	1763	149	974	1122	1042	1048	4.05162	Omy400042943	50.4417	0.00570385	149	6	154	88	94	9.66598	-125	-111.273	Omy400042943	GSONMT00051537001	0.292639	0.0856377
C122910_c0_seq1_	4.27979	0.00123569	smoothelin-like protein 1 (LOC106604657), transcript variant X2, mRNA	regulation of contractile properties of both striated and smooth muscles	560	140	309	448	442	448	4.665	Omy400071049	10.5645	0.00571895	145	38	182	38	44	1.70047	-147.1	-140.715	Omy400071049	C122910_c0_seq1_	0.2865	0.082082
GSONMT00050693001	7.78327	1.00055e-05	creatine kinase m-type-like	F:kinase activity; F:ATP binding; P:phosphorylation; F:transferase activity; F:nucleotide binding; F:catalytic activity; F:transferase activity, transferring phosphorus-containing groups	1998	128	1505	1632	1616	1622	13.5147	Omy400078414	70.7783	0.000161203	135	29	163	37	43	8.6571	-123.1	-100.919	Omy400078414	GSONMT00050693001	0.286227	0.0819257
GSONMT00050693001	7.78327	1.00055e-05	creatine kinase m-type-like	F:kinase activity; F:ATP binding; P:phosphorylation; F:transferase activity; F:nucleotide binding; F:catalytic activity; F:transferase activity, transferring phosphorus-containing groups	1145	128	6	133	117	123	12.7846	Omy400078414	70.7783	0.000161203	135	29	163	37	43	8.6571	-123.1	-101.704	Omy400078414	GSONMT00050693001	0.286227	0.0819257
TCONS_00088807	12.1926	0.00275372	growth arrest-specific protein 7-like (LOC106606940), transcript variant X2, mRNA	transcription factor activity	566	136	366	501	495	501	6.62061	Omy400006036	12.6212	0.00410229	147	63	209	63	69	4.8529	-147	-135.526	Omy400006036	TCONS_00088807	0.283703	0.0804876
TCONS_00014594	11.4474	0.00545453	clone ssal-eve-502-259 CD209 antigen-like protein E putative mRNA, complete cds		833	128	706	833	822	828	2.08099	Omy400050933	135.422	0.000192884	142	26	167	32	38	7.14559	-135.5	-126.31	Omy400050933	TCONS_00014594	0.283415	0.0803242
GSONMT00051537001	6.75605	0.00369889	kinase suppressor of ras 1-like isoform x2	F:metal ion binding; P:intracellular signal transduction; F:ATP binding; F:protein kinase activity; P:protein phosphorylation; F:transferase activity, transferring phosphorus-containing groups; F:protein serine/threonine kinase activity	1763	148	975	1122	1088	1094	4.05159	Omy400071049	10.5645	0.00571895	149	369	517	392	398	0.41346	-143.9	-139.434	Omy400071049	GSONMT00051537001	0.280976	0.0789477
GSONMT00051537001	6.75605	0.00369889	kinase suppressor of ras 1-like isoform x2	F:metal ion binding; P:intracellular signal transduction; F:ATP binding; F:protein kinase activity; P:protein phosphorylation; F:transferase activity, transferring phosphorus-containing groups; F:protein serine/threonine kinase activity	1763	146	958	1103	1078	1084	4.03963	Omy400036710	21.3472	0.000619991	148	93	240	112	118	10.8435	-132.9	-118.011	Omy400036710	GSONMT00051537001	0.277544	0.0770307
TCONS_00014594	11.4474	0.00545453	clone ssal-eve-502-259 CD209 antigen-like protein E putative mRNA, complete cds		833	132	702	833	824	830	2.09122	Omy400096359	8.07944	0.00234433	126	386	511	389	395	4.42767	-150.9	-144.334	Omy400096359	TCONS_00014594	0.27632	0.0763526
GSONMT00020189001	6.1889	1.01068e-07	ephrin type-a receptor 7-like isoform x1	C:postsynaptic membrane; C:integral component of plasma membrane; P:adult walking behavior; P:positive regulation of dendrite morphogenesis; P:positive regulation of JUN kinase activity; C:cell junction; P:regulation of axonogenesis; C:early endosome membrane; P:glial cell migration; P:fasciculation of motor neuron axon; C:endoplasmic reticulum; P:fasciculation of sensory neuron axon; F:protein k…	1998	149	143	291	285	291	0.26736	Omy400043368	7.83396	0.00847614	150	485	634	485	491	5.5234	-106.3	-100.509	Omy400043368	GSONMT00020189001	0.27552	0.0759112
C9546_c1_seq1_	6.44166	0.000841741	smoothelin-like protein 1 (LOC106604657), transcript variant X2, mRNA	regulation of contractile properties of both striated and smooth muscles	813	147	24	170	161	167	3.55539	Omy400078414	70.7783	0.000161203	136	21	156	24	30	8.01997	-132.8	-121.246	Omy400078414	C9546_c1_seq1_	0.275304	0.0757922
TCONS_00014594	11.4474	0.00545453	clone ssal-eve-502-259 CD209 antigen-like protein E putative mRNA, complete cds		833	100	734	833	827	833	0.31895	Omy400066095	8.10308	0.00220235	147	184	330	184	190	9.55258	-130.5	-120.652	Omy400066095	TCONS_00014594	0.274781	0.0755049
TCONS_00014594	11.4474	0.00545453	clone ssal-eve-502-259 CD209 antigen-like protein E putative mRNA, complete cds		833	133	701	833	719	725	2.09292	Omy400091210	80.4062	0.000887507	148	187	334	315	321	3.03799	-106.5	-101.368	Omy400091210	TCONS_00014594	0.27375	0.074939
GSONMT00020189001	6.1889	1.01068e-07	ephrin type-a receptor 7-like isoform x1	C:postsynaptic membrane; C:integral component of plasma membrane; P:adult walking behavior; P:positive regulation of dendrite morphogenesis; P:positive regulation of JUN kinase activity; C:cell junction; P:regulation of axonogenesis; C:early endosome membrane; P:glial cell migration; P:fasciculation of motor neuron axon; C:endoplasmic reticulum; P:fasciculation of sensory neuron axon; F:protein k…	1998	131	108	238	232	238	0.00658	Omy400018612	23.537	0.000557431	141	1	141	1	7	10.9223	-125.1	-114.17	Omy400018612	GSONMT00020189001	0.273107	0.0745872
GSONMT00056857001	5.19815	0.000386719	ATP-dependent 6-phosphofructokinase, muscle type-like	F:transferase activity; P:phosphorylation; F:nucleotide binding; C:cytoplasm; F:ATP binding; F:kinase activity; C:6-phosphofructokinase complex; P:glycolysis; P:fructose 6-phosphate metabolic process; F:6-phosphofructokinase activity	1752	148	76	223	135	141	0.00517	Omy400098107	17.6106	0.00173053	143	1	143	74	80	4.61967	-116.1	-111.475	Omy400098107	GSONMT00056857001	0.271692	0.0738165
C9546_c1_seq1_	6.44166	0.000841741	smoothelin-like protein 1 (LOC106604657), transcript variant X2, mRNA	regulation of contractile properties of both striated and smooth muscles	813	146	107	252	241	247	3.50875	Omy400087602	16.499	0.000814723	149	25	173	30	36	0.88519	-150.1	-145.701	Omy400087602	C9546_c1_seq1_	0.270834	0.0733512
GSONMT00071779001	9.67739	2.11056e-08	flocculation protein flo11-like isoform x2	-	1998	131	733	863	811	817	8.30188	Omy400043368	7.83396	0.00847614	142	550	691	596	602	4.97804	-128.8	-115.57	Omy400043368	GSONMT00071779001	0.269512	0.0726365
GSONMT00020189001	6.1889	1.01068e-07	ephrin type-a receptor 7-like isoform x1	C:postsynaptic membrane; C:integral component of plasma membrane; P:adult walking behavior; P:positive regulation of dendrite morphogenesis; P:positive regulation of JUN kinase activity; C:cell junction; P:regulation of axonogenesis; C:early endosome membrane; P:glial cell migration; P:fasciculation of motor neuron axon; C:endoplasmic reticulum; P:fasciculation of sensory neuron axon; F:protein k…	1998	125	110	234	200	206	0.01494	Omy400016971	273.161	1.29995e-05	138	99	236	129	135	12.3816	-112.6	-100.175	Omy400016971	GSONMT00020189001	0.268729	0.0722155
C9546_c1_seq1_	6.44166	0.000841741	smoothelin-like protein 1 (LOC106604657), transcript variant X2, mRNA	regulation of contractile properties of both striated and smooth muscles	813	149	92	240	207	213	3.4972	Omy400050933	135.422	0.000192884	146	1	146	25	31	9.22179	-144.5	-131.781	Omy400050933	C9546_c1_seq1_	0.262419	0.0688638
GSONMT00072452001	8.93564	0.000214998	myosin-binding protein slow-type-like isoform x2	-	858	99	759	857	851	857	12.3824	Omy100083321	6.25114	0.00180132	102	1	102	1	7	4.51477	-136.4	-119.496	Omy100083321	GSONMT00072452001	0.260553	0.067888
GSONMT00020189001	6.1889	1.01068e-07	ephrin type-a receptor 7-like isoform x1	C:postsynaptic membrane; C:integral component of plasma membrane; P:adult walking behavior; P:positive regulation of dendrite morphogenesis; P:positive regulation of JUN kinase activity; C:cell junction; P:regulation of axonogenesis; C:early endosome membrane; P:glial cell migration; P:fasciculation of motor neuron axon; C:endoplasmic reticulum; P:fasciculation of sensory neuron axon; F:protein k…	1998	148	144	291	232	238	0.45337	Omy400098107	17.6106	0.00173053	149	566	714	619	625	1.57274	-141.5	-139.447	Omy400098107	GSONMT00020189001	0.259768	0.0674796
GSONMT00020189001	6.1889	1.01068e-07	ephrin type-a receptor 7-like isoform x1	C:postsynaptic membrane; C:integral component of plasma membrane; P:adult walking behavior; P:positive regulation of dendrite morphogenesis; P:positive regulation of JUN kinase activity; C:cell junction; P:regulation of axonogenesis; C:early endosome membrane; P:glial cell migration; P:fasciculation of motor neuron axon; C:endoplasmic reticulum; P:fasciculation of sensory neuron axon; F:protein k…	1998	149	124	272	217	223	0	Omy400048263	46.6745	9.03776e-05	146	4	149	50	56	1.57126	-134.7	-133.122	Omy400048263	GSONMT00020189001	0.259681	0.0674341
GSONMT00029410001	39.8068	0.000206906	protein phosphatase slingshot homolog 2-like isoform x2	P:dephosphorylation; F:phosphatase activity; F:hydrolase activity; P:protein dephosphorylation; F:protein tyrosine/serine/threonine phosphatase activity; F:protein tyrosine phosphatase activity; C:cellular_component; F:DNA binding	1998	132	1147	1278	1254	1260	12.1276	Omy400006036	12.6212	0.00410229	149	42	190	61	67	6.58544	-121.7	-102.943	Omy400006036	GSONMT00029410001	0.258524	0.0668348
GSONMT00033966001	42.3998	1.03851e-09	large neutral amino acids transporter small subunit 4-like	C:integral component of membrane; F:L-amino acid transmembrane transporter activity; P:transmembrane transport; P:L-amino acid transport; P:amino acid transport; P:ion transport; C:plasma membrane	1129	129	455	583	559	565	28.89	Omy400036710	21.3472	0.000619991	148	95	242	114	120	10.6605	-140	-100.454	Omy400036710	GSONMT00033966001	0.255087	0.0650693
GSONMT00056857001	5.19815	0.000386719	ATP-dependent 6-phosphofructokinase, muscle type-like	F:transferase activity; P:phosphorylation; F:nucleotide binding; C:cytoplasm; F:ATP binding; F:kinase activity; C:6-phosphofructokinase complex; P:glycolysis; P:fructose 6-phosphate metabolic process; F:6-phosphofructokinase activity	1752	146	77	222	203	209	0.0052	Omy400038712	8.73941	0.0055682	146	7	152	19	25	3.61547	-143.6	-139.931	Omy400038712	GSONMT00056857001	0.254326	0.0646819
GSONMT00072452001	8.93564	0.000214998	myosin-binding protein slow-type-like isoform x2	-	858	124	735	858	852	858	22.3774	Omy400031513	5.95591	0.00469056	144	34	177	34	40	3.36928	-126.3	-100.55	Omy400031513	GSONMT00072452001	0.254129	0.0645813
TCONS_00088807	12.1926	0.00275372	growth arrest-specific protein 7-like (LOC106606940), transcript variant X2, mRNA	transcription factor activity	566	150	353	502	496	502	5.69908	Omy400059584	4.4347	0.00665912	139	3	141	3	9	11.0635	-164.9	-148.137	Omy400059584	TCONS_00088807	0.25339	0.0642064
C9546_c1_seq1_	6.44166	0.000841741	smoothelin-like protein 1 (LOC106604657), transcript variant X2, mRNA	regulation of contractile properties of both striated and smooth muscles	813	146	103	248	191	197	3.50046	Omy400039454	9.60134	0.00459298	149	1	149	44	50	0.14345	-118.4	-114.752	Omy400039454	C9546_c1_seq1_	0.251882	0.0634448
TCONS_00021511	17.1266	2.67788e-06	Response gene to complement 32 protein (rgc32), mRNA >gi|221221551|gb|BT057565.1|clone ssal-evf-540-279 Response gene to complement 32 protein putative mRNA, complete cds		921	150	102	251	198	204	21.6107	Omy400071049	10.5645	0.00571895	150	189	338	243	249	1.18936	-123.5	-100.7	Omy400071049	TCONS_00021511	0.248376	0.0616904
C122910_c0_seq1_	4.27979	0.00123569	smoothelin-like protein 1 (LOC106604657), transcript variant X2, mRNA	regulation of contractile properties of both striated and smooth muscles	560	147	407	553	547	553	8.34433	Omy400091210	80.4062	0.000887507	145	66	210	66	72	4.75105	-113.9	-100.781	Omy400091210	C122910_c0_seq1_	0.244632	0.0598447
TCONS_00014594	11.4474	0.00545453	clone ssal-eve-502-259 CD209 antigen-like protein E putative mRNA, complete cds		833	127	707	833	827	833	2.08049	Omy400072297	76.7844	0.0039507	148	304	451	304	310	5.47649	-132	-124.44	Omy400072297	TCONS_00014594	0.238825	0.0570376
TCONS_00088807	12.1926	0.00275372	growth arrest-specific protein 7-like (LOC106606940), transcript variant X2, mRNA	transcription factor activity	566	138	365	502	480	486	6.77236	Omy400000096	17.8474	0.000138853	147	361	507	383	389	1.97852	-130.1	-121.342	Omy400000096	TCONS_00088807	0.238195	0.0567369
TCONS_00014594	11.4474	0.00545453	clone ssal-eve-502-259 CD209 antigen-like protein E putative mRNA, complete cds		833	148	685	832	732	738	2.22236	Omy400039454	9.60134	0.00459298	142	1	142	109	115	0.14345	-113	-110.634	Omy400039454	TCONS_00014594	0.236678	0.0560166
GSONMT00056857001	5.19815	0.000386719	ATP-dependent 6-phosphofructokinase, muscle type-like	F:transferase activity; P:phosphorylation; F:nucleotide binding; C:cytoplasm; F:ATP binding; F:kinase activity; C:6-phosphofructokinase complex; P:glycolysis; P:fructose 6-phosphate metabolic process; F:6-phosphofructokinase activity	1752	142	92	233	221	227	0.00491	Omy400063963	71.1499	0.00459298	144	2	145	8	14	1.25959	-111.4	-110.134	Omy400063963	GSONMT00056857001	0.232615	0.0541096
C122910_c0_seq1_	4.27979	0.00123569	smoothelin-like protein 1 (LOC106604657), transcript variant X2, mRNA	regulation of contractile properties of both striated and smooth muscles	560	148	398	545	539	545	7.55842	Omy400087602	16.499	0.000814723	146	29	174	29	35	0.89926	-145.7	-137.234	Omy400087602	C122910_c0_seq1_	0.232301	0.0539635
GSONMT00028775001	3.20932	0.00557219	eukaryotic peptide chain release factor gtp-binding subunit erf3a-like isoform x1	F:GTP binding; F:GTPase activity; P:GTP catabolic process; F:nucleotide binding; F:protein binding	1998	145	461	605	564	570	25.1395	Omy500029301	75.0947	0.00141041	148	114	261	160	166	4.66016	-147	-117.219	Omy500029301	GSONMT00028775001	0.230482	0.0531221
C9546_c1_seq1_	6.44166	0.000841741	smoothelin-like protein 1 (LOC106604657), transcript variant X2, mRNA	regulation of contractile properties of both striated and smooth muscles	813	143	116	258	241	247	3.96674	Omy400048263	46.6745	9.03776e-05	149	1	149	12	18	1.57786	-114.8	-109.241	Omy400048263	C9546_c1_seq1_	0.230195	0.0529897
C122910_c0_seq1_	4.27979	0.00123569	smoothelin-like protein 1 (LOC106604657), transcript variant X2, mRNA	regulation of contractile properties of both striated and smooth muscles	560	149	346	494	488	494	9.65505	Omy400078414	70.7783	0.000161203	142	20	161	20	26	8.20297	-137.3	-119.447	Omy400078414	C122910_c0_seq1_	0.229572	0.0527032
C9546_c1_seq1_	6.44166	0.000841741	smoothelin-like protein 1 (LOC106604657), transcript variant X2, mRNA	regulation of contractile properties of both striated and smooth muscles	813	149	23	171	155	161	3.55649	Omy400016507	21.5632	0.00153433	134	7	140	14	20	16.3214	-123.3	-103.412	Omy400016507	C9546_c1_seq1_	0.22819	0.0520706
C9546_c1_seq1_	6.44166	0.000841741	smoothelin-like protein 1 (LOC106604657), transcript variant X2, mRNA	regulation of contractile properties of both striated and smooth muscles	813	148	31	178	172	178	3.38898	Omy400098107	17.6106	0.00173053	147	152	298	152	158	1.59527	-108.4	-103.411	Omy400098107	C9546_c1_seq1_	0.225638	0.0509126
TCONS_00088807	12.1926	0.00275372	growth arrest-specific protein 7-like (LOC106606940), transcript variant X2, mRNA	transcription factor activity	566	137	366	502	493	499	6.81803	Omy400016833	4.55921	0.00666507	146	29	174	32	38	12.3515	-139.5	-120.29	Omy400016833	TCONS_00088807	0.224897	0.0505787
GSONMT00078105001	5.58183	0.00312341	sorbin and sh3 domain-containing protein 1-like	-	669	149	39	187	172	178	22.3387	Omy400071049	10.5645	0.00571895	149	44	192	55	61	2.70246	-130.3	-105.303	Omy400071049	GSONMT00078105001	0.223259	0.0498444
C9546_c1_seq1_	6.44166	0.000841741	smoothelin-like protein 1 (LOC106604657), transcript variant X2, mRNA	regulation of contractile properties of both striated and smooth muscles	813	148	91	238	196	202	3.49728	Omy400043368	7.83396	0.00847614	149	639	787	676	682	4.97833	-114.9	-106.402	Omy400043368	C9546_c1_seq1_	0.221384	0.0490108
GSONMT00040586001	-11.4797	6.0668e-08	collagen type i alpha 1	F:extracellular matrix structural constituent; C:collagen; P:fin morphogenesis; P:fin regeneration; C:cytoplasm; P:fin development; P:pectoral fin development; P:regulation of ossification	1998	93	78	170	161	167	1.2554	Omy400027163	-7.68374	0.00666507	102	414	515	417	423	17.6569	-156.9	-138.006	Omy400027163	GSONMT00040586001	0.215586	0.0464771
GSONMT00079643001	14.5926	0.00107467	solute carrier family 22 member 23-like	F:transmembrane transporter activity; C:integral component of membrane; C:membrane; P:transmembrane transport; P:transport; F:transporter activity	1998	145	1375	1519	1501	1507	13.3775	Omy400050933	135.422	0.000192884	149	11	159	26	32	6.36991	-133.9	-114.137	Omy400050933	GSONMT00079643001	0.212835	0.0452989
GSONMT00056857001	5.19815	0.000386719	ATP-dependent 6-phosphofructokinase, muscle type-like	F:transferase activity; P:phosphorylation; F:nucleotide binding; C:cytoplasm; F:ATP binding; F:kinase activity; C:6-phosphofructokinase complex; P:glycolysis; P:fructose 6-phosphate metabolic process; F:6-phosphofructokinase activity	1752	149	87	235	183	189	0.00512	Omy400022728	112.314	7.17257e-05	149	3	151	44	50	10.5548	-113	-102.408	Omy400022728	GSONMT00056857001	0.212622	0.0452083
TCONS_00159976	3.15439	0.00477438	uncharacterized LOC106596601 (LOC106596601), ncRNA		822	140	641	780	774	780	2.85258	Omy100139696	-3.6308	0.0001515	131	1	131	1	7	16.9142	-129.3	-109.496	Omy100139696	TCONS_00159976	0.210242	0.0442019
GSONMT00003050001	-17.4306	0.00489014	glycerophosphodiester phosphodiesterase domain-containing protein 5-like isoform x1	P:lipid metabolic process; F:phosphoric diester hydrolase activity; F:glycerophosphodiester phosphodiesterase activity; P:glycerol metabolic process; F:molecular_function; P:biological_process; C:cellular_component	1998	100	741	840	834	840	22.2002	Omy400144137	-5.6928	0.00815562	111	1	111	1	7	12.1306	-153	-118.648	Omy400144137	GSONMT00003050001	0.209599	0.0439317
TCONS_00088807	12.1926	0.00275372	growth arrest-specific protein 7-like (LOC106606940), transcript variant X2, mRNA	transcription factor activity	566	144	359	502	493	499	6.39773	Omy400042943	50.4417	0.00570385	142	388	529	392	398	2.66001	-137.1	-128.078	Omy400042943	TCONS_00088807	0.209238	0.0437804
TCONS_00088807	12.1926	0.00275372	growth arrest-specific protein 7-like (LOC106606940), transcript variant X2, mRNA	transcription factor activity	566	137	366	502	496	502	6.81803	Omy400066095	8.10308	0.00220235	147	184	330	184	190	9.55258	-119	-102.656	Omy400066095	TCONS_00088807	0.207263	0.042958
TCONS_00014594	11.4474	0.00545453	clone ssal-eve-502-259 CD209 antigen-like protein E putative mRNA, complete cds		833	123	707	829	772	778	2.06016	Omy400072487	111.613	0.00119054	146	1	146	60	66	4.6701	-111.7	-104.959	Omy400072487	TCONS_00014594	0.203934	0.0415893
C122910_c0_seq1_	4.27979	0.00123569	smoothelin-like protein 1 (LOC106604657), transcript variant X2, mRNA	regulation of contractile properties of both striated and smooth muscles	560	148	405	552	546	552	7.77081	Omy400050933	135.422	0.000192884	146	15	160	15	21	6.6403	-148.5	-134.079	Omy400050933	C122910_c0_seq1_	0.203477	0.0414029
GSONMT00056857001	5.19815	0.000386719	ATP-dependent 6-phosphofructokinase, muscle type-like	F:transferase activity; P:phosphorylation; F:nucleotide binding; C:cytoplasm; F:ATP binding; F:kinase activity; C:6-phosphofructokinase complex; P:glycolysis; P:fructose 6-phosphate metabolic process; F:6-phosphofructokinase activity	1752	150	110	259	193	199	0.00512	Omy400042945	19.6823	0.00421664	147	33	179	82	88	3.81159	-138.4	-134.583	Omy400042945	GSONMT00056857001	0.203336	0.0413455
TCONS_00014594	11.4474	0.00545453	clone ssal-eve-502-259 CD209 antigen-like protein E putative mRNA, complete cds		833	110	724	833	821	827	0.71558	Omy400030960	156.326	3.87832e-06	144	98	241	103	109	19.4677	-139.4	-119.224	Omy400030960	TCONS_00014594	0.200813	0.040326
GSONMT00074639001	6.5231	2.03969e-06	ubiquitin carboxyl-terminal hydrolase 25-like isoform x2	P:proteolysis; F:hydrolase activity; F:cysteine-type peptidase activity; F:peptidase activity; F:ubiquitin thiolesterase activity; P:ubiquitin-dependent protein catabolic process; P:dorsal/ventral pattern formation	1998	141	257	397	391	397	14.3058	Omy400091210	80.4062	0.000887507	147	108	254	108	114	3.9191	-122.3	-104.076	Omy400091210	GSONMT00074639001	0.195644	0.0382765
TCONS_00021511	17.1266	2.67788e-06	Response gene to complement 32 protein (rgc32), mRNA >gi|221221551|gb|BT057565.1|clone ssal-evf-540-279 Response gene to complement 32 protein putative mRNA, complete cds		921	146	36	181	175	181	22.2878	Omy400078414	70.7783	0.000161203	147	35	181	35	41	9.16891	-138.4	-106.931	Omy400078414	TCONS_00021511	0.194697	0.037907
GSONMT00056857001	5.19815	0.000386719	ATP-dependent 6-phosphofructokinase, muscle type-like	F:transferase activity; P:phosphorylation; F:nucleotide binding; C:cytoplasm; F:ATP binding; F:kinase activity; C:6-phosphofructokinase complex; P:glycolysis; P:fructose 6-phosphate metabolic process; F:6-phosphofructokinase activity	1752	144	75	218	169	175	0.00524	Omy400048263	46.6745	9.03776e-05	148	2	149	51	57	1.57961	-122.6	-121.015	Omy400048263	GSONMT00056857001	0.193884	0.0375909
GSONMT00051537001	6.75605	0.00369889	kinase suppressor of ras 1-like isoform x2	F:metal ion binding; P:intracellular signal transduction; F:ATP binding; F:protein kinase activity; P:protein phosphorylation; F:transferase activity, transferring phosphorus-containing groups; F:protein serine/threonine kinase activity	1763	133	999	1131	1119	1125	4.13788	Omy400078414	70.7783	0.000161203	148	21	168	30	36	8.57088	-116.2	-103.496	Omy400078414	GSONMT00051537001	0.192056	0.0368856
TCONS_00088807	12.1926	0.00275372	growth arrest-specific protein 7-like (LOC106606940), transcript variant X2, mRNA	transcription factor activity	566	137	367	503	493	499	7.18159	Omy400038712	8.73941	0.0055682	142	37	178	42	48	3.45869	-127.6	-116.953	Omy400038712	TCONS_00088807	0.188915	0.0356889
GSONMT00051537001	6.75605	0.00369889	kinase suppressor of ras 1-like isoform x2	F:metal ion binding; P:intracellular signal transduction; F:ATP binding; F:protein kinase activity; P:protein phosphorylation; F:transferase activity, transferring phosphorus-containing groups; F:protein serine/threonine kinase activity	1763	149	982	1130	1124	1130	4.03871	Omy400018612	23.537	0.000557431	141	26	166	26	32	9.7594	-114.2	-100.418	Omy400018612	GSONMT00051537001	0.188761	0.0356308
GSONMT00064459001	4.3621	0.00217813	sorbin and sh3 domain-containing protein 1-like	-	1998	149	838	986	977	983	10.2108	Omy400050933	135.422	0.000192884	149	11	159	15	21	6.36991	-119.3	-102.718	Omy400050933	GSONMT00064459001	0.187417	0.0351252
GSONMT00064459001	4.3621	0.00217813	sorbin and sh3 domain-containing protein 1-like	-	1708	149	553	701	686	692	17.9608	Omy400050933	135.422	0.000192884	150	9	158	20	26	6.554	-126.7	-102.185	Omy400050933	GSONMT00064459001	0.187417	0.0351252
TCONS_00170920	7.18011	0.00619727	serine/threonine-protein kinase SBK1-like (LOC106579210), mRNA		1998	146	38	183	155	161	8.7091	Omy400043368	7.83396	0.00847614	145	579	723	602	608	4.98923	-136.2	-122.517	Omy400043368	TCONS_00170920	0.185564	0.034434
GSONMT00079999001	9.13831	8.47474e-06	calcium-binding and coiled-coil domain-containing protein 1-like	P:regulation of transcription, DNA-templated; P:transcription, DNA-templated; C:integral component of membrane; C:nucleus; F:DNA binding	1998	149	674	822	736	742	21.2725	Omy500029301	75.0947	0.00141041	132	1	132	58	64	5.47278	-130.9	-104.146	Omy500029301	GSONMT00079999001	0.185005	0.0342269
GSONMT00079999001	9.13831	8.47474e-06	calcium-binding and coiled-coil domain-containing protein 1-like	P:regulation of transcription, DNA-templated; P:transcription, DNA-templated; C:integral component of membrane; C:nucleus; F:DNA binding	1967	123	658	780	754	760	12.4914	Omy500029301	75.0947	0.00141041	149	14	162	35	41	7.09478	-132.6	-112.996	Omy500029301	GSONMT00079999001	0.185005	0.0342269
GSONMT00070791001	15.8832	9.31111e-05	myosin-binding protein slow-type-like isoform x2	-	803	121	678	798	789	795	12.9944	Omy400013013	13.3305	1.81461e-05	150	169	318	171	177	2.41855	-142.1	-126.687	Omy400013013	GSONMT00070791001	0.181067	0.0327853
C122910_c0_seq1_	4.27979	0.00123569	smoothelin-like protein 1 (LOC106604657), transcript variant X2, mRNA	regulation of contractile properties of both striated and smooth muscles	560	147	401	547	541	547	7.55029	Omy400039454	9.60134	0.00459298	149	1	149	1	7	0.14345	-134.7	-127.002	Omy400039454	C122910_c0_seq1_	0.180689	0.0326486
TCONS_00088807	12.1926	0.00275372	growth arrest-specific protein 7-like (LOC106606940), transcript variant X2, mRNA	transcription factor activity	566	138	365	502	465	471	6.77236	Omy400040624	15.0325	0.000151323	145	5	149	33	39	12.5944	-139.1	-119.772	Omy400040624	TCONS_00088807	0.179032	0.0320525
TCONS_00088807	12.1926	0.00275372	growth arrest-specific protein 7-like (LOC106606940), transcript variant X2, mRNA	transcription factor activity	566	136	367	502	480	486	6.86007	Omy400097267	15.5657	0.000524241	145	147	291	165	171	2.37297	-124.7	-115.457	Omy400097267	TCONS_00088807	0.177204	0.0314011
GSONMT00051537001	6.75605	0.00369889	kinase suppressor of ras 1-like isoform x2	F:metal ion binding; P:intracellular signal transduction; F:ATP binding; F:protein kinase activity; P:protein phosphorylation; F:transferase activity, transferring phosphorus-containing groups; F:protein serine/threonine kinase activity	1763	150	978	1127	1100	1106	4.04703	Omy400050933	135.422	0.000192884	145	15	159	33	39	6.58627	-151.3	-140.667	Omy400050933	GSONMT00051537001	0.174463	0.0304373
C2611_c0_seq1_	73.6086	0.00876974	complement C1q subcomponent subunit C-like (LOC106591842), mRNA		882	145	446	590	548	554	21.0002	Omy400050933	135.422	0.000192884	148	11	158	48	54	6.42538	-136.2	-108.791	Omy400050933	C2611_c0_seq1_	0.174277	0.0303726
GSONMT00056857001	5.19815	0.000386719	ATP-dependent 6-phosphofructokinase, muscle type-like	F:transferase activity; P:phosphorylation; F:nucleotide binding; C:cytoplasm; F:ATP binding; F:kinase activity; C:6-phosphofructokinase complex; P:glycolysis; P:fructose 6-phosphate metabolic process; F:6-phosphofructokinase activity	1752	147	115	261	239	245	0.00504	Omy400042671	9.97127	0.00686787	149	4	152	20	26	12.3526	-136.2	-123.833	Omy400042671	GSONMT00056857001	0.173565	0.0301247
GSONMT00074639001	6.5231	2.03969e-06	ubiquitin carboxyl-terminal hydrolase 25-like isoform x2	P:proteolysis; F:hydrolase activity; F:cysteine-type peptidase activity; F:peptidase activity; F:ubiquitin thiolesterase activity; P:ubiquitin-dependent protein catabolic process; P:dorsal/ventral pattern formation	1998	117	54	170	164	170	1.55335	Omy100139696	-3.6308	0.0001515	110	1	110	1	7	13.4486	-115.6	-100.577	Omy100139696	GSONMT00074639001	0.172739	0.0298388
GSONMT00030514001	6.58676	6.58228e-06	heat shock protein beta-7	P:response to stress; F:molecular_function; C:mitochondrion; C:nucleus	1219	141	1	141	115	121	10.6888	Omy400071049	10.5645	0.00571895	146	423	568	440	446	0.48992	-116.2	-105.009	Omy400071049	GSONMT00030514001	0.171423	0.0293857
GSONMT00027415001	9.59268	0.00257	novel protein vertebrate phospholipase group vi (zgc:77476)	P:lipid metabolic process; F:hydrolase activity; P:metabolic process; P:cardiolipin biosynthetic process; C:cytoplasm; C:centrosome	552	104	4	107	85	91	5.60595	Omy400036710	21.3472	0.000619991	130	93	222	112	118	10.5404	-126.3	-110.204	Omy400036710	GSONMT00027415001	0.169726	0.0288068
GSONMT00033966001	42.3998	1.03851e-09	large neutral amino acids transporter small subunit 4-like	C:integral component of membrane; F:L-amino acid transmembrane transporter activity; P:transmembrane transport; P:L-amino acid transport; P:amino acid transport; P:ion transport; C:plasma membrane	1129	145	430	574	562	568	25.6124	Omy400087602	16.499	0.000814723	148	29	176	34	40	0.90895	-130.3	-103.822	Omy400087602	GSONMT00033966001	0.168079	0.0282506
GSONMT00035771001	-4.5021	0.00579917	adaptin ear-binding coat-associated protein 1-like	F:molecular_function; C:membrane; P:endocytosis	803	123	4	126	120	126	16.5208	Omy400016811	68.6093	0.00354059	146	144	289	144	150	5.38066	-128.8	-106.915	Omy400016811	GSONMT00035771001	0.163699	0.0267975
C122910_c0_seq1_	4.27979	0.00123569	smoothelin-like protein 1 (LOC106604657), transcript variant X2, mRNA	regulation of contractile properties of both striated and smooth muscles	560	141	309	449	443	449	4.62284	Omy400042671	9.97127	0.00686787	148	6	153	6	12	12.3418	-119.3	-102.333	Omy400042671	C122910_c0_seq1_	0.163378	0.0266925
GSONMT00078105001	5.58183	0.00312341	sorbin and sh3 domain-containing protein 1-like	-	669	142	36	177	158	164	23.1339	Omy400050933	135.422	0.000192884	150	10	159	26	32	6.3703	-150.4	-120.896	Omy400050933	GSONMT00078105001	0.161087	0.025949
GSONMT00070791001	15.8832	9.31111e-05	myosin-binding protein slow-type-like isoform x2	-	803	120	679	798	790	796	12.9935	Omy400055397	22.0869	0.000400246	122	145	266	147	153	0.69418	-129	-115.282	Omy400055397	GSONMT00070791001	0.158987	0.025277
TCONS_00088807	12.1926	0.00275372	growth arrest-specific protein 7-like (LOC106606940), transcript variant X2, mRNA	transcription factor activity	566	137	365	501	491	497	6.57809	Omy400055396	60.5328	0.000303893	150	46	195	51	57	0.72209	-134.2	-126.9	Omy400055396	TCONS_00088807	0.157124	0.0246881
TCONS_00014594	11.4474	0.00545453	clone ssal-eve-502-259 CD209 antigen-like protein E putative mRNA, complete cds		833	128	704	831	812	818	2.08637	Omy400042945	19.6823	0.00421664	145	33	177	45	51	3.87363	-145.2	-139.287	Omy400042945	TCONS_00014594	0.157104	0.0246818
GSONMT00079999001	9.13831	8.47474e-06	calcium-binding and coiled-coil domain-containing protein 1-like	P:regulation of transcription, DNA-templated; P:transcription, DNA-templated; C:integral component of membrane; C:nucleus; F:DNA binding	1967	149	805	953	941	947	11.435	Omy400071049	10.5645	0.00571895	148	43	190	49	55	2.63954	-125.1	-111.023	Omy400071049	GSONMT00079999001	0.157005	0.0246507
GSONMT00051537001	6.75605	0.00369889	kinase suppressor of ras 1-like isoform x2	F:metal ion binding; P:intracellular signal transduction; F:ATP binding; F:protein kinase activity; P:protein phosphorylation; F:transferase activity, transferring phosphorus-containing groups; F:protein serine/threonine kinase activity	1763	145	958	1102	1071	1077	4.03872	Omy400039454	9.60134	0.00459298	147	1	147	27	33	0.14345	-129.9	-125.716	Omy400039454	GSONMT00051537001	0.147308	0.0216997
TCONS_00014594	11.4474	0.00545453	clone ssal-eve-502-259 CD209 antigen-like protein E putative mRNA, complete cds		833	130	704	833	820	826	2.08508	Omy400072296	68.2878	0.00484833	144	913	1056	921	927	5.64165	-143.7	-135.974	Omy400072296	TCONS_00014594	0.146092	0.0213428
GSONMT00051537001	6.75605	0.00369889	kinase suppressor of ras 1-like isoform x2	F:metal ion binding; P:intracellular signal transduction; F:ATP binding; F:protein kinase activity; P:protein phosphorylation; F:transferase activity, transferring phosphorus-containing groups; F:protein serine/threonine kinase activity	1763	148	969	1116	1110	1116	4.0905	Omy400087602	16.499	0.000814723	146	30	175	30	36	0.91128	-149.4	-144.387	Omy400087602	GSONMT00051537001	0.146083	0.0213403
TCONS_00088807	12.1926	0.00275372	growth arrest-specific protein 7-like (LOC106606940), transcript variant X2, mRNA	transcription factor activity	566	135	351	485	472	478	6.68196	Omy400036710	21.3472	0.000619991	146	95	240	103	109	10.7286	-148.5	-131.102	Omy400036710	TCONS_00088807	0.145576	0.0211925
GSONMT00056857001	5.19815	0.000386719	ATP-dependent 6-phosphofructokinase, muscle type-like	F:transferase activity; P:phosphorylation; F:nucleotide binding; C:cytoplasm; F:ATP binding; F:kinase activity; C:6-phosphofructokinase complex; P:glycolysis; P:fructose 6-phosphate metabolic process; F:6-phosphofructokinase activity	1752	143	119	261	227	233	0.00497	Omy400030960	156.326	3.87832e-06	149	1	149	24	30	27.0413	-135.1	-108.054	Omy400030960	GSONMT00056857001	0.145102	0.0210546
GSONMT00035771001	-4.5021	0.00579917	adaptin ear-binding coat-associated protein 1-like	F:molecular_function; C:membrane; P:endocytosis	803	126	1	126	114	120	15.8794	Omy400055397	22.0869	0.000400246	142	94	235	100	106	0.6518	-143.2	-126.694	Omy400055397	GSONMT00035771001	0.144638	0.02092
GSONMT00079999001	9.13831	8.47474e-06	calcium-binding and coiled-coil domain-containing protein 1-like	P:regulation of transcription, DNA-templated; P:transcription, DNA-templated; C:integral component of membrane; C:nucleus; F:DNA binding	1967	125	657	781	751	757	12.5724	Omy500028108	26.7616	0.00206148	143	29	171	58	64	2.4433	-117.6	-102.63	Omy500028108	GSONMT00079999001	0.144033	0.0207455
TCONS_00014594	11.4474	0.00545453	clone ssal-eve-502-259 CD209 antigen-like protein E putative mRNA, complete cds		833	121	713	833	740	746	1.93028	Omy400037759	392.195	8.77965e-08	147	94	240	203	209	2.48033	-116.4	-111.978	Omy400037759	TCONS_00014594	0.140284	0.0196796
GSONMT00051537001	6.75605	0.00369889	kinase suppressor of ras 1-like isoform x2	F:metal ion binding; P:intracellular signal transduction; F:ATP binding; F:protein kinase activity; P:protein phosphorylation; F:transferase activity, transferring phosphorus-containing groups; F:protein serine/threonine kinase activity	1763	140	991	1130	1114	1120	3.95481	Omy400048263	46.6745	9.03776e-05	147	16	162	25	31	1.50465	-108.1	-102.638	Omy400048263	GSONMT00051537001	0.139517	0.0194651
TCONS_00088807	12.1926	0.00275372	growth arrest-specific protein 7-like (LOC106606940), transcript variant X2, mRNA	transcription factor activity	566	137	366	502	496	502	6.81803	Omy400030960	156.326	3.87832e-06	149	177	325	177	183	23.2303	-132.4	-102.343	Omy400030960	TCONS_00088807	0.13951	0.0194632
GSONMT00032806001	-5.7265	1.95431e-06	procollagen c-endopeptidase enhancer 2-like	C:extracellular region; C:collagen	1221	131	1	131	100	106	30.2841	Omy200225188	-11.3237	5.69522e-06	145	507	651	529	535	4.79805	-159.4	-124.302	Omy200225188	GSONMT00032806001	0.139024	0.0193277
GSONMT00027415001	9.59268	0.00257	novel protein vertebrate phospholipase group vi (zgc:77476)	P:lipid metabolic process; F:hydrolase activity; P:metabolic process; P:cardiolipin biosynthetic process; C:cytoplasm; C:centrosome	552	112	4	115	86	92	10.4376	Omy400071049	10.5645	0.00571895	121	167	287	188	194	3.42343	-120.9	-107.079	Omy400071049	GSONMT00027415001	0.138202	0.0190999
TCONS_00014594	11.4474	0.00545453	clone ssal-eve-502-259 CD209 antigen-like protein E putative mRNA, complete cds		833	126	707	832	735	741	2.08617	Omy400018612	23.537	0.000557431	138	3	140	106	112	10.8249	-119.1	-106.185	Omy400018612	TCONS_00014594	0.136931	0.0187502
GSONMT00026025001	3.88294	0.000204828	protein slowmo homolog 2-like	-	1145	149	731	879	873	879	5.64007	Omy400036710	21.3472	0.000619991	139	104	242	104	110	9.72309	-125.9	-110.513	Omy400036710	GSONMT00026025001	0.134181	0.0180046
GSONMT00000536001	8.73037	0.000285129	apolipoprotein e	F:lipid binding; P:lipid transport; P:lipoprotein metabolic process; C:extracellular region; P:transport	913	93	797	889	883	889	0.73203	Omy200042797	10.9918	0.00390999	133	1	133	1	7	31.3565	-143.1	-111.001	Omy200042797	GSONMT00000536001	0.132145	0.0174624
GSONMT00078105001	5.58183	0.00312341	sorbin and sh3 domain-containing protein 1-like	-	669	143	35	177	104	110	23.4484	Omy400043368	7.83396	0.00847614	149	520	668	592	598	5.04555	-137.5	-108.969	Omy400043368	GSONMT00078105001	0.130002	0.0169004
GSONMT00030514001	6.58676	6.58228e-06	heat shock protein beta-7	P:response to stress; F:molecular_function; C:mitochondrion; C:nucleus	1219	128	1	128	97	103	9.74164	Omy400087602	16.499	0.000814723	148	21	168	42	48	1.80623	-118.5	-106.945	Omy400087602	GSONMT00030514001	0.129099	0.0166665
TCONS_00088807	12.1926	0.00275372	growth arrest-specific protein 7-like (LOC106606940), transcript variant X2, mRNA	transcription factor activity	566	145	358	502	457	463	6.30302	Omy400071049	10.5645	0.00571895	148	58	205	103	109	3.29485	-152	-142.426	Omy400071049	TCONS_00088807	0.126559	0.0160172
GSONMT00056857001	5.19815	0.000386719	ATP-dependent 6-phosphofructokinase, muscle type-like	F:transferase activity; P:phosphorylation; F:nucleotide binding; C:cytoplasm; F:ATP binding; F:kinase activity; C:6-phosphofructokinase complex; P:glycolysis; P:fructose 6-phosphate metabolic process; F:6-phosphofructokinase activity	1752	148	102	249	243	249	0.00457	Omy400018612	23.537	0.000557431	141	1	141	1	7	10.9223	-148.6	-137.672	Omy400018612	GSONMT00056857001	0.126097	0.0159004
TCONS_00014594	11.4474	0.00545453	clone ssal-eve-502-259 CD209 antigen-like protein E putative mRNA, complete cds		833	131	702	832	826	832	2.09687	Omy400048263	46.6745	9.03776e-05	149	50	198	50	56	1.08238	-128.7	-125.513	Omy400048263	TCONS_00014594	0.1249	0.0155999
C122910_c0_seq1_	4.27979	0.00123569	smoothelin-like protein 1 (LOC106604657), transcript variant X2, mRNA	regulation of contractile properties of both striated and smooth muscles	560	139	398	536	502	508	7.55636	Omy400016507	21.5632	0.00153433	144	5	148	36	42	16.6025	-127.9	-103.786	Omy400016507	C122910_c0_seq1_	0.121904	0.0148605
GSONMT00035771001	-4.5021	0.00579917	adaptin ear-binding coat-associated protein 1-like	F:molecular_function; C:membrane; P:endocytosis	803	126	1	126	120	126	15.8794	Omy400042943	50.4417	0.00570385	149	5	153	5	11	9.7817	-148.2	-122.568	Omy400042943	GSONMT00035771001	0.11951	0.0142826
GSONMT00056857001	5.19815	0.000386719	ATP-dependent 6-phosphofructokinase, muscle type-like	F:transferase activity; P:phosphorylation; F:nucleotide binding; C:cytoplasm; F:ATP binding; F:kinase activity; C:6-phosphofructokinase complex; P:glycolysis; P:fructose 6-phosphate metabolic process; F:6-phosphofructokinase activity	1752	135	143	277	263	269	0.29907	Omy400072297	76.7844	0.0039507	149	306	454	315	321	5.46699	-111.1	-105.383	Omy400072297	GSONMT00056857001	0.119439	0.0142656
TCONS_00014594	11.4474	0.00545453	clone ssal-eve-502-259 CD209 antigen-like protein E putative mRNA, complete cds		833	121	712	832	826	832	1.93865	Omy400098107	17.6106	0.00173053	149	593	741	593	599	1.3557	-128.6	-125.283	Omy400098107	TCONS_00014594	0.117102	0.013713
GSONMT00011579001	7.62573	0.00549816	v-type proton atpase catalytic subunit a-like	P:ion transport; P:transport; P:ATP metabolic process; F:proton-transporting ATPase activity, rotational mechanism; F:ATP binding; P:proton transport; P:ATP hydrolysis coupled proton transport; F:hydrolase activity, acting on acid anhydrides, catalyzing transmembrane movement of substances; C:proton-transporting two-sector ATPase complex, catalytic domain; C:proton-transporting V-type ATPase, V1 …	1998	126	1855	1980	1974	1980	28.3373	Omy400050933	135.422	0.000192884	141	3	143	3	9	9.82606	-145	-106.83	Omy400050933	GSONMT00011579001	0.114299	0.0130642
GSONMT00011579001	7.62573	0.00549816	v-type proton atpase catalytic subunit a-like	P:ion transport; P:transport; P:ATP metabolic process; F:proton-transporting ATPase activity, rotational mechanism; F:ATP binding; P:proton transport; P:ATP hydrolysis coupled proton transport; F:hydrolase activity, acting on acid anhydrides, catalyzing transmembrane movement of substances; C:proton-transporting two-sector ATPase complex, catalytic domain; C:proton-transporting V-type ATPase, V1 …	1015	126	356	481	475	481	25.92	Omy400050933	135.422	0.000192884	141	3	143	3	9	9.82606	-144.5	-108.751	Omy400050933	GSONMT00011579001	0.114299	0.0130642
GSONMT00014493001	7.03454	0.00568238	proline-rich protein 16	-	1998	131	201	331	296	302	15.9343	Omy500029301	75.0947	0.00141041	139	1	139	28	34	5.47868	-127.2	-105.795	Omy500029301	GSONMT00014493001	0.112347	0.0126219
GSONMT00026025001	3.88294	0.000204828	protein slowmo homolog 2-like	-	1145	133	753	885	879	885	4.43332	Omy400087602	16.499	0.000814723	143	29	171	29	35	0.91649	-125.8	-120.489	Omy400087602	GSONMT00026025001	0.110559	0.0122234
GSONMT00035771001	-4.5021	0.00579917	adaptin ear-binding coat-associated protein 1-like	F:molecular_function; C:membrane; P:endocytosis	803	123	4	126	92	98	16.5208	Omy400064152	-5.00202	0.00350314	148	346	493	387	393	11.9804	-134.3	-105.799	Omy400064152	GSONMT00035771001	0.108781	0.0118334
C122910_c0_seq1_	4.27979	0.00123569	smoothelin-like protein 1 (LOC106604657), transcript variant X2, mRNA	regulation of contractile properties of both striated and smooth muscles	560	148	401	548	542	548	7.54759	Omy400018612	23.537	0.000557431	149	17	165	17	23	10.1011	-135.2	-117.554	Omy400018612	C122910_c0_seq1_	0.10729	0.0115112
GSONMT00079999001	9.13831	8.47474e-06	calcium-binding and coiled-coil domain-containing protein 1-like	P:regulation of transcription, DNA-templated; P:transcription, DNA-templated; C:integral component of membrane; C:nucleus; F:DNA binding	1967	114	856	969	939	945	9.23592	Omy400087602	16.499	0.000814723	142	32	173	57	63	0.91233	-113.9	-103.741	Omy400087602	GSONMT00079999001	0.107256	0.0115039
GSONMT00051537001	6.75605	0.00369889	kinase suppressor of ras 1-like isoform x2	F:metal ion binding; P:intracellular signal transduction; F:ATP binding; F:protein kinase activity; P:protein phosphorylation; F:transferase activity, transferring phosphorus-containing groups; F:protein serine/threonine kinase activity	1763	148	983	1130	1115	1121	3.96672	Omy400098107	17.6106	0.00173053	149	447	595	455	461	2.01441	-114.8	-108.808	Omy400098107	GSONMT00051537001	0.106605	0.0113646
C122910_c0_seq1_	4.27979	0.00123569	smoothelin-like protein 1 (LOC106604657), transcript variant X2, mRNA	regulation of contractile properties of both striated and smooth muscles	560	122	428	549	543	549	8.0209	Omy400098107	17.6106	0.00173053	148	211	358	211	217	1.37512	-111.8	-102.367	Omy400098107	C122910_c0_seq1_	0.106049	0.0112463
C122910_c0_seq1_	4.27979	0.00123569	smoothelin-like protein 1 (LOC106604657), transcript variant X2, mRNA	regulation of contractile properties of both striated and smooth muscles	560	149	404	552	546	552	7.57663	Omy400063963	71.1499	0.00459298	133	163	295	163	169	1.08223	-109.7	-101.06	Omy400063963	C122910_c0_seq1_	0.104145	0.0108462
GSONMT00051537001	6.75605	0.00369889	kinase suppressor of ras 1-like isoform x2	F:metal ion binding; P:intracellular signal transduction; F:ATP binding; F:protein kinase activity; P:protein phosphorylation; F:transferase activity, transferring phosphorus-containing groups; F:protein serine/threonine kinase activity	1763	147	979	1125	1119	1125	4.04873	Omy400016507	21.5632	0.00153433	136	5	140	5	11	16.4377	-121.1	-100.616	Omy400016507	GSONMT00051537001	0.102968	0.0106024
GSONMT00026025001	3.88294	0.000204828	protein slowmo homolog 2-like	-	1145	148	758	905	899	905	7.33118	Omy400071049	10.5645	0.00571895	147	423	569	423	429	0.48669	-133.4	-125.576	Omy400071049	GSONMT00026025001	0.101529	0.0103081
GSONMT00030514001	6.58676	6.58228e-06	heat shock protein beta-7	P:response to stress; F:molecular_function; C:mitochondrion; C:nucleus	1219	115	2	116	93	99	1.43438	Omy400050933	135.422	0.000192884	144	17	160	32	38	6.6998	-123.7	-115.58	Omy400050933	GSONMT00030514001	0.101456	0.0102933
GSONMT00070791001	15.8832	9.31111e-05	myosin-binding protein slow-type-like isoform x2	-	803	121	678	798	792	798	12.9944	Omy400006036	12.6212	0.00410229	137	84	220	84	90	4.26333	-123.1	-105.814	Omy400006036	GSONMT00070791001	0.100799	0.0101605
GSONMT00035771001	-4.5021	0.00579917	adaptin ear-binding coat-associated protein 1-like	F:molecular_function; C:membrane; P:endocytosis	803	126	1	126	120	126	15.8794	Omy100129540	-3.67997	0.000739385	138	6	143	6	12	0.90677	-168.2	-151.434	Omy100129540	GSONMT00035771001	0.0875019	0.00765659
GSONMT00035771001	-4.5021	0.00579917	adaptin ear-binding coat-associated protein 1-like	F:molecular_function; C:membrane; P:endocytosis	803	125	1	125	119	125	14.9901	Omy400065828	54.0666	0.00265777	138	3	140	3	9	5.20997	-138.9	-118.672	Omy400065828	GSONMT00035771001	0.0831007	0.00690573
TCONS_00088807	12.1926	0.00275372	growth arrest-specific protein 7-like (LOC106606940), transcript variant X2, mRNA	transcription factor activity	566	137	367	503	497	503	7.18159	Omy400072297	76.7844	0.0039507	149	323	471	323	329	5.88016	-121.9	-108.879	Omy400072297	TCONS_00088807	0.07988	0.00638082
GSONMT00070791001	15.8832	9.31111e-05	myosin-binding protein slow-type-like isoform x2	-	803	140	657	796	782	788	23.513	Omy400059584	4.4347	0.00665912	147	4	150	14	20	11.089	-144.9	-110.331	Omy400059584	GSONMT00070791001	0.0793201	0.00629167
GSONMT00035771001	-4.5021	0.00579917	adaptin ear-binding coat-associated protein 1-like	F:molecular_function; C:membrane; P:endocytosis	803	109	1	109	95	101	8.83791	Omy400013013	13.3305	1.81461e-05	148	176	323	184	190	2.40047	-137.1	-125.823	Omy400013013	GSONMT00035771001	0.0792014	0.00627286
GSONMT00079999001	9.13831	8.47474e-06	calcium-binding and coiled-coil domain-containing protein 1-like	P:regulation of transcription, DNA-templated; P:transcription, DNA-templated; C:integral component of membrane; C:nucleus; F:DNA binding	1998	135	1772	1906	1874	1880	25.5129	Omy400050933	135.422	0.000192884	148	11	158	45	51	6.42538	-135.6	-103.649	Omy400050933	GSONMT00079999001	0.0788775	0.00622166
GSONMT00079999001	9.13831	8.47474e-06	calcium-binding and coiled-coil domain-containing protein 1-like	P:regulation of transcription, DNA-templated; P:transcription, DNA-templated; C:integral component of membrane; C:nucleus; F:DNA binding	1967	149	823	971	940	946	9.22818	Omy400050933	135.422	0.000192884	145	18	162	31	37	6.87426	-126.2	-110.052	Omy400050933	GSONMT00079999001	0.0788775	0.00622166
GSONMT00035771001	-4.5021	0.00579917	adaptin ear-binding coat-associated protein 1-like	F:molecular_function; C:membrane; P:endocytosis	803	126	1	126	120	126	15.8794	Omy400016833	4.55921	0.00666507	132	148	279	148	154	19.4945	-166.6	-131.204	Omy400016833	GSONMT00035771001	0.077153	0.00595258
GSONMT00082433001	-6.741	9.87673e-05	tenascin-like isoform x2	P:mesoderm development; P:axonal fasciculation; P:axon guidance; P:optic nerve development; P:positive regulation of synaptic growth at neuromuscular junction; P:positive regulation of axon regeneration; P:axon regeneration at neuromuscular junction; C:cellular_component; P:negative regulation of axon extension; P:neural crest cell migration; P:cell adhesion; C:extracellular space; F:syndecan bin…	1811	104	1563	1666	1657	1663	0.0256	Omy400027163	-7.68374	0.00666507	102	415	516	417	423	17.6608	-170.8	-153.094	Omy400027163	GSONMT00082433001	0.0723928	0.00524071
GSONMT00035771001	-4.5021	0.00579917	adaptin ear-binding coat-associated protein 1-like	F:molecular_function; C:membrane; P:endocytosis	803	124	1	124	111	117	14.5982	Omy400010328	50.7006	0.00570385	148	202	349	209	215	2.77448	-153.9	-136.545	Omy400010328	GSONMT00035771001	0.0701286	0.00491801
GSONMT00035771001	-4.5021	0.00579917	adaptin ear-binding coat-associated protein 1-like	F:molecular_function; C:membrane; P:endocytosis	803	128	1	128	106	112	16.4846	Omy400006036	12.6212	0.00410229	140	71	210	86	92	4.71386	-152.5	-131.286	Omy400006036	GSONMT00035771001	0.0683985	0.00467836
GSONMT00035771001	-4.5021	0.00579917	adaptin ear-binding coat-associated protein 1-like	F:molecular_function; C:membrane; P:endocytosis	803	125	2	126	108	114	16.2336	Omy400000096	17.8474	0.000138853	149	358	506	375	381	1.81753	-138.6	-120.552	Omy400000096	GSONMT00035771001	0.0675518	0.00456325
GSONMT00079999001	9.13831	8.47474e-06	calcium-binding and coiled-coil domain-containing protein 1-like	P:regulation of transcription, DNA-templated; P:transcription, DNA-templated; C:integral component of membrane; C:nucleus; F:DNA binding	1967	142	628	769	763	769	15.8032	Omy500030342	17.9936	0.000794584	140	2	141	2	8	4.20273	-124.6	-104.642	Omy500030342	GSONMT00079999001	0.063734	0.00406202
GSONMT00067129001	5.62711	0.00461498	autophagy-related protein 9a-like isoform x1	C:autophagic vacuole; C:cytoplasm; F:molecular_function; C:cellular_component; P:autophagic vacuole assembly	1788	130	572	701	613	619	30.1613	Omy400050933	135.422	0.000192884	149	11	159	99	105	6.36991	-136.6	-100.101	Omy400050933	GSONMT00067129001	0.0630157	0.00397098
TCONS_00088807	12.1926	0.00275372	growth arrest-specific protein 7-like (LOC106606940), transcript variant X2, mRNA	transcription factor activity	566	138	365	502	420	426	6.77236	Omy400042671	9.97127	0.00686787	149	50	198	142	148	10.6745	-125.9	-108.478	Omy400042671	TCONS_00088807	0.062727	0.00393468
TCONS_00088807	12.1926	0.00275372	growth arrest-specific protein 7-like (LOC106606940), transcript variant X2, mRNA	transcription factor activity	566	121	382	502	469	475	7.07318	Omy400016971	273.161	1.29995e-05	133	104	236	127	133	12.2737	-121.5	-102.192	Omy400016971	TCONS_00088807	0.0613276	0.00376107
GSONMT00070791001	15.8832	9.31111e-05	myosin-binding protein slow-type-like isoform x2	-	803	125	673	797	784	790	13.5528	Omy400087602	16.499	0.000814723	129	50	178	56	62	1.13984	-116.5	-101.781	Omy400087602	GSONMT00070791001	0.0580221	0.00336656
GSONMT00026025001	3.88294	0.000204828	protein slowmo homolog 2-like	-	1145	136	758	893	875	881	4.82073	Omy400050933	135.422	0.000192884	139	8	146	20	26	7.8601	-141.5	-128.843	Omy400050933	GSONMT00026025001	0.0556033	0.00309172
GSONMT00029410001	39.8068	0.000206906	protein phosphatase slingshot homolog 2-like isoform x2	P:dephosphorylation; F:phosphatase activity; F:hydrolase activity; P:protein dephosphorylation; F:protein tyrosine/serine/threonine phosphatase activity; F:protein tyrosine phosphatase activity; C:cellular_component; F:DNA binding	1998	141	879	1019	935	941	13.8556	Omy400036710	21.3472	0.000619991	147	94	240	173	179	10.8409	-126.3	-101.599	Omy400036710	GSONMT00029410001	0.0546639	0.00298815
GSONMT00027415001	9.59268	0.00257	novel protein vertebrate phospholipase group vi (zgc:77476)	P:lipid metabolic process; F:hydrolase activity; P:metabolic process; P:cardiolipin biosynthetic process; C:cytoplasm; C:centrosome	552	95	7	101	91	97	5.1229	Omy400050933	135.422	0.000192884	122	12	133	17	23	4.3619	-124.5	-114.967	Omy400050933	GSONMT00027415001	0.0523437	0.00273986
GSONMT00070791001	15.8832	9.31111e-05	myosin-binding protein slow-type-like isoform x2	-	803	120	678	797	786	792	12.8343	Omy400000096	17.8474	0.000138853	148	338	485	359	365	0.94002	-121.2	-107.387	Omy400000096	GSONMT00070791001	0.0518159	0.00268489
GSONMT00035771001	-4.5021	0.00579917	adaptin ear-binding coat-associated protein 1-like	F:molecular_function; C:membrane; P:endocytosis	803	126	1	126	116	122	15.8794	Omy400078414	70.7783	0.000161203	142	20	161	24	30	8.20297	-154.9	-130.776	Omy400078414	GSONMT00035771001	0.050711	0.00257161
GSONMT00035771001	-4.5021	0.00579917	adaptin ear-binding coat-associated protein 1-like	F:molecular_function; C:membrane; P:endocytosis	803	126	1	126	108	114	15.8794	Omy400039454	9.60134	0.00459298	146	70	215	86	92	0.34516	-130.7	-114.45	Omy400039454	GSONMT00035771001	0.0500837	0.00250838
TCONS_00088807	12.1926	0.00275372	growth arrest-specific protein 7-like (LOC106606940), transcript variant X2, mRNA	transcription factor activity	566	139	365	503	497	503	7.08707	Omy400078414	70.7783	0.000161203	145	32	176	32	38	9.12502	-138.1	-121.862	Omy400078414	TCONS_00088807	0.049933	0.0024933
GSONMT00035771001	-4.5021	0.00579917	adaptin ear-binding coat-associated protein 1-like	F:molecular_function; C:membrane; P:endocytosis	803	126	1	126	114	120	15.8794	Omy400055396	60.5328	0.000303893	142	73	214	79	85	0.6518	-143.2	-126.694	Omy400055396	GSONMT00035771001	0.0451431	0.0020379
TCONS_00088807	12.1926	0.00275372	growth arrest-specific protein 7-like (LOC106606940), transcript variant X2, mRNA	transcription factor activity	566	136	366	501	495	501	6.62061	Omy400072296	68.2878	0.00484833	148	167	314	167	173	9.12279	-129.6	-113.818	Omy400072296	TCONS_00088807	0.0425907	0.00181397
GSONMT00035771001	-4.5021	0.00579917	adaptin ear-binding coat-associated protein 1-like	F:molecular_function; C:membrane; P:endocytosis	803	129	2	130	124	130	17.0371	Omy400087602	16.499	0.000814723	149	20	168	20	26	1.89458	-146.6	-127.644	Omy400087602	GSONMT00035771001	0.0402207	0.0016177
GSONMT00035771001	-4.5021	0.00579917	adaptin ear-binding coat-associated protein 1-like	F:molecular_function; C:membrane; P:endocytosis	803	127	1	127	109	115	16.2753	Omy400036710	21.3472	0.000619991	135	107	241	118	124	9.73722	-152.2	-126.157	Omy400036710	GSONMT00035771001	0.0386171	0.00149128
GSONMT00035771001	-4.5021	0.00579917	adaptin ear-binding coat-associated protein 1-like	F:molecular_function; C:membrane; P:endocytosis	803	119	2	120	95	101	12.1176	Omy400050933	135.422	0.000192884	128	10	137	28	34	6.71611	-148.6	-129.72	Omy400050933	GSONMT00035771001	0.0380089	0.00144468
GSONMT00056857001	5.19815	0.000386719	ATP-dependent 6-phosphofructokinase, muscle type-like	F:transferase activity; P:phosphorylation; F:nucleotide binding; C:cytoplasm; F:ATP binding; F:kinase activity; C:6-phosphofructokinase complex; P:glycolysis; P:fructose 6-phosphate metabolic process; F:6-phosphofructokinase activity	1752	141	137	277	263	269	0.03189	Omy400072296	68.2878	0.00484833	149	87	235	96	102	7.70791	-122.6	-114.838	Omy400072296	GSONMT00056857001	0.0350631	0.00122942
TCONS_00088807	12.1926	0.00275372	growth arrest-specific protein 7-like (LOC106606940), transcript variant X2, mRNA	transcription factor activity	566	135	365	499	493	499	6.34724	Omy400087602	16.499	0.000814723	146	29	174	29	35	0.89926	-136.5	-129.26	Omy400087602	TCONS_00088807	0.0342655	0.00117412
GSONMT00026025001	3.88294	0.000204828	protein slowmo homolog 2-like	-	1145	123	760	882	850	856	3.65979	Omy400016158	13.5164	0.0041595	147	80	226	111	117	29.3089	-133.9	-100.946	Omy400016158	GSONMT00026025001	0.0333401	0.00111156
GSONMT00065684001	63.8112	2.42588e-09	protein soga3-like isoform x3	P:regulation of autophagy; C:extracellular space; P:regulation of transcription, DNA-templated; F:sequence-specific DNA binding; F:sequence-specific DNA binding transcription factor activity	1998	137	1512	1648	1606	1612	15.3596	Omy400050933	135.422	0.000192884	149	11	159	60	66	6.36991	-121.8	-100.07	Omy400050933	GSONMT00065684001	0.0328208	0.00107721
GSONMT00065684001	63.8112	2.42588e-09	protein soga3-like isoform x3	P:regulation of autophagy; C:extracellular space; P:regulation of transcription, DNA-templated; F:sequence-specific DNA binding; F:sequence-specific DNA binding transcription factor activity	779	137	13	149	107	113	15.3402	Omy400050933	135.422	0.000192884	149	11	159	60	66	6.36991	-121.8	-100.086	Omy400050933	GSONMT00065684001	0.0328208	0.00107721
TCONS_00088807	12.1926	0.00275372	growth arrest-specific protein 7-like (LOC106606940), transcript variant X2, mRNA	transcription factor activity	566	119	385	503	491	497	7.47519	Omy400050933	135.422	0.000192884	136	25	160	32	38	6.87429	-148.4	-134.08	Omy400050933	TCONS_00088807	0.0295083	0.000870738
GSONMT00027415001	9.59268	0.00257	novel protein vertebrate phospholipase group vi (zgc:77476)	P:lipid metabolic process; F:hydrolase activity; P:metabolic process; P:cardiolipin biosynthetic process; C:cytoplasm; C:centrosome	552	107	4	110	104	110	5.60642	Omy400039454	9.60134	0.00459298	133	58	190	58	64	0.14202	-106.6	-100.828	Omy400039454	GSONMT00027415001	0.0289229	0.000836536
GSONMT00072787001	-3.75696	8.47474e-06	collagen alpha-1 chain-like	F:extracellular matrix structural constituent; C:collagen; P:extracellular fibril organization; C:basement membrane; P:integrin biosynthetic process; C:collagen type V; P:collagen biosynthetic process; P:tendon development; P:cell adhesion; P:skin development; P:collagen fibril organization; F:heparin binding; P:regulation of cellular component organization; P:heart morphogenesis; P:eye morphogen…	1867	147	1690	1836	1830	1836	0.95038	Omy300049419	55.4448	0.000875572	148	450	597	450	456	0.43245	-145.4	-144.009	Omy300049419	GSONMT00072787001	0.0276076	0.000762179
GSONMT00035771001	-4.5021	0.00579917	adaptin ear-binding coat-associated protein 1-like	F:molecular_function; C:membrane; P:endocytosis	803	124	1	124	106	112	14.5982	Omy400071049	10.5645	0.00571895	132	38	169	51	57	1.00003	-153.2	-137.621	Omy400071049	GSONMT00035771001	0.0272035	0.000740032
GSONMT00051537001	6.75605	0.00369889	kinase suppressor of ras 1-like isoform x2	F:metal ion binding; P:intracellular signal transduction; F:ATP binding; F:protein kinase activity; P:protein phosphorylation; F:transferase activity, transferring phosphorus-containing groups; F:protein serine/threonine kinase activity	1763	149	984	1132	1099	1105	3.79319	Omy400091210	80.4062	0.000887507	149	202	350	231	237	2.7995	-113.7	-107.088	Omy400091210	GSONMT00051537001	0.0267711	0.000716692
TCONS_00088807	12.1926	0.00275372	growth arrest-specific protein 7-like (LOC106606940), transcript variant X2, mRNA	transcription factor activity	566	143	359	501	495	501	6.25493	Omy400060787	34.8436	3.37573e-05	150	70	219	70	76	5.57022	-115.8	-103.975	Omy400060787	TCONS_00088807	0.020727	0.000429609
TCONS_00088807	12.1926	0.00275372	growth arrest-specific protein 7-like (LOC106606940), transcript variant X2, mRNA	transcription factor activity	566	135	368	502	480	486	6.89592	Omy400091210	80.4062	0.000887507	149	164	312	191	197	3.08426	-122	-112.006	Omy400091210	TCONS_00088807	0.0198142	0.000392603
GSONMT00070791001	15.8832	9.31111e-05	myosin-binding protein slow-type-like isoform x2	-	803	122	677	798	792	798	12.9945	Omy400071049	10.5645	0.00571895	119	95	213	95	101	3.65746	-135.4	-118.704	Omy400071049	GSONMT00070791001	0.0126743	0.000160638
GSONMT00029410001	39.8068	0.000206906	protein phosphatase slingshot homolog 2-like isoform x2	P:dephosphorylation; F:phosphatase activity; F:hydrolase activity; P:protein dephosphorylation; F:protein tyrosine/serine/threonine phosphatase activity; F:protein tyrosine phosphatase activity; C:cellular_component; F:DNA binding	1998	145	878	1022	1012	1018	13.5422	Omy400071049	10.5645	0.00571895	149	124	272	129	135	3.82054	-130.5	-113.136	Omy400071049	GSONMT00029410001	0.0103385	0.000106884
GSONMT00000536001	8.73037	0.000285129	apolipoprotein e	F:lipid binding; P:lipid transport; P:lipoprotein metabolic process; C:extracellular region; P:transport	913	96	809	904	898	904	0.39438	Omy400027163	-7.68374	0.00666507	101	416	516	416	422	17.6525	-154.8	-136.776	Omy400027163	GSONMT00000536001	0.00798778	6.38046e-05
TCONS_00088807	12.1926	0.00275372	growth arrest-specific protein 7-like (LOC106606940), transcript variant X2, mRNA	transcription factor activity	566	138	365	502	426	432	6.77236	Omy400039454	9.60134	0.00459298	145	18	162	95	101	0.14349	-119.4	-112.524	Omy400039454	TCONS_00088807	0.00666177	4.43792e-05
GSONMT00070791001	15.8832	9.31111e-05	myosin-binding protein slow-type-like isoform x2	-	803	123	676	798	792	798	13.3094	Omy400050933	135.422	0.000192884	145	18	162	18	24	6.87426	-130.8	-110.665	Omy400050933	GSONMT00070791001	0.0053115	2.8212e-05
GSONMT00070791001	15.8832	9.31111e-05	myosin-binding protein slow-type-like isoform x2	-	803	118	681	798	786	792	12.9563	Omy400042943	50.4417	0.00570385	144	421	564	428	434	2.42379	-121.4	-105.985	Omy400042943	GSONMT00070791001	0.00381082	1.45223e-05
TCONS_00014594	11.4474	0.00545453	clone ssal-eve-502-259 CD209 antigen-like protein E putative mRNA, complete cds		833	114	719	832	754	760	0.88646	Omy400037758	360.56	4.58551e-05	149	39	187	141	147	4.46381	-111.2	-105.809	Omy400037758	TCONS_00014594	0.00377247	1.42315e-05
GSONMT00035771001	-4.5021	0.00579917	adaptin ear-binding coat-associated protein 1-like	F:molecular_function; C:membrane; P:endocytosis	803	127	1	127	121	127	16.2753	Omy400098107	17.6106	0.00173053	149	502	650	502	508	1.51902	-140.4	-122.569	Omy400098107	GSONMT00035771001	-0.00325418	1.05897e-05
GSONMT00072161001	7.77642	0.000122973	centrosomal protein of 85 kda-like	F:molecular_function; P:biological_process; C:cellular_component	1232	149	517	665	649	655	36.9089	Omy400050933	135.422	0.000192884	142	18	159	25	31	6.67047	-146.8	-103.205	Omy400050933	GSONMT00072161001	-0.00504032	2.54048e-05
TCONS_00088807	12.1926	0.00275372	growth arrest-specific protein 7-like (LOC106606940), transcript variant X2, mRNA	transcription factor activity	566	137	366	502	496	502	6.81803	Omy400048263	46.6745	9.03776e-05	146	12	157	12	18	1.52937	-129.5	-121.137	Omy400048263	TCONS_00088807	-0.0273965	0.000750566
GSONMT00035771001	-4.5021	0.00579917	adaptin ear-binding coat-associated protein 1-like	F:molecular_function; C:membrane; P:endocytosis	803	92	1	92	64	70	5.11271	Omy400034255	7.59561	0.000652338	92	363	454	385	391	7.71461	-169.5	-156.713	Omy400034255	GSONMT00035771001	-0.031732	0.00100692
GSONMT00070791001	15.8832	9.31111e-05	myosin-binding protein slow-type-like isoform x2	-	803	120	679	798	790	796	12.9935	Omy400055396	60.5328	0.000303893	122	124	245	126	132	0.69418	-129	-115.282	Omy400055396	GSONMT00070791001	-0.0343075	0.001177
GSONMT00035771001	-4.5021	0.00579917	adaptin ear-binding coat-associated protein 1-like	F:molecular_function; C:membrane; P:endocytosis	803	127	1	127	121	127	16.2753	Omy400048263	46.6745	9.03776e-05	149	62	210	62	68	1.07614	-132.5	-115.116	Omy400048263	GSONMT00035771001	-0.0371905	0.00138314
TCONS_00088807	12.1926	0.00275372	growth arrest-specific protein 7-like (LOC106606940), transcript variant X2, mRNA	transcription factor activity	566	134	369	502	496	502	6.91959	Omy400098107	17.6106	0.00173053	147	530	676	530	536	1.36272	-138.9	-130.596	Omy400098107	TCONS_00088807	-0.0395918	0.00156751
GSONMT00014493001	7.03454	0.00568238	proline-rich protein 16	-	1444	138	859	996	926	932	25.7146	Omy400043368	7.83396	0.00847614	149	628	776	696	702	4.93591	-149.1	-118.434	Omy400043368	GSONMT00014493001	-0.0408736	0.00167065
GSONMT00011757001	-4.02722	0.000167303	protein unc-45 homolog b-like	C:Z disc; P:skeletal muscle organ development; P:cardiac muscle tissue development; P:myofibril assembly; P:skeletal muscle tissue development; P:muscle organ development; C:cytoplasm; C:perinuclear region of cytoplasm; P:multicellular organismal development; P:cell differentiation; F:protein binding	1860	144	1576	1719	1713	1719	33.8326	Omy400131856	-3.5186	0.00249315	146	400	545	400	406	37.5131	-218.6	-147.258	Omy400131856	GSONMT00011757001	-0.0444604	0.00197673
GSONMT00029410001	39.8068	0.000206906	protein phosphatase slingshot homolog 2-like isoform x2	P:dephosphorylation; F:phosphatase activity; F:hydrolase activity; P:protein dephosphorylation; F:protein tyrosine/serine/threonine phosphatase activity; F:protein tyrosine phosphatase activity; C:cellular_component; F:DNA binding	1998	144	879	1022	935	941	13.6372	Omy400087602	16.499	0.000814723	139	30	168	96	102	1.04288	-118.4	-103.683	Omy400087602	GSONMT00029410001	-0.0467451	0.0021851
GSONMT00035771001	-4.5021	0.00579917	adaptin ear-binding coat-associated protein 1-like	F:molecular_function; C:membrane; P:endocytosis	803	121	1	121	115	121	12.1344	Omy400059584	4.4347	0.00665912	110	1	110	1	7	0.29769	-222.1	-209.648	Omy400059584	GSONMT00035771001	-0.0488477	0.0023861
TCONS_00023823	5.97901	0.00865837	protein FAM214A-like (LOC106587663), partial mRNA		719	123	373	495	480	486	6.4534	Omy400027163	-7.68374	0.00666507	103	414	516	424	430	17.6689	-134	-109.847	Omy400027163	TCONS_00023823	-0.0532161	0.00283195
GSONMT00035771001	-4.5021	0.00579917	adaptin ear-binding coat-associated protein 1-like	F:molecular_function; C:membrane; P:endocytosis	803	127	1	127	121	127	16.2753	Omy400072297	76.7844	0.0039507	147	264	410	264	270	6.48237	-144.4	-121.611	Omy400072297	GSONMT00035771001	-0.0540895	0.00292568
GSONMT00042438001	7.46916	0.000354247	peroxisomal carnitine o-octanoyltransferase	F:transferase activity; F:transferase activity, transferring acyl groups; C:cellular_component; F:fatty-acyl-CoA binding; C:peroxisome; C:mitochondrion; P:fatty acid transport; F:carnitine O-octanoyltransferase activity; P:fatty acid beta-oxidation; P:medium-chain fatty acid metabolic process; P:fatty acid metabolic process; P:response to drug; P:response to organonitrogen compound; F:receptor bi…	1666	73	1589	1661	1652	1658	0.825	Omy400027163	-7.68374	0.00666507	80	437	516	440	446	1.67374	-128.5	-125.977	Omy400027163	GSONMT00042438001	-0.058848	0.00346308
GSONMT00029410001	39.8068	0.000206906	protein phosphatase slingshot homolog 2-like isoform x2	P:dephosphorylation; F:phosphatase activity; F:hydrolase activity; P:protein dephosphorylation; F:protein tyrosine/serine/threonine phosphatase activity; F:protein tyrosine phosphatase activity; C:cellular_component; F:DNA binding	1998	141	879	1019	996	1002	13.8556	Omy400050933	135.422	0.000192884	135	11	145	25	31	6.9643	-134.3	-113.431	Omy400050933	GSONMT00029410001	-0.0774976	0.00600587
GSONMT00035771001	-4.5021	0.00579917	adaptin ear-binding coat-associated protein 1-like	F:molecular_function; C:membrane; P:endocytosis	803	127	2	128	122	128	16.8387	Omy400072296	68.2878	0.00484833	149	191	339	191	197	6.79	-151.3	-127.703	Omy400072296	GSONMT00035771001	-0.0869211	0.00755529
GSONMT00035771001	-4.5021	0.00579917	adaptin ear-binding coat-associated protein 1-like	F:molecular_function; C:membrane; P:endocytosis	803	126	1	126	87	93	15.8794	Omy400017814	23.9271	1.57727e-06	147	55	201	101	107	13.2172	-143.5	-114.429	Omy400017814	GSONMT00035771001	-0.0880413	0.00775128
TCONS_00014594	11.4474	0.00545453	clone ssal-eve-502-259 CD209 antigen-like protein E putative mRNA, complete cds		833	127	707	833	827	833	2.08049	Omy400097377	-3.81816	0.00593751	149	18	166	18	24	7.57492	-163.7	-154.089	Omy400097377	TCONS_00014594	-0.0971108	0.0094305
GSONMT00035771001	-4.5021	0.00579917	adaptin ear-binding coat-associated protein 1-like	F:molecular_function; C:membrane; P:endocytosis	803	126	1	126	106	112	15.8794	Omy400089492	18.9591	0.00313019	140	26	165	53	59	2.20572	-128.9	-110.792	Omy400089492	GSONMT00035771001	-0.0995756	0.00991529
GSONMT00035771001	-4.5021	0.00579917	adaptin ear-binding coat-associated protein 1-like	F:molecular_function; C:membrane; P:endocytosis	803	127	1	127	121	127	16.2753	Omy300049419	55.4448	0.000875572	148	418	565	418	424	0.44837	-142.4	-125.641	Omy300049419	GSONMT00035771001	-0.12595	0.0158633
GSONMT00035771001	-4.5021	0.00579917	adaptin ear-binding coat-associated protein 1-like	F:molecular_function; C:membrane; P:endocytosis	803	125	2	126	113	119	16.2336	Omy400030960	156.326	3.87832e-06	137	97	233	103	109	19.3693	-160.8	-125.218	Omy400030960	GSONMT00035771001	-0.128106	0.0164111
GSONMT00029410001	39.8068	0.000206906	protein phosphatase slingshot homolog 2-like isoform x2	P:dephosphorylation; F:phosphatase activity; F:hydrolase activity; P:protein dephosphorylation; F:protein tyrosine/serine/threonine phosphatase activity; F:protein tyrosine phosphatase activity; C:cellular_component; F:DNA binding	1998	131	1128	1258	1229	1235	10.1795	Omy400043368	7.83396	0.00847614	149	609	757	637	643	4.93477	-119.3	-104.22	Omy400043368	GSONMT00029410001	-0.130156	0.0169407
GSONMT00035771001	-4.5021	0.00579917	adaptin ear-binding coat-associated protein 1-like	F:molecular_function; C:membrane; P:endocytosis	803	96	1	96	90	96	5.32483	Omy400066095	8.10308	0.00220235	148	184	331	184	190	9.39954	-131.1	-116.331	Omy400066095	GSONMT00035771001	-0.130275	0.0169717
GSONMT00003050001	-17.4306	0.00489014	glycerophosphodiester phosphodiesterase domain-containing protein 5-like isoform x1	P:lipid metabolic process; F:phosphoric diester hydrolase activity; F:glycerophosphodiester phosphodiesterase activity; P:glycerol metabolic process; F:molecular_function; P:biological_process; C:cellular_component	1998	112	775	886	836	842	28.6993	Omy200225188	-11.3237	5.69522e-06	101	537	637	570	576	2.39194	-165.4	-134.346	Omy200225188	GSONMT00003050001	-0.130362	0.0169943
GSONMT00062643001	15.9687	2.43482e-07	large neutral amino acids transporter small subunit 4-like	C:integral component of membrane; F:L-amino acid transmembrane transporter activity; P:transmembrane transport; P:L-amino acid transport	1572	134	469	602	592	598	5.76206	Omy400027163	-7.68374	0.00666507	103	414	516	417	423	17.6689	-140.4	-116.953	Omy400027163	GSONMT00062643001	-0.131393	0.0172641
GSONMT00035771001	-4.5021	0.00579917	adaptin ear-binding coat-associated protein 1-like	F:molecular_function; C:membrane; P:endocytosis	803	122	1	122	113	119	12.1351	Omy400078897	20.2258	0.000729335	121	701	821	704	710	14.9586	-155.6	-128.521	Omy400078897	GSONMT00035771001	-0.1545	0.0238702
GSONMT00035771001	-4.5021	0.00579917	adaptin ear-binding coat-associated protein 1-like	F:molecular_function; C:membrane; P:endocytosis	803	125	3	127	97	103	16.8137	Omy400072488	5.00208	0.00374319	145	3	147	32	38	6.33421	-131.6	-108.422	Omy400072488	GSONMT00035771001	-0.171249	0.0293264
GSONMT00072452001	8.93564	0.000214998	myosin-binding protein slow-type-like isoform x2	-	858	80	771	850	838	844	6.91059	Omy400043636	-43.6365	0.00368979	95	445	539	451	457	9.37554	-116.4	-100.136	Omy400043636	GSONMT00072452001	-0.174615	0.0304903
GSONMT00035771001	-4.5021	0.00579917	adaptin ear-binding coat-associated protein 1-like	F:molecular_function; C:membrane; P:endocytosis	803	119	9	127	10	16	17.0329	Omy200060094	4.98316	0.00120856	147	17	163	156	162	1.75952	-144.6	-125.856	Omy200060094	GSONMT00035771001	-0.177794	0.0316106
GSONMT00035771001	-4.5021	0.00579917	adaptin ear-binding coat-associated protein 1-like	F:molecular_function; C:membrane; P:endocytosis	803	126	1	126	120	126	15.8794	Omy400096359	8.07944	0.00234433	147	313	459	313	319	7.12884	-164.9	-141.904	Omy400096359	GSONMT00035771001	-0.193369	0.0373917
GSONMT00014922001	11.319	0.001176	minor histocompatibility protein ha-1-like	F:metal ion binding; P:intracellular signal transduction; P:signal transduction; C:intracellular; F:GTPase activator activity; P:regulation of small GTPase mediated signal transduction; P:small GTPase mediated signal transduction; C:cytosol	1682	54	16	69	63	69	7.72567	Omy200225188	-11.3237	5.69522e-06	54	641	694	641	647	0.00054	-111.4	-103.625	Omy200225188	GSONMT00014922001	-0.198549	0.0394218
TCONS_00014594	11.4474	0.00545453	clone ssal-eve-502-259 CD209 antigen-like protein E putative mRNA, complete cds		833	121	712	832	816	822	1.93865	Omy100071455	-3.82263	0.00116218	140	295	434	313	319	3.83091	-119.4	-113.624	Omy100071455	TCONS_00014594	-0.198672	0.0394706
GSONMT00035771001	-4.5021	0.00579917	adaptin ear-binding coat-associated protein 1-like	F:molecular_function; C:membrane; P:endocytosis	803	126	1	126	120	126	15.8794	Omy400033049	3.79279	0.00030141	144	25	168	25	31	5.77839	-143.2	-121.555	Omy400033049	GSONMT00035771001	-0.198736	0.0394962
GSONMT00056342001	-6.5537	4.30877e-07	heat shock 70 kda protein 4-like	F:ATP binding; F:nucleotide binding; P:response to stress	1180	149	841	989	974	980	4.24033	Omy300049419	55.4448	0.000875572	142	441	582	457	463	0.42308	-120.8	-116.13	Omy300049419	GSONMT00056342001	-0.203999	0.0416156
GSONMT00035771001	-4.5021	0.00579917	adaptin ear-binding coat-associated protein 1-like	F:molecular_function; C:membrane; P:endocytosis	803	126	1	126	120	126	15.8794	Omy400025683	3.26172	0.00260303	124	437	560	437	443	6.50563	-162	-139.619	Omy400025683	GSONMT00035771001	-0.224805	0.0505374
TCONS_00014594	11.4474	0.00545453	clone ssal-eve-502-259 CD209 antigen-like protein E putative mRNA, complete cds		833	132	701	832	794	800	2.09856	Omy400064152	-5.00202	0.00350314	149	346	494	388	394	11.9548	-121.2	-107.19	Omy400064152	TCONS_00014594	-0.228353	0.0521449
GSONMT00056342001	-6.5537	4.30877e-07	heat shock 70 kda protein 4-like	F:ATP binding; F:nucleotide binding; P:response to stress	1180	141	834	974	949	955	3.98414	Omy400037758	360.56	4.58551e-05	147	1	147	21	27	5.67619	-128.3	-118.622	Omy400037758	GSONMT00056342001	-0.234743	0.0551042
GSONMT00035771001	-4.5021	0.00579917	adaptin ear-binding coat-associated protein 1-like	F:molecular_function; C:membrane; P:endocytosis	803	121	2	122	11	17	12.4855	Omy400072489	15.9439	1.05473e-05	145	3	147	130	136	7.59821	-133.6	-113.532	Omy400072489	GSONMT00035771001	-0.240836	0.0580019
GSONMT00035771001	-4.5021	0.00579917	adaptin ear-binding coat-associated protein 1-like	F:molecular_function; C:membrane; P:endocytosis	803	120	2	121	112	118	12.1451	Omy400017625	14.1796	0.00156905	135	187	321	190	196	4.55517	-154.6	-137.884	Omy400017625	GSONMT00035771001	-0.245491	0.0602659
GSONMT00056570001	-6.55043	0.0020182	carbamoyl-phosphate synthase	F:ligase activity; F:carbamoyl-phosphate synthase (glutamine-hydrolyzing) activity; P:carbamoyl phosphate biosynthetic process; P:nitrogen compound metabolic process; F:ATP binding; P:glutamine catabolic process; F:catalytic activity; P:metabolic process; F:metal ion binding	1998	128	106	233	222	228	9.75512	Omy400027163	-7.68374	0.00666507	100	417	516	422	428	17.6162	-131.9	-104.514	Omy400027163	GSONMT00056570001	-0.252486	0.0637492
GSONMT00059411001	-8.88813	9.57709e-05	thump domain-containing protein 1	F:RNA binding; F:nucleic acid binding; F:exonuclease activity; F:zinc ion binding; P:biological_process; C:cellular_component	1322	133	861	993	987	993	50.1639	Omy400016896	-10.0143	0.00483742	135	404	538	404	410	27.5422	-192.8	-115.047	Omy400016896	GSONMT00059411001	-0.253913	0.0644717
TCONS_00014594	11.4474	0.00545453	clone ssal-eve-502-259 CD209 antigen-like protein E putative mRNA, complete cds		833	149	683	831	811	817	2.23692	Omy400081738	-6.63993	0.00542342	145	179	323	193	199	22.9878	-131.4	-106.162	Omy400081738	TCONS_00014594	-0.257908	0.0665165
TCONS_00159976	3.15439	0.00477438	uncharacterized LOC106596601 (LOC106596601), ncRNA		822	146	675	820	814	820	0.9995	Omy400092995	-7.46797	0.000934689	147	7	153	7	13	4.15306	-182	-176.847	Omy400092995	TCONS_00159976	-0.274242	0.0752085
TCONS_00061032	-3.07884	0.000649765	clone BAC S0142M23, complete sequence		1539	149	663	811	714	720	21.0363	Omy400094533	21.8042	0.000169133	146	2	147	79	85	0.31205	-144	-122.614	Omy400094533	TCONS_00061032	-0.274989	0.0756188
GSONMT00035771001	-4.5021	0.00579917	adaptin ear-binding coat-associated protein 1-like	F:molecular_function; C:membrane; P:endocytosis	803	126	2	127	97	103	16.6295	Omy400072490	20.8394	0.00866908	149	5	153	34	40	6.48274	-131.2	-108.13	Omy400072490	GSONMT00035771001	-0.283608	0.0804336
TCONS_00159976	3.15439	0.00477438	uncharacterized LOC106596601 (LOC106596601), ncRNA		822	138	681	818	812	818	1.00721	Omy100098172	-17.7383	0.000418737	148	2	149	2	8	3.91074	-159.2	-154.274	Omy100098172	TCONS_00159976	-0.288985	0.0835124
GSONMT00035771001	-4.5021	0.00579917	adaptin ear-binding coat-associated protein 1-like	F:molecular_function; C:membrane; P:endocytosis	803	121	1	121	115	121	12.1344	Omy400010798	7.20873	6.79715e-05	110	1	110	1	7	0.42973	-163.2	-150.633	Omy400010798	GSONMT00035771001	-0.295804	0.0875
GSONMT00003050001	-17.4306	0.00489014	glycerophosphodiester phosphodiesterase domain-containing protein 5-like isoform x1	P:lipid metabolic process; F:phosphoric diester hydrolase activity; F:glycerophosphodiester phosphodiesterase activity; P:glycerol metabolic process; F:molecular_function; P:biological_process; C:cellular_component	1998	139	778	916	864	870	34.2304	Omy400108849	54.1651	0.00637996	149	199	347	249	255	4.58274	-153	-114.186	Omy400108849	GSONMT00003050001	-0.29978	0.0898678
TCONS_00061032	-3.07884	0.000649765	clone BAC S0142M23, complete sequence		1539	140	659	798	752	758	21.1972	Omy400012731	41.1273	0.000219577	147	6	152	42	48	26.2875	-148.8	-101.287	Omy400012731	TCONS_00061032	-0.325942	0.106238
TCONS_00173205	-5.87106	2.89595e-06	Mus musculus BAC clone RP24-283I1 from chromosome 19, complete sequence		673	150	47	196	164	170	4.39266	Omy500030342	17.9936	0.000794584	146	23	168	41	47	4.83086	-130.1	-120.876	Omy500030342	TCONS_00173205	-0.331099	0.109626
TCONS_00159976	3.15439	0.00477438	uncharacterized LOC106596601 (LOC106596601), ncRNA		822	148	670	817	801	807	1.04586	Omy400008221	-4.40147	0.00482829	149	430	578	440	446	7.16543	-165.2	-156.971	Omy400008221	TCONS_00159976	-0.337196	0.113701
TCONS_00279445	66.6572	4.0845e-05	WD repeat-containing protein KIAA1875-like (LOC106590093), mRNA		1764	149	1393	1541	1526	1532	32.1307	Omy100129540	-3.67997	0.000739385	145	2	146	11	17	0.99683	-144.3	-111.173	Omy100129540	TCONS_00279445	-0.337957	0.114215
C31672_c1_seq1_	-4.45676	0.00846999	clone BAC 24B13 genomic sequence		541	146	392	537	490	496	7.96764	Omy400088693	4.65258	0.00532199	149	1286	1434	1325	1331	2.58426	-124.4	-113.843	Omy400088693	C31672_c1_seq1_	-0.339758	0.115435
GSONMT00069270001	10.7928	0.00261929	autophagy-related protein 9a-like isoform x1	C:autophagic vacuole; C:cytoplasm; P:autophagic vacuole assembly	1638	133	1086	1218	1136	1142	26.7465	Omy100129540	-3.67997	0.000739385	149	6	154	83	89	0.9168	-134.5	-106.86	Omy100129540	GSONMT00069270001	-0.344417	0.118623
GSONMT00035771001	-4.5021	0.00579917	adaptin ear-binding coat-associated protein 1-like	F:molecular_function; C:membrane; P:endocytosis	803	125	1	125	116	122	14.9901	Omy400042945	19.6823	0.00421664	145	39	183	45	51	3.76659	-167.4	-148.621	Omy400042945	GSONMT00035771001	-0.348224	0.12126
GSONMT00035771001	-4.5021	0.00579917	adaptin ear-binding coat-associated protein 1-like	F:molecular_function; C:membrane; P:endocytosis	803	80	1	80	69	75	0.37627	Omy200131268	40.3497	0.00178616	81	474	554	480	486	18.7086	-124	-104.922	Omy200131268	GSONMT00035771001	-0.350911	0.123139
GSONMT00056342001	-6.5537	4.30877e-07	heat shock 70 kda protein 4-like	F:ATP binding; F:nucleotide binding; P:response to stress	1180	149	835	983	977	983	3.88129	Omy400072487	111.613	0.00119054	146	2	147	2	8	4.67798	-124.9	-116.327	Omy400072487	GSONMT00056342001	-0.362402	0.131335
[truncated: 502 more rows]

## Sheet: Chi square
Correlation strength of overlapping/neighboring gene pair vs random gene pairs
	Actual values
[truncated: 13 more rows]

## Sheet: Target mRNAs with annotation
DE LncRNA	DE target mRNA	Predicted lncRNA-mRNA hybrid length (nts)	Energy (Kcal/mole)	mRNA Fold change	mRNA FDR p-value correction	DE mRNA name	LncRNA Fold change	LncRNA FDR p-value correction	R2
[truncated: 171 more rows]

[truncated: 1 more sheets: DE lncRNA DE proteoteome intera]
